# Supplementary material for: Large-Scale Genomic Analysis of CpG-Mediated Immunogenicity in Bacteriophages and a Novel Predictive Risk Index
Source: bioRxiv. 2025 May 16:2025.05.15.652987. Preprint. [Version 1] doi: 10.1101/2025.05.15.652987 (PMC12132194; doi:10.1101/2025.05.15.652987)
Supplement: Supplement 1 [file media-1.xlsx]

## Sheet: Supplementary File 1
Host Phylum	Accession	Host Class	Host Order	Host Family	Host Genus	Host Species	Host Description	Phage Morphology	Phage Family	Phage Genus	Phage Description	Genome Length (bp)	G+C Content (%)	CpGt
Actinomycetota
	NC_009816	Actinomycetes	Mycobacteriales	Corynebacteriaceae	Corynebacterium	glutamicum	Corynebacterium glutamicum	Siphovirus	Zierdtviridae	Chunghsingvirus	Corynebacterium phage P1201	70579	50.919	3730.81
	KY250482	Actinomycetes	Mycobacteriales	Corynebacteriaceae	Corynebacterium	glutamicum	Corynebacterium glutamicum ATCC 21792	Podovirus	Unclassified	Unclassified	Corynebacterium phage phi16	58200	52.241	4188.07
	MG324353	Actinomycetes	Mycobacteriales	Corynebacteriaceae	Corynebacterium	glutamicum	Corynebacterium glutamicum ATCC13032	Podovirus	Unclassified	Ikedavirus	Corynebacterium phage phi673	44530	51.087	1856.01
	MG324354	Actinomycetes	Mycobacteriales	Corynebacteriaceae	Corynebacterium	glutamicum	Corynebacterium glutamicum ATCC13032	Podovirus	Unclassified	Ikedavirus	Corynebacterium phage phi674	43193	50.749	1693.17
	NC_042354	Actinomycetes	Mycobacteriales	Corynebacteriaceae	Corynebacterium	glutamicum	Corynebacterium glutamicum ATCC13032	Podovirus	Unclassified	Ikedavirus	Corynebacterium phage phi673	44530	51.087	1856.01
	NC_042355	Actinomycetes	Mycobacteriales	Corynebacteriaceae	Corynebacterium	glutamicum	Corynebacterium glutamicum ATCC13032	Podovirus	Unclassified	Ikedavirus	Corynebacterium phage phi674	43193	50.749	1693.17
	JX262215	Actinomycetes	Propionibacteriales	Propionibacteriaceae	Cutibacterium	acnes	Cutibacterium acnes	Siphovirus	Unclassified	Pahexavirus	Propionibacterium phage P9.1	29214	54.121	1926.08
	JX262216	Actinomycetes	Propionibacteriales	Propionibacteriaceae	Cutibacterium	acnes	Cutibacterium acnes	Siphovirus	Unclassified	Pahexavirus	Propionibacterium phage P14	29729	54.082	1982.03
	JX262217	Actinomycetes	Propionibacteriales	Propionibacteriaceae	Cutibacterium	acnes	Cutibacterium acnes	Siphovirus	Unclassified	Pahexavirus	Propionibacterium phage P101A	29574	54.135	1955.14
	JX262218	Actinomycetes	Propionibacteriales	Propionibacteriaceae	Cutibacterium	acnes	Cutibacterium acnes	Siphovirus	Unclassified	Pahexavirus	Propionibacterium phage P104A	29371	53.982	1941.13
	JX262219	Actinomycetes	Propionibacteriales	Propionibacteriaceae	Cutibacterium	acnes	Cutibacterium acnes	Siphovirus	Unclassified	Pahexavirus	Propionibacterium phage P105	29202	54.174	1903.09
	JX262220	Actinomycetes	Propionibacteriales	Propionibacteriaceae	Cutibacterium	acnes	Cutibacterium acnes	Siphovirus	Unclassified	Pahexavirus	Propionibacterium phage P100D	29506	53.762	1908.15
	JX262221	Actinomycetes	Propionibacteriales	Propionibacteriaceae	Cutibacterium	acnes	Cutibacterium acnes	Siphovirus	Unclassified	Pahexavirus	Propionibacterium phage P100_A	29505	53.832	1934.94
	JX262222	Actinomycetes	Propionibacteriales	Propionibacteriaceae	Cutibacterium	acnes	Cutibacterium acnes	Siphovirus	Unclassified	Pahexavirus	Propionibacterium phage P100_1	29612	54.069	1959.13
	JX262223	Actinomycetes	Propionibacteriales	Propionibacteriaceae	Cutibacterium	acnes	Cutibacterium acnes	Siphovirus	Unclassified	Pahexavirus	Propionibacterium phage P1.1	29348	54.365	1961.03
	JX262224	Actinomycetes	Propionibacteriales	Propionibacteriaceae	Cutibacterium	acnes	Cutibacterium acnes	Siphovirus	Unclassified	Pahexavirus	Propionibacterium phage ATCC29399B_T	29516	54.005	1917.06
	JX262225	Actinomycetes	Propionibacteriales	Propionibacteriaceae	Cutibacterium	acnes	Cutibacterium acnes	Siphovirus	Unclassified	Pahexavirus	Propionibacterium phage ATCC29399B_C	29516	53.998	1927.99
	MW161461	Actinomycetes	Propionibacteriales	Propionibacteriaceae	Cutibacterium	acnes	Cutibacterium acnes	Siphovirus	Unclassified	Pahexavirus	Cutibacterium phage FD1	29774	54.265	1978.18
	MW161462	Actinomycetes	Propionibacteriales	Propionibacteriaceae	Cutibacterium	acnes	Cutibacterium acnes	Siphovirus	Unclassified	Pahexavirus	Cutibacterium phage FD2	29768	54.256	1977.19
	MW161463	Actinomycetes	Propionibacteriales	Propionibacteriaceae	Cutibacterium	acnes	Cutibacterium acnes	Siphovirus	Unclassified	Pahexavirus	Cutibacterium phage FD3	29638	54.187	1960.26
	MW161464	Actinomycetes	Propionibacteriales	Propionibacteriaceae	Cutibacterium	acnes	Cutibacterium acnes	Siphovirus	Unclassified	Pahexavirus	Cutibacterium phage PAVL20	29800	54.279	1982
	MW161465	Actinomycetes	Propionibacteriales	Propionibacteriaceae	Cutibacterium	acnes	Cutibacterium acnes	Siphovirus	Unclassified	Pahexavirus	Cutibacterium phage PAVL21	30034	54.302	1971.13
	MW161466	Actinomycetes	Propionibacteriales	Propionibacteriaceae	Cutibacterium	acnes	Cutibacterium acnes	Siphovirus	Unclassified	Pahexavirus	Cutibacterium phage PAVL33	29627	54.363	1936.12
	MW161467	Actinomycetes	Propionibacteriales	Propionibacteriaceae	Cutibacterium	acnes	Cutibacterium acnes	Siphovirus	Unclassified	Pahexavirus	Cutibacterium phage PAVL34	29535	54.288	1929.82
	MW161468	Actinomycetes	Propionibacteriales	Propionibacteriaceae	Cutibacterium	acnes	Cutibacterium acnes	Siphovirus	Unclassified	Pahexavirus	Cutibacterium phage PAVL45	29772	54.283	1978.94
	NC_018834	Actinomycetes	Propionibacteriales	Propionibacteriaceae	Cutibacterium	acnes	Cutibacterium acnes	Siphovirus	Unclassified	Pahexavirus	Propionibacterium phage P9.1	29214	54.121	1926.08
	NC_018838	Actinomycetes	Propionibacteriales	Propionibacteriaceae	Cutibacterium	acnes	Cutibacterium acnes	Siphovirus	Unclassified	Pahexavirus	Propionibacterium phage P100_A	29505	53.832	1934.94
	NC_018839	Actinomycetes	Propionibacteriales	Propionibacteriaceae	Cutibacterium	acnes	Cutibacterium acnes	Siphovirus	Unclassified	Pahexavirus	Propionibacterium phage P14	29729	54.082	1982.03
	NC_018840	Actinomycetes	Propionibacteriales	Propionibacteriaceae	Cutibacterium	acnes	Cutibacterium acnes	Siphovirus	Unclassified	Pahexavirus	Propionibacterium phage P100_1	29612	54.069	1959.13
	NC_018841	Actinomycetes	Propionibacteriales	Propionibacteriaceae	Cutibacterium	acnes	Cutibacterium acnes	Siphovirus	Unclassified	Pahexavirus	Propionibacterium phage P101A	29574	54.135	1955.14
	NC_018842	Actinomycetes	Propionibacteriales	Propionibacteriaceae	Cutibacterium	acnes	Cutibacterium acnes	Siphovirus	Unclassified	Pahexavirus	Propionibacterium phage P1.1	29348	54.365	1961.03
	NC_018845	Actinomycetes	Propionibacteriales	Propionibacteriaceae	Cutibacterium	acnes	Cutibacterium acnes	Siphovirus	Unclassified	Pahexavirus	Propionibacterium phage P104A	29371	53.982	1941.13
	NC_018847	Actinomycetes	Propionibacteriales	Propionibacteriaceae	Cutibacterium	acnes	Cutibacterium acnes	Siphovirus	Unclassified	Pahexavirus	Propionibacterium phage ATCC29399B_T	29516	54.005	1917.06
	NC_018849	Actinomycetes	Propionibacteriales	Propionibacteriaceae	Cutibacterium	acnes	Cutibacterium acnes	Siphovirus	Unclassified	Pahexavirus	Propionibacterium phage P105	29202	54.174	1903.09
	NC_018851	Actinomycetes	Propionibacteriales	Propionibacteriaceae	Cutibacterium	acnes	Cutibacterium acnes	Siphovirus	Unclassified	Pahexavirus	Propionibacterium phage ATCC29399B_C	29516	53.998	1927.99
	NC_018852	Actinomycetes	Propionibacteriales	Propionibacteriaceae	Cutibacterium	acnes	Cutibacterium acnes	Siphovirus	Unclassified	Pahexavirus	Propionibacterium phage P100D	29506	53.762	1908.15
	OQ411034	Actinomycetes	Propionibacteriales	Propionibacteriaceae	Cutibacterium	acnes	Cutibacterium acnes	Siphovirus	Unclassified	Pahexavirus	Cutibacterium phage Y3Z	29160	54.102	1879.95
	OR178992	Actinomycetes	Propionibacteriales	Propionibacteriaceae	Cutibacterium	acnes	Cutibacterium acnes	Siphovirus	Unclassified	Unclassified	Cutibacterium phage CAP 6-3	29467	54.335	1956.02
	MG820640	Actinomycetes	Propionibacteriales	Propionibacteriaceae	Cutibacterium	acnes	Cutibacterium acnes 01-A-087	Siphovirus	Unclassified	Pahexavirus	Propionibacterium phage pa15	29309	54.29	1960.19
	MG820634	Actinomycetes	Propionibacteriales	Propionibacteriaceae	Cutibacterium	acnes	Cutibacterium acnes 02-A-018	Siphovirus	Unclassified	Pahexavirus	Propionibacterium phage pa27	29593	53.915	1979.18
	MG820635	Actinomycetes	Propionibacteriales	Propionibacteriaceae	Cutibacterium	acnes	Cutibacterium acnes 02-A-018	Siphovirus	Unclassified	Pahexavirus	Propionibacterium phage pa29399-1-D_1	29370	54.072	1926.08
	MG820642	Actinomycetes	Propionibacteriales	Propionibacteriaceae	Cutibacterium	acnes	Cutibacterium acnes 02-A-018	Siphovirus	Unclassified	Pahexavirus	Propionibacterium phage pa28	29733	54.138	1946.02
	MG820633	Actinomycetes	Propionibacteriales	Propionibacteriaceae	Cutibacterium	acnes	Cutibacterium acnes 03-A-023	Siphovirus	Unclassified	Pahexavirus	Propionibacterium phage pa59	29507	53.858	1920.02
	MG820632	Actinomycetes	Propionibacteriales	Propionibacteriaceae	Cutibacterium	acnes	Cutibacterium acnes 05-A-026	Siphovirus	Unclassified	Pahexavirus	Propionibacterium phage pa310	29508	53.853	1919.2
	MG820643	Actinomycetes	Propionibacteriales	Propionibacteriaceae	Cutibacterium	acnes	Cutibacterium acnes 05-A-026	Siphovirus	Unclassified	Pahexavirus	Propionibacterium phage pa35	29491	54.271	1954.07
	MG820644	Actinomycetes	Propionibacteriales	Propionibacteriaceae	Cutibacterium	acnes	Cutibacterium acnes 05-A-026	Siphovirus	Unclassified	Pahexavirus	Propionibacterium phage pa33	29135	54.412	1926.11
	MG820645	Actinomycetes	Propionibacteriales	Propionibacteriaceae	Cutibacterium	acnes	Cutibacterium acnes 05-A-026	Siphovirus	Unclassified	Pahexavirus	Propionibacterium phage pa3-SS3	29137	54.412	1925.96
	MG820637	Actinomycetes	Propionibacteriales	Propionibacteriaceae	Cutibacterium	acnes	Cutibacterium acnes 06-0893	Siphovirus	Unclassified	Pahexavirus	Propionibacterium phage pa63	29446	53.912	1926.06
	MG820641	Actinomycetes	Propionibacteriales	Propionibacteriaceae	Cutibacterium	acnes	Cutibacterium acnes 06-0893	Siphovirus	Unclassified	Pahexavirus	Propionibacterium phage pa615	29307	54.414	1967.09
	OR088869	Actinomycetes	Propionibacteriales	Propionibacteriaceae	Cutibacterium	acnes	Cutibacterium acnes 11827	Siphovirus	Unclassified	Unclassified	Cutibacterium phage CaCom2	29646	53.936	1952.19
	MG820636	Actinomycetes	Propionibacteriales	Propionibacteriaceae	Cutibacterium	acnes	Cutibacterium acnes ATCC 29399	Siphovirus	Unclassified	Pahexavirus	Propionibacterium phage pa29399-1-D_2	28892	54.378	1908.03
	MG820638	Actinomycetes	Propionibacteriales	Propionibacteriaceae	Cutibacterium	acnes	Cutibacterium acnes ATCC 6919	Siphovirus	Unclassified	Pahexavirus	Propionibacterium phage pa6919-4	29784	54.079	1960.09
	MG820639	Actinomycetes	Propionibacteriales	Propionibacteriaceae	Cutibacterium	acnes	Cutibacterium acnes ATCC 6919	Siphovirus	Unclassified	Pahexavirus	Propionibacterium phage pa9-6919-4	29784	54.079	1960.09
	MT647607	Actinomycetes	Propionibacteriales	Propionibacteriaceae	Cutibacterium	acnes	Cutibacterium acnes PAc-125	Siphovirus	Unclassified	Pahexavirus	Propionibacterium phage phiPA50S	29590	54.387	1955.01
	OP491959	Actinomycetes	Propionibacteriales	Propionibacteriaceae	Cutibacterium	acnes	Cutibacterium acnes subsp. acnes	Siphovirus	Unclassified	Pahexavirus	Cutibacterium phage PAP1-1	29534	54.029	1947.18
	KC960489	Actinomycetes	Mycobacteriales	Mycobacteriaceae	Mycobacterium	abscessus	Mycobacterium abscessus subsp. bolletii strain F1660	Myovirus	Unclassified	Unclassified	Mycobacterium phage Adler	95705	62.716	10565.8
	NC_003387	Actinomycetes	Mycobacteriales	Mycobacteriaceae	Mycobacterium	avium	Mycobacterium avium	Siphovirus	Unclassified	Timquatrovirus	Mycobacterium phage TM4	52797	68.114	7870.98
	KC172839	Actinomycetes	Mycobacteriales	Mycobacteriaceae	Mycobacterium	smegmatis	Mycobacterium smegmatis	Siphovirus	Unclassified	Veracruzvirus	Mycobacterium phage BTCU-1	45942	64.246	5087.16
	KY006474	Actinomycetes	Mycobacteriales	Mycobacteriaceae	Mycobacterium	smegmatis	Mycobacterium smegmatis	Siphovirus	Unclassified	Pegunavirus	Mycobacterium phage Prann	68398	66.638	9368.47
	NC_002656	Actinomycetes	Mycobacteriales	Mycobacteriaceae	Mycobacterium	smegmatis	Mycobacterium smegmatis	Siphovirus	Unclassified	Fromanvirus	Mycobacterium phage Bxb1	50550	63.65	6051.34
	NC_009820	Actinomycetes	Mycobacteriales	Mycobacteriaceae	Mycobacterium	smegmatis	Mycobacterium smegmatis	Siphovirus	Unclassified	Cheoctovirus	Mycobacterium phage Tweety	58692	61.739	6376.3
	NC_011039	Actinomycetes	Mycobacteriales	Mycobacteriaceae	Mycobacterium	smegmatis	Mycobacterium smegmatis	Podovirus	Unclassified	Predatorvirus	Mycobacterium phage Predator	70110	56.286	7738.04
	NC_011044	Actinomycetes	Mycobacteriales	Mycobacteriaceae	Mycobacterium	smegmatis	Mycobacterium smegmatis	Siphovirus	Unclassified	Coopervirus	Mycobacterium phage Nigel	69904	68.342	8496.13
	NC_021533	Actinomycetes	Mycobacteriales	Mycobacteriaceae	Mycobacterium	smegmatis	Mycobacterium smegmatis	Siphovirus	Unclassified	Veracruzvirus	Mycobacterium phage BTCU-1	45942	64.246	5087.16
	JF946695	Actinomycetes	Mycobacteriales	Mycobacteriaceae	Mycobacterium	smegmatis	Mycobacterium smegmatis mc2155	Siphovirus	Unclassified	Fromanvirus	Mycobacterium phage SWU1	52474	62.406	5573.26
	JN600672	Actinomycetes	Mycobacteriales	Mycobacteriaceae	Mycobacterium	smegmatis	Mycobacterium smegmatis mc2155	Siphovirus	Vilmaviridae	Bronvirus	Mycobacterium phage Fezzik	74155	58.685	7396.22
	KY945355	Actinomycetes	Mycobacteriales	Mycobacteriaceae	Mycobacterium	smegmatis	Mycobacterium smegmatis mc2155	Podovirus	Unclassified	Unicornvirus	Mycobacterium phage Shandong1	60618	67.46	9053.3
	MG793454	Actinomycetes	Mycobacteriales	Mycobacteriaceae	Mycobacterium	smegmatis	Mycobacterium smegmatis mc2155	Siphovirus	Unclassified	Timshelvirus	Mycobacterium phage SWU2	50013	62.666	5235.86
	NC_012027	Actinomycetes	Mycobacteriales	Mycobacteriaceae	Mycobacterium	smegmatis	Mycobacterium smegmatis mc2155	Siphovirus	Unclassified	Pipefishvirus	Mycobacterium phage Phlyer	69378	67.484	10152.1
	NC_017973	Actinomycetes	Mycobacteriales	Mycobacteriaceae	Mycobacterium	smegmatis	Mycobacterium smegmatis mc2155	Siphovirus	Unclassified	Fromanvirus	Mycobacterium phage SWU1	52474	62.406	5573.26
	NC_051602	Actinomycetes	Mycobacteriales	Mycobacteriaceae	Mycobacterium	smegmatis	Mycobacterium smegmatis mc2155	Podovirus	Unclassified	Unicornvirus	Mycobacterium phage Shandong1	60618	67.46	9053.3
	NC_054788	Actinomycetes	Mycobacteriales	Mycobacteriaceae	Mycobacterium	smegmatis	Mycobacterium smegmatis mc2155	Siphovirus	Unclassified	Timshelvirus	Mycobacterium phage SWU2	50013	62.666	5235.86
	JX899358	Actinomycetes	Mycobacteriales	Mycobacteriaceae	Mycobacterium	smegmatis	Mycobacterium smegmatis mc2155	Siphovirus	Unclassified	Fromanvirus	Mycobacterium phage First	53028	63.425	5867.02
	KJ410132	Actinomycetes	Mycobacteriales	Mycobacteriaceae	Mycobacterium	smegmatis	Mycobacterium smegmatis mc2155	Siphovirus	Unclassified	Fromanvirus	Mycobacterium phage 20ES	53124	63.427	5865.95
	KJ410133	Actinomycetes	Mycobacteriales	Mycobacteriaceae	Mycobacterium	smegmatis	Mycobacterium smegmatis mc2155	Myovirus	Unclassified	Jolieduovirus	Mycobacterium phage Jolie2	44306	68.065	7481.07
	KJ410134	Actinomycetes	Mycobacteriales	Mycobacteriaceae	Mycobacterium	smegmatis	Mycobacterium smegmatis mc2155	Siphovirus	Unclassified	Fromanvirus	Mycobacterium phage CRB1	52963	63.227	5806.86
	NC_020876	Actinomycetes	Mycobacteriales	Mycobacteriaceae	Mycobacterium	smegmatis	Mycobacterium smegmatis mc2155	Siphovirus	Unclassified	Fromanvirus	Mycobacterium phage First	53028	63.425	5867.02
	NC_023597	Actinomycetes	Mycobacteriales	Mycobacteriaceae	Mycobacterium	smegmatis	Mycobacterium smegmatis mc2155	Siphovirus	Unclassified	Fromanvirus	Mycobacterium phage 20ES	53124	63.427	5865.95
	NC_023604	Actinomycetes	Mycobacteriales	Mycobacteriaceae	Mycobacterium	smegmatis	Mycobacterium smegmatis mc2155	Myovirus	Unclassified	Jolieduovirus	Mycobacterium phage Jolie2	44306	68.065	7481.07
	NC_023606	Actinomycetes	Mycobacteriales	Mycobacteriaceae	Mycobacterium	smegmatis	Mycobacterium smegmatis mc2155	Siphovirus	Unclassified	Fromanvirus	Mycobacterium phage CRB1	52963	63.227	5806.86
	MPU46938	Actinomycetes	Mycobacteriales	Mycobacteriaceae	Mycobacterium	tuberculosis	Mycobacterium tuberculosis	Siphovirus	Unclassified	Hnatkovirus	Mycobacterium phage DS6A	15664	69.344	2237.13
	KC787105	Actinomycetes	Mycobacteriales	Mycobacteriaceae	Mycobacterium	tuberculosis	Mycobacterium tuberculosis	Siphovirus	Unclassified	Fromanvirus	Mycobacterium phage Chy4	46639	63.678	5159.21
	KC787106	Actinomycetes	Mycobacteriales	Mycobacteriaceae	Mycobacterium	tuberculosis	Mycobacterium tuberculosis	Siphovirus	Unclassified	Fromanvirus	Mycobacterium phage Chy5	51214	63.6	5678.1
	KC787107	Actinomycetes	Mycobacteriales	Mycobacteriaceae	Mycobacterium	tuberculosis	Mycobacterium tuberculosis	Podovirus	Unclassified	Liefievirus	Mycobacterium phage Bo4	39318	66.763	6297.17
	KC787108	Actinomycetes	Mycobacteriales	Mycobacteriaceae	Mycobacterium	tuberculosis	Mycobacterium tuberculosis	Podovirus	Unclassified	Liefievirus	Mycobacterium phage DNAIII	39520	66.827	6334.27
	KC787110	Actinomycetes	Mycobacteriales	Mycobacteriaceae	Mycobacterium	tuberculosis	Mycobacterium tuberculosis	Podovirus	Unclassified	Liefievirus	Mycobacterium phage Leo	39981	66.862	6415.35
	NC_021318	Actinomycetes	Mycobacteriales	Mycobacteriaceae	Mycobacterium	tuberculosis	Mycobacterium tuberculosis	Siphovirus	Unclassified	Fromanvirus	Mycobacterium phage Chy5	51214	63.6	5678.1
	NC_021338	Actinomycetes	Mycobacteriales	Mycobacteriaceae	Mycobacterium	tuberculosis	Mycobacterium tuberculosis	Siphovirus	Unclassified	Fromanvirus	Mycobacterium phage Chy4	46639	63.678	5159.21
	NC_021556	Actinomycetes	Mycobacteriales	Mycobacteriaceae	Mycobacterium	tuberculosis	Mycobacterium tuberculosis	Podovirus	Unclassified	Liefievirus	Mycobacterium phage Leo	39981	66.862	6415.35
Bacteroidota
	HE608841	Bacteroidia	Bacteroidales	Bacteroidaceae	Bacteroides	fragilis	Bacteroides fragilis	Siphovirus	Unclassified	Unclassified	Bacteroides phage B124-14	47159	38.75	2058.02
	MN078104	Bacteroidia	Bacteroidales	Bacteroidaceae	Bacteroides	fragilis	Bacteroides fragilis	Siphovirus	Unclassified	Unclassified	Bacteroides phage Barc2635	45990	38.878	2091.17
	MW916539	Bacteroidia	Bacteroidales	Bacteroidaceae	Bacteroides	fragilis	Bacteroides fragilis	Siphovirus	Unclassified	Unclassified	Bacteroides phage GEC_vB_Bfr_VA7	47095	38.526	2073.12
	NC_016770	Bacteroidia	Bacteroidales	Bacteroidaceae	Bacteroides	fragilis	Bacteroides fragilis	Siphovirus	Unclassified	Unclassified	Bacteroides phage B124-14	47159	38.75	2058.02
	OQ116603	Bacteroidia	Bacteroidales	Bacteroidaceae	Bacteroides	fragilis	Bacteroides fragilis	Siphovirus	Unclassified	Unclassified	Bacteroides phage vB_BfrS_UZM3	46054	38.893	2069.21
	OP172665	Bacteroidia	Bacteroidales	Bacteroidaceae	Bacteroides	fragilis	Bacteroides fragilis BSC344	Siphovirus	Unclassified	Unclassified	Bacteroides phage BF344P1	47512	38.685	2079.13
	OP172662	Bacteroidia	Bacteroidales	Bacteroidaceae	Bacteroides	fragilis	Bacteroides fragilis CSC10	Siphovirus	Unclassified	Unclassified	Bacteroides phage BF10P1	48044	38.409	2075.02
	OP172663	Bacteroidia	Bacteroidales	Bacteroidaceae	Bacteroides	fragilis	Bacteroides fragilis CSC10	Siphovirus	Unclassified	Unclassified	Bacteroides phage BF10P2	47747	38.725	2087.02
	OP172664	Bacteroidia	Bacteroidales	Bacteroidaceae	Bacteroides	fragilis	Bacteroides fragilis CSC10	Siphovirus	Unclassified	Unclassified	Bacteroides phage BF10P3	49049	38.415	2126.27
	OP172666	Bacteroidia	Bacteroidales	Bacteroidaceae	Bacteroides	fragilis	Bacteroides fragilis DA486	Siphovirus	Unclassified	Unclassified	Bacteroides phage BF486P1	45869	39.164	1943.93
	OP172667	Bacteroidia	Bacteroidales	Bacteroidaceae	Bacteroides	fragilis	Bacteroides fragilis DA486	Siphovirus	Unclassified	Unclassified	Bacteroides phage BF486P2	53397	35.307	1240.95
	OP172668	Bacteroidia	Bacteroidales	Bacteroidaceae	Bacteroides	fragilis	Bacteroides fragilis DA486	Siphovirus	Unclassified	Unclassified	Bacteroides phage BF486P3	53397	35.318	1240.95
	OP172669	Bacteroidia	Bacteroidales	Bacteroidaceae	Bacteroides	fragilis	Bacteroides fragilis DA494	Siphovirus	Unclassified	Unclassified	Bacteroides phage BF494P1	53397	35.311	1242.01
	OP172671	Bacteroidia	Bacteroidales	Bacteroidaceae	Bacteroides	fragilis	Bacteroides fragilis DA503	Siphovirus	Unclassified	Unclassified	Bacteroides phage BF503P2	53579	35.29	1202.85
	OP172672	Bacteroidia	Bacteroidales	Bacteroidaceae	Bacteroides	fragilis	Bacteroides fragilis DA503	Siphovirus	Unclassified	Unclassified	Bacteroides phage BF503P4	53679	35.319	1208.85
	OP172674	Bacteroidia	Bacteroidales	Bacteroidaceae	Bacteroides	fragilis	Bacteroides fragilis DA695	Siphovirus	Unclassified	Unclassified	Bacteroides phage BF695P3	44628	38.962	1877.95
	OP172675	Bacteroidia	Bacteroidales	Bacteroidaceae	Bacteroides	fragilis	Bacteroides fragilis DA698	Siphovirus	Unclassified	Unclassified	Bacteroides phage BF698P1	46493	38.845	1933.18
	OP172676	Bacteroidia	Bacteroidales	Bacteroidaceae	Bacteroides	fragilis	Bacteroides fragilis DA698	Siphovirus	Unclassified	Unclassified	Bacteroides phage BF698P3	46952	38.757	1927.85
	OP172677	Bacteroidia	Bacteroidales	Bacteroidaceae	Bacteroides	fragilis	Bacteroides fragilis DA702	Siphovirus	Unclassified	Unclassified	Bacteroides phage BF702P1	45731	38.915	2065.21
	OP172678	Bacteroidia	Bacteroidales	Bacteroidaceae	Bacteroides	fragilis	Bacteroides fragilis DA766	Siphovirus	Unclassified	Unclassified	Bacteroides phage BF766P1	47470	38.833	2112.89
	OP172679	Bacteroidia	Bacteroidales	Bacteroidaceae	Bacteroides	fragilis	Bacteroides fragilis DA766	Siphovirus	Unclassified	Unclassified	Bacteroides phage BF766P4	47913	38.393	2039.18
	MT630433	Bacteroidia	Bacteroidales	Bacteroidaceae	Bacteroides	fragilis	Bacteroides fragilis GB124	Siphovirus	Unclassified	Unclassified	Bacteroides phage vB_BfrS_23	48011	38.566	2088.96
	FJ008913	Bacteroidia	Bacteroidales	Bacteroidaceae	Bacteroides	fragilis	Bacteroides fragilis HSP40 (ATCC 51477)	Siphovirus	Unclassified	Unclassified	Bacteroides phage B40-8	44929	38.628	1948.12
	NC_011222	Bacteroidia	Bacteroidales	Bacteroidaceae	Bacteroides	fragilis	Bacteroides fragilis HSP40 (ATCC 51477)	Siphovirus	Unclassified	Unclassified	Bacteroides phage B40-8	44929	38.628	1948.12
	MW314138	Bacteroidia	Bacteroidales	Bacteroidaceae	Bacteroides	fragilis	Bacteroides fragilis NCTC	Siphovirus	Unclassified	Unclassified	Bacteroides phage vB_BfraS_NCTC	47160	38.827	2124.09
	OP172661	Bacteroidia	Bacteroidales	Bacteroidaceae	Bacteroides	fragilis	Bacteroides fragilis TSN8	Siphovirus	Unclassified	Unclassified	Bacteroides phage BF8P1	48043	38.436	2080.26
Bdellovibrionota
	JQ177062	Bdellovibrionia	Bdellovibrionales	Pseudobdellovibrionaceae	Bdellovibrio	bacteriovorus	Bdellovibrio bacteriovorus	Myovirus	Unclassified	Unclassified	Bdellovibrio phage phi1422	45354	44.294	2596.97
	NC_019525	Bdellovibrionia	Bdellovibrionales	Pseudobdellovibrionaceae	Bdellovibrio	bacteriovorus	Bdellovibrio bacteriovorus	Myovirus	Unclassified	Unclassified	Bdellovibrio phage phi1422	45354	44.294	2596.97
	JF344709	Bdellovibrionia	Bdellovibrionales	Pseudobdellovibrionaceae	Bdellovibrio	bacteriovorus	Bdellovibrio bacteriovorus H-I 109	Myovirus	Unclassified	Unclassified	Bdellovibrio phage phi1402	23931	50.349	1461.94
	NC_015721	Bdellovibrionia	Bdellovibrionales	Pseudobdellovibrionaceae	Bdellovibrio	bacteriovorus	Bdellovibrio bacteriovorus H-I 109	Myovirus	Unclassified	Unclassified	Bdellovibrio phage phi1402	23931	50.349	1461.94
Campylobacterota
	MG065636	Epsilonproteobacteria	Campylobacterales	Campylobacteraceae	Campylobacter	jejuni	Campylobacter jejuni	Siphovirus	Drexlerviridae	Hanrivervirus	Campylobacter phage A16a	50168	43.956	2651.88
	MG065637	Epsilonproteobacteria	Campylobacterales	Campylobacteraceae	Campylobacter	jejuni	Campylobacter jejuni	Siphovirus	Drexlerviridae	Unclassified	Campylobacter phage A15b	22375	43.812	1095.03
	MG065640	Epsilonproteobacteria	Campylobacterales	Campylobacteraceae	Campylobacter	jejuni	Campylobacter jejuni	Siphovirus	Drexlerviridae	Hanrivervirus	Campylobacter phage A14b	47385	43.915	2488.66
	MG065641	Epsilonproteobacteria	Campylobacterales	Campylobacteraceae	Campylobacter	jejuni	Campylobacter jejuni	Siphovirus	Drexlerviridae	Hanrivervirus	Campylobacter phage A14a	47249	43.929	2481.04
	MG065642	Epsilonproteobacteria	Campylobacterales	Campylobacteraceae	Campylobacter	jejuni	Campylobacter jejuni	Siphovirus	Demerecviridae	Epseptimavirus	Campylobacter phage A148	113314	40.307	3852.68
	MG065643	Epsilonproteobacteria	Campylobacterales	Campylobacteraceae	Campylobacter	jejuni	Campylobacter jejuni	Siphovirus	Drexlerviridae	Hanrivervirus	Campylobacter phage E6	49946	43.771	2650.13
	MG065649	Epsilonproteobacteria	Campylobacterales	Campylobacteraceae	Campylobacter	jejuni	Campylobacter jejuni	Siphovirus	Drexlerviridae	Hanrivervirus	Campylobacter phage A143	49946	43.771	2650.13
	MG065657	Epsilonproteobacteria	Campylobacterales	Campylobacteraceae	Campylobacter	jejuni	Campylobacter jejuni	Siphovirus	Drexlerviridae	Hanrivervirus	Campylobacter phage C4	49946	43.771	2649.14
	MG065663	Epsilonproteobacteria	Campylobacterales	Campylobacteraceae	Campylobacter	jejuni	Campylobacter jejuni	Siphovirus	Drexlerviridae	Unclassified	Campylobacter phage A134	47181	43.85	2435.96
	MG065665	Epsilonproteobacteria	Campylobacterales	Campylobacteraceae	Campylobacter	jejuni	Campylobacter jejuni	Siphovirus	Drexlerviridae	Unclassified	Campylobacter phage A131	47181	43.85	2435.96
	MG065667	Epsilonproteobacteria	Campylobacterales	Campylobacteraceae	Campylobacter	jejuni	Campylobacter jejuni	Siphovirus	Drexlerviridae	Unclassified	Campylobacter phage A127	47287	43.847	2433.86
	MG065669	Epsilonproteobacteria	Campylobacterales	Campylobacteraceae	Campylobacter	jejuni	Campylobacter jejuni	Siphovirus	Drexlerviridae	Unclassified	Campylobacter phage A123	50156	43.827	2594.07
	MG065670	Epsilonproteobacteria	Campylobacterales	Campylobacteraceae	Campylobacter	jejuni	Campylobacter jejuni	Siphovirus	Drexlerviridae	Unclassified	Campylobacter phage A121	47658	43.598	2455.82
	MG065671	Epsilonproteobacteria	Campylobacterales	Campylobacteraceae	Campylobacter	jejuni	Campylobacter jejuni	Siphovirus	Drexlerviridae	Unclassified	Campylobacter phage A120	47516	43.59	2446.12
	MG065675	Epsilonproteobacteria	Campylobacterales	Campylobacteraceae	Campylobacter	jejuni	Campylobacter jejuni	Siphovirus	Drexlerviridae	Unclassified	Campylobacter phage A118	50132	43.796	2587.31
	MG065679	Epsilonproteobacteria	Campylobacterales	Campylobacteraceae	Campylobacter	jejuni	Campylobacter jejuni	Siphovirus	Drexlerviridae	Hanrivervirus	Campylobacter phage A13a	47249	43.929	2481.04
	MG065680	Epsilonproteobacteria	Campylobacterales	Campylobacteraceae	Campylobacter	jejuni	Campylobacter jejuni	Siphovirus	Drexlerviridae	Hanrivervirus	Campylobacter phage A113	49946	43.771	2650.13
	MG065681	Epsilonproteobacteria	Campylobacterales	Campylobacteraceae	Campylobacter	jejuni	Campylobacter jejuni	Siphovirus	Drexlerviridae	Hanrivervirus	Campylobacter phage A139	49946	43.771	2650.13
	MG065687	Epsilonproteobacteria	Campylobacterales	Campylobacteraceae	Campylobacter	jejuni	Campylobacter jejuni	Siphovirus	Drexlerviridae	Hanrivervirus	Campylobacter phage A136	48078	43.981	2523.13
	MG065688	Epsilonproteobacteria	Campylobacterales	Campylobacteraceae	Campylobacter	jejuni	Campylobacter jejuni	Siphovirus	Drexlerviridae	Unclassified	Campylobacter phage A110b	44238	44.123	1983.19
	MG065692	Epsilonproteobacteria	Campylobacterales	Campylobacteraceae	Campylobacter	jejuni	Campylobacter jejuni	Siphovirus	Demerecviridae	Tequintavirus	Campylobacter phage C13	99911	38.278	2837.47
	FR823450	Epsilonproteobacteria	Campylobacterales	Campylobacteraceae	Campylobacter	jejuni	Campylobacter jejuni	Myovirus	Unclassified	Fletchervirus	Campylobacter phage CP81	132454	26.042	603.99
	GU296433	Epsilonproteobacteria	Campylobacterales	Campylobacteraceae	Campylobacter	jejuni	Campylobacter jejuni	Myovirus	Unclassified	Fletchervirus	Campylobacter phage NCTC12673	135041	26.154	610.385
	JN132397	Epsilonproteobacteria	Campylobacterales	Campylobacteraceae	Campylobacter	jejuni	Campylobacter jejuni	Myovirus	Unclassified	Fletchervirus	Campylobacter phage CPX	132662	26.043	607.592
	KX879627	Epsilonproteobacteria	Campylobacterales	Campylobacteraceae	Campylobacter	jejuni	Campylobacter jejuni	Myovirus	Unclassified	Fletchervirus	Campylobacter phage vB_CjeM_Los1	134073	26.196	616.736
	MG065635	Epsilonproteobacteria	Campylobacterales	Campylobacteraceae	Campylobacter	jejuni	Campylobacter jejuni	Siphovirus	Unclassified	Vequintavirus	Campylobacter phage C12	137603	43.591	4433.57
	MG065639	Epsilonproteobacteria	Campylobacterales	Campylobacteraceae	Campylobacter	jejuni	Campylobacter jejuni	Myovirus	Unclassified	Justusliebigvirus	Campylobacter phage A150	146366	37.408	3657.69
	MG065644	Epsilonproteobacteria	Campylobacterales	Campylobacteraceae	Campylobacter	jejuni	Campylobacter jejuni	Siphovirus	Unclassified	Vequintavirus	Campylobacter phage A147	143296	43.567	4619.86
	MG065645	Epsilonproteobacteria	Campylobacterales	Campylobacteraceae	Campylobacter	jejuni	Campylobacter jejuni	Myovirus	Unclassified	Justusliebigvirus	Campylobacter phage A145	146364	37.408	3657.64
	MG065646	Epsilonproteobacteria	Campylobacterales	Campylobacteraceae	Campylobacter	jejuni	Campylobacter jejuni	Siphovirus	Unclassified	Vequintavirus	Campylobacter phage D1	137167	43.621	4442.84
	MG065647	Epsilonproteobacteria	Campylobacterales	Campylobacteraceae	Campylobacter	jejuni	Campylobacter jejuni	Siphovirus	Unclassified	Vequintavirus	Campylobacter phage D#	137061	43.619	4439.41
	MG065648	Epsilonproteobacteria	Campylobacterales	Campylobacteraceae	Campylobacter	jejuni	Campylobacter jejuni	Siphovirus	Unclassified	Dhillonvirus	Campylobacter phage A144	35197	54.525	3384.19
	MG065650	Epsilonproteobacteria	Campylobacterales	Campylobacteraceae	Campylobacter	jejuni	Campylobacter jejuni	Myovirus	Unclassified	Phapecoctavirus	Campylobacter phage B15	150742	39.085	4436.34
	MG065652	Epsilonproteobacteria	Campylobacterales	Campylobacteraceae	Campylobacter	jejuni	Campylobacter jejuni	Myovirus	Unclassified	Unclassified	Campylobacter phage C11	58772	43.635	1773.74
	MG065655	Epsilonproteobacteria	Campylobacterales	Campylobacteraceae	Campylobacter	jejuni	Campylobacter jejuni	Siphovirus	Unclassified	Vequintavirus	Campylobacter phage C2	140158	43.649	4515.89
	MG065656	Epsilonproteobacteria	Campylobacterales	Campylobacteraceae	Campylobacter	jejuni	Campylobacter jejuni	Myovirus	Unclassified	Justusliebigvirus	Campylobacter phage C3	146366	37.408	3657.69
	MG065658	Epsilonproteobacteria	Campylobacterales	Campylobacteraceae	Campylobacter	jejuni	Campylobacter jejuni	Siphovirus	Unclassified	Vequintavirus	Campylobacter phage C7	134946	43.527	4303.43
	MG065659	Epsilonproteobacteria	Campylobacterales	Campylobacteraceae	Campylobacter	jejuni	Campylobacter jejuni	Myovirus	Unclassified	Unclassified	Campylobacter phage C5	75622	43.132	2537.87
	MG065661	Epsilonproteobacteria	Campylobacterales	Campylobacteraceae	Campylobacter	jejuni	Campylobacter jejuni	Siphovirus	Unclassified	Vequintavirus	Campylobacter phage C9	128230	43.48	4081.56
	MG065662	Epsilonproteobacteria	Campylobacterales	Campylobacteraceae	Campylobacter	jejuni	Campylobacter jejuni	Siphovirus	Unclassified	Vequintavirus	Campylobacter phage A142	140869	43.506	4524.71
	MG065664	Epsilonproteobacteria	Campylobacterales	Campylobacteraceae	Campylobacter	jejuni	Campylobacter jejuni	Myovirus	Unclassified	Unclassified	Campylobacter phage A132	70739	39.213	1326.36
	MG065666	Epsilonproteobacteria	Campylobacterales	Campylobacteraceae	Campylobacter	jejuni	Campylobacter jejuni	Siphovirus	Unclassified	Vequintavirus	Campylobacter phage A12a	135398	43.62	4369.29
	MG065668	Epsilonproteobacteria	Campylobacterales	Campylobacteraceae	Campylobacter	jejuni	Campylobacter jejuni	Myovirus	Unclassified	Unclassified	Campylobacter phage A126	43082	39.049	824.159
	MG065672	Epsilonproteobacteria	Campylobacterales	Campylobacteraceae	Campylobacter	jejuni	Campylobacter jejuni	Siphovirus	Unclassified	Vequintavirus	Campylobacter phage A141	140869	43.506	4524.71
	MG065674	Epsilonproteobacteria	Campylobacterales	Campylobacteraceae	Campylobacter	jejuni	Campylobacter jejuni	Siphovirus	Unclassified	Vequintavirus	Campylobacter phage A140	140874	43.506	4523.46
	MG065676	Epsilonproteobacteria	Campylobacterales	Campylobacteraceae	Campylobacter	jejuni	Campylobacter jejuni	Myovirus	Unclassified	Unclassified	Campylobacter phage A116	59527	43.699	1817.95
	MG065677	Epsilonproteobacteria	Campylobacterales	Campylobacteraceae	Campylobacter	jejuni	Campylobacter jejuni	Siphovirus	Unclassified	Vequintavirus	Campylobacter phage A13b	140869	43.506	4524.71
	MG065682	Epsilonproteobacteria	Campylobacterales	Campylobacteraceae	Campylobacter	jejuni	Campylobacter jejuni	Siphovirus	Unclassified	Vequintavirus	Campylobacter phage A112b	134946	43.527	4303.43
	MG065684	Epsilonproteobacteria	Campylobacterales	Campylobacteraceae	Campylobacter	jejuni	Campylobacter jejuni	Myovirus	Unclassified	Unclassified	Campylobacter phage A138	35310	42.458	1051.88
	MG065689	Epsilonproteobacteria	Campylobacterales	Campylobacteraceae	Campylobacter	jejuni	Campylobacter jejuni	Myovirus	Unclassified	Justusliebigvirus	Campylobacter phage A110a	146366	37.408	3657.69
	MG065690	Epsilonproteobacteria	Campylobacterales	Campylobacteraceae	Campylobacter	jejuni	Campylobacter jejuni	Siphovirus	Unclassified	Vequintavirus	Campylobacter phage A135	143281	43.561	4617.95
	MK408758	Epsilonproteobacteria	Campylobacterales	Campylobacteraceae	Campylobacter	jejuni	Campylobacter jejuni	Myovirus	Unclassified	Firehammervirus	Campylobacter phage CP20	174820	27.351	2050.64
	MW057933	Epsilonproteobacteria	Campylobacterales	Campylobacteraceae	Campylobacter	jejuni	Campylobacter jejuni	Myovirus	Unclassified	Fletchervirus	Campylobacter phage CJLB-7	124324	26.309	566.917
	MW074124	Epsilonproteobacteria	Campylobacterales	Campylobacteraceae	Campylobacter	jejuni	Campylobacter jejuni	Myovirus	Unclassified	Fletchervirus	Campylobacter phage CJLB-10	123818	26.234	554.705
	MW074125	Epsilonproteobacteria	Campylobacterales	Campylobacteraceae	Campylobacter	jejuni	Campylobacter jejuni	Myovirus	Unclassified	Firehammervirus	Campylobacter phage CJLB-12	159905	27.342	1810.12
	MW074126	Epsilonproteobacteria	Campylobacterales	Campylobacteraceae	Campylobacter	jejuni	Campylobacter jejuni	Myovirus	Unclassified	Firehammervirus	Campylobacter phage CJLB-14	157531	27.346	1756.47
	MW365733	Epsilonproteobacteria	Campylobacterales	Campylobacteraceae	Campylobacter	jejuni	Campylobacter jejuni	Myovirus	Unclassified	Firehammervirus	Campylobacter phage CJLB-15	169063	25.663	2532.56
	NC_015464	Epsilonproteobacteria	Campylobacterales	Campylobacteraceae	Campylobacter	jejuni	Campylobacter jejuni	Myovirus	Unclassified	Fletchervirus	Campylobacter phage NCTC12673	135041	26.154	610.385
	NC_016562	Epsilonproteobacteria	Campylobacterales	Campylobacteraceae	Campylobacter	jejuni	Campylobacter jejuni	Myovirus	Unclassified	Fletchervirus	Campylobacter phage CPX	132662	26.043	607.592
	NC_041896	Epsilonproteobacteria	Campylobacterales	Campylobacteraceae	Campylobacter	jejuni	Campylobacter jejuni	Myovirus	Unclassified	Fletchervirus	Campylobacter phage vB_CjeM_Los1	134073	26.196	616.736
	NC_042112	Epsilonproteobacteria	Campylobacterales	Campylobacteraceae	Campylobacter	jejuni	Campylobacter jejuni	Myovirus	Unclassified	Fletchervirus	Campylobacter phage CP81	132454	26.042	603.99
	MT863715	Epsilonproteobacteria	Campylobacterales	Campylobacteraceae	Campylobacter	jejuni	Campylobacter jejuni 1447	Myovirus	Unclassified	Fletchervirus	Campylobacter phage F336	131195	26.307	604.809
	OQ515481	Epsilonproteobacteria	Campylobacterales	Campylobacteraceae	Campylobacter	jejuni	Campylobacter jejuni 2206	Myovirus	Unclassified	Fletchervirus	Campylobacter phage vB_Cj_QDYZ	130627	26.214	608.722
	OP697049	Epsilonproteobacteria	Campylobacterales	Campylobacteraceae	Campylobacter	jejuni	Campylobacter jejuni 49	Myovirus	Unclassified	Unclassified	Campylobacter phage PC22	32543	27.521	351.139
	MZ047271	Epsilonproteobacteria	Campylobacterales	Campylobacteraceae	Campylobacter	jejuni	Campylobacter jejuni L26	Myovirus	Unclassified	Unclassified	Campylobacter phage PC10	51148	28.979	649.068
	OP686972	Epsilonproteobacteria	Campylobacterales	Campylobacteraceae	Campylobacter	jejuni	Campylobacter jejuni L26	Myovirus	Unclassified	Unclassified	Campylobacter phage PC11	32997	27.603	352.078
	KX229736	Epsilonproteobacteria	Campylobacterales	Campylobacteraceae	Campylobacter	jejuni	Campylobacter jejuni LBA65	Myovirus	Unclassified	Fletchervirus	Campylobacter phage PC5	131095	26.139	584.684
	KX236333	Epsilonproteobacteria	Campylobacterales	Campylobacteraceae	Campylobacter	jejuni	Campylobacter jejuni NCTC 11168	Myovirus	Unclassified	Fletchervirus	Campylobacter phage PC14	134927	26.16	611.219
	NC_031909	Epsilonproteobacteria	Campylobacterales	Campylobacteraceae	Campylobacter	jejuni	Campylobacter jejuni NCTC 11168	Myovirus	Unclassified	Fletchervirus	Campylobacter phage PC14	134927	26.16	611.219
	MT863716	Epsilonproteobacteria	Campylobacterales	Campylobacteraceae	Campylobacter	jejuni	Campylobacter jejuni NCTC12658	Myovirus	Unclassified	Fletchervirus	Campylobacter phage F348	131681	26.181	592.564
	MT863717	Epsilonproteobacteria	Campylobacterales	Campylobacteraceae	Campylobacter	jejuni	Campylobacter jejuni NCTC12658	Myovirus	Unclassified	Fletchervirus	Campylobacter phage F352	131638	26.197	592.371
	OQ864999	Epsilonproteobacteria	Campylobacterales	Campylobacteraceae	Campylobacter	jejuni	Campylobacter jejuni NCTC12658	Myovirus	Unclassified	Unclassified	Campylobacter phage F341	131680	26.325	608.362
	MT863714	Epsilonproteobacteria	Campylobacterales	Campylobacteraceae	Campylobacter	jejuni	Campylobacter jejuni NCTC12662	Myovirus	Unclassified	Fletchervirus	Campylobacter phage F207	130779	26.254	609.43
	MT863718	Epsilonproteobacteria	Campylobacterales	Campylobacteraceae	Campylobacter	jejuni	Campylobacter jejuni NCTC12662	Myovirus	Unclassified	Fletchervirus	Campylobacter phage F355	133670	26.19	597.505
	MT863719	Epsilonproteobacteria	Campylobacterales	Campylobacteraceae	Campylobacter	jejuni	Campylobacter jejuni NCTC12662	Myovirus	Unclassified	Fletchervirus	Campylobacter phage F356	133731	26.191	600.452
	MT863720	Epsilonproteobacteria	Campylobacterales	Campylobacteraceae	Campylobacter	jejuni	Campylobacter jejuni NCTC12662	Myovirus	Unclassified	Fletchervirus	Campylobacter phage F357	131922	26.222	593.649
	MT863721	Epsilonproteobacteria	Campylobacterales	Campylobacteraceae	Campylobacter	jejuni	Campylobacter jejuni NCTC12662	Myovirus	Unclassified	Fletchervirus	Campylobacter phage F358	131926	26.228	592.348
	MT863722	Epsilonproteobacteria	Campylobacterales	Campylobacteraceae	Campylobacter	jejuni	Campylobacter jejuni NCTC12662	Myovirus	Unclassified	Fletchervirus	Campylobacter phage F360	131919	26.221	593.635
	MT863723	Epsilonproteobacteria	Campylobacterales	Campylobacteraceae	Campylobacter	jejuni	Campylobacter jejuni NCTC12662	Myovirus	Unclassified	Fletchervirus	Campylobacter phage F361	131889	26.225	590.863
	MT863724	Epsilonproteobacteria	Campylobacterales	Campylobacteraceae	Campylobacter	jejuni	Campylobacter jejuni NCTC12662	Myovirus	Unclassified	Fletchervirus	Campylobacter phage F365	131925	26.238	588.386
	MT863725	Epsilonproteobacteria	Campylobacterales	Campylobacteraceae	Campylobacter	jejuni	Campylobacter jejuni NCTC12662	Myovirus	Unclassified	Fletchervirus	Campylobacter phage F367	131922	26.227	589.691
	MT863726	Epsilonproteobacteria	Campylobacterales	Campylobacteraceae	Campylobacter	jejuni	Campylobacter jejuni NCTC12662	Myovirus	Unclassified	Fletchervirus	Campylobacter phage F368	131924	26.228	589.7
	MT863727	Epsilonproteobacteria	Campylobacterales	Campylobacteraceae	Campylobacter	jejuni	Campylobacter jejuni NCTC12662	Myovirus	Unclassified	Fletchervirus	Campylobacter phage F370	132742	26.206	601.321
	MT863728	Epsilonproteobacteria	Campylobacterales	Campylobacteraceae	Campylobacter	jejuni	Campylobacter jejuni NCTC12662	Myovirus	Unclassified	Fletchervirus	Campylobacter phage F371	132743	26.206	601.326
	MT863729	Epsilonproteobacteria	Campylobacterales	Campylobacteraceae	Campylobacter	jejuni	Campylobacter jejuni NCTC12662	Myovirus	Unclassified	Fletchervirus	Campylobacter phage F372	131465	26.272	606.054
	MT863730	Epsilonproteobacteria	Campylobacterales	Campylobacteraceae	Campylobacter	jejuni	Campylobacter jejuni NCTC12662	Myovirus	Unclassified	Fletchervirus	Campylobacter phage F374	131642	26.204	592.389
	MT863731	Epsilonproteobacteria	Campylobacterales	Campylobacteraceae	Campylobacter	jejuni	Campylobacter jejuni NCTC12662	Myovirus	Unclassified	Fletchervirus	Campylobacter phage F375	131645	26.202	592.402
	MT932329	Epsilonproteobacteria	Campylobacterales	Campylobacteraceae	Campylobacter	jejuni	Campylobacter jejuni RM1221	Myovirus	Unclassified	Firehammervirus	Campylobacter phage F379	183102	27.218	2120.32
	JX569801	Epsilonproteobacteria	Campylobacterales	Campylobacteraceae	Campylobacter	jejuni	Campylobacter jejuni subsp. jejuni	Myovirus	Unclassified	Fletchervirus	Campylobacter phage CP30A	133572	26.127	627.788
	KF148616	Epsilonproteobacteria	Campylobacterales	Campylobacteraceae	Campylobacter	jejuni	Campylobacter jejuni subsp. jejuni	Myovirus	Unclassified	Fletchervirus	Campylobacter phage CP8	132667	26.045	607.615
	NC_018861	Epsilonproteobacteria	Campylobacterales	Campylobacteraceae	Campylobacter	jejuni	Campylobacter jejuni subsp. jejuni	Myovirus	Unclassified	Fletchervirus	Campylobacter phage CP30A	133572	26.127	627.788
	KF751793	Epsilonproteobacteria	Campylobacterales	Campylobacteraceae	Campylobacter	jejuni	Campylobacter jejuni subsp. jejuni 00-0949	Myovirus	Unclassified	Unclassified	Campylobacter phage CJIE4-1	37940	28.461	498.911
	KF751794	Epsilonproteobacteria	Campylobacterales	Campylobacteraceae	Campylobacter	jejuni	Campylobacter jejuni subsp. jejuni 00-1597	Myovirus	Unclassified	Unclassified	Campylobacter phage CJIE4-2	36734	28.51	491.868
	KF751795	Epsilonproteobacteria	Campylobacterales	Campylobacteraceae	Campylobacter	jejuni	Campylobacter jejuni subsp. jejuni 00-2425	Myovirus	Unclassified	Unclassified	Campylobacter phage CJIE4-3	35417	28.947	471.046
	KF751796	Epsilonproteobacteria	Campylobacterales	Campylobacteraceae	Campylobacter	jejuni	Campylobacter jejuni subsp. jejuni 00-6200	Myovirus	Unclassified	Unclassified	Campylobacter phage CJIE4-4	35459	28.921	466.995
	KF751797	Epsilonproteobacteria	Campylobacterales	Campylobacteraceae	Campylobacter	jejuni	Campylobacter jejuni subsp. jejuni 01-1512	Myovirus	Unclassified	Unclassified	Campylobacter phage CJIE4-5	36991	28.704	487.171
	MN530981	Epsilonproteobacteria	Campylobacterales	Campylobacteraceae	Campylobacter	jejuni	Campylobacter jejuni subsp. jejuni strain su252gM/12A	Myovirus	Unclassified	Unclassified	Campylobacter phage DA10	35379	27.104	377.14
	JQ617284	Epsilonproteobacteria	Campylobacterales	Helicobacteraceae	Helicobacter	pylori	Helicobacter pylori	Podovirus	Unclassified	Schmidvirus	Helicobacter phage 1961P	26836	35.516	1038.02
	KX119174	Epsilonproteobacteria	Campylobacterales	Helicobacteraceae	Helicobacter	pylori	Helicobacter pylori	Podovirus	Unclassified	Schmidvirus	Helicobacter phage UKEN31U	30456	36.715	1403.11
	KX119175	Epsilonproteobacteria	Campylobacterales	Helicobacteraceae	Helicobacter	pylori	Helicobacter pylori	Podovirus	Unclassified	Schmidvirus	Helicobacter phage Pt22899G	30078	37.22	1278.01
	KX119176	Epsilonproteobacteria	Campylobacterales	Helicobacteraceae	Helicobacter	pylori	Helicobacter pylori	Podovirus	Unclassified	Schmidvirus	Helicobacter phage Pt1846U	27960	36.996	1255.96
	KX119177	Epsilonproteobacteria	Campylobacterales	Helicobacteraceae	Helicobacter	pylori	Helicobacter pylori	Podovirus	Unclassified	Schmidvirus	Helicobacter phage SwA626G	30977	36.55	1424.01
	KX119178	Epsilonproteobacteria	Campylobacterales	Helicobacteraceae	Helicobacter	pylori	Helicobacter pylori	Podovirus	Unclassified	Schmidvirus	Helicobacter phage Pt5303G	16009	35.73	616.987
	KX119181	Epsilonproteobacteria	Campylobacterales	Helicobacteraceae	Helicobacter	pylori	Helicobacter pylori	Podovirus	Unclassified	Schmidvirus	Helicobacter phage Pt259G	11604	36.177	448.03
	KX119182	Epsilonproteobacteria	Campylobacterales	Helicobacteraceae	Helicobacter	pylori	Helicobacter pylori	Podovirus	Unclassified	Schmidvirus	Helicobacter phage Is3180G	19736	37.135	867.002
	KX119183	Epsilonproteobacteria	Campylobacterales	Helicobacteraceae	Helicobacter	pylori	Helicobacter pylori	Podovirus	Unclassified	Schmidvirus	Helicobacter phage SwC388G	12309	36.177	520.055
	KX119188	Epsilonproteobacteria	Campylobacterales	Helicobacteraceae	Helicobacter	pylori	Helicobacter pylori	Podovirus	Unclassified	Schmidvirus	Helicobacter phage FrB41M	29388	35.583	1119.98
	KX119189	Epsilonproteobacteria	Campylobacterales	Helicobacteraceae	Helicobacter	pylori	Helicobacter pylori	Podovirus	Unclassified	Schmidvirus	Helicobacter phage Pt21299RU	23008	37.118	1022.02
	KX119190	Epsilonproteobacteria	Campylobacterales	Helicobacteraceae	Helicobacter	pylori	Helicobacter pylori	Podovirus	Unclassified	Schmidvirus	Helicobacter phage Pt4472G	27572	36.559	1121.08
	KX119191	Epsilonproteobacteria	Campylobacterales	Helicobacteraceae	Helicobacter	pylori	Helicobacter pylori	Podovirus	Unclassified	Schmidvirus	Helicobacter phage Pt4497U	29393	36.199	1161.91
	KX119192	Epsilonproteobacteria	Campylobacterales	Helicobacteraceae	Helicobacter	pylori	Helicobacter pylori	Podovirus	Unclassified	Schmidvirus	Helicobacter phage Pt1918U	28670	36.216	1162
	KX119193	Epsilonproteobacteria	Campylobacterales	Helicobacteraceae	Helicobacter	pylori	Helicobacter pylori	Podovirus	Unclassified	Schmidvirus	Helicobacter phage FrB58M	22559	35.986	898.074
	KX119194	Epsilonproteobacteria	Campylobacterales	Helicobacteraceae	Helicobacter	pylori	Helicobacter pylori	Podovirus	Unclassified	Schmidvirus	Helicobacter phage FrG12G	28565	36.422	1159.17
	KX119195	Epsilonproteobacteria	Campylobacterales	Helicobacteraceae	Helicobacter	pylori	Helicobacter pylori	Podovirus	Unclassified	Schmidvirus	Helicobacter phage FrGC43A	32975	36.264	1277.12
	KX119196	Epsilonproteobacteria	Campylobacterales	Helicobacteraceae	Helicobacter	pylori	Helicobacter pylori	Podovirus	Unclassified	Schmidvirus	Helicobacter phage Pt4481G	25388	36.817	1162.01
	KX119197	Epsilonproteobacteria	Campylobacterales	Helicobacteraceae	Helicobacter	pylori	Helicobacter pylori	Podovirus	Unclassified	Schmidvirus	Helicobacter phage PtB92G	30548	36.893	1327.92
	KX119198	Epsilonproteobacteria	Campylobacterales	Helicobacteraceae	Helicobacter	pylori	Helicobacter pylori	Podovirus	Unclassified	Schmidvirus	Helicobacter phage Pt5322G	28341	36.908	1294.05
	KX119199	Epsilonproteobacteria	Campylobacterales	Helicobacteraceae	Helicobacter	pylori	Helicobacter pylori	Podovirus	Unclassified	Schmidvirus	Helicobacter phage Pt5771G	29801	37.039	1385.15
	KX119200	Epsilonproteobacteria	Campylobacterales	Helicobacteraceae	Helicobacter	pylori	Helicobacter pylori	Podovirus	Unclassified	Schmidvirus	Helicobacter phage FrMEG235U	31236	37.255	1345.96
	KX119201	Epsilonproteobacteria	Campylobacterales	Helicobacteraceae	Helicobacter	pylori	Helicobacter pylori	Podovirus	Unclassified	Schmidvirus	Helicobacter phage FrANT170U	31200	37.234	1341.91
	KX119202	Epsilonproteobacteria	Campylobacterales	Helicobacteraceae	Helicobacter	pylori	Helicobacter pylori	Podovirus	Unclassified	Schmidvirus	Helicobacter phage Pt1293U	30071	36.933	1330.04
	KX119203	Epsilonproteobacteria	Campylobacterales	Helicobacteraceae	Helicobacter	pylori	Helicobacter pylori	Podovirus	Unclassified	Schmidvirus	Helicobacter phage PtB89G	27363	37.405	1301.11
	KX119204	Epsilonproteobacteria	Campylobacterales	Helicobacteraceae	Helicobacter	pylori	Helicobacter pylori	Podovirus	Unclassified	Schmidvirus	Helicobacter phage Sw577G	26906	36.297	1234.18
	KX119205	Epsilonproteobacteria	Campylobacterales	Helicobacteraceae	Helicobacter	pylori	Helicobacter pylori	Podovirus	Unclassified	Schmidvirus	Helicobacter phage DeM53M	28068	36.223	1252.96
	KX119206	Epsilonproteobacteria	Campylobacterales	Helicobacteraceae	Helicobacter	pylori	Helicobacter pylori	Podovirus	Unclassified	Schmidvirus	Helicobacter phage UKEN32U	29882	36.691	1368
	MW247144	Epsilonproteobacteria	Campylobacterales	Helicobacteraceae	Helicobacter	pylori	Helicobacter pylori	Podovirus	Unclassified	Schmidvirus	Helicobacter phage COL 5-PUJ	26486	37.699	1227.36
	MW247145	Epsilonproteobacteria	Campylobacterales	Helicobacteraceae	Helicobacter	pylori	Helicobacter pylori	Podovirus	Unclassified	Schmidvirus	Helicobacter phage COL 6-PUJ	26487	37.698	1227.14
	MW247147	Epsilonproteobacteria	Campylobacterales	Helicobacteraceae	Helicobacter	pylori	Helicobacter pylori	Podovirus	Unclassified	Schmidvirus	Helicobacter phage COL 23-PUJ	28622	37.293	1286.27
	NC_019512	Epsilonproteobacteria	Campylobacterales	Helicobacteraceae	Helicobacter	pylori	Helicobacter pylori	Podovirus	Unclassified	Schmidvirus	Helicobacter phage 1961P	26836	35.516	1038.02
	JF734911	Epsilonproteobacteria	Campylobacterales	Helicobacteraceae	Helicobacter	pylori	Helicobacter pylori B45	Podovirus	Unclassified	Schmidvirus	Helicobacter phage phiHP33	24645	37.338	1103.11
	NC_016568	Epsilonproteobacteria	Campylobacterales	Helicobacteraceae	Helicobacter	pylori	Helicobacter pylori B45	Podovirus	Unclassified	Schmidvirus	Helicobacter phage phiHP33	24645	37.338	1103.11
	AB647160	Epsilonproteobacteria	Campylobacterales	Helicobacteraceae	Helicobacter	pylori	Helicobacter pylori strain 3401	Podovirus	Unclassified	Schmidvirus	Helicobacter phage KHP30	26215	35.77	1076.91
	NC_019928	Epsilonproteobacteria	Campylobacterales	Helicobacteraceae	Helicobacter	pylori	Helicobacter pylori strain 3401	Podovirus	Unclassified	Schmidvirus	Helicobacter phage KHP30	26215	35.77	1076.91
	AB731695	Epsilonproteobacteria	Campylobacterales	Helicobacteraceae	Helicobacter	pylori	Helicobacter pylori strain KMT83	Podovirus	Unclassified	Schmidvirus	Helicobacter phage KHP40	26449	35.941	1080.97
	NC_019931	Epsilonproteobacteria	Campylobacterales	Helicobacteraceae	Helicobacter	pylori	Helicobacter pylori strain KMT83	Podovirus	Unclassified	Schmidvirus	Helicobacter phage KHP40	26449	35.941	1080.97
Bacillota
	MZ427930	Bacilli	Bacillales	Staphylococcaceae	Staphylococcus	aureus	Staphylococcus aureus	Myovirus	Herelleviridae	Kayvirus	Staphylococcus phage SAP23	151618	30.377	1614.73
	OP947204	Bacilli	Bacillales	Staphylococcaceae	Staphylococcus	aureus	Staphylococcus aureus	Siphovirus	Unclassified	Phietavirus	Staphylococcus phage Hesat	43129	35.111	1321.9
	OR206057	Bacilli	Bacillales	Staphylococcaceae	Staphylococcus	aureus	Staphylococcus aureus	Siphovirus	Unclassified	Unclassified	Staphylococcus phage vB_SauS_PHM	42634	33.795	937.095
	MG564297	Bacilli	Bacillales	Staphylococcaceae	Staphylococcus	aureus	Staphylococcus aureus spa type t223	Siphovirus	Unclassified	Phietavirus	Staphylococcus phage UPMK_2	40955	35.393	1347.01
	NC_054983	Bacilli	Bacillales	Staphylococcaceae	Staphylococcus	aureus	Staphylococcus aureus spa type t223	Siphovirus	Unclassified	Phietavirus	Staphylococcus phage UPMK_2	40955	35.393	1347.01
	KF598856	Bacilli	Bacillales	Staphylococcaceae	Staphylococcus	aureus	Staphylococcus aureus YMC/09/04/R1988	Siphovirus	Unclassified	Triavirus	Staphylococcus phage YMC/09/04/R1988	44459	33.37	945.198
	NC_022758	Bacilli	Bacillales	Staphylococcaceae	Staphylococcus	aureus	Staphylococcus aureus YMC/09/04/R1988	Siphovirus	Unclassified	Triavirus	Staphylococcus phage YMC/09/04/R1988	44459	33.37	945.198
	KU847400	Bacilli	Bacillales	Bacillaceae	Bacillus	anthracis	Bacillus anthracis	Myovirus	Herelleviridae	Wphvirus	Bacillus phage Crookii	154012	37.165	4777.45
	KC481682	Bacilli	Bacillales	Bacillaceae	Bacillus	anthracis	Bacillus anthracis	Myovirus	Unclassified	Unclassified	Bacillus phage vB_BanS-Tsamsa	168876	34.323	3171.49
	KY963369	Bacilli	Bacillales	Bacillaceae	Bacillus	anthracis	Bacillus anthracis	Siphovirus	Unclassified	Wbetavirus	Bacillus phage Tavor_SA	40397	35.168	1139.2
	KY963370	Bacilli	Bacillales	Bacillaceae	Bacillus	anthracis	Bacillus anthracis	Siphovirus	Unclassified	Wbetavirus	Bacillus phage Negev_SA	40375	35.158	1075.19
	KY963371	Bacilli	Bacillales	Bacillaceae	Bacillus	anthracis	Bacillus anthracis	Siphovirus	Unclassified	Wbetavirus	Bacillus phage Carmel_SA	40165	34.856	1100.92
	MT745954	Bacilli	Bacillales	Bacillaceae	Bacillus	anthracis	Bacillus anthracis	Siphovirus	Unclassified	Wbetavirus	Bacillus phage F16Ba	38554	34.878	1049.05
	MT745955	Bacilli	Bacillales	Bacillaceae	Bacillus	anthracis	Bacillus anthracis	Siphovirus	Unclassified	Wbetavirus	Bacillus phage J5a	40353	35.207	1116.97
	MT745956	Bacilli	Bacillales	Bacillaceae	Bacillus	anthracis	Bacillus anthracis	Siphovirus	Unclassified	Wbetavirus	Bacillus phage z1a	39399	35.062	1113.02
	NC_007734	Bacilli	Bacillales	Bacillaceae	Bacillus	anthracis	Bacillus anthracis	Siphovirus	Unclassified	Wbetavirus	Bacillus phage WBeta	40867	35.258	1087.88
	NC_007814	Bacilli	Bacillales	Bacillaceae	Bacillus	anthracis	Bacillus anthracis	Siphovirus	Unclassified	Wbetavirus	Bacillus phage Fah	37974	34.945	1021.88
	NC_023007	Bacilli	Bacillales	Bacillaceae	Bacillus	anthracis	Bacillus anthracis	Myovirus	Unclassified	Unclassified	Bacillus phage vB_BanS-Tsamsa	168876	34.323	3171.49
	NC_073042	Bacilli	Bacillales	Bacillaceae	Bacillus	anthracis	Bacillus anthracis	Siphovirus	Unclassified	Wbetavirus	Bacillus phage Carmel_SA	40165	34.856	1100.92
	NC_073043	Bacilli	Bacillales	Bacillaceae	Bacillus	anthracis	Bacillus anthracis	Siphovirus	Unclassified	Wbetavirus	Bacillus phage F16Ba	38554	34.878	1049.05
	NC_073044	Bacilli	Bacillales	Bacillaceae	Bacillus	anthracis	Bacillus anthracis	Siphovirus	Unclassified	Wbetavirus	Bacillus phage Negev_SA	40375	35.158	1075.19
	NC_073047	Bacilli	Bacillales	Bacillaceae	Bacillus	anthracis	Bacillus anthracis	Siphovirus	Unclassified	Wbetavirus	Bacillus phage Tavor_SA	40397	35.168	1139.2
	NC_073048	Bacilli	Bacillales	Bacillaceae	Bacillus	anthracis	Bacillus anthracis	Siphovirus	Unclassified	Wbetavirus	Bacillus phage J5a	40353	35.207	1116.97
	NC_073049	Bacilli	Bacillales	Bacillaceae	Bacillus	anthracis	Bacillus anthracis	Siphovirus	Unclassified	Wbetavirus	Bacillus phage z1a	39399	35.062	1113.02
	ON548417	Bacilli	Bacillales	Bacillaceae	Bacillus	anthracis	Bacillus anthracis	Myovirus	Unclassified	Unclassified	Bacillus phage vB_BanS-Thrax1	167267	34.49	3701.62
	ON548418	Bacilli	Bacillales	Bacillaceae	Bacillus	anthracis	Bacillus anthracis	Myovirus	Unclassified	Unclassified	Bacillus phage vB_BanS-Thrax2	164774	33.356	2555.64
	ON548419	Bacilli	Bacillales	Bacillaceae	Bacillus	anthracis	Bacillus anthracis	Myovirus	Unclassified	Unclassified	Bacillus phage vB_BanS-Thrax3	168817	34.356	3654.89
	ON548420	Bacilli	Bacillales	Bacillaceae	Bacillus	anthracis	Bacillus anthracis	Myovirus	Unclassified	Unclassified	Bacillus phage vB_BanS-Thrax4	169483	34.445	3226.96
	ON548421	Bacilli	Bacillales	Bacillaceae	Bacillus	anthracis	Bacillus anthracis	Myovirus	Unclassified	Unclassified	Bacillus phage vB_BanS-Thrax5	157022	32.124	2179.47
	MG967616	Bacilli	Bacillales	Bacillaceae	Bacillus	anthracis	Bacillus anthracis ST-1	Myovirus	Unclassified	Unclassified	Bacillus phage v_B-Bak1	80764	33.928	2317.12
	MG967617	Bacilli	Bacillales	Bacillaceae	Bacillus	anthracis	Bacillus anthracis ST-1	Myovirus	Unclassified	Unclassified	Bacillus phage v_B-Bak6	80764	33.927	2316.31
	MG967618	Bacilli	Bacillales	Bacillaceae	Bacillus	anthracis	Bacillus anthracis ST-1	Myovirus	Unclassified	Unclassified	Bacillus phage v_B-Bak10	82931	33.81	2360.22
	NC_070842	Bacilli	Bacillales	Bacillaceae	Bacillus	anthracis	Bacillus anthracis ST-1	Myovirus	Unclassified	Unclassified	Bacillus phage v_B-Bak10	82931	33.81	2360.22
	DQ222851	Bacilli	Bacillales	Bacillaceae	Bacillus	anthracis	Bacillus anthracis Vollum	Siphovirus	Unclassified	Wbetavirus	Bacillus phage Cherry	36615	35.264	1017.16
	DQ222855	Bacilli	Bacillales	Bacillaceae	Bacillus	anthracis	Bacillus anthracis Vollum	Siphovirus	Unclassified	Wbetavirus	Bacillus phage Gamma	38067	35.632	1032
	NC_007457	Bacilli	Bacillales	Bacillaceae	Bacillus	anthracis	Bacillus anthracis Vollum	Siphovirus	Unclassified	Wbetavirus	Bacillus phage Cherry	36615	35.264	1017.16
	NC_073041	Bacilli	Bacillales	Bacillaceae	Bacillus	anthracis	Bacillus anthracis Vollum	Siphovirus	Unclassified	Wbetavirus	Bacillus phage Gamma	38067	35.632	1032
	HM144387	Bacilli	Bacillales	Bacillaceae	Bacillus	cereus	Bacillus cereus	Myovirus	Herelleviridae	Wphvirus	Bacillus phage W.Ph.	156897	36.447	4699.07
	JN654439	Bacilli	Bacillales	Bacillaceae	Bacillus	cereus	Bacillus cereus	Myovirus	Herelleviridae	Wphvirus	Bacillus phage BPS13	158305	38.751	5545.42
	JN790865	Bacilli	Bacillales	Bacillaceae	Bacillus	cereus	Bacillus cereus	Myovirus	Herelleviridae	Bequatrovirus	Bacillus phage B4	162596	37.71	5609.56
	JN797796	Bacilli	Bacillales	Bacillaceae	Bacillus	cereus	Bacillus cereus	Myovirus	Herelleviridae	Bequatrovirus	Bacillus phage B5S	162598	37.71	5609.63
	JN797797	Bacilli	Bacillales	Bacillaceae	Bacillus	cereus	Bacillus cereus	Myovirus	Herelleviridae	Tsarbombavirus	Bacillus phage BCP78	156176	39.859	5369.33
	JN797798	Bacilli	Bacillales	Bacillaceae	Bacillus	cereus	Bacillus cereus	Myovirus	Herelleviridae	Tsarbombavirus	Bacillus phage BCU4	154371	39.857	5279.49
	JX094431	Bacilli	Bacillales	Bacillaceae	Bacillus	cereus	Bacillus cereus	Myovirus	Herelleviridae	Caeruleovirus	Bacillus phage vB_BceM_Bc431v3	158621	39.978	5914.98
	KJ451625	Bacilli	Bacillales	Bacillaceae	Bacillus	cereus	Bacillus cereus	Myovirus	Herelleviridae	Caeruleovirus	Bacillus phage Bcp1	152778	39.757	5550.42
	KT187252	Bacilli	Bacillales	Bacillaceae	Bacillus	cereus	Bacillus cereus	Myovirus	Herelleviridae	Tsarbombavirus	Bacillus phage PBC6	157147	39.91	5487.57
	KX987999	Bacilli	Bacillales	Bacillaceae	Bacillus	cereus	Bacillus cereus	Myovirus	Herelleviridae	Tsarbombavirus	Bacillus phage BCP12	155985	39.846	5361.2
	MG602477	Bacilli	Bacillales	Bacillaceae	Bacillus	cereus	Bacillus cereus	Myovirus	Herelleviridae	Caeruleovirus	Bacillus phage BCP01	157958	39.871	5787.58
	MH487649	Bacilli	Bacillales	Bacillaceae	Bacillus	cereus	Bacillus cereus	Myovirus	Herelleviridae	Tsarbombavirus	Bacillus phage BC01	158385	39.895	5489.62
	MK284526	Bacilli	Bacillales	Bacillaceae	Bacillus	cereus	Bacillus cereus	Podovirus	Salasmaviridae	Hemphillvirus	Bacillus phage DK1	27180	30.868	419.116
	MK284527	Bacilli	Bacillales	Bacillaceae	Bacillus	cereus	Bacillus cereus	Podovirus	Salasmaviridae	Hemphillvirus	Bacillus phage DK2	26357	30.914	420.921
	MK284528	Bacilli	Bacillales	Bacillaceae	Bacillus	cereus	Bacillus cereus	Podovirus	Salasmaviridae	Hemphillvirus	Bacillus phage DK3	26865	31.055	445.959
	MZ384014	Bacilli	Bacillales	Bacillaceae	Bacillus	cereus	Bacillus cereus	Podovirus	Salasmaviridae	Hemphillvirus	Bacillus phage DLn1	25379	30.659	382.969
	NC_016563	Bacilli	Bacillales	Bacillaceae	Bacillus	cereus	Bacillus cereus	Myovirus	Herelleviridae	Wphvirus	Bacillus phage W.Ph.	156897	36.447	4699.07
	NC_018857	Bacilli	Bacillales	Bacillaceae	Bacillus	cereus	Bacillus cereus	Myovirus	Herelleviridae	Wphvirus	Bacillus phage BPS13	158305	38.751	5545.42
	NC_018860	Bacilli	Bacillales	Bacillaceae	Bacillus	cereus	Bacillus cereus	Myovirus	Herelleviridae	Tsarbombavirus	Bacillus phage BCP78	156176	39.859	5369.33
	NC_018863	Bacilli	Bacillales	Bacillaceae	Bacillus	cereus	Bacillus cereus	Myovirus	Herelleviridae	Bequatrovirus	Bacillus phage B4	162596	37.71	5609.56
	NC_020873	Bacilli	Bacillales	Bacillaceae	Bacillus	cereus	Bacillus cereus	Myovirus	Herelleviridae	Caeruleovirus	Bacillus phage vB_BceM_Bc431v3	158621	39.978	5914.98
	NC_024137	Bacilli	Bacillales	Bacillaceae	Bacillus	cereus	Bacillus cereus	Myovirus	Herelleviridae	Caeruleovirus	Bacillus phage Bcp1	152778	39.757	5550.42
	NC_047735	Bacilli	Bacillales	Bacillaceae	Bacillus	cereus	Bacillus cereus	Myovirus	Herelleviridae	Tsarbombavirus	Bacillus phage BCU4	154371	39.857	5279.49
	NC_047736	Bacilli	Bacillales	Bacillaceae	Bacillus	cereus	Bacillus cereus	Myovirus	Herelleviridae	Bequatrovirus	Bacillus phage B5S	162598	37.71	5609.63
	NC_049967	Bacilli	Bacillales	Bacillaceae	Bacillus	cereus	Bacillus cereus	Podovirus	Salasmaviridae	Hemphillvirus	Bacillus phage DK1	27180	30.868	419.116
	NC_049968	Bacilli	Bacillales	Bacillaceae	Bacillus	cereus	Bacillus cereus	Podovirus	Salasmaviridae	Hemphillvirus	Bacillus phage DK2	26357	30.914	420.921
	NC_049969	Bacilli	Bacillales	Bacillaceae	Bacillus	cereus	Bacillus cereus	Podovirus	Salasmaviridae	Hemphillvirus	Bacillus phage DK3	26865	31.055	445.959
	ON366411	Bacilli	Bacillales	Bacillaceae	Bacillus	cereus	Bacillus cereus	Myovirus	Herelleviridae	Unclassified	Bacillus phage vB_BceH_LY2	154884	35.636	4242.27
	ON366412	Bacilli	Bacillales	Bacillaceae	Bacillus	cereus	Bacillus cereus	Podovirus	Salasmaviridae	Unclassified	Bacillus phage vB_BceP_LY3	28009	29.78	455.146
	OQ187816	Bacilli	Bacillales	Bacillaceae	Bacillus	cereus	Bacillus cereus	Podovirus	Salasmaviridae	Hemphillvirus	Bacillus phage BC-5	25439	30.595	370.901
	GU229986	Bacilli	Bacillales	Bacillaceae	Bacillus	cereus	Bacillus cereus	Siphovirus	Unclassified	Cecivirus	Bacillus phage 250	56505	36.441	1813.25
	JN712910	Bacilli	Bacillales	Bacillaceae	Bacillus	cereus	Bacillus cereus	Myovirus	Unclassified	Becedseptimavirus	Bacillus phage BCD7	93839	38.043	3498.32
	JQ619704	Bacilli	Bacillales	Bacillaceae	Bacillus	cereus	Bacillus cereus	Siphovirus	Unclassified	Pebcunavirus	Bacillus phage PBC1	41164	41.684	1747
	KT070866	Bacilli	Bacillales	Bacillaceae	Bacillus	cereus	Bacillus cereus	Myovirus	Unclassified	Unclassified	Bacillus phage PBC4	80647	33.983	2215.37
	KT070867	Bacilli	Bacillales	Bacillaceae	Bacillus	cereus	Bacillus cereus	Myovirus	Unclassified	Unclassified	Bacillus phage PBC2	168689	34.419	3603.2
	KT070868	Bacilli	Bacillales	Bacillaceae	Bacillus	cereus	Bacillus cereus	Myovirus	Unclassified	Unclassified	Bacillus phage PBC5	56332	40.256	2431.85
	LC597490	Bacilli	Bacillales	Bacillaceae	Bacillus	cereus	Bacillus cereus	Myovirus	Unclassified	Unclassified	Bacillus phage vB_BceM_WH1	229829	37.193	5761.81
	MF418016	Bacilli	Bacillales	Bacillaceae	Bacillus	cereus	Bacillus cereus	Myovirus	Unclassified	Unclassified	Bacillus phage vB_BceM-HSE3	124002	36.206	2481.28
	MK288021	Bacilli	Bacillales	Bacillaceae	Bacillus	cereus	Bacillus cereus	Myovirus	Unclassified	Unclassified	Bacillus phage pW2	160627	32.536	2354.79
	MK288022	Bacilli	Bacillales	Bacillaceae	Bacillus	cereus	Bacillus cereus	Myovirus	Unclassified	Unclassified	Bacillus phage pW4	80919	34.024	2257.64
	MN604230	Bacilli	Bacillales	Bacillaceae	Bacillus	cereus	Bacillus cereus	Myovirus	Unclassified	Unclassified	Bacillus phage vB_BcM_Sam112	45037	41.621	2490.1
	MN604698	Bacilli	Bacillales	Bacillaceae	Bacillus	cereus	Bacillus cereus	Myovirus	Unclassified	Unclassified	Bacillus phage vB_BcM_Sam46	45419	41.65	2528.02
	MT136606	Bacilli	Bacillales	Bacillaceae	Bacillus	cereus	Bacillus cereus	Siphovirus	Unclassified	Lwoffvirus	Bacillus phage vB_BceS_KLEB30-3S	37134	38.251	1451.94
	MW084976	Bacilli	Bacillales	Bacillaceae	Bacillus	cereus	Bacillus cereus	Myovirus	Unclassified	Unclassified	Bacillus phage Kirov	165667	35.48	3724.19
	NC_004820	Bacilli	Bacillales	Bacillaceae	Bacillus	cereus	Bacillus cereus	Myovirus	Unclassified	Unclassified	Bacillus phage phBC6A51	61395	37.689	2231.09
	NC_004821	Bacilli	Bacillales	Bacillaceae	Bacillus	cereus	Bacillus cereus	Myovirus	Unclassified	Unclassified	Bacillus phage phBC6A52	38472	34.724	907.17
	NC_007458	Bacilli	Bacillales	Bacillaceae	Bacillus	cereus	Bacillus cereus	Siphovirus	Unclassified	Wbetavirus	Bacillus phage Gamma	37253	35.221	1030.05
	NC_017976	Bacilli	Bacillales	Bacillaceae	Bacillus	cereus	Bacillus cereus	Siphovirus	Unclassified	Pebcunavirus	Bacillus phage PBC1	41164	41.684	1747
	NC_019515	Bacilli	Bacillales	Bacillaceae	Bacillus	cereus	Bacillus cereus	Myovirus	Unclassified	Becedseptimavirus	Bacillus phage BCD7	93839	38.043	3498.32
	NC_029024	Bacilli	Bacillales	Bacillaceae	Bacillus	cereus	Bacillus cereus	Siphovirus	Unclassified	Cecivirus	Bacillus phage 250	56505	36.441	1813.25
	NC_070843	Bacilli	Bacillales	Bacillaceae	Bacillus	cereus	Bacillus cereus	Myovirus	Unclassified	Unclassified	Bacillus phage PBC4	80647	33.983	2215.37
	NC_070844	Bacilli	Bacillales	Bacillaceae	Bacillus	cereus	Bacillus cereus	Myovirus	Unclassified	Unclassified	Bacillus phage pW4	80919	34.024	2257.64
	NC_071040	Bacilli	Bacillales	Bacillaceae	Bacillus	cereus	Bacillus cereus	Myovirus	Unclassified	Unclassified	Bacillus phage PBC2	168689	34.419	3603.2
	NC_071041	Bacilli	Bacillales	Bacillaceae	Bacillus	cereus	Bacillus cereus	Myovirus	Unclassified	Unclassified	Bacillus phage Kirov	165667	35.48	3724.19
	NC_071043	Bacilli	Bacillales	Bacillaceae	Bacillus	cereus	Bacillus cereus	Myovirus	Unclassified	Unclassified	Bacillus phage pW2	160627	32.536	2354.79
	ON366410	Bacilli	Bacillales	Bacillaceae	Bacillus	cereus	Bacillus cereus	Myovirus	Unclassified	Unclassified	Bacillus phage vB_BceS_LY1	43140	42.355	1867.96
	ON699007	Bacilli	Bacillales	Bacillaceae	Bacillus	cereus	Bacillus cereus	Myovirus	Unclassified	Unclassified	Bacillus phage BC-1	39216	38.602	1374.91
	OP646176	Bacilli	Bacillales	Bacillaceae	Bacillus	cereus	Bacillus cereus	Myovirus	Unclassified	Unclassified	Bacillus phage vB_BceS_LY5	42221	42.37	1299.14
	OQ259508	Bacilli	Bacillales	Bacillaceae	Bacillus	cereus	Bacillus cereus	Myovirus	Unclassified	Unclassified	Bacillus phage BC-6	48421	39.836	1297.2
	OQ259509	Bacilli	Bacillales	Bacillaceae	Bacillus	cereus	Bacillus cereus	Myovirus	Unclassified	Unclassified	Bacillus phage BC-7	48649	38.513	1085.85
	OQ870554	Bacilli	Bacillales	Bacillaceae	Bacillus	cereus	Bacillus cereus	Myovirus	Unclassified	Unclassified	Bacillus phage PSYJ-YH	46577	38.008	1068.94
	MW012634	Bacilli	Bacillales	Bacillaceae	Bacillus	cereus	Bacillus cereus 1582-3B	Podovirus	Salasmaviridae	Huangshavirus	Bacillus phage DLc1	28950	31.095	459.147
	NC_055908	Bacilli	Bacillales	Bacillaceae	Bacillus	cereus	Bacillus cereus 1582-3B	Podovirus	Salasmaviridae	Huangshavirus	Bacillus phage DLc1	28950	31.095	459.147
	ON741189	Bacilli	Bacillales	Bacillaceae	Bacillus	cereus	Bacillus cereus 367-H	Siphovirus	Unclassified	Cecivirus	Bacillus phage vB_BceS_LY4	52432	36.535	1669.96
	KJ676859	Bacilli	Bacillales	Bacillaceae	Bacillus	cereus	Bacillus cereus ATCC 14579	Myovirus	Herelleviridae	Caeruleovirus	Bacillus phage JBP901	159492	39.658	5797.53
	NC_027352	Bacilli	Bacillales	Bacillaceae	Bacillus	cereus	Bacillus cereus ATCC 14579	Myovirus	Herelleviridae	Caeruleovirus	Bacillus phage JBP901	159492	39.658	5797.53
	KX495186	Bacilli	Bacillales	Bacillaceae	Bacillus	cereus	Bacillus cereus ATCC 21772	Myovirus	Herelleviridae	Caeruleovirus	Bacillus phage PK16	158127	39.858	5787.45
	MW392803	Bacilli	Bacillales	Bacillaceae	Bacillus	cereus	Bacillus cereus ATCC 27348	Myovirus	Herelleviridae	Wphvirus	Bacillus phage BCPG1	158861	38.753	5571.26
	MW392801	Bacilli	Bacillales	Bacillaceae	Bacillus	cereus	Bacillus cereus ATCC 27348	Myovirus	Unclassified	Unclassified	Bacillus phage BCP6	81528	33.894	2258.33
	MW392802	Bacilli	Bacillales	Bacillaceae	Bacillus	cereus	Bacillus cereus ATCC 27348	Myovirus	Unclassified	Unclassified	Bacillus phage BCPST	81528	33.893	2256.7
	NC_070845	Bacilli	Bacillales	Bacillaceae	Bacillus	cereus	Bacillus cereus ATCC 27348	Myovirus	Unclassified	Unclassified	Bacillus phage BCPST	81528	33.893	2256.7
	OQ436521	Bacilli	Bacillales	Bacillaceae	Bacillus	cereus	Bacillus cereus ATCC 27348	Myovirus	Unclassified	Unclassified	Bacillus phage BSG01	81366	33.948	2264.42
	DQ222853	Bacilli	Bacillales	Bacillaceae	Bacillus	cereus	Bacillus cereus ATCC 4342	Siphovirus	Unclassified	Wbetavirus	Bacillus phage Gamma	37253	35.221	1030.05
	KU577463	Bacilli	Bacillales	Bacillaceae	Bacillus	cereus	Bacillus cereus BtB2-4	Myovirus	Herelleviridae	Caeruleovirus	Bacillus phage Deep Blue	157501	39.947	5745.64
	NC_031056	Bacilli	Bacillales	Bacillaceae	Bacillus	cereus	Bacillus cereus BtB2-4	Myovirus	Herelleviridae	Caeruleovirus	Bacillus phage Deep Blue	157501	39.947	5745.64
	KX227757	Bacilli	Bacillales	Bacillaceae	Bacillus	cereus	Bacillus cereus EFR-4	Siphovirus	Unclassified	Hubeivirus	Bacillus phage PfEFR-4	43223	35.437	1125.96
	NC_048641	Bacilli	Bacillales	Bacillaceae	Bacillus	cereus	Bacillus cereus EFR-4	Siphovirus	Unclassified	Hubeivirus	Bacillus phage PfEFR-4	43223	35.437	1125.96
	KX227760	Bacilli	Bacillales	Bacillaceae	Bacillus	cereus	Bacillus cereus EFR-5	Siphovirus	Unclassified	Hubeivirus	Bacillus phage PfEFR-5	43773	35.392	1137.22
	NC_031055	Bacilli	Bacillales	Bacillaceae	Bacillus	cereus	Bacillus cereus EFR-5	Siphovirus	Unclassified	Hubeivirus	Bacillus phage PfEFR-5	43773	35.392	1137.22
	JF966203	Bacilli	Bacillales	Bacillaceae	Bacillus	cereus	Bacillus cereus HER1399	Myovirus	Herelleviridae	Bastillevirus	Bacillus phage Bastille	153962	38.144	5340.94
	KF554508	Bacilli	Bacillales	Bacillaceae	Bacillus	cereus	Bacillus cereus HER1399	Myovirus	Herelleviridae	Siminovitchvirus	Bacillus phage CP-51	138658	40.86	2541.6
	NC_018856	Bacilli	Bacillales	Bacillaceae	Bacillus	cereus	Bacillus cereus HER1399	Myovirus	Herelleviridae	Bastillevirus	Bacillus phage Bastille	153962	38.144	5340.94
	NC_025423	Bacilli	Bacillales	Bacillaceae	Bacillus	cereus	Bacillus cereus HER1399	Myovirus	Herelleviridae	Siminovitchvirus	Bacillus phage CP-51	138658	40.86	2541.6
	KX227759	Bacilli	Bacillales	Bacillaceae	Bacillus	cereus	Bacillus cereus IS075	Siphovirus	Unclassified	Cecivirus	Bacillus phage PfIS075	48709	36.484	1471.01
	KJ081346	Bacilli	Bacillales	Bacillaceae	Bacillus	cereus	Bacillus cereus JCM 2152	Myovirus	Herelleviridae	Caeruleovirus	Bacillus phage BCP8-2	159071	39.452	5688.38
	NC_027355	Bacilli	Bacillales	Bacillaceae	Bacillus	cereus	Bacillus cereus JCM 2152	Myovirus	Herelleviridae	Caeruleovirus	Bacillus phage BCP8-2	159071	39.452	5688.38
	MW787012	Bacilli	Bacillales	Bacillaceae	Bacillus	cereus	Bacillus cereus LB2	Myovirus	Herelleviridae	Bequatrovirus	Bacillus phage SWEP1	162461	37.794	5630.9
	MF176161	Bacilli	Bacillales	Bacillaceae	Bacillus	cereus	Bacillus cereus LH002	Siphovirus	Unclassified	Deurplevirus	Bacillus phage Deep-Purple	36278	38.357	1308.91
	NC_048667	Bacilli	Bacillales	Bacillaceae	Bacillus	cereus	Bacillus cereus LH002	Siphovirus	Unclassified	Deurplevirus	Bacillus phage Deep-Purple	36278	38.357	1308.91
	KT780304	Bacilli	Bacillales	Bacillaceae	Bacillus	cereus	Bacillus cereus MYB41-22	Podovirus	Salasmaviridae	Mingyongvirus	Bacillus phage VMY22	18609	36.364	622.099
	NC_028789	Bacilli	Bacillales	Bacillaceae	Bacillus	cereus	Bacillus cereus MYB41-22	Podovirus	Salasmaviridae	Mingyongvirus	Bacillus phage VMY22	18609	36.364	622.099
	MG584725	Bacilli	Bacillales	Bacillaceae	Bacillus	cereus	Bacillus cereus N1	Myovirus	Unclassified	Unclassified	Bacillus phage BVE2	20021	33.395	493.117
	KX227758	Bacilli	Bacillales	Bacillaceae	Bacillus	cereus	Bacillus cereus NC7401/2455	Siphovirus	Unclassified	Cecivirus	Bacillus phage PfNC7401	48055	36.552	1468.08
	KT970646	Bacilli	Bacillales	Bacillaceae	Bacillus	cereus	Bacillus cereus S58	Siphovirus	Unclassified	Waukeshavirus	Bacillus phage phiS58	46635	35.435	1336.09
	OP066531	Bacilli	Bacillales	Bacillaceae	Bacillus	cereus	Bacillus cereus VKM B-13	Myovirus	Unclassified	Unclassified	Bacillus phage B13	36864	34.831	941.875
	MT254578	Bacilli	Bacillales	Bacillaceae	Bacillus	cereus	Bacillus cereus VKM B-370	Myovirus	Unclassified	Unclassified	Bacillus phage Izhevsk	168638	34.319	3118.12
	NC_071045	Bacilli	Bacillales	Bacillaceae	Bacillus	cereus	Bacillus cereus VKM B-370	Myovirus	Unclassified	Unclassified	Bacillus phage Izhevsk	168638	34.319	3118.12
	MN524844	Bacilli	Bacillales	Bacillaceae	Bacillus	pumilus	Bacillus pumilus	Podovirus	Salasmaviridae	Bundooravirus	Bacillus phage vB_Bpu_PumA1	18466	34.285	464.051
	MN524845	Bacilli	Bacillales	Bacillaceae	Bacillus	pumilus	Bacillus pumilus	Podovirus	Salasmaviridae	Bundooravirus	Bacillus phage vB_Bpu_PumA2	18932	35.802	562.091
	NC_049971	Bacilli	Bacillales	Bacillaceae	Bacillus	pumilus	Bacillus pumilus	Podovirus	Salasmaviridae	Bundooravirus	Bacillus phage vB_Bpu_PumA1	18466	34.285	464.051
	NC_049972	Bacilli	Bacillales	Bacillaceae	Bacillus	pumilus	Bacillus pumilus	Podovirus	Salasmaviridae	Bundooravirus	Bacillus phage vB_Bpu_PumA2	18932	35.802	562.091
	KT895374	Bacilli	Bacillales	Bacillaceae	Bacillus	pumilus	Bacillus pumilus	Myovirus	Unclassified	Takahashivirus	Bacillus phage vB_BpuM-BpSp	255569	25.885	1962.77
	KU836751	Bacilli	Bacillales	Bacillaceae	Bacillus	pumilus	Bacillus pumilus	Siphovirus	Unclassified	Andromedavirus	Bacillus phage Leo2	48589	42.086	1352.23
	MT422786	Bacilli	Bacillales	Bacillaceae	Bacillus	pumilus	Bacillus pumilus	Siphovirus	Unclassified	Andromedavirus	Bacillus phage Novomoskovsk	49258	41.737	1405.82
	MT514532	Bacilli	Bacillales	Bacillaceae	Bacillus	pumilus	Bacillus pumilus	Siphovirus	Unclassified	Andromedavirus	Bacillus phage Bolokhovo	49683	41.9	1483.04
	KF669648	Bacilli	Bacillales	Bacillaceae	Bacillus	pumilus	Bacillus pumilus BL-8	Siphovirus	Unclassified	Andromedavirus	Bacillus phage Blastoid	50354	42.233	1390.78
	KF669651	Bacilli	Bacillales	Bacillaceae	Bacillus	pumilus	Bacillus pumilus BL-8	Siphovirus	Unclassified	Andromedavirus	Bacillus phage Glittering	49246	42.054	1472.95
	KF669659	Bacilli	Bacillales	Bacillaceae	Bacillus	pumilus	Bacillus pumilus BL-8	Siphovirus	Unclassified	Andromedavirus	Bacillus phage Riggi	49836	41.46	1339.09
	NC_022765	Bacilli	Bacillales	Bacillaceae	Bacillus	pumilus	Bacillus pumilus BL-8	Siphovirus	Unclassified	Andromedavirus	Bacillus phage Riggi	49836	41.46	1339.09
	NC_022766	Bacilli	Bacillales	Bacillaceae	Bacillus	pumilus	Bacillus pumilus BL-8	Siphovirus	Unclassified	Andromedavirus	Bacillus phage Glittering	49246	42.054	1472.95
	NC_022773	Bacilli	Bacillales	Bacillaceae	Bacillus	pumilus	Bacillus pumilus BL-8	Siphovirus	Unclassified	Andromedavirus	Bacillus phage Blastoid	50354	42.233	1390.78
	KC330679	Bacilli	Bacillales	Bacillaceae	Bacillus	pumilus	Bacillus pumilus BL8	Siphovirus	Unclassified	Andromedavirus	Bacillus phage Curly	49425	41.821	1463.97
	KC330680	Bacilli	Bacillales	Bacillaceae	Bacillus	pumilus	Bacillus pumilus BL8	Siphovirus	Unclassified	Andromedavirus	Bacillus phage Eoghan	49458	42.208	1380.87
	KC330681	Bacilli	Bacillales	Bacillaceae	Bacillus	pumilus	Bacillus pumilus BL8	Siphovirus	Unclassified	Andromedavirus	Bacillus phage Gemini	49362	41.901	1463.09
	KC330682	Bacilli	Bacillales	Bacillaceae	Bacillus	pumilus	Bacillus pumilus BL8	Siphovirus	Unclassified	Andromedavirus	Bacillus phage Taylor	49492	42.294	1388.25
	KC330683	Bacilli	Bacillales	Bacillaceae	Bacillus	pumilus	Bacillus pumilus BL8	Siphovirus	Unclassified	Andromedavirus	Bacillus phage Finn	50161	41.69	1406.01
	KC330684	Bacilli	Bacillales	Bacillaceae	Bacillus	pumilus	Bacillus pumilus BL8	Siphovirus	Unclassified	Andromedavirus	Bacillus phage Andromeda	49259	41.907	1461.02
	NC_020477	Bacilli	Bacillales	Bacillaceae	Bacillus	pumilus	Bacillus pumilus BL8	Siphovirus	Unclassified	Andromedavirus	Bacillus phage Eoghan	49458	42.208	1380.87
	NC_020478	Bacilli	Bacillales	Bacillaceae	Bacillus	pumilus	Bacillus pumilus BL8	Siphovirus	Unclassified	Andromedavirus	Bacillus phage Andromeda	49259	41.907	1461.02
	NC_020479	Bacilli	Bacillales	Bacillaceae	Bacillus	pumilus	Bacillus pumilus BL8	Siphovirus	Unclassified	Andromedavirus	Bacillus phage Curly	49425	41.821	1463.97
	NC_020480	Bacilli	Bacillales	Bacillaceae	Bacillus	pumilus	Bacillus pumilus BL8	Siphovirus	Unclassified	Andromedavirus	Bacillus phage Finn	50161	41.69	1406.01
	NC_041858	Bacilli	Bacillales	Bacillaceae	Bacillus	pumilus	Bacillus pumilus BL8	Siphovirus	Unclassified	Andromedavirus	Bacillus phage Taylor	49492	42.294	1388.25
	JX238501	Bacilli	Bacillales	Bacillaceae	Bacillus	pumilus	Bacillus pumilus GL1	Myovirus	Herelleviridae	Agatevirus	Bacillus phage phiAGATE	149844	40.966	5470.8
	NC_020081	Bacilli	Bacillales	Bacillaceae	Bacillus	pumilus	Bacillus pumilus GL1	Myovirus	Herelleviridae	Agatevirus	Bacillus phage phiAGATE	149844	40.966	5470.8
	KJ010547	Bacilli	Bacillales	Bacillaceae	Bacillus	pumilus	Bacillus pumilus GR8	Myovirus	Herelleviridae	Agatevirus	Bacillus phage Bp8p-C	151417	41.153	5749.3
	KJ010548	Bacilli	Bacillales	Bacillaceae	Bacillus	pumilus	Bacillus pumilus GR8	Myovirus	Herelleviridae	Agatevirus	Bacillus phage Bp8p-T	151419	41.154	5749.38
	NC_029121	Bacilli	Bacillales	Bacillaceae	Bacillus	pumilus	Bacillus pumilus GR8	Myovirus	Herelleviridae	Agatevirus	Bacillus phage Bp8p-C	151417	41.153	5749.3
	NC_047744	Bacilli	Bacillales	Bacillaceae	Bacillus	pumilus	Bacillus pumilus GR8	Myovirus	Herelleviridae	Agatevirus	Bacillus phage Bp8p-T	151419	41.154	5749.38
	KM051843	Bacilli	Bacillales	Bacillaceae	Bacillus	pumilus	Bacillus pumilus SAFR32	Myovirus	Herelleviridae	Agatevirus	Bacillus phage Bobb	160281	41.331	5989.7
	NC_024792	Bacilli	Bacillales	Bacillaceae	Bacillus	pumilus	Bacillus pumilus SAFR32	Myovirus	Herelleviridae	Agatevirus	Bacillus phage Bobb	160281	41.331	5989.7
	CP027117	Bacilli	Bacillales	Bacillaceae	Bacillus	pumilus	Bacillus pumilus strain 145	Myovirus	Unclassified	Jenstvirus	Bacillus phage EZ-2018a	118485	39.9	3132.74
	KC847113	Bacilli	Bacillales	Bacillaceae	Bacillus	pumilus	Bacillus pumilus strain CCTCC AB94180	Myovirus	Unclassified	Unclassified	Bacillus phage PBP180	28205	40.801	991.97
	EU771092	Bacilli	Bacillales	Bacillaceae	Bacillus	subtilis	Bacillus subtilis	Podovirus	Salasmaviridae	Salasvirus	Bacillus phage phi29	19282	39.991	727.124
	KF669649	Bacilli	Bacillales	Bacillaceae	Bacillus	subtilis	Bacillus subtilis	Myovirus	Herelleviridae	Okubovirus	Bacillus phage CampHawk	146193	40.195	2530.6
	KF669652	Bacilli	Bacillales	Bacillaceae	Bacillus	subtilis	Bacillus subtilis	Myovirus	Herelleviridae	Nitunavirus	Bacillus phage Grass	156648	42.247	5133.35
	KU831549	Bacilli	Bacillales	Bacillaceae	Bacillus	subtilis	Bacillus subtilis	Podovirus	Salasmaviridae	Beecentumtrevirus	Bacillus phage vB_BsuP-Goe1	18379	37.494	539.975
	NC_001423	Bacilli	Bacillales	Bacillaceae	Bacillus	subtilis	Bacillus subtilis	Podovirus	Salasmaviridae	Salasvirus	Bacillus phage PZA	19366	39.662	699.113
	NC_004165	Bacilli	Bacillales	Bacillaceae	Bacillus	subtilis	Bacillus subtilis	Podovirus	Salasmaviridae	Beecentumtrevirus	Bacillus phage B103	18630	37.66	549.026
	NC_011048	Bacilli	Bacillales	Bacillaceae	Bacillus	subtilis	Bacillus subtilis	Podovirus	Salasmaviridae	Salasvirus	Bacillus phage phi29	19282	39.991	727.124
	NC_022761	Bacilli	Bacillales	Bacillaceae	Bacillus	subtilis	Bacillus subtilis	Myovirus	Herelleviridae	Okubovirus	Bacillus phage CampHawk	146193	40.195	2530.6
	NC_022771	Bacilli	Bacillales	Bacillaceae	Bacillus	subtilis	Bacillus subtilis	Myovirus	Herelleviridae	Nitunavirus	Bacillus phage Grass	156648	42.247	5133.35
	NC_049975	Bacilli	Bacillales	Bacillaceae	Bacillus	subtilis	Bacillus subtilis	Podovirus	Salasmaviridae	Beecentumtrevirus	Bacillus phage vB_BsuP-Goe1	18379	37.494	539.975
	OM240926	Bacilli	Bacillales	Bacillaceae	Bacillus	subtilis	Bacillus subtilis	Podovirus	Salasmaviridae	Salasvirus	Bacillus phage vB_BsuP-Goe15	19078	39.868	732.023
	OM240927	Bacilli	Bacillales	Bacillaceae	Bacillus	subtilis	Bacillus subtilis	Podovirus	Salasmaviridae	Salasvirus	Bacillus phage vB_BsuP-Goe18	19014	40.139	740.025
	OM240928	Bacilli	Bacillales	Bacillaceae	Bacillus	subtilis	Bacillus subtilis	Podovirus	Salasmaviridae	Salasvirus	Bacillus phage vB_BsuP-Goe22	19267	39.825	729.063
	OM240929	Bacilli	Bacillales	Bacillaceae	Bacillus	subtilis	Bacillus subtilis	Podovirus	Salasmaviridae	Salasvirus	Bacillus phage vB_BsuP-Goe23	19096	39.972	718.964
	OM728296	Bacilli	Bacillales	Bacillaceae	Bacillus	subtilis	Bacillus subtilis	Myovirus	Herelleviridae	Unclassified	Bacillus phage vB_BsuM-Goe26	129523	40.423	5201.64
	OM728298	Bacilli	Bacillales	Bacillaceae	Bacillus	subtilis	Bacillus subtilis	Myovirus	Herelleviridae	Okubovirus	Bacillus phage vB_BsuM-Goe16	148320	40.468	2720.19
	OM728299	Bacilli	Bacillales	Bacillaceae	Bacillus	subtilis	Bacillus subtilis	Myovirus	Herelleviridae	Okubovirus	Bacillus phage vB_BsuM-Goe19	146929	40.19	2521.3
	OM728300	Bacilli	Bacillales	Bacillaceae	Bacillus	subtilis	Bacillus subtilis	Myovirus	Herelleviridae	Grisebachstrassevirus	Bacillus phage vB_BsuM-Goe17	162057	41.847	5177.72
	OM728301	Bacilli	Bacillales	Bacillaceae	Bacillus	subtilis	Bacillus subtilis	Myovirus	Herelleviridae	Grisebachstrassevirus	Bacillus phage vB_BsuM-Goe20	159671	41.857	5127.04
	OM728302	Bacilli	Bacillales	Bacillaceae	Bacillus	subtilis	Bacillus subtilis	Myovirus	Herelleviridae	Grisebachstrassevirus	Bacillus phage vB_BsuM-Goe24	157566	41.919	5048.41
	OM728303	Bacilli	Bacillales	Bacillaceae	Bacillus	subtilis	Bacillus subtilis	Myovirus	Herelleviridae	Grisebachstrassevirus	Bacillus phage vB_BsuM-Goe25	157489	41.849	4959.33
	OM728304	Bacilli	Bacillales	Bacillaceae	Bacillus	subtilis	Bacillus subtilis	Myovirus	Herelleviridae	Grisebachstrassevirus	Bacillus phage vB_BsuM-Goe27	158047	41.882	5043.28
	ON042750	Bacilli	Bacillales	Bacillaceae	Bacillus	subtilis	Bacillus subtilis	Podovirus	Salasmaviridae	Unclassified	Bacillus phage Chedec 11	17798	38.409	567.044
	PZACG	Bacilli	Bacillales	Bacillaceae	Bacillus	subtilis	Bacillus subtilis	Podovirus	Salasmaviridae	Salasvirus	Bacillus phage PZA	19366	39.662	699.113
	LC680884	Bacilli	Bacillales	Bacillaceae	Bacillus	subtilis	Bacillus subtilis	Myovirus	Unclassified	Takahashivirus	Bacillus phage PBS1	252136	27.707	2138.11
	MZ969646	Bacilli	Bacillales	Bacillaceae	Bacillus	subtilis	Bacillus subtilis	Siphovirus	Unclassified	Spbetavirus	Bacillus phage BUCT082	125016	34.789	2491.57
	NC_001884	Bacilli	Bacillales	Bacillaceae	Bacillus	subtilis	Bacillus subtilis	Siphovirus	Unclassified	Spbetavirus	Bacillus phage SPBc2	134416	34.635	2634.55
	NC_071050	Bacilli	Bacillales	Bacillaceae	Bacillus	subtilis	Bacillus subtilis	Myovirus	Unclassified	Unclassified	Bacillus phage vB_BsuS_PJN02	165868	33.565	3148.17
	OL580764	Bacilli	Bacillales	Bacillaceae	Bacillus	subtilis	Bacillus subtilis	Siphovirus	Unclassified	Spbetavirus	Bacillus phage vB_BsuS-Goe14	125490	35.541	2659.13
	OM634653	Bacilli	Bacillales	Bacillaceae	Bacillus	subtilis	Bacillus subtilis	Myovirus	Unclassified	Unclassified	Bacillus phage vB_BsuS_PJN02	165868	33.565	3148.17
	OM728297	Bacilli	Bacillales	Bacillaceae	Bacillus	subtilis	Bacillus subtilis	Myovirus	Unclassified	Takahashivirus	Bacillus phage vB_BsuM-Goe21	251286	27.622	2037.93
	AP013029	Bacilli	Bacillales	Bacillaceae	Bacillus	subtilis	Bacillus subtilis (natto)	Myovirus	Herelleviridae	Nitunavirus	Bacillus phage phiNIT1	155631	42.118	5095.36
	NC_021856	Bacilli	Bacillales	Bacillaceae	Bacillus	subtilis	Bacillus subtilis (natto)	Myovirus	Herelleviridae	Nitunavirus	Bacillus phage phiNIT1	155631	42.118	5095.36
	OR208547	Bacilli	Bacillales	Bacillaceae	Bacillus	subtilis	Bacillus subtilis 18	Myovirus	Unclassified	Unclassified	Bacillus phage phi18-2	64467	47.415	6184.32
	MH707431	Bacilli	Bacillales	Bacillaceae	Bacillus	subtilis	Bacillus subtilis ATCC 14593	Myovirus	Unclassified	Unclassified	Bacillus phage BSP14	154608	41.991	4933.54
	MF422185	Bacilli	Bacillales	Bacillaceae	Bacillus	subtilis	Bacillus subtilis ATCC 15245	Myovirus	Herelleviridae	Nitunavirus	Bacillus phage BSP10	153767	42.101	5006.65
	MG000860	Bacilli	Bacillales	Bacillaceae	Bacillus	subtilis	Bacillus subtilis ATCC 15245	Myovirus	Herelleviridae	Nitunavirus	Bacillus phage BSP9	155958	42.008	5084.23
	MH707429	Bacilli	Bacillales	Bacillaceae	Bacillus	subtilis	Bacillus subtilis ATCC 21336	Myovirus	Unclassified	Unclassified	Bacillus phage BSP12	156878	41.771	4969.9
	MH707430	Bacilli	Bacillales	Bacillaceae	Bacillus	subtilis	Bacillus subtilis ATCC 21336	Myovirus	Unclassified	Unclassified	Bacillus phage BSP7	55455	39.915	1841.11
	MH707428	Bacilli	Bacillales	Bacillaceae	Bacillus	subtilis	Bacillus subtilis ATCC 33677	Myovirus	Unclassified	Unclassified	Bacillus phage BSP11	18696	37.265	530.032
	OQ921336	Bacilli	Bacillales	Bacillaceae	Bacillus	subtilis	Bacillus subtilis BEST7003	Myovirus	Herelleviridae	Okubovirus	Bacillus phage SPO1L1	136873	40.174	2523.94
	OQ921337	Bacilli	Bacillales	Bacillaceae	Bacillus	subtilis	Bacillus subtilis BEST7003	Myovirus	Herelleviridae	Okubovirus	Bacillus phage SPO1L2	136874	40.173	2523.96
	OQ921338	Bacilli	Bacillales	Bacillaceae	Bacillus	subtilis	Bacillus subtilis BEST7003	Myovirus	Herelleviridae	Okubovirus	Bacillus phage SPO1L3	137144	40.142	2387.68
	OQ921339	Bacilli	Bacillales	Bacillaceae	Bacillus	subtilis	Bacillus subtilis BEST7003	Myovirus	Herelleviridae	Okubovirus	Bacillus phage SPO1L4	132291	39.958	2180.16
	OQ921340	Bacilli	Bacillales	Bacillaceae	Bacillus	subtilis	Bacillus subtilis BEST7003	Myovirus	Herelleviridae	Okubovirus	Bacillus phage SPO1L5	136422	40.173	2380.56
	OQ921341	Bacilli	Bacillales	Bacillaceae	Bacillus	subtilis	Bacillus subtilis BEST7003	Siphovirus	Unclassified	Spbetavirus	Bacillus phage SPbetaL1	133533	34.797	2729.41
	OQ921342	Bacilli	Bacillales	Bacillaceae	Bacillus	subtilis	Bacillus subtilis BEST7003	Siphovirus	Unclassified	Spbetavirus	Bacillus phage SPbetaL2	134076	34.562	2626.55
	OQ921343	Bacilli	Bacillales	Bacillaceae	Bacillus	subtilis	Bacillus subtilis BEST7003	Siphovirus	Unclassified	Spbetavirus	Bacillus phage SPbetaL3	132200	34.779	2625.49
	OQ921344	Bacilli	Bacillales	Bacillaceae	Bacillus	subtilis	Bacillus subtilis BEST7003	Siphovirus	Unclassified	Spbetavirus	Bacillus phage SPbetaL4	129667	34.895	2614.09
	OQ921345	Bacilli	Bacillales	Bacillaceae	Bacillus	subtilis	Bacillus subtilis BEST7003	Siphovirus	Unclassified	Spbetavirus	Bacillus phage SPbetaL5	126976	35.011	2729.98
	OQ921346	Bacilli	Bacillales	Bacillaceae	Bacillus	subtilis	Bacillus subtilis BEST7003	Siphovirus	Unclassified	Spbetavirus	Bacillus phage SPbetaL6	131706	34.799	2699.97
	OQ921347	Bacilli	Bacillales	Bacillaceae	Bacillus	subtilis	Bacillus subtilis BEST7003	Siphovirus	Unclassified	Spbetavirus	Bacillus phage SPbetaL7	131152	34.768	2682.06
	OQ921348	Bacilli	Bacillales	Bacillaceae	Bacillus	subtilis	Bacillus subtilis BEST7003	Siphovirus	Unclassified	Spbetavirus	Bacillus phage SPbetaL8	127753	34.935	2597.22
	HM072038	Bacilli	Bacillales	Bacillaceae	Bacillus	subtilis	Bacillus subtilis BGSC 1L32	Siphovirus	Unclassified	Spizizenvirus	Bacillus phage phi105	39318	42.673	1816.88
	NC_048631	Bacilli	Bacillales	Bacillaceae	Bacillus	subtilis	Bacillus subtilis BGSC 1L32	Siphovirus	Unclassified	Spizizenvirus	Bacillus phage phi105	39318	42.673	1816.88
	MW354678	Bacilli	Bacillales	Bacillaceae	Bacillus	subtilis	Bacillus subtilis BSC16	Myovirus	Unclassified	Unclassified	Bacillus phage BSTP12	55418	39.908	1849.85
	MW354669	Bacilli	Bacillales	Bacillaceae	Bacillus	subtilis	Bacillus subtilis BSC21	Myovirus	Unclassified	Unclassified	Bacillus phage BSTP5	55448	39.908	1851.96
	AB930182	Bacilli	Bacillales	Bacillaceae	Bacillus	subtilis	Bacillus subtilis G24	Myovirus	Herelleviridae	Nitunavirus	Bacillus phage SPG24	152069	42.18	5010.67
	NC_030903	Bacilli	Bacillales	Bacillaceae	Bacillus	subtilis	Bacillus subtilis G24	Myovirus	Herelleviridae	Nitunavirus	Bacillus phage SPG24	152069	42.18	5010.67
	KY368639	Bacilli	Bacillales	Bacillaceae	Bacillus	subtilis	Bacillus subtilis Goe2	Myovirus	Herelleviridae	Okubovirus	Bacillus phage vB_BsuM-Goe2	146141	40.265	2570.62
	KY368640	Bacilli	Bacillales	Bacillaceae	Bacillus	subtilis	Bacillus subtilis Goe3	Myovirus	Herelleviridae	Grisebachstrassevirus	Bacillus phage vB_BsuM-Goe3	156430	41.927	5016.71
	NC_048652	Bacilli	Bacillales	Bacillaceae	Bacillus	subtilis	Bacillus subtilis Goe3	Myovirus	Herelleviridae	Grisebachstrassevirus	Bacillus phage vB_BsuM-Goe3	156430	41.927	5016.71
	MH707426	Bacilli	Bacillales	Bacillaceae	Bacillus	subtilis	Bacillus subtilis KACC 10114	Myovirus	Unclassified	Unclassified	Bacillus phage BSP2	19146	39.94	718.166
	MH707427	Bacilli	Bacillales	Bacillaceae	Bacillus	subtilis	Bacillus subtilis KACC 10114	Myovirus	Unclassified	Unclassified	Bacillus phage BSP4	19119	39.929	716.962
	MH707432	Bacilli	Bacillales	Bacillaceae	Bacillus	subtilis	Bacillus subtilis KACC 17797	Myovirus	Unclassified	Unclassified	Bacillus phage BSP15	150111	42.202	4934.15
	MH707433	Bacilli	Bacillales	Bacillaceae	Bacillus	subtilis	Bacillus subtilis KACC 17797	Myovirus	Unclassified	Unclassified	Bacillus phage BSP18	156717	42.107	5130.91
	MH707434	Bacilli	Bacillales	Bacillaceae	Bacillus	subtilis	Bacillus subtilis KACC 17797	Myovirus	Unclassified	Unclassified	Bacillus phage BSP19	56386	39.866	1877.65
	MH707435	Bacilli	Bacillales	Bacillaceae	Bacillus	subtilis	Bacillus subtilis KACC 17797	Myovirus	Unclassified	Unclassified	Bacillus phage BSP21	150965	42.22	5036.19
	MH707436	Bacilli	Bacillales	Bacillaceae	Bacillus	subtilis	Bacillus subtilis KCCM 11780	Myovirus	Unclassified	Unclassified	Bacillus phage BSP36	153037	41.791	4675.28
	MH606185	Bacilli	Bacillales	Bacillaceae	Bacillus	subtilis	Bacillus subtilis KCCM 12052	Myovirus	Herelleviridae	Jeonjuvirus	Bacillus phage BSP38	153268	41.747	4654.75
	NC_048726	Bacilli	Bacillales	Bacillaceae	Bacillus	subtilis	Bacillus subtilis KCCM 12052	Myovirus	Herelleviridae	Jeonjuvirus	Bacillus phage BSP38	153268	41.747	4654.75
	MW354668	Bacilli	Bacillales	Bacillaceae	Bacillus	subtilis	Bacillus subtilis KCCM12150	Podovirus	Salasmaviridae	Salasvirus	Bacillus phage BSTP4	19145	39.948	718.129
	MW354670	Bacilli	Bacillales	Bacillaceae	Bacillus	subtilis	Bacillus subtilis KCCM12150	Podovirus	Salasmaviridae	Salasvirus	Bacillus phage BSTP6	19367	39.784	712.125
	MW354676	Bacilli	Bacillales	Bacillaceae	Bacillus	subtilis	Bacillus subtilis KCCM12150	Myovirus	Unclassified	Unclassified	Bacillus phage BSTP8	55448	39.908	1851.96
	MW354677	Bacilli	Bacillales	Bacillaceae	Bacillus	subtilis	Bacillus subtilis KCCM12150	Myovirus	Unclassified	Unclassified	Bacillus phage BSTP10	55450	39.917	1854.8
	MW354667	Bacilli	Bacillales	Bacillaceae	Bacillus	subtilis	Bacillus subtilis KCCM12511	Myovirus	Herelleviridae	Nitunavirus	Bacillus phage BSTP3	153753	42.104	5007.74
	MW001214	Bacilli	Bacillales	Bacillaceae	Bacillus	subtilis	Bacillus subtilis Marburg strain	Myovirus	Herelleviridae	Okubovirus	Bacillus phage SP8	138741	40.297	2437.68
	KY030782	Bacilli	Bacillales	Bacillaceae	Bacillus	subtilis	Bacillus subtilis str. 168	Siphovirus	Unclassified	Spbetavirus	Bacillus phage phi3T	128375	34.959	2720.27
	AB711120	Bacilli	Bacillales	Bacillaceae	Bacillus	subtilis	Bacillus subtilis subsp. natto	Siphovirus	Unclassified	Pemunavirus	Bacillus phage PM1	50861	41.285	2733.27
	NC_020883	Bacilli	Bacillales	Bacillaceae	Bacillus	subtilis	Bacillus subtilis subsp. natto	Siphovirus	Unclassified	Pemunavirus	Bacillus phage PM1	50861	41.285	2733.27
	KU878088	Bacilli	Bacillales	Bacillaceae	Bacillus	subtilis	Bacillus subtilis subsp. subtilis 168	Myovirus	Unclassified	Takahashivirus	Bacillus phage AR9	251042	27.752	2131.35
	NC_031039	Bacilli	Bacillales	Bacillaceae	Bacillus	subtilis	Bacillus subtilis subsp. subtilis 168	Myovirus	Unclassified	Takahashivirus	Bacillus phage AR9	251042	27.752	2131.35
	MZ751040	Bacilli	Bacillales	Bacillaceae	Bacillus	subtilis	Bacillus subtilis subsp. subtilis str. 168	Myovirus	Herelleviridae	Okubovirus	Bacillus phage phi18	147298	40.557	2686.72
	MT366945	Bacilli	Bacillales	Bacillaceae	Bacillus	subtilis	Bacillus subtilis subsp. subtilis str. 168	Siphovirus	Unclassified	Spbetavirus	Bacillus phage phi3Ts	127835	34.963	2710.1
	MT366946	Bacilli	Bacillales	Bacillaceae	Bacillus	subtilis	Bacillus subtilis subsp. subtilis str. 168	Siphovirus	Unclassified	Spbetavirus	Bacillus phage Hyb1phi3Ts-SPbeta	131755	34.746	2765.54
	MT366947	Bacilli	Bacillales	Bacillaceae	Bacillus	subtilis	Bacillus subtilis subsp. subtilis str. 168	Siphovirus	Unclassified	Spbetavirus	Bacillus phage Hyb2phi3Ts-SPbeta	128701	35.032	2746.48
	MT366948	Bacilli	Bacillales	Bacillaceae	Bacillus	subtilis	Bacillus subtilis subsp. subtilis str. 168	Siphovirus	Unclassified	Spbetavirus	Bacillus phage Hyb3phi3Ts-SPbeta	127428	35.06	2724.41
	ON107264	Bacilli	Bacillales	Bacillaceae	Bacillus	subtilis	Bacillus subtilis subsp. subtilis str. 168	Siphovirus	Unclassified	Spbetavirus	Bacillus phage BUCT083	133818	34.933	2704.46
	KJ489397	Bacilli	Bacillales	Bacillaceae	Bacillus	thuringiensis	Bacillus thuringiensis	Myovirus	Herelleviridae	Bastillevirus	Bacillus phage CAM003	160541	38.031	5540.27
	NC_024216	Bacilli	Bacillales	Bacillaceae	Bacillus	thuringiensis	Bacillus thuringiensis	Myovirus	Herelleviridae	Bastillevirus	Bacillus phage CAM003	160541	38.031	5540.27
	OL964058	Bacilli	Bacillales	Bacillaceae	Bacillus	thuringiensis	Bacillus thuringiensis	Myovirus	Herelleviridae	Caeruleovirus	Bacillus phage vB_BtM_BMBsp2	156575	39.923	5766.66
	EF583821	Bacilli	Bacillales	Bacillaceae	Bacillus	thuringiensis	Bacillus thuringiensis	Myovirus	Unclassified	Unclassified	Bacillus phage 0305phi8-36	218948	41.795	10404.4
	EU874396	Bacilli	Bacillales	Bacillaceae	Bacillus	thuringiensis	Bacillus thuringiensis	Siphovirus	Unclassified	Cecivirus	Bacillus phage IEBH	53104	36.423	1648.35
	JN191664	Bacilli	Bacillales	Bacillaceae	Bacillus	thuringiensis	Bacillus thuringiensis	Podovirus	Unclassified	Camtrevirus	Bacillus phage BtCS33	41992	35.223	1114.89
	MG784342	Bacilli	Bacillales	Bacillaceae	Bacillus	thuringiensis	Bacillus thuringiensis	Siphovirus	Unclassified	Carmenvirus	Bacillus phage Carmen17	41820	42.037	1699.98
	MH458951	Bacilli	Bacillales	Bacillaceae	Bacillus	thuringiensis	Bacillus thuringiensis	Myovirus	Unclassified	Unclassified	Bacillus phage vB_BthS_BMBphi	49277	39.708	1302.88
	MN065183	Bacilli	Bacillales	Bacillaceae	Bacillus	thuringiensis	Bacillus thuringiensis	Myovirus	Unclassified	Unclassified	Bacillus phage vB_BthS-HD29phi	32181	34.856	764.942
	NC_009760	Bacilli	Bacillales	Bacillaceae	Bacillus	thuringiensis	Bacillus thuringiensis	Myovirus	Unclassified	Unclassified	Bacillus phage 0305phi8-36	218948	41.795	10404.4
	NC_011167	Bacilli	Bacillales	Bacillaceae	Bacillus	thuringiensis	Bacillus thuringiensis	Siphovirus	Unclassified	Cecivirus	Bacillus phage IEBH	53104	36.423	1648.35
	NC_018085	Bacilli	Bacillales	Bacillaceae	Bacillus	thuringiensis	Bacillus thuringiensis	Podovirus	Unclassified	Camtrevirus	Bacillus phage BtCS33	41992	35.223	1114.89
	NC_048698	Bacilli	Bacillales	Bacillaceae	Bacillus	thuringiensis	Bacillus thuringiensis	Siphovirus	Unclassified	Carmenvirus	Bacillus phage Carmen17	41820	42.037	1699.98
	NC_073091	Bacilli	Bacillales	Bacillaceae	Bacillus	thuringiensis	Bacillus thuringiensis	Myovirus	Unclassified	Unclassified	Bacillus phage 0105phi7-2	52629	36.024	1666.23
	OQ317942	Bacilli	Bacillales	Bacillaceae	Bacillus	thuringiensis	Bacillus thuringiensis	Myovirus	Unclassified	Unclassified	Bacillus phage 0105phi7-2	52629	36.024	1666.23
	KT626446	Bacilli	Bacillales	Bacillaceae	Bacillus	thuringiensis	Bacillus thuringiensis 4B1	Myovirus	Unclassified	Unclassified	Bacillus phage phi4B1	38663	35.892	1094.94
	NC_028886	Bacilli	Bacillales	Bacillaceae	Bacillus	thuringiensis	Bacillus thuringiensis 4B1	Myovirus	Unclassified	Unclassified	Bacillus phage phi4B1	38663	35.892	1094.94
	KT967075	Bacilli	Bacillales	Bacillaceae	Bacillus	thuringiensis	Bacillus thuringiensis 4I1	Podovirus	Unclassified	Camtrevirus	Bacillus phage phi4I1	41999	35.282	1118.01
	KT970645	Bacilli	Bacillales	Bacillaceae	Bacillus	thuringiensis	Bacillus thuringiensis 4J1	Siphovirus	Unclassified	Rockvillevirus	Bacillus phage phi4J1	41486	35.889	1188.16
	NC_029008	Bacilli	Bacillales	Bacillaceae	Bacillus	thuringiensis	Bacillus thuringiensis 4J1	Siphovirus	Unclassified	Rockvillevirus	Bacillus phage phi4J1	41486	35.889	1188.16
	KX190834	Bacilli	Bacillales	Bacillaceae	Bacillus	thuringiensis	Bacillus thuringiensis BGSC 4AE1	Siphovirus	Unclassified	Lwoffvirus	Bacillus phage BMBtpLA3	37385	37.796	1419.13
	KX190835	Bacilli	Bacillales	Bacillaceae	Bacillus	thuringiensis	Bacillus thuringiensis BGSC 4AE1	Myovirus	Unclassified	Unclassified	Bacillus phage vB_BtS_BMBtp15	34986	35.417	928.878
	KX190833	Bacilli	Bacillales	Bacillaceae	Bacillus	thuringiensis	Bacillus thuringiensis BGSC 4AJ1	Siphovirus	Unclassified	Bembunaquatrovirus	Bacillus phage vB_BtS_BMBtp14	50740	36.762	1589.18
	NC_048640	Bacilli	Bacillales	Bacillaceae	Bacillus	thuringiensis	Bacillus thuringiensis BGSC 4AJ1	Siphovirus	Unclassified	Bembunaquatrovirus	Bacillus phage vB_BtS_BMBtp14	50740	36.762	1589.18
	KX190832	Bacilli	Bacillales	Bacillaceae	Bacillus	thuringiensis	Bacillus thuringiensis BGSC 4R1	Myovirus	Unclassified	Unclassified	Bacillus phage vB_BtS_BMBtp13	26471	35.001	732.982
	KX156152	Bacilli	Bacillales	Bacillaceae	Bacillus	thuringiensis	Bacillus thuringiensis DSM-350	Myovirus	Herelleviridae	Wphvirus	Bacillus phage Smudge	162040	38.755	5669.78
	KX147229	Bacilli	Bacillales	Bacillaceae	Bacillus	thuringiensis	Bacillus thuringiensis DSM350	Myovirus	Herelleviridae	Wphvirus	Bacillus phage Belinda	162308	38.784	5744.08
	NC_031024	Bacilli	Bacillales	Bacillaceae	Bacillus	thuringiensis	Bacillus thuringiensis DSM350	Myovirus	Herelleviridae	Wphvirus	Bacillus phage Belinda	162308	38.784	5744.08
	MK310228	Bacilli	Bacillales	Bacillaceae	Bacillus	thuringiensis	Bacillus thuringiensis HD73	Podovirus	Salasmaviridae	Claudivirus	Bacillus phage vB_BthP-HD73phi	25867	30.518	333.943
	MG710484	Bacilli	Bacillales	Bacillaceae	Bacillus	thuringiensis	Bacillus thuringiensis israelensis	Podovirus	Unclassified	Camtrevirus	Bacillus phage BtiUFT6.51-F	42076	35.334	1120.9
	MH538193	Bacilli	Bacillales	Bacillaceae	Bacillus	thuringiensis	Bacillus thuringiensis serovar kurstaki	Myovirus	Herelleviridae	Wphvirus	Bacillus phage Saddex	142353	38.985	5025.06
	MT777452	Bacilli	Bacillales	Bacillaceae	Bacillus	thuringiensis	Bacillus thuringiensis serovar kurstaki	Podovirus	Salasmaviridae	Claudivirus	Bacillus phage Baseball_field	26863	30.436	348.95
	NC_055905	Bacilli	Bacillales	Bacillaceae	Bacillus	thuringiensis	Bacillus thuringiensis serovar kurstaki	Podovirus	Salasmaviridae	Claudivirus	Bacillus phage Baseball_field	26863	30.436	348.95
	MK215646	Bacilli	Bacillales	Bacillaceae	Bacillus	thuringiensis	Bacillus thuringiensis serovar kurstaki HD-1	Myovirus	Herelleviridae	Bastillevirus	Bacillus phage vB_BthM-Goe5	157804	37.948	5360.6
	KJ024807	Bacilli	Bacillales	Bacillaceae	Bacillus	thuringiensis	Bacillus thuringiensis serovar tenebrionis strain YBT-1765	Siphovirus	Unclassified	Waukeshavirus	Bacillus phage vB_BtS_BMBtp3	51366	35.446	1474.2
	NC_028748	Bacilli	Bacillales	Bacillaceae	Bacillus	thuringiensis	Bacillus thuringiensis serovar tenebrionis strain YBT-1765	Siphovirus	Unclassified	Waukeshavirus	Bacillus phage vB_BtS_BMBtp3	51366	35.446	1474.2
	KF296717	Bacilli	Bacillales	Bacillaceae	Bacillus	thuringiensis	Bacillus thuringiensis strain YM-03	Siphovirus	Unclassified	Lwoffvirus	Bacillus phage proCM3	43278	37.361	1573.16
	KF296718	Bacilli	Bacillales	Bacillaceae	Bacillus	thuringiensis	Bacillus thuringiensis strain YM-03	Podovirus	Unclassified	Camtrevirus	Bacillus phage phiCM3	38772	35.482	1032.89
	NC_023599	Bacilli	Bacillales	Bacillaceae	Bacillus	thuringiensis	Bacillus thuringiensis strain YM-03	Podovirus	Unclassified	Camtrevirus	Bacillus phage phiCM3	38772	35.482	1032.89
	KF669647	Bacilli	Bacillales	Bacillaceae	Bacillus	thuringiensis	Bacillus thuringiensis subsp. Kurstaki	Myovirus	Herelleviridae	Bequatrovirus	Bacillus phage BigBertha	165238	37.773	5672.62
	KF669662	Bacilli	Bacillales	Bacillaceae	Bacillus	thuringiensis	Bacillus thuringiensis subsp. Kurstaki	Myovirus	Herelleviridae	Bequatrovirus	Bacillus phage Spock	164297	37.621	5669.89
	NC_022763	Bacilli	Bacillales	Bacillaceae	Bacillus	thuringiensis	Bacillus thuringiensis subsp. Kurstaki	Myovirus	Herelleviridae	Bequatrovirus	Bacillus phage Spock	164297	37.621	5669.89
	NC_022769	Bacilli	Bacillales	Bacillaceae	Bacillus	thuringiensis	Bacillus thuringiensis subsp. Kurstaki	Myovirus	Herelleviridae	Bequatrovirus	Bacillus phage BigBertha	165238	37.773	5672.62
	KJ920400	Bacilli	Bacillales	Bacillaceae	Bacillus	thuringiensis	Bacillus thuringiensis subsp. Kurstaki	Siphovirus	Unclassified	Waukeshavirus	Bacillus phage Waukesha92	45648	35.452	1309.18
	NC_025424	Bacilli	Bacillales	Bacillaceae	Bacillus	thuringiensis	Bacillus thuringiensis subsp. Kurstaki	Siphovirus	Unclassified	Waukeshavirus	Bacillus phage Waukesha92	45648	35.452	1309.18
	JX887877	Bacilli	Bacillales	Bacillaceae	Bacillus	thuringiensis	Bacillus thuringiensis subsp. tenebrionis YBT-1765	Siphovirus	Unclassified	Lwoffvirus	Bacillus phage vB_BtS_BMBtp2	36932	37.788	1373.13
	NC_019912	Bacilli	Bacillales	Bacillaceae	Bacillus	thuringiensis	Bacillus thuringiensis subsp. tenebrionis YBT-1765	Siphovirus	Unclassified	Lwoffvirus	Bacillus phage vB_BtS_BMBtp2	36932	37.788	1373.13
	JQ062992	Bacilli	Bacillales	Bacillaceae	Bacillus	thuringiensis	Bacillus thuringiensis var. israelensis ATCC 35646	Podovirus	Unclassified	Camtrevirus	Bacillus phage phIS3501	44401	34.864	1168.19
	NC_019502	Bacilli	Bacillales	Bacillaceae	Bacillus	thuringiensis	Bacillus thuringiensis var. israelensis ATCC 35646	Podovirus	Unclassified	Camtrevirus	Bacillus phage phIS3501	44401	34.864	1168.19
	MK759918	Bacilli	Bacillales	Bacillaceae	Bacillus	thuringiensis	Bacillus thuringiensis VKM B-83	Siphovirus	Unclassified	Pushchinovirus	Bacillus phage vB_BtS_B83	49952	35.79	1387.17
	NC_048762	Bacilli	Bacillales	Bacillaceae	Bacillus	thuringiensis	Bacillus thuringiensis VKM B-83	Siphovirus	Unclassified	Pushchinovirus	Bacillus phage vB_BtS_B83	49952	35.79	1387.17
	KT372714	Bacilli	Bacillales	Bacillaceae	Bacillus	thuringiensis	Bacillus thuringiensis YBT-1518	Myovirus	Unclassified	Unclassified	Bacillus phage vB_BtS_BMBtp16	34979	35.055	860.134
	KT852578	Bacilli	Bacillales	Bacillaceae	Bacillus	thuringiensis	Bacillus thuringiensis YBT-1765	Myovirus	Unclassified	Unclassified	Bacillus phage BMBtp1	35838	34.896	911.002
	EU719189	Clostridia	Eubacteriales	Peptostreptococcaceae	Clostridioides	difficile	Clostridioides difficile	Myovirus	Unclassified	Colneyvirus	Clostridioides phage phiCD27	50930	29.327	371.789
	MF547662	Clostridia	Eubacteriales	Peptostreptococcaceae	Clostridioides	difficile	Clostridioides difficile	Myovirus	Unclassified	Unclassified	Clostridioides phage LIBA6276	134243	26.141	661.818
	MF547663	Clostridia	Eubacteriales	Peptostreptococcaceae	Clostridioides	difficile	Clostridioides difficile	Myovirus	Unclassified	Unclassified	Clostridioides phage LIBA2945	132508	26.272	670.49
	MN718463	Clostridia	Eubacteriales	Peptostreptococcaceae	Clostridioides	difficile	Clostridioides difficile	Myovirus	Unclassified	Unclassified	Clostridium phage phiCDKH01	45089	28.719	189.825
	MT193276	Clostridia	Eubacteriales	Peptostreptococcaceae	Clostridioides	difficile	Clostridioides difficile	Myovirus	Unclassified	Sherbrookevirus	Clostridioides phage JD033	35144	30.238	462.144
	NC_011398	Clostridia	Eubacteriales	Peptostreptococcaceae	Clostridioides	difficile	Clostridioides difficile	Myovirus	Unclassified	Colneyvirus	Clostridioides phage phiCD27	50930	29.327	371.789
	OQ703261	Clostridia	Eubacteriales	Peptostreptococcaceae	Clostridioides	difficile	Clostridioides difficile	Podovirus	Unclassified	Leicestervirus	Clostridioides phage AR1075-1	41195	30.844	627.812
	OR397123	Clostridia	Eubacteriales	Peptostreptococcaceae	Clostridioides	difficile	Clostridioides difficile	Myovirus	Unclassified	Unclassified	Clostridioides phage AR1074-1	38059	29.071	572.027
	OR397124	Clostridia	Eubacteriales	Peptostreptococcaceae	Clostridioides	difficile	Clostridioides difficile	Myovirus	Unclassified	Unclassified	Clostridioides phage AR1086-1	130030	26.323	694.36
	MW512570	Clostridia	Eubacteriales	Peptostreptococcaceae	Clostridioides	difficile	Clostridioides difficile CD1801	Myovirus	Unclassified	Unclassified	Clostridioides phage CD1801	44363	28.781	330.948
	CP103976	Clostridia	Eubacteriales	Peptostreptococcaceae	Clostridioides	difficile	Clostridioides difficile HGP05	Myovirus	Unclassified	Unclassified	Clostridioides phage HGP05	63696	26.931	370.074
	KX905163	Clostridia	Eubacteriales	Peptostreptococcaceae	Clostridioides	difficile	Clostridioides difficile Semix9	Myovirus	Unclassified	Unclassified	Clostridioides phage phiSemix9P1	56606	26.889	313.031
	CP103806	Clostridia	Eubacteriales	Peptostreptococcaceae	Clostridioides	difficile	Clostridioides difficile ST632	Podovirus	Unclassified	Leicestervirus	Clostridioides phage Hain-Saunders-2022a	35072	31.415	577.987
	MK473382	Clostridia	Eubacteriales	Peptostreptococcaceae	Clostridioides	difficile	Clostridioides difficile TW69	Myovirus	Unclassified	Sherbrookevirus	Clostridium phage JD032	35109	29.944	451.853
	CP063964	Clostridia	Eubacteriales	Clostridiaceae	Clostridium	botulinum	Clostridium botulinum 3859/11	Podovirus	Unclassified	Unclassified	Clostridium phage CWou-2020a	35258	27.971	340.945
	CP063968	Clostridia	Eubacteriales	Clostridiaceae	Clostridium	botulinum	Clostridium botulinum BKT2873	Podovirus	Unclassified	Unclassified	Clostridium phage CWou-2020b	52215	30.823	448.005
	ACSJ01000013	Clostridia	Eubacteriales	Clostridiaceae	Clostridium	botulinum	Clostridium botulinum D str. 1873	Podovirus	Unclassified	Unclassified	Clostridium phage D-1873	10531	25.61	98.0436
	ACSJ01000015	Clostridia	Eubacteriales	Clostridiaceae	Clostridium	botulinum	Clostridium botulinum D str. 1873	Podovirus	Unclassified	Unclassified	Clostridium phage D-1873	17272	25.272	117.968
	ACSJ01000017	Clostridia	Eubacteriales	Clostridiaceae	Clostridium	botulinum	Clostridium botulinum D str. 1873	Podovirus	Unclassified	Unclassified	Clostridium phage D-1873	74599	25.696	648.265
	ACSJ01000018	Clostridia	Eubacteriales	Clostridiaceae	Clostridium	botulinum	Clostridium botulinum D str. 1873	Podovirus	Unclassified	Unclassified	Clostridium phage D-1873	14466	25.964	121.948
	AP008983	Clostridia	Eubacteriales	Clostridiaceae	Clostridium	botulinum	Clostridium botulinum type C strain C-Stockholm	Podovirus	Unclassified	Unclassified	Clostridium phage c-st	185683	26.284	1686
	NC_007581	Clostridia	Eubacteriales	Clostridiaceae	Clostridium	botulinum	Clostridium botulinum type C strain C-Stockholm	Podovirus	Unclassified	Unclassified	Clostridium phage c-st	185683	26.284	1686
	HM640230	Clostridia	Eubacteriales	Clostridiaceae	Clostridium	perfringens	Clostridium perfringens	Podovirus	Guelinviridae	Capvunavirus	Clostridium phage CpV1	16748	30.505	324.074
	JN800508	Clostridia	Eubacteriales	Clostridiaceae	Clostridium	perfringens	Clostridium perfringens	Podovirus	Guelinviridae	Gregsiragusavirus	Clostridium phage phi24R	18919	27.803	167.055
	JQ729990	Clostridia	Eubacteriales	Clostridiaceae	Clostridium	perfringens	Clostridium perfringens	Podovirus	Guelinviridae	Brucesealvirus	Clostridium phage phiCP7R	18397	34.81	486.049
	JQ729991	Clostridia	Eubacteriales	Clostridiaceae	Clostridium	perfringens	Clostridium perfringens	Podovirus	Guelinviridae	Brucesealvirus	Clostridium phage phiCPV4	17972	34.487	462.959
	JQ729992	Clostridia	Eubacteriales	Clostridiaceae	Clostridium	perfringens	Clostridium perfringens	Podovirus	Guelinviridae	Brucesealvirus	Clostridium phage phiZP2	18078	34.478	511.065
	KY996523	Clostridia	Eubacteriales	Clostridiaceae	Clostridium	perfringens	Clostridium perfringens	Podovirus	Guelinviridae	Gregsiragusavirus	Clostridium phage CPS1	19089	28.257	184.972
	MZ401005	Clostridia	Eubacteriales	Clostridiaceae	Clostridium	perfringens	Clostridium perfringens	Podovirus	Guelinviridae	Brucesealvirus	Clostridium phage CPQ3	18246	34.72	476.038
	NC_017980	Clostridia	Eubacteriales	Clostridiaceae	Clostridium	perfringens	Clostridium perfringens	Podovirus	Guelinviridae	Brucesealvirus	Clostridium phage phiCP7R	18397	34.81	486.049
	NC_018083	Clostridia	Eubacteriales	Clostridiaceae	Clostridium	perfringens	Clostridium perfringens	Podovirus	Guelinviridae	Brucesealvirus	Clostridium phage phiCPV4	17972	34.487	462.959
	NC_018084	Clostridia	Eubacteriales	Clostridiaceae	Clostridium	perfringens	Clostridium perfringens	Podovirus	Guelinviridae	Brucesealvirus	Clostridium phage phiZP2	18078	34.478	511.065
	NC_019523	Clostridia	Eubacteriales	Clostridiaceae	Clostridium	perfringens	Clostridium perfringens	Podovirus	Guelinviridae	Gregsiragusavirus	Clostridium phage phi24R	18919	27.803	167.055
	NC_048629	Clostridia	Eubacteriales	Clostridiaceae	Clostridium	perfringens	Clostridium perfringens	Podovirus	Guelinviridae	Capvunavirus	Clostridium phage CpV1	16748	30.505	324.074
	NC_048661	Clostridia	Eubacteriales	Clostridiaceae	Clostridium	perfringens	Clostridium perfringens	Podovirus	Guelinviridae	Gregsiragusavirus	Clostridium phage CPS1	19089	28.257	184.972
	NC_070972	Clostridia	Eubacteriales	Clostridiaceae	Clostridium	perfringens	Clostridium perfringens	Podovirus	Guelinviridae	Unclassified	Clostridium phage LPCPA6	18554	30.565	404.106
	OM638104	Clostridia	Eubacteriales	Clostridiaceae	Clostridium	perfringens	Clostridium perfringens	Podovirus	Guelinviridae	Unclassified	Clostridium phage LPCPA6	18554	30.565	404.106
	OP022426	Clostridia	Eubacteriales	Clostridiaceae	Clostridium	perfringens	Clostridium perfringens	Podovirus	Guelinviridae	Gregsiragusavirus	Clostridium phage vB_CpeP_PM11	17894	28.166	178.94
	OP894055	Clostridia	Eubacteriales	Clostridiaceae	Clostridium	perfringens	Clostridium perfringens	Podovirus	Guelinviridae	Susfortunavirus	Clostridium phage vB_CP_qdyz_P5	18888	28.801	223.067
	OQ737697	Clostridia	Eubacteriales	Clostridiaceae	Clostridium	perfringens	Clostridium perfringens	Podovirus	Guelinviridae	Gregsiragusavirus	Clostridium phage cpp	19564	28.256	172.946
	AY082070	Clostridia	Eubacteriales	Clostridiaceae	Clostridium	perfringens	Clostridium perfringens	Podovirus	Unclassified	Unclassified	Clostridium phage phi3626	33507	28.382	183.953
	EU588980	Clostridia	Eubacteriales	Clostridiaceae	Clostridium	perfringens	Clostridium perfringens	Podovirus	Unclassified	Unclassified	Clostridium phage phiCP39-O	38753	30.421	571.994
	GQ443085	Clostridia	Eubacteriales	Clostridiaceae	Clostridium	perfringens	Clostridium perfringens	Podovirus	Unclassified	Unclassified	Clostridium phage phiCP26F	39188	30.262	559.997
	JF767208	Clostridia	Eubacteriales	Clostridiaceae	Clostridium	perfringens	Clostridium perfringens	Podovirus	Unclassified	Unclassified	Clostridium phage phiCP13O	38329	30.363	546.188
	JF767209	Clostridia	Eubacteriales	Clostridiaceae	Clostridium	perfringens	Clostridium perfringens	Podovirus	Unclassified	Unclassified	Clostridium phage phiCP34O	38309	30.528	583.063
	JF767210	Clostridia	Eubacteriales	Clostridiaceae	Clostridium	perfringens	Clostridium perfringens	Podovirus	Unclassified	Unclassified	Clostridium phage phiCP9O	39594	30.191	563.027
	MN417334	Clostridia	Eubacteriales	Clostridiaceae	Clostridium	perfringens	Clostridium perfringens	Podovirus	Unclassified	Unclassified	Clostridium phage CPAS-15	51829	34.182	200.06
	MW478289	Clostridia	Eubacteriales	Clostridiaceae	Clostridium	perfringens	Clostridium perfringens	Podovirus	Unclassified	Unclassified	Clostridium phage phiCp-A	40619	28.221	218.936
	MW478290	Clostridia	Eubacteriales	Clostridiaceae	Clostridium	perfringens	Clostridium perfringens	Podovirus	Unclassified	Unclassified	Clostridium phage phiCp-B	33985	28.083	220.903
	MW478291	Clostridia	Eubacteriales	Clostridiaceae	Clostridium	perfringens	Clostridium perfringens	Podovirus	Unclassified	Unclassified	Clostridium phage phiCp-D	54735	30.098	384.24
	MW478292	Clostridia	Eubacteriales	Clostridiaceae	Clostridium	perfringens	Clostridium perfringens	Podovirus	Unclassified	Unclassified	Clostridium phage vB_CpeS-1181	48164	28.258	359.785
	MZ995505	Clostridia	Eubacteriales	Clostridiaceae	Clostridium	perfringens	Clostridium perfringens	Podovirus	Unclassified	Unclassified	Clostridium phage vB_CpeP_PMQ04	38947	30.613	616.92
	NC_003524	Clostridia	Eubacteriales	Clostridiaceae	Clostridium	perfringens	Clostridium perfringens	Podovirus	Unclassified	Unclassified	Clostridium phage phi3626	33507	28.382	183.953
	NC_011318	Clostridia	Eubacteriales	Clostridiaceae	Clostridium	perfringens	Clostridium perfringens	Podovirus	Unclassified	Unclassified	Clostridium phage phiCP39-O	38753	30.421	571.994
	NC_019496	Clostridia	Eubacteriales	Clostridiaceae	Clostridium	perfringens	Clostridium perfringens	Podovirus	Unclassified	Unclassified	Clostridium phage phiCP26F	39188	30.262	559.997
	NC_019506	Clostridia	Eubacteriales	Clostridiaceae	Clostridium	perfringens	Clostridium perfringens	Podovirus	Unclassified	Unclassified	Clostridium phage phiCP13O	38329	30.363	546.188
	NC_019508	Clostridia	Eubacteriales	Clostridiaceae	Clostridium	perfringens	Clostridium perfringens	Podovirus	Unclassified	Unclassified	Clostridium phage phiCP34O	38309	30.528	583.063
	OK247671	Clostridia	Eubacteriales	Clostridiaceae	Clostridium	perfringens	Clostridium perfringens	Podovirus	Unclassified	Unclassified	Clostridium phage vB_CpeS_BG3P	48528	28.398	318.829
	OP753449	Clostridia	Eubacteriales	Clostridiaceae	Clostridium	perfringens	Clostridium perfringens	Podovirus	Unclassified	Unclassified	Clostridium phage A2	52794	34.021	212.76
	OP753450	Clostridia	Eubacteriales	Clostridiaceae	Clostridium	perfringens	Clostridium perfringens	Podovirus	Unclassified	Unclassified	Clostridium phage C2	52795	34.02	212.764
	OP753451	Clostridia	Eubacteriales	Clostridiaceae	Clostridium	perfringens	Clostridium perfringens	Podovirus	Unclassified	Unclassified	Clostridium phage H1	52794	34.021	212.76
	OP753452	Clostridia	Eubacteriales	Clostridiaceae	Clostridium	perfringens	Clostridium perfringens	Podovirus	Unclassified	Unclassified	Clostridium phage D1	52794	34.021	212.76
	OP753453	Clostridia	Eubacteriales	Clostridiaceae	Clostridium	perfringens	Clostridium perfringens	Podovirus	Unclassified	Unclassified	Clostridium phage E1	52792	34.024	212.752
	OQ717002	Clostridia	Eubacteriales	Clostridiaceae	Clostridium	perfringens	Clostridium perfringens 012	Podovirus	Unclassified	Unclassified	Clostridium phage vB_CpeS-17DYC	39184	30.566	615.972
	MH999279	Clostridia	Eubacteriales	Clostridiaceae	Clostridium	perfringens	Clostridium perfringens 2589	Podovirus	Guelinviridae	Gregsiragusavirus	Clostridium phage CPD2	18212	27.943	187.037
	NC_048738	Clostridia	Eubacteriales	Clostridiaceae	Clostridium	perfringens	Clostridium perfringens 2589	Podovirus	Guelinviridae	Gregsiragusavirus	Clostridium phage CPD2	18212	27.943	187.037
	MH999280	Clostridia	Eubacteriales	Clostridiaceae	Clostridium	perfringens	Clostridium perfringens 2589	Podovirus	Unclassified	Unclassified	Clostridium phage CPD1	39531	30.255	592.174
	KC237729	Clostridia	Eubacteriales	Clostridiaceae	Clostridium	perfringens	Clostridium perfringens 5147-97	Podovirus	Unclassified	Unclassified	Clostridium phage vB_CpeS-CP51	39108	28.076	184.199
	NC_021325	Clostridia	Eubacteriales	Clostridiaceae	Clostridium	perfringens	Clostridium perfringens 5147-97	Podovirus	Unclassified	Unclassified	Clostridium phage vB_CpeS-CP51	39108	28.076	184.199
	MH248069	Clostridia	Eubacteriales	Clostridiaceae	Clostridium	perfringens	Clostridium perfringens ATCC 13124	Podovirus	Guelinviridae	Brucesealvirus	Clostridium phage CPS2	17961	33.3	484.947
	NC_048707	Clostridia	Eubacteriales	Clostridiaceae	Clostridium	perfringens	Clostridium perfringens ATCC 13124	Podovirus	Guelinviridae	Brucesealvirus	Clostridium phage CPS2	17961	33.3	484.947
	MK017819	Clostridia	Eubacteriales	Clostridiaceae	Clostridium	perfringens	Clostridium perfringens ATCC 13124 Clostridium perfringens FORC 25	Podovirus	Unclassified	Unclassified	Clostridium phage CPD4	52658	34.09	216.951
	OP256049	Clostridia	Eubacteriales	Clostridiaceae	Clostridium	perfringens	Clostridium perfringens D22	Podovirus	Guelinviridae	Susfortunavirus	Clostridium phage DCp1	18555	28.224	194.085
	MK017820	Clostridia	Eubacteriales	Clostridiaceae	Clostridium	perfringens	Clostridium perfringens FORC 25	Podovirus	Guelinviridae	Susfortunavirus	Clostridium phage CPD7	18958	29.122	243.042
	MZ401007	Clostridia	Eubacteriales	Clostridiaceae	Clostridium	perfringens	Clostridium perfringens JCM 1290	Podovirus	Guelinviridae	Brucesealvirus	Clostridium phage CPQ7	17980	34.778	484.561
	MZ401008	Clostridia	Eubacteriales	Clostridiaceae	Clostridium	perfringens	Clostridium perfringens JCM 1290	Podovirus	Guelinviridae	Brucesealvirus	Clostridium phage CPQ9	18270	34.702	491.098
	MZ401009	Clostridia	Eubacteriales	Clostridiaceae	Clostridium	perfringens	Clostridium perfringens JCM 1290	Podovirus	Guelinviridae	Brucesealvirus	Clostridium phage CPQ10	18254	34.683	489.937
	MZ401006	Clostridia	Eubacteriales	Clostridiaceae	Clostridium	perfringens	Clostridium perfringens JCM 1290	Podovirus	Unclassified	Unclassified	Clostridium phage CPQ4	40182	30.307	611.972
	CP000315	Clostridia	Eubacteriales	Clostridiaceae	Clostridium	perfringens	Clostridium perfringens SM101	Podovirus	Unclassified	Unclassified	Clostridium phage phiSM101	38092	28.129	206.078
	NC_008265	Clostridia	Eubacteriales	Clostridiaceae	Clostridium	perfringens	Clostridium perfringens SM101	Podovirus	Unclassified	Unclassified	Clostridium phage phiSM101	38092	28.129	206.078
	MH393889	Clostridia	Eubacteriales	Clostridiaceae	Clostridium	perfringens	Clostridium perfringens SM3	Podovirus	Guelinviridae	Susfortunavirus	Clostridium phage susfortuna	19046	29.224	256.931
	NC_048712	Clostridia	Eubacteriales	Clostridiaceae	Clostridium	perfringens	Clostridium perfringens SM3	Podovirus	Guelinviridae	Susfortunavirus	Clostridium phage susfortuna	19046	29.224	256.931
	JQ660954	Clostridia	Eubacteriales	Clostridiaceae	Clostridium	perfringens	Clostridium perfringens strain S63	Podovirus	Unclassified	Unclassified	Clostridium phage PhiS63	33609	27.478	163.004
	NC_017978	Clostridia	Eubacteriales	Clostridiaceae	Clostridium	perfringens	Clostridium perfringens strain S63	Podovirus	Unclassified	Unclassified	Clostridium phage PhiS63	33609	27.478	163.004
	OP381444	Clostridia	Eubacteriales	Clostridiaceae	Clostridium	perfringens	Clostridium perfringens ZWCP 21	Podovirus	Unclassified	Unclassified	Clostridium phage P21	51995	34.196	202.78
	JQ246028	Clostridia	Eubacteriales	Clostridiaceae	Clostridium	sporogenes	Clostridium sporogenes	Podovirus	Unclassified	Unclassified	Clostridium phage phi8074-B1	47595	35.382	811.971
	NC_019924	Clostridia	Eubacteriales	Clostridiaceae	Clostridium	sporogenes	Clostridium sporogenes	Podovirus	Unclassified	Unclassified	Clostridium phage phi8074-B1	47595	35.382	811.971
	AB609718	Bacilli	Lactobacillales	Enterococcaceae	Enterococcus	faecalis	Enterococcus faecalis	Myovirus	Herelleviridae	Kochikohdavirus	Enterococcus phage phiEF24C-P2	142072	35.737	2676.64
	AP009390	Bacilli	Lactobacillales	Enterococcaceae	Enterococcus	faecalis	Enterococcus faecalis	Myovirus	Herelleviridae	Kochikohdavirus	Enterococcus phage EF24C	142072	35.738	2676.64
	KJ801817	Bacilli	Lactobacillales	Enterococcaceae	Enterococcus	faecalis	Enterococcus faecalis	Myovirus	Herelleviridae	Kochikohdavirus	Enterococcus phage ECP3	145519	35.908	2740.12
	KP339049	Bacilli	Lactobacillales	Enterococcaceae	Enterococcus	faecalis	Enterococcus faecalis	Myovirus	Herelleviridae	Schiekvirus	Enterococcus phage EFDG1	147589	37.203	3716.29
	KR049063	Bacilli	Lactobacillales	Enterococcaceae	Enterococcus	faecalis	Enterococcus faecalis	Myovirus	Herelleviridae	Kochikohdavirus	Enterococcus phage EFLK1	130952	35.888	2476.3
	LC596377	Bacilli	Lactobacillales	Enterococcaceae	Enterococcus	faecalis	Enterococcus faecalis	Myovirus	Herelleviridae	Kochikohdavirus	Enterococcus phage phi EF7H	143399	35.953	2713.11
	LC596378	Bacilli	Lactobacillales	Enterococcaceae	Enterococcus	faecalis	Enterococcus faecalis	Myovirus	Herelleviridae	Kochikohdavirus	Enterococcus phage phi EF14H1	143280	35.949	2712.29
	LC596379	Bacilli	Lactobacillales	Enterococcaceae	Enterococcus	faecalis	Enterococcus faecalis	Myovirus	Herelleviridae	Kochikohdavirus	Enterococcus phage phi EF19G	143400	35.952	2713.13
	MH791397	Bacilli	Lactobacillales	Enterococcaceae	Enterococcus	faecalis	Enterococcus faecalis	Myovirus	Herelleviridae	Schiekvirus	Enterococcus phage EfsSzw-1	150272	36.834	3825.93
	MN854830	Bacilli	Lactobacillales	Enterococcaceae	Enterococcus	faecalis	Enterococcus faecalis	Myovirus	Herelleviridae	Kochikohdavirus	Enterococcus phage PBEF129	141520	35.907	2701.62
	MT350292	Bacilli	Lactobacillales	Enterococcaceae	Enterococcus	faecalis	Enterococcus faecalis	Podovirus	Autographiviridae	Kayfunavirus	Enterococcus phage EFA-1	40712	50.145	2100.33
	MT350293	Bacilli	Lactobacillales	Enterococcaceae	Enterococcus	faecalis	Enterococcus faecalis	Podovirus	Autographiviridae	Unclassified	Enterococcus phage EFA-2	39964	48.554	2056.15
	MW004544	Bacilli	Lactobacillales	Enterococcaceae	Enterococcus	faecalis	Enterococcus faecalis	Myovirus	Herelleviridae	Schiekvirus	Enterococcus phage EFGrKN	147532	37.311	3759.12
	MW004545	Bacilli	Lactobacillales	Enterococcaceae	Enterococcus	faecalis	Enterococcus faecalis	Myovirus	Herelleviridae	Schiekvirus	Enterococcus phage EFGrNG	145199	37.327	3722.9
	NC_009904	Bacilli	Lactobacillales	Enterococcaceae	Enterococcus	faecalis	Enterococcus faecalis	Myovirus	Herelleviridae	Kochikohdavirus	Enterococcus phage EF24C	142072	35.738	2676.64
	NC_027335	Bacilli	Lactobacillales	Enterococcaceae	Enterococcus	faecalis	Enterococcus faecalis	Myovirus	Herelleviridae	Kochikohdavirus	Enterococcus phage ECP3	145519	35.908	2740.12
	NC_029009	Bacilli	Lactobacillales	Enterococcaceae	Enterococcus	faecalis	Enterococcus faecalis	Myovirus	Herelleviridae	Schiekvirus	Enterococcus phage EFDG1	147589	37.203	3716.29
	NC_029026	Bacilli	Lactobacillales	Enterococcaceae	Enterococcus	faecalis	Enterococcus faecalis	Myovirus	Herelleviridae	Kochikohdavirus	Enterococcus phage EFLK1	130952	35.888	2476.3
	NC_047853	Bacilli	Lactobacillales	Enterococcaceae	Enterococcus	faecalis	Enterococcus faecalis	Myovirus	Herelleviridae	Kochikohdavirus	Enterococcus phage phiEF24C-P2	142072	35.737	2676.64
	OL870611	Bacilli	Lactobacillales	Enterococcaceae	Enterococcus	faecalis	Enterococcus faecalis	Myovirus	Herelleviridae	Schiekvirus	Enterococcus phage UTI-EfS3	150393	37.098	3818.48
	AB712291	Bacilli	Lactobacillales	Enterococcaceae	Enterococcus	faecalis	Enterococcus faecalis	Siphovirus	Unclassified	Saphexavirus	Enterococcus phage BC611	53996	40.449	1715.99
	FJ792813	Bacilli	Lactobacillales	Enterococcaceae	Enterococcus	faecalis	Enterococcus faecalis	Siphovirus	Unclassified	Unclassified	Enterococcus phage EFAP-1	21115	36.718	394.006
	GQ452243	Bacilli	Lactobacillales	Enterococcaceae	Enterococcus	faecalis	Enterococcus faecalis	Siphovirus	Unclassified	Unclassified	Enterococcus phage phiEf11	42822	34.389	1023.02
	GQ478081	Bacilli	Lactobacillales	Enterococcaceae	Enterococcus	faecalis	Enterococcus faecalis	Siphovirus	Unclassified	Phifelvirus	Enterococcus phage phiFL1A	38764	34.014	917.932
	GQ478082	Bacilli	Lactobacillales	Enterococcaceae	Enterococcus	faecalis	Enterococcus faecalis	Siphovirus	Unclassified	Phifelvirus	Enterococcus phage phiFL1B	38989	33.979	920.14
	GQ478083	Bacilli	Lactobacillales	Enterococcaceae	Enterococcus	faecalis	Enterococcus faecalis	Siphovirus	Unclassified	Phifelvirus	Enterococcus phage phiFL1C	38721	34.023	916.913
	GQ478084	Bacilli	Lactobacillales	Enterococcaceae	Enterococcus	faecalis	Enterococcus faecalis	Siphovirus	Unclassified	Phifelvirus	Enterococcus phage phiFL2A	36270	34.607	908.201
	GQ478085	Bacilli	Lactobacillales	Enterococcaceae	Enterococcus	faecalis	Enterococcus faecalis	Siphovirus	Unclassified	Phifelvirus	Enterococcus phage phiFL2B	36826	34.573	912.18
	GQ478086	Bacilli	Lactobacillales	Enterococcaceae	Enterococcus	faecalis	Enterococcus faecalis	Siphovirus	Unclassified	Phifelvirus	Enterococcus phage phiFL3A	39576	34.546	897.979
	GQ478087	Bacilli	Lactobacillales	Enterococcaceae	Enterococcus	faecalis	Enterococcus faecalis	Siphovirus	Unclassified	Phifelvirus	Enterococcus phage phiFL3B	40275	34.498	917.062
	GQ478088	Bacilli	Lactobacillales	Enterococcaceae	Enterococcus	faecalis	Enterococcus faecalis	Siphovirus	Unclassified	Unclassified	Enterococcus phage phiFL4A	37856	37.777	1413.16
	GU815339	Bacilli	Lactobacillales	Enterococcaceae	Enterococcus	faecalis	Enterococcus faecalis	Siphovirus	Unclassified	Unclassified	Enterococcus phage EFRM31	16945	34.577	322.972
	JF731128	Bacilli	Lactobacillales	Enterococcaceae	Enterococcus	faecalis	Enterococcus faecalis	Siphovirus	Unclassified	Saphexavirus	Enterococcus phage SAP6	58619	39.996	1834.19
	JX193904	Bacilli	Lactobacillales	Enterococcaceae	Enterococcus	faecalis	Enterococcus faecalis	Siphovirus	Unclassified	Efquatrovirus	Enterococcus phage EfaCPT1	40923	34.641	712.06
	KF728385	Bacilli	Lactobacillales	Enterococcaceae	Enterococcus	faecalis	Enterococcus faecalis	Siphovirus	Unclassified	Efquatrovirus	Enterococcus phage IME_EF3	41687	34.598	754.952
	KJ094032	Bacilli	Lactobacillales	Enterococcaceae	Enterococcus	faecalis	Enterococcus faecalis	Siphovirus	Unclassified	Saphexavirus	Enterococcus phage VD13	55073	40.003	1646.13
	KJ608188	Bacilli	Lactobacillales	Enterococcaceae	Enterococcus	faecalis	Enterococcus faecalis	Siphovirus	Unclassified	Unclassified	Enterococcus phage EFC-1	40286	35.047	974.921
	KT945994	Bacilli	Lactobacillales	Enterococcaceae	Enterococcus	faecalis	Enterococcus faecalis	Siphovirus	Unclassified	Unclassified	Enterococcus phage vB_EfaS_IME197	41098	34.058	967.036
	LC513943	Bacilli	Lactobacillales	Enterococcaceae	Enterococcus	faecalis	Enterococcus faecalis	Siphovirus	Unclassified	Unclassified	Enterococcus phage vB_EfaS-DELF1	40248	34.931	722.049
	MF678788	Bacilli	Lactobacillales	Enterococcaceae	Enterococcus	faecalis	Enterococcus faecalis	Siphovirus	Unclassified	Efquatrovirus	Enterococcus phage phiSHEF2	41712	34.554	707.018
	MF678789	Bacilli	Lactobacillales	Enterococcaceae	Enterococcus	faecalis	Enterococcus faecalis	Siphovirus	Unclassified	Efquatrovirus	Enterococcus phage phiSHEF4	41081	34.724	748.085
	MF678790	Bacilli	Lactobacillales	Enterococcaceae	Enterococcus	faecalis	Enterococcus faecalis	Siphovirus	Unclassified	Efquatrovirus	Enterococcus phage phiSHEF5	41598	34.747	737.117
	MH193369	Bacilli	Lactobacillales	Enterococcaceae	Enterococcus	faecalis	Enterococcus faecalis	Siphovirus	Unclassified	Efquatrovirus	Enterococcus phage LY0322	40934	34.841	737.221
	MH203383	Bacilli	Lactobacillales	Enterococcaceae	Enterococcus	faecalis	Enterococcus faecalis	Siphovirus	Unclassified	Efquatrovirus	Enterococcus phage vB_EfaS_AL3	40789	34.838	732.163
	MH203384	Bacilli	Lactobacillales	Enterococcaceae	Enterococcus	faecalis	Enterococcus faecalis	Siphovirus	Unclassified	Efquatrovirus	Enterococcus phage vB_EfaS_AL2	40836	34.514	726.881
	MH375074	Bacilli	Lactobacillales	Enterococcaceae	Enterococcus	faecalis	Enterococcus faecalis	Siphovirus	Unclassified	Efquatrovirus	Enterococcus phage LY0323	40876	34.673	732.907
	MH791415	Bacilli	Lactobacillales	Enterococcaceae	Enterococcus	faecalis	Enterococcus faecalis	Siphovirus	Unclassified	Saphexavirus	Enterococcus phage EfsWh-1	58036	39.849	1795.05
	MK125140	Bacilli	Lactobacillales	Enterococcaceae	Enterococcus	faecalis	Enterococcus faecalis	Siphovirus	Unclassified	Efquatrovirus	Enterococcus phage Nonaheksakonda	41994	34.562	938.986
	MK570225	Bacilli	Lactobacillales	Enterococcaceae	Enterococcus	faecalis	Enterococcus faecalis	Siphovirus	Unclassified	Saphexavirus	Enterococcus phage vB_EfaS_PHB08	55244	40.055	1650.14
	MK800154	Bacilli	Lactobacillales	Enterococcaceae	Enterococcus	faecalis	Enterococcus faecalis	Siphovirus	Unclassified	Saphexavirus	Enterococcus phage Entf1	58938	39.93	1742.8
	MN103542	Bacilli	Lactobacillales	Enterococcaceae	Enterococcus	faecalis	Enterococcus faecalis	Siphovirus	Unclassified	Saphexavirus	Enterococcus phage vB_EfaS_EF1c55	55876	39.783	1613.14
	MN871443	Bacilli	Lactobacillales	Enterococcaceae	Enterococcus	faecalis	Enterococcus faecalis	Siphovirus	Unclassified	Saphexavirus	Enterococcus phage EfsWh_1	58036	39.849	1795.05
	MN995824	Bacilli	Lactobacillales	Enterococcaceae	Enterococcus	faecalis	Enterococcus faecalis	Siphovirus	Unclassified	Unclassified	Enterococcus phage EFP1	37561	37.621	1387.13
	MT520979	Bacilli	Lactobacillales	Enterococcaceae	Enterococcus	faecalis	Enterococcus faecalis	Siphovirus	Unclassified	Efquatrovirus	Enterococcus phage vB_EfaS-271	40197	34.943	756.106
	MT829326	Bacilli	Lactobacillales	Enterococcaceae	Enterococcus	faecalis	Enterococcus faecalis	Siphovirus	Unclassified	Efquatrovirus	Enterococcus phage FX417	41061	34.661	725.958
	MT857001	Bacilli	Lactobacillales	Enterococcaceae	Enterococcus	faecalis	Enterococcus faecalis	Siphovirus	Unclassified	Efquatrovirus	Enterococcus phage EFA1	40454	34.812	758.917
	MW677132	Bacilli	Lactobacillales	Enterococcaceae	Enterococcus	faecalis	Enterococcus faecalis	Siphovirus	Unclassified	Saphexavirus	Enterococcus phage EFC1	56099	39.96	1704.85
	MZ182246	Bacilli	Lactobacillales	Enterococcaceae	Enterococcus	faecalis	Enterococcus faecalis	Siphovirus	Unclassified	Efquatrovirus	Enterococcus phage vB_EfaS_785CS	40946	34.785	714.917
	MZ272341	Bacilli	Lactobacillales	Enterococcaceae	Enterococcus	faecalis	Enterococcus faecalis	Siphovirus	Unclassified	Efquatrovirus	Enterococcus phage vB_EfaS_785CC	40956	34.781	715.092
	MZ326865	Bacilli	Lactobacillales	Enterococcaceae	Enterococcus	faecalis	Enterococcus faecalis	Siphovirus	Unclassified	Efquatrovirus	Enterococcus phage Sigurd	41811	34.457	737.128
	NC_012419	Bacilli	Lactobacillales	Enterococcaceae	Enterococcus	faecalis	Enterococcus faecalis	Siphovirus	Unclassified	Unclassified	Enterococcus phage EFAP-1	21115	36.718	394.006
	NC_013643	Bacilli	Lactobacillales	Enterococcaceae	Enterococcus	faecalis	Enterococcus faecalis	Siphovirus	Unclassified	Phifelvirus	Enterococcus phage phiFL2A	36270	34.607	908.201
	NC_013644	Bacilli	Lactobacillales	Enterococcaceae	Enterococcus	faecalis	Enterococcus faecalis	Siphovirus	Unclassified	Unclassified	Enterococcus phage phiFL4A	37856	37.777	1413.16
	NC_013646	Bacilli	Lactobacillales	Enterococcaceae	Enterococcus	faecalis	Enterococcus faecalis	Siphovirus	Unclassified	Phifelvirus	Enterococcus phage phiFL1A	38764	34.014	917.932
	NC_013648	Bacilli	Lactobacillales	Enterococcaceae	Enterococcus	faecalis	Enterococcus faecalis	Siphovirus	Unclassified	Phifelvirus	Enterococcus phage phiFL3A	39576	34.546	897.979
	NC_013696	Bacilli	Lactobacillales	Enterococcaceae	Enterococcus	faecalis	Enterococcus faecalis	Siphovirus	Unclassified	Unclassified	Enterococcus phage phiEf11	42822	34.389	1023.02
	NC_015270	Bacilli	Lactobacillales	Enterococcaceae	Enterococcus	faecalis	Enterococcus faecalis	Siphovirus	Unclassified	Unclassified	Enterococcus phage EFRM31	16945	34.577	322.972
	NC_018086	Bacilli	Lactobacillales	Enterococcaceae	Enterococcus	faecalis	Enterococcus faecalis	Siphovirus	Unclassified	Saphexavirus	Enterococcus phage BC611	53996	40.449	1715.99
	NC_023595	Bacilli	Lactobacillales	Enterococcaceae	Enterococcus	faecalis	Enterococcus faecalis	Siphovirus	Unclassified	Efquatrovirus	Enterococcus phage IME_EF3	41687	34.598	754.952
	NC_025453	Bacilli	Lactobacillales	Enterococcaceae	Enterococcus	faecalis	Enterococcus faecalis	Siphovirus	Unclassified	Unclassified	Enterococcus phage EFC-1	40286	35.047	974.921
	NC_025465	Bacilli	Lactobacillales	Enterococcaceae	Enterococcus	faecalis	Enterococcus faecalis	Siphovirus	Unclassified	Efquatrovirus	Enterococcus phage EfaCPT1	40923	34.641	712.06
	NC_028671	Bacilli	Lactobacillales	Enterococcaceae	Enterococcus	faecalis	Enterococcus faecalis	Siphovirus	Unclassified	Unclassified	Enterococcus phage vB_EfaS_IME197	41098	34.058	967.036
	NC_041861	Bacilli	Lactobacillales	Enterococcaceae	Enterococcus	faecalis	Enterococcus faecalis	Siphovirus	Unclassified	Saphexavirus	Enterococcus phage VD13	55073	40.003	1646.13
	NC_041960	Bacilli	Lactobacillales	Enterococcaceae	Enterococcus	faecalis	Enterococcus faecalis	Siphovirus	Unclassified	Saphexavirus	Enterococcus phage SAP6	58619	39.996	1834.19
	NC_042021	Bacilli	Lactobacillales	Enterococcaceae	Enterococcus	faecalis	Enterococcus faecalis	Siphovirus	Unclassified	Efquatrovirus	Enterococcus phage phiSHEF2	41712	34.554	707.018
	NC_042022	Bacilli	Lactobacillales	Enterococcaceae	Enterococcus	faecalis	Enterococcus faecalis	Siphovirus	Unclassified	Efquatrovirus	Enterococcus phage phiSHEF4	41081	34.724	748.085
	NC_042023	Bacilli	Lactobacillales	Enterococcaceae	Enterococcus	faecalis	Enterococcus faecalis	Siphovirus	Unclassified	Efquatrovirus	Enterococcus phage phiSHEF5	41598	34.747	737.117
	NC_042125	Bacilli	Lactobacillales	Enterococcaceae	Enterococcus	faecalis	Enterococcus faecalis	Siphovirus	Unclassified	Efquatrovirus	Enterococcus phage LY0322	40934	34.841	737.221
	NC_042126	Bacilli	Lactobacillales	Enterococcaceae	Enterococcus	faecalis	Enterococcus faecalis	Siphovirus	Unclassified	Efquatrovirus	Enterococcus phage vB_EfaS_AL3	40789	34.838	732.163
	NC_042127	Bacilli	Lactobacillales	Enterococcaceae	Enterococcus	faecalis	Enterococcus faecalis	Siphovirus	Unclassified	Efquatrovirus	Enterococcus phage vB_EfaS_AL2	40836	34.514	726.881
	OL505084	Bacilli	Lactobacillales	Enterococcaceae	Enterococcus	faecalis	Enterococcus faecalis	Siphovirus	Unclassified	Efquatrovirus	Enterococcus phage EFap02	39766	34.874	726.922
	OL505085	Bacilli	Lactobacillales	Enterococcaceae	Enterococcus	faecalis	Enterococcus faecalis	Siphovirus	Unclassified	Saphexavirus	Enterococcus phage EFap05-1	56564	39.987	1709.93
	OL870612	Bacilli	Lactobacillales	Enterococcaceae	Enterococcus	faecalis	Enterococcus faecalis	Siphovirus	Unclassified	Saphexavirus	Enterococcus phage UTI-EfS7	56144	39.935	1616.95
	ON113334	Bacilli	Lactobacillales	Enterococcaceae	Enterococcus	faecalis	Enterococcus faecalis	Siphovirus	Unclassified	Efquatrovirus	Enterococcus phage ZXL	40804	34.82	727.127
	OP831581	Bacilli	Lactobacillales	Enterococcaceae	Enterococcus	faecalis	Enterococcus faecalis	Siphovirus	Unclassified	Saphexavirus	Enterococcus phage EFKL	58343	39.7	1715.87
	OQ269649	Bacilli	Lactobacillales	Enterococcaceae	Enterococcus	faecalis	Enterococcus faecalis	Siphovirus	Unclassified	Efquatrovirus	Enterococcus phage DEfc27b	41054	34.703	717.213
	OQ831052	Bacilli	Lactobacillales	Enterococcaceae	Enterococcus	faecalis	Enterococcus faecalis	Siphovirus	Unclassified	Efquatrovirus	Enterococcus phage SFQ01	40787	34.766	725.193
	OR052631	Bacilli	Lactobacillales	Enterococcaceae	Enterococcus	faecalis	Enterococcus faecalis	Siphovirus	Unclassified	Efquatrovirus	Enteroccous phage Ef212	40690	34.77	721.841
	KF192053	Bacilli	Lactobacillales	Enterococcaceae	Enterococcus	faecalis	Enterococcus faecalis 002	Siphovirus	Unclassified	Saphexavirus	Enterococcus phage IMEEF1	57081	40.045	1758.09
	NC_041959	Bacilli	Lactobacillales	Enterococcaceae	Enterococcus	faecalis	Enterococcus faecalis 002	Siphovirus	Unclassified	Saphexavirus	Enterococcus phage IMEEF1	57081	40.045	1758.09
	MK268686	Bacilli	Lactobacillales	Enterococcaceae	Enterococcus	faecalis	Enterococcus faecalis 1/1112	Myovirus	Herelleviridae	Kochikohdavirus	Enterococcus phage vB_EfaH_EF1TV	143507	35.843	2686.45
	OR237565	Bacilli	Lactobacillales	Enterococcaceae	Enterococcus	faecalis	Enterococcus faecalis 11883A	Siphovirus	Unclassified	Unclassified	Enterococcus phage vB_Efa_VP16	41113	34.685	705.91
	KT932700	Bacilli	Lactobacillales	Enterococcaceae	Enterococcus	faecalis	Enterococcus faecalis 2003	Podovirus	Rountreeviridae	Copernicusvirus	Enterococcus phage vB_EfaP_IME195	18655	33.203	385.972
	NC_028693	Bacilli	Lactobacillales	Enterococcaceae	Enterococcus	faecalis	Enterococcus faecalis 2003	Podovirus	Rountreeviridae	Copernicusvirus	Enterococcus phage vB_EfaP_IME195	18655	33.203	385.972
	KT932701	Bacilli	Lactobacillales	Enterococcaceae	Enterococcus	faecalis	Enterococcus faecalis 2007	Siphovirus	Unclassified	Efquatrovirus	Enterococcus phage vB_EfaS_IME196	38886	34.974	715.891
	NC_028990	Bacilli	Lactobacillales	Enterococcaceae	Enterococcus	faecalis	Enterococcus faecalis 2007	Siphovirus	Unclassified	Efquatrovirus	Enterococcus phage vB_EfaS_IME196	38886	34.974	715.891
	KT932699	Bacilli	Lactobacillales	Enterococcaceae	Enterococcus	faecalis	Enterococcus faecalis 2008	Siphovirus	Unclassified	Saphexavirus	Enterococcus phage vB_EfaS_IME198	58000	40.019	1749.28
	NC_029016	Bacilli	Lactobacillales	Enterococcaceae	Enterococcus	faecalis	Enterococcus faecalis 2008	Siphovirus	Unclassified	Saphexavirus	Enterococcus phage vB_EfaS_IME198	58000	40.019	1749.28
	MK982307	Bacilli	Lactobacillales	Enterococcaceae	Enterococcus	faecalis	Enterococcus faecalis 47/3	Siphovirus	Unclassified	Efquatrovirus	Enterococcus phage MSF2	40880	34.447	791.028
	OR237563	Bacilli	Lactobacillales	Enterococcaceae	Enterococcus	faecalis	Enterococcus faecalis 587A	Siphovirus	Unclassified	Unclassified	Enterococcus phage vB_Efa_VP14	40454	34.77	711.181
	OR237564	Bacilli	Lactobacillales	Enterococcaceae	Enterococcus	faecalis	Enterococcus faecalis 587A	Siphovirus	Unclassified	Unclassified	Enterococcus phage vB_Efa_VP15	39964	34.681	740.133
	CP002495	Bacilli	Lactobacillales	Enterococcaceae	Enterococcus	faecalis	Enterococcus faecalis 62	Siphovirus	Unclassified	Unclassified	Enterococcus phage EF62phi	30505	32.657	762.015
	NC_017732	Bacilli	Lactobacillales	Enterococcaceae	Enterococcus	faecalis	Enterococcus faecalis 62	Siphovirus	Unclassified	Unclassified	Enterococcus phage EF62phi	30505	32.657	762.015
	KJ127303	Bacilli	Lactobacillales	Enterococcaceae	Enterococcus	faecalis	Enterococcus faecalis 8413	Siphovirus	Unclassified	Saphexavirus	Enterococcus phage VD13	55726	40.008	1662.31
	NC_024212	Bacilli	Lactobacillales	Enterococcaceae	Enterococcus	faecalis	Enterococcus faecalis 8413	Siphovirus	Unclassified	Saphexavirus	Enterococcus phage VD13	55726	40.008	1662.31
	CP091911	Bacilli	Lactobacillales	Enterococcaceae	Enterococcus	faecalis	Enterococcus faecalis 94-1	Siphovirus	Unclassified	Unclassified	Enterococcus phage DPAraya-2022a	28901	32.504	675.127
	KX284704	Bacilli	Lactobacillales	Enterococcaceae	Enterococcus	faecalis	Enterococcus faecalis ATCC 19433	Siphovirus	Unclassified	Efquatrovirus	Enterococcus phage SANTOR1	37933	34.54	647.137
	NC_031051	Bacilli	Lactobacillales	Enterococcaceae	Enterococcus	faecalis	Enterococcus faecalis ATCC 19433	Siphovirus	Unclassified	Efquatrovirus	Enterococcus phage SANTOR1	37933	34.54	647.137
	MN939408	Bacilli	Lactobacillales	Enterococcaceae	Enterococcus	faecalis	Enterococcus faecalis ATCC 29212	Siphovirus	Unclassified	Saphexavirus	Enterococcus phage vB_EfaS_TV16	58127	40.062	1822.28
	MT627482	Bacilli	Lactobacillales	Enterococcaceae	Enterococcus	faecalis	Enterococcus faecalis ATCC 29212	Siphovirus	Unclassified	Efquatrovirus	Enterococcus phage vB_EFaS_TV217	41486	34.578	701.113
	MG264739	Bacilli	Lactobacillales	Enterococcaceae	Enterococcus	faecalis	Enterococcus faecalis ATCC 49533	Siphovirus	Unclassified	Efquatrovirus	Enterococcus phage phiNASRA1	40139	34.742	728.924
	MT119359	Bacilli	Lactobacillales	Enterococcaceae	Enterococcus	faecalis	Enterococcus faecalis ATCC 700802 / V583	Siphovirus	Unclassified	Efquatrovirus	Enterococcus phage heks	39708	34.983	918.843
	MT119360	Bacilli	Lactobacillales	Enterococcaceae	Enterococcus	faecalis	Enterococcus faecalis ATCC 700802 / V583	Myovirus	Unclassified	Vipetofemvirus	Enterococcus phage nattely	85669	30.205	1806.76
	MT119361	Bacilli	Lactobacillales	Enterococcaceae	Enterococcus	faecalis	Enterococcus faecalis ATCC 700802 / V583	Myovirus	Unclassified	Vipetofemvirus	Enterococcus phage vipetofem	85371	30.291	1684.37
	NC_055833	Bacilli	Lactobacillales	Enterococcaceae	Enterococcus	faecalis	Enterococcus faecalis ATCC 700802 / V583	Myovirus	Unclassified	Vipetofemvirus	Enterococcus phage nattely	85669	30.205	1806.76
	NC_055834	Bacilli	Lactobacillales	Enterococcaceae	Enterococcus	faecalis	Enterococcus faecalis ATCC 700802 / V583	Myovirus	Unclassified	Vipetofemvirus	Enterococcus phage vipetofem	85371	30.291	1684.37
	OP172797	Bacilli	Lactobacillales	Enterococcaceae	Enterococcus	faecalis	Enterococcus faecalis DA326	Siphovirus	Unclassified	Efquatrovirus	Enterococcus phage EF326P1	41558	34.672	728.927
	OP172798	Bacilli	Lactobacillales	Enterococcaceae	Enterococcus	faecalis	Enterococcus faecalis DA653	Siphovirus	Unclassified	Saphexavirus	Enterococcus phage EF653P1	52450	40.435	1577.17
	OP172799	Bacilli	Lactobacillales	Enterococcaceae	Enterococcus	faecalis	Enterococcus faecalis DA653	Siphovirus	Unclassified	Saphexavirus	Enterococcus phage EF653P3	56519	40.066	1721
	OP172800	Bacilli	Lactobacillales	Enterococcaceae	Enterococcus	faecalis	Enterococcus faecalis DA653	Siphovirus	Unclassified	Saphexavirus	Enterococcus phage EF653P5	56467	40.038	1717.16
	OP254195	Bacilli	Lactobacillales	Enterococcaceae	Enterococcus	faecalis	Enterococcus faecalis EF-01	Siphovirus	Unclassified	Efquatrovirus	Enterococcus phage vB_EfS_L1	41151	34.694	739.072
	OQ866599	Bacilli	Lactobacillales	Enterococcaceae	Enterococcus	faecalis	Enterococcus faecalis EF-JMSS09	Siphovirus	Unclassified	Unclassified	Enterococcus phage SSMH02	40685	34.856	725.007
	MZ420150	Bacilli	Lactobacillales	Enterococcaceae	Enterococcus	faecalis	Enterococcus faecalis ef118	Myovirus	Herelleviridae	Kochikohdavirus	Enterococcus phage vB_EfaM_LG1	150025	35.885	2913.49
	OL799257	Bacilli	Lactobacillales	Enterococcaceae	Enterococcus	faecalis	Enterococcus faecalis EF2	Siphovirus	Unclassified	Efquatrovirus	Enterococcus phage phiSHEF11	40790	34.656	737.891
	OL799256	Bacilli	Lactobacillales	Enterococcaceae	Enterococcus	faecalis	Enterococcus faecalis EF54	Siphovirus	Unclassified	Efquatrovirus	Enterococcus phage phiSHEF10	41680	34.595	719.814
	CP124962	Bacilli	Lactobacillales	Enterococcaceae	Enterococcus	faecalis	Enterococcus faecalis EfsC1	Siphovirus	Unclassified	Unclassified	Enterococcus phage 1_EfsC1_EF62phi	29866	32.442	688.113
	CP124941	Bacilli	Lactobacillales	Enterococcaceae	Enterococcus	faecalis	Enterococcus faecalis EfsC129	Siphovirus	Unclassified	Unclassified	Enterococcus phage 1_EF62phi	30425	32.49	724.115
	CP124959	Bacilli	Lactobacillales	Enterococcaceae	Enterococcus	faecalis	Enterococcus faecalis EfsC13	Siphovirus	Unclassified	Unclassified	Enterococcus phage_EF62phi	28901	32.504	675.127
	CP124955	Bacilli	Lactobacillales	Enterococcaceae	Enterococcus	faecalis	Enterococcus faecalis EfsC23	Siphovirus	Unclassified	Unclassified	Enterococcus phage 1_EF62phi	30478	32.669	712.88
	CP124952	Bacilli	Lactobacillales	Enterococcaceae	Enterococcus	faecalis	Enterococcus faecalis EfsC29	Siphovirus	Unclassified	Unclassified	Enterococcus phage 1_EF62phi	28899	32.51	675.948
	CP124949	Bacilli	Lactobacillales	Enterococcaceae	Enterococcus	faecalis	Enterococcus faecalis EfsC43	Siphovirus	Unclassified	Unclassified	Enterococcus phage 1_EF62phi	28901	32.501	675.127
	CP124942	Bacilli	Lactobacillales	Enterococcaceae	Enterococcus	faecalis	Enterococcus faecalis EfsC74	Siphovirus	Unclassified	Unclassified	Enterococcus phage 1_EF62phi	28901	32.504	675.127
	CP124938	Bacilli	Lactobacillales	Enterococcaceae	Enterococcus	faecalis	Enterococcus faecalis EfsPF23	Siphovirus	Unclassified	Unclassified	Enterococcus phage 1_EF62phi	28900	32.512	675.104
	CP124934	Bacilli	Lactobacillales	Enterococcaceae	Enterococcus	faecalis	Enterococcus faecalis EfsPF24-2	Siphovirus	Unclassified	Unclassified	Enterococcus phage 1_EF62phi	28901	32.504	673.971
	CP124930	Bacilli	Lactobacillales	Enterococcaceae	Enterococcus	faecalis	Enterococcus faecalis EfsPF27	Siphovirus	Unclassified	Unclassified	Enterococcus phage 1_EfsC1_EF62phi	28901	32.504	675.127
	CP124927	Bacilli	Lactobacillales	Enterococcaceae	Enterococcus	faecalis	Enterococcus faecalis EfsPF36	Siphovirus	Unclassified	Unclassified	Enterococcus phage 1_EfsPF36	36190	34.504	952.159
	MN027503	Bacilli	Lactobacillales	Enterococcaceae	Enterococcus	faecalis	Enterococcus faecalis EnGen0211	Myovirus	Herelleviridae	Schiekvirus	Enterococcus phage vB_OCPT_Ben	151985	37.089	3848.26
	ON086985	Bacilli	Lactobacillales	Enterococcaceae	Enterococcus	faecalis	Enterococcus faecalis EnGen0243	Siphovirus	Unclassified	Saphexavirus	Enterococcus phage 47	57289	39.968	1706.07
	MG708276	Bacilli	Lactobacillales	Enterococcaceae	Enterococcus	faecalis	Enterococcus faecalis FAIR-E238	Siphovirus	Unclassified	Efquatrovirus	Enterococcus phage PMBT2	41489	34.691	708.217
	NC_042101	Bacilli	Lactobacillales	Enterococcaceae	Enterococcus	faecalis	Enterococcus faecalis FAIR-E238	Siphovirus	Unclassified	Efquatrovirus	Enterococcus phage PMBT2	41489	34.691	708.217
	KY303907	Bacilli	Lactobacillales	Enterococcaceae	Enterococcus	faecalis	Enterococcus faecalis GF29	Siphovirus	Unclassified	Saphexavirus	Enterococcus phage EF-P29	58984	39.768	1754.77
	MH618488	Bacilli	Lactobacillales	Enterococcaceae	Enterococcus	faecalis	Enterococcus faecalis KCOM 1162	Siphovirus	Unclassified	Saphexavirus	Enterococcus phage vB_EfaS_HEf13	57811	40.03	1774.22
	KY472224	Bacilli	Lactobacillales	Enterococcaceae	Enterococcus	faecalis	Enterococcus faecalis N10	Siphovirus	Unclassified	Saphexavirus	Enterococcus phage EF-P10	57408	39.815	1668.85
	ON352054	Bacilli	Lactobacillales	Enterococcaceae	Enterococcus	faecalis	Enterococcus faecalis N13	Podovirus	Rountreeviridae	Copernicusvirus	Enterococcus phage N13	18449	33.183	394.071
	MT856905	Bacilli	Lactobacillales	Enterococcaceae	Enterococcus	faecalis	Enterococcus faecalis OG1RF	Myovirus	Herelleviridae	Schiekvirus	Enterococcus phage vB_EfaM_A2	149431	37.061	3791.06
	ON286976	Bacilli	Lactobacillales	Enterococcaceae	Enterococcus	faecalis	Enterococcus faecalis OG1RF	Myovirus	Herelleviridae	Kochikohdavirus	Enterococcus phage Sw5	143759	35.805	2761.61
	MN241318	Bacilli	Lactobacillales	Enterococcaceae	Enterococcus	faecalis	Enterococcus faecalis YN771	Myovirus	Herelleviridae	Schiekvirus	Enterococcus phage PEf771	151052	36.967	3792.92
	JQ309827	Bacilli	Lactobacillales	Enterococcaceae	Enterococcus	faecium	Enterococcus faecium	Podovirus	Rountreeviridae	Copernicusvirus	Enterococcus phage vB_Efae230P-4	17972	32.757	377.053
	KT945995	Bacilli	Lactobacillales	Enterococcaceae	Enterococcus	faecium	Enterococcus faecium	Podovirus	Rountreeviridae	Minhovirus	Enterococcus phage vB_EfaP_IME199	18838	34.627	450.982
	KY549443	Bacilli	Lactobacillales	Enterococcaceae	Enterococcus	faecium	Enterococcus faecium	Myovirus	Herelleviridae	Schiekvirus	Enterococcus phage EFP01	155053	37.018	3856.17
	MT909815	Bacilli	Lactobacillales	Enterococcaceae	Enterococcus	faecium	Enterococcus faecium	Myovirus	Herelleviridae	Schiekvirus	Enterococcus phage iF6	156592	37.061	3944.55
	MW623430	Bacilli	Lactobacillales	Enterococcaceae	Enterococcus	faecium	Enterococcus faecium	Podovirus	Rountreeviridae	Copernicusvirus	Enterococcus phage MDA1	18058	32.96	405.944
	MW633168	Bacilli	Lactobacillales	Enterococcaceae	Enterococcus	faecium	Enterococcus faecium	Myovirus	Herelleviridae	Kochikohdavirus	Enterococcus phage MDA2	140226	35.844	2648.87
	NC_025467	Bacilli	Lactobacillales	Enterococcaceae	Enterococcus	faecium	Enterococcus faecium	Podovirus	Rountreeviridae	Copernicusvirus	Enterococcus phage vB_Efae230P-4	17972	32.757	377.053
	NC_047796	Bacilli	Lactobacillales	Enterococcaceae	Enterococcus	faecium	Enterococcus faecium	Myovirus	Herelleviridae	Schiekvirus	Enterococcus phage EFP01	155053	37.018	3856.17
	NC_049931	Bacilli	Lactobacillales	Enterococcaceae	Enterococcus	faecium	Enterococcus faecium	Podovirus	Rountreeviridae	Minhovirus	Enterococcus phage vB_EfaP_IME199	18838	34.627	450.982
	NC_071002	Bacilli	Lactobacillales	Enterococcaceae	Enterococcus	faecium	Enterococcus faecium	Podovirus	Rountreeviridae	Copernicusvirus	Enterococcus phage MDA1	18058	32.96	405.944
	KJ010489	Bacilli	Lactobacillales	Enterococcaceae	Enterococcus	faecium	Enterococcus faecium	Siphovirus	Unclassified	Unclassified	Enterococcus phage IME-EFm1	42597	35.181	825.956
	KR131750	Bacilli	Lactobacillales	Enterococcaceae	Enterococcus	faecium	Enterococcus faecium	Siphovirus	Unclassified	Efquatrovirus	Enterococcus phage Ec-ZZ2	41170	34.596	734.061
	KT588072	Bacilli	Lactobacillales	Enterococcaceae	Enterococcus	faecium	Enterococcus faecium	Siphovirus	Unclassified	Unclassified	Enterococcus phage IME-EFm5	42265	35.509	816.137
	MZ666130	Bacilli	Lactobacillales	Enterococcaceae	Enterococcus	faecium	Enterococcus faecium	Siphovirus	Unclassified	Unclassified	Enterococcus phage Bp29	41014	34.988	739.072
	NC_024356	Bacilli	Lactobacillales	Enterococcaceae	Enterococcus	faecium	Enterococcus faecium	Siphovirus	Unclassified	Unclassified	Enterococcus phage IME-EFm1	42597	35.181	825.956
	NC_028826	Bacilli	Lactobacillales	Enterococcaceae	Enterococcus	faecium	Enterococcus faecium	Siphovirus	Unclassified	Unclassified	Enterococcus phage IME-EFm5	42265	35.509	816.137
	NC_031260	Bacilli	Lactobacillales	Enterococcaceae	Enterococcus	faecium	Enterococcus faecium	Siphovirus	Unclassified	Efquatrovirus	Enterococcus phage Ec-ZZ2	41170	34.596	734.061
	OP018674	Bacilli	Lactobacillales	Enterococcaceae	Enterococcus	faecium	Enterococcus faecium 2111230062	Siphovirus	Unclassified	Unclassified	Enterococcus phage vB_Efm_LG62	42236	35.209	832.894
	OP534061	Bacilli	Lactobacillales	Enterococcaceae	Enterococcus	faecium	Enterococcus faecium 374iF1 (22)	Siphovirus	Unclassified	Unclassified	Enterococcus phage H1	138084	31.723	2206.58
	OP745419	Bacilli	Lactobacillales	Enterococcaceae	Enterococcus	faecium	Enterococcus faecium 4995/20	Siphovirus	Unclassified	Unclassified	Enterococcus phage 4995_1	38995	35.425	1128.91
	OP745420	Bacilli	Lactobacillales	Enterococcaceae	Enterococcus	faecium	Enterococcus faecium 4995/20	Siphovirus	Unclassified	Unclassified	Enterococcus phage 4995_2	36255	36.321	1061.91
	OL799258	Bacilli	Lactobacillales	Enterococcaceae	Enterococcus	faecium	Enterococcus faecium E1071	Myovirus	Herelleviridae	Schiekvirus	Enterococcus phage phiSHEF13	151389	36.827	3848.31
	OL799259	Bacilli	Lactobacillales	Enterococcaceae	Enterococcus	faecium	Enterococcus faecium E1071	Podovirus	Rountreeviridae	Minhovirus	Enterococcus phage phiSHEF14	19390	35.09	469.044
	OL799260	Bacilli	Lactobacillales	Enterococcaceae	Enterococcus	faecium	Enterococcus faecium E1071	Myovirus	Herelleviridae	Schiekvirus	Enterococcus phage phiSHEF16	151935	37.138	3833.32
	OL963532	Bacilli	Lactobacillales	Lactobacillaceae	Lacticaseibacillus	casei	Lacticaseibacillus casei	Siphovirus	Unclassified	Unclassified	Lactobacillus phage ADMH1Phi3	1761	45.031	89.0538
	OP807345	Bacilli	Lactobacillales	Lactobacillaceae	Lacticaseibacillus	casei	Lacticaseibacillus casei LMG 10768	Siphovirus	Unclassified	Coetzeevirus	Lacticaseibacillus phage R3.3	38073	45.746	1929.16
	OP807346	Bacilli	Lactobacillales	Lactobacillaceae	Lacticaseibacillus	casei	Lacticaseibacillus casei LMG 23550	Siphovirus	Unclassified	Pleetrevirus	Lacticaseibacillus phage R9.1	43914	45.077	2045.95
	OP676228	Bacilli	Lactobacillales	Lactobacillaceae	Lacticaseibacillus	casei	Lacticaseibacillus casei LMG 24099	Siphovirus	Unclassified	Sukhumvitvirus	Lacticaseibacillus phage C3.1	40498	44.434	1794.06
	OP807341	Bacilli	Lactobacillales	Lactobacillaceae	Lacticaseibacillus	casei	Lacticaseibacillus casei LMG 24102	Siphovirus	Unclassified	Sukhumvitvirus	Lacticaseibacillus phage C4.1	40496	44.432	1793.97
	OP807343	Bacilli	Lactobacillales	Lactobacillaceae	Lacticaseibacillus	paracasei	Lacticaseibacillus paracasei LMG 19719	Siphovirus	Unclassified	Unclassified	Lacticaseibacillus phage P7.1	41308	44.432	1864.23
	OP807344	Bacilli	Lactobacillales	Lactobacillaceae	Lacticaseibacillus	rhamnosus	Lacticaseibacillus rhamnosus LMG 10768	Myovirus	Unclassified	Junavirus	Lacticaseibacillus phage R3.1	41371	44.609	1922.92
	OP869846	Bacilli	Lactobacillales	Lactobacillaceae	Lacticaseibacillus	rhamnosus	Lacticaseibacillus rhamnosus LMG 19717	Myovirus	Unclassified	Junavirus	Lacticaseibacillus phage R18.1	41877	44.487	1964.03
	OP869847	Bacilli	Lactobacillales	Lactobacillaceae	Lacticaseibacillus	rhamnosus	Lacticaseibacillus rhamnosus LMG 23277	Siphovirus	Unclassified	Unclassified	Lacticaseibacillus phage R23.1	14518	43.635	628.049
	OP869848	Bacilli	Lactobacillales	Lactobacillaceae	Lacticaseibacillus	rhamnosus	Lacticaseibacillus rhamnosus LMG 23277	Myovirus	Unclassified	Junavirus	Lacticaseibacillus phage R23.9	41598	45.182	2017.09
	OP869849	Bacilli	Lactobacillales	Lactobacillaceae	Lacticaseibacillus	rhamnosus	Lacticaseibacillus rhamnosus LMG 23327	Siphovirus	Unclassified	Sukhumvitvirus	Lacticaseibacillus phage R24.1	40600	44.308	1777.06
	OP869850	Bacilli	Lactobacillales	Lactobacillaceae	Lacticaseibacillus	rhamnosus	Lacticaseibacillus rhamnosus LMG 23327	Siphovirus	Unclassified	Pleetrevirus	Lacticaseibacillus phage R24.2	42770	44.702	2020.88
	OP869845	Bacilli	Lactobacillales	Lactobacillaceae	Lacticaseibacillus	rhamnosus	Lacticaseibacillus rhamnosus LMG 25881	Siphovirus	Unclassified	Pleetrevirus	Lacticaseibacillus phage R10.1	37715	45.101	1777.13
	OP869855	Bacilli	Lactobacillales	Lactobacillaceae	Lacticaseibacillus	rhamnosus	Lacticaseibacillus rhamnosus LMG 27305	Myovirus	Unclassified	Junavirus	Lacticaseibacillus phage R29.1	41353	44.623	1922.09
	JX486087	Bacilli	Lactobacillales	Lactobacillaceae	Lactiplantibacillus	plantarum	Lactiplantibacillus plantarum ATCC 8014	Siphovirus	Unclassified	Coetzeevirus	Lactobacillus phage ATCC8014	38002	47.597	3054.98
	NC_019916	Bacilli	Lactobacillales	Lactobacillaceae	Lactiplantibacillus	plantarum	Lactiplantibacillus plantarum ATCC 8014	Siphovirus	Unclassified	Coetzeevirus	Lactobacillus phage ATCC8014	38002	47.597	3054.98
	ON117106	Bacilli	Lactobacillales	Lactobacillaceae	Lactiplantibacillus	plantarum	Lactiplantibacillus plantarum CNGBCC1800069	Podovirus	Unclassified	Douglaswolinvirus	Lactiplantibacillus phage Gut-P1	79928	36.95	2642.42
	KJ564036	Bacilli	Lactobacillales	Lactobacillaceae	Lactobacillus	delbrueckii	Lactobacillus delbrueckii	Siphovirus	Unclassified	Cequinquevirus	Lactobacillus phage Ld25A	32799	41.663	1434.96
	KJ564037	Bacilli	Lactobacillales	Lactobacillaceae	Lactobacillus	delbrueckii	Lactobacillus delbrueckii	Siphovirus	Unclassified	Cequinquevirus	Lactobacillus phage Ld17	32975	41.498	1471.01
	KJ564038	Bacilli	Lactobacillales	Lactobacillaceae	Lactobacillus	delbrueckii	Lactobacillus delbrueckii	Siphovirus	Unclassified	Cequinquevirus	Lactobacillus phage Ld3	29616	41.646	1356.12
	NC_025415	Bacilli	Lactobacillales	Lactobacillaceae	Lactobacillus	delbrueckii	Lactobacillus delbrueckii	Siphovirus	Unclassified	Cequinquevirus	Lactobacillus phage Ld25A	32799	41.663	1434.96
	NC_025420	Bacilli	Lactobacillales	Lactobacillaceae	Lactobacillus	delbrueckii	Lactobacillus delbrueckii	Siphovirus	Unclassified	Cequinquevirus	Lactobacillus phage Ld17	32975	41.498	1471.01
	NC_025421	Bacilli	Lactobacillales	Lactobacillaceae	Lactobacillus	delbrueckii	Lactobacillus delbrueckii	Siphovirus	Unclassified	Cequinquevirus	Lactobacillus phage Ld3	29616	41.646	1356.12
	KF188410	Bacilli	Lactobacillales	Lactobacillaceae	Lactobacillus	delbrueckii	Lactobacillus delbrueckii ATCC 11842	Siphovirus	Unclassified	Cequinquevirus	Lactobacillus phage phiLdb	33996	41.952	1591.01
	NC_022762	Bacilli	Lactobacillales	Lactobacillaceae	Lactobacillus	delbrueckii	Lactobacillus delbrueckii ATCC 11842	Siphovirus	Unclassified	Cequinquevirus	Lactobacillus phage phiLdb	33996	41.952	1591.01
	EU340421	Bacilli	Lactobacillales	Lactobacillaceae	Lactobacillus	delbrueckii	Lactobacillus delbrueckii subsp. bulgaricus	Siphovirus	Unclassified	Cequinquevirus	Lactobacillus phage c5	31841	42.018	1506.08
	NC_019449	Bacilli	Lactobacillales	Lactobacillaceae	Lactobacillus	delbrueckii	Lactobacillus delbrueckii subsp. bulgaricus	Siphovirus	Unclassified	Cequinquevirus	Lactobacillus phage c5	31841	42.018	1506.08
	MG913376	Bacilli	Lactobacillales	Lactobacillaceae	Lactobacillus	delbrueckii	Lactobacillus delbrueckii subsp. bulgaricus 21:328	Siphovirus	Unclassified	Cequinquevirus	Lactobacillus phage PMBT4	31399	41.629	1449.06
	EU409559	Bacilli	Lactobacillales	Lactobacillaceae	Lactobacillus	delbrueckii	Lactobacillus delbrueckii subsp. lactis	Siphovirus	Unclassified	Unclassified	Lactobacillus phage JCL1032	49433	44.246	1871.04
	KM514685	Bacilli	Lactobacillales	Lactobacillaceae	Lactobacillus	delbrueckii	Lactobacillus delbrueckii subsp. lactis	Podovirus	Unclassified	Lidleunavirus	Lactobacillus phage Ldl1	74806	37.763	2131.97
	NC_019456	Bacilli	Lactobacillales	Lactobacillaceae	Lactobacillus	delbrueckii	Lactobacillus delbrueckii subsp. lactis	Siphovirus	Unclassified	Unclassified	Lactobacillus phage JCL1032	49433	44.246	1871.04
	NC_026609	Bacilli	Lactobacillales	Lactobacillaceae	Lactobacillus	delbrueckii	Lactobacillus delbrueckii subsp. lactis	Podovirus	Unclassified	Lidleunavirus	Lactobacillus phage Ldl1	74806	37.763	2131.97
	EF455602	Bacilli	Lactobacillales	Lactobacillaceae	Lactobacillus	delbrueckii	Lactobacillus delbrueckii subsp. lactis strains LKT and ATCC 15808	Siphovirus	Unclassified	Unclassified	Lactobacillus phage LL-H	34659	47.817	1769
	NC_009554	Bacilli	Lactobacillales	Lactobacillaceae	Lactobacillus	delbrueckii	Lactobacillus delbrueckii subsp. lactis strains LKT and ATCC 15808	Siphovirus	Unclassified	Unclassified	Lactobacillus phage LL-H	34659	47.817	1769
	OQ627802	Bacilli	Lactobacillales	Lactobacillaceae	Lactobacillus	helveticus	Lactobacillus helveticus	Siphovirus	Unclassified	Unclassified	Lactobacillus phage CR28	39536	36.238	903.002
	OQ627803	Bacilli	Lactobacillales	Lactobacillaceae	Lactobacillus	helveticus	Lactobacillus helveticus	Siphovirus	Unclassified	Unclassified	Lactobacillus phage CR191	35411	37.449	882.088
	OQ627804	Bacilli	Lactobacillales	Lactobacillaceae	Lactobacillus	helveticus	Lactobacillus helveticus	Siphovirus	Unclassified	Unclassified	Lactobacillus phage CV244	39435	39.313	1207.11
	OQ627805	Bacilli	Lactobacillales	Lactobacillaceae	Lactobacillus	helveticus	Lactobacillus helveticus	Siphovirus	Unclassified	Unclassified	Lactobacillus phage P185	39321	36.411	854.052
	OQ627806	Bacilli	Lactobacillales	Lactobacillaceae	Lactobacillus	helveticus	Lactobacillus helveticus	Siphovirus	Unclassified	Unclassified	Lactobacillus phage S16	31477	36.363	659.128
	OQ627807	Bacilli	Lactobacillales	Lactobacillaceae	Lactobacillus	helveticus	Lactobacillus helveticus	Siphovirus	Unclassified	Unclassified	Lactobacillus phage S193	36440	35.793	775.079
	OQ627808	Bacilli	Lactobacillales	Lactobacillaceae	Lactobacillus	helveticus	Lactobacillus helveticus	Siphovirus	Unclassified	Unclassified	Lactobacillus phage T280	35926	37.299	915.035
	EU871039	Bacilli	Lactobacillales	Lactobacillaceae	Lactobacillus	jensenii	Lactobacillus jensenii	Siphovirus	Unclassified	Unclassified	Lactobacillus phage Lv-1	38934	37.042	823.065
	NC_011801	Bacilli	Lactobacillales	Lactobacillaceae	Lactobacillus	jensenii	Lactobacillus jensenii	Siphovirus	Unclassified	Unclassified	Lactobacillus phage Lv-1	38934	37.042	823.065
	AF195902	Bacilli	Lactobacillales	Lactobacillaceae	Lactobacillus	johnsonii	Lactobacillus johnsonii	Siphovirus	Unclassified	Unclassified	Lactobacillus prophage Lj771	40881	36.401	923.911
	NC_005354	Bacilli	Lactobacillales	Lactobacillaceae	Lactobacillus	johnsonii	Lactobacillus johnsonii	Siphovirus	Unclassified	Unclassified	Lactobacillus prophage Lj928	38384	34.697	781.882
	NC_005355	Bacilli	Lactobacillales	Lactobacillaceae	Lactobacillus	johnsonii	Lactobacillus johnsonii	Siphovirus	Unclassified	Unclassified	Lactobacillus prophage Lj965	40190	35.141	864.085
	NC_010179	Bacilli	Lactobacillales	Lactobacillaceae	Lactobacillus	johnsonii	Lactobacillus johnsonii	Siphovirus	Unclassified	Unclassified	Lactobacillus prophage Lj771	40881	36.401	923.911
	EU438902	Bacilli	Lactobacillales	Streptococcaceae	Lactococcus	lactis	Lactococcus lactis	Podovirus	Salasmaviridae	Unclassified	Lactococcus phage asccphi28	18762	33.658	533.967
	NC_010363	Bacilli	Lactobacillales	Streptococcaceae	Lactococcus	lactis	Lactococcus lactis	Podovirus	Salasmaviridae	Unclassified	Lactococcus phage asccphi28	18762	33.658	533.967
	JQ740787	Bacilli	Lactobacillales	Streptococcaceae	Lactococcus	lactis	Lactococcus lactis	Siphovirus	Unclassified	Skunavirus	Lactococcus phage ASCC191	32414	34.112	770.157
	JQ740788	Bacilli	Lactobacillales	Streptococcaceae	Lactococcus	lactis	Lactococcus lactis	Siphovirus	Unclassified	Skunavirus	Lactococcus phage ASCC273	32582	34.528	811.943
	JQ740789	Bacilli	Lactobacillales	Streptococcaceae	Lactococcus	lactis	Lactococcus lactis	Siphovirus	Unclassified	Skunavirus	Lactococcus phage ASCC281	32023	34.766	790.007
	JQ740790	Bacilli	Lactobacillales	Streptococcaceae	Lactococcus	lactis	Lactococcus lactis	Siphovirus	Unclassified	Skunavirus	Lactococcus phage ASCC284	33178	34.659	802.908
	JQ740791	Bacilli	Lactobacillales	Streptococcaceae	Lactococcus	lactis	Lactococcus lactis	Siphovirus	Unclassified	Skunavirus	Lactococcus phage ASCC287	32581	34.523	811.919
	JQ740792	Bacilli	Lactobacillales	Streptococcaceae	Lactococcus	lactis	Lactococcus lactis	Siphovirus	Unclassified	Skunavirus	Lactococcus phage ASCC310	32546	34.754	799.004
	JQ740793	Bacilli	Lactobacillales	Streptococcaceae	Lactococcus	lactis	Lactococcus lactis	Siphovirus	Unclassified	Skunavirus	Lactococcus phage ASCC324	32277	34.517	815.963
	JQ740794	Bacilli	Lactobacillales	Streptococcaceae	Lactococcus	lactis	Lactococcus lactis	Siphovirus	Unclassified	Skunavirus	Lactococcus phage ASCC337	32275	34.528	816.88
	JQ740795	Bacilli	Lactobacillales	Streptococcaceae	Lactococcus	lactis	Lactococcus lactis	Siphovirus	Unclassified	Skunavirus	Lactococcus phage ASCC356	32545	34.73	795.074
	JQ740796	Bacilli	Lactobacillales	Streptococcaceae	Lactococcus	lactis	Lactococcus lactis	Siphovirus	Unclassified	Skunavirus	Lactococcus phage ASCC358	32052	34.769	791.043
	JQ740797	Bacilli	Lactobacillales	Streptococcaceae	Lactococcus	lactis	Lactococcus lactis	Siphovirus	Unclassified	Skunavirus	Lactococcus phage ASCC365	32048	34.779	790.945
	JQ740798	Bacilli	Lactobacillales	Streptococcaceae	Lactococcus	lactis	Lactococcus lactis	Siphovirus	Unclassified	Skunavirus	Lactococcus phage ASCC368	32276	34.524	815.937
	JQ740799	Bacilli	Lactobacillales	Streptococcaceae	Lactococcus	lactis	Lactococcus lactis	Siphovirus	Unclassified	Skunavirus	Lactococcus phage ASCC395	32239	34.499	808.877
	JQ740800	Bacilli	Lactobacillales	Streptococcaceae	Lactococcus	lactis	Lactococcus lactis	Siphovirus	Unclassified	Skunavirus	Lactococcus phage ASCC397	32241	34.496	808.927
	JQ740801	Bacilli	Lactobacillales	Streptococcaceae	Lactococcus	lactis	Lactococcus lactis	Siphovirus	Unclassified	Skunavirus	Lactococcus phage ASCC406	32180	34.484	807.074
	JQ740802	Bacilli	Lactobacillales	Streptococcaceae	Lactococcus	lactis	Lactococcus lactis	Siphovirus	Unclassified	Skunavirus	Lactococcus phage ASCC454	32583	34.527	811.968
	JQ740803	Bacilli	Lactobacillales	Streptococcaceae	Lactococcus	lactis	Lactococcus lactis	Siphovirus	Unclassified	Skunavirus	Lactococcus phage ASCC460	32242	34.461	807.985
	JQ740804	Bacilli	Lactobacillales	Streptococcaceae	Lactococcus	lactis	Lactococcus lactis	Siphovirus	Unclassified	Skunavirus	Lactococcus phage ASCC465	31772	34.644	779.049
	JQ740805	Bacilli	Lactobacillales	Streptococcaceae	Lactococcus	lactis	Lactococcus lactis	Siphovirus	Unclassified	Skunavirus	Lactococcus phage ASCC473	31772	34.644	779.049
	JQ740806	Bacilli	Lactobacillales	Streptococcaceae	Lactococcus	lactis	Lactococcus lactis	Siphovirus	Unclassified	Skunavirus	Lactococcus phage ASCC476	32242	34.452	805.083
	JQ740807	Bacilli	Lactobacillales	Streptococcaceae	Lactococcus	lactis	Lactococcus lactis	Siphovirus	Unclassified	Skunavirus	Lactococcus phage ASCC489	30876	34.856	766.96
	JQ740808	Bacilli	Lactobacillales	Streptococcaceae	Lactococcus	lactis	Lactococcus lactis	Siphovirus	Unclassified	Skunavirus	Lactococcus phage ASCC497	31774	34.635	779.098
	JQ740809	Bacilli	Lactobacillales	Streptococcaceae	Lactococcus	lactis	Lactococcus lactis	Siphovirus	Unclassified	Skunavirus	Lactococcus phage ASCC502	32275	34.541	818.171
	JQ740810	Bacilli	Lactobacillales	Streptococcaceae	Lactococcus	lactis	Lactococcus lactis	Siphovirus	Unclassified	Skunavirus	Lactococcus phage ASCC506	32249	34.482	809.127
	JQ740811	Bacilli	Lactobacillales	Streptococcaceae	Lactococcus	lactis	Lactococcus lactis	Siphovirus	Unclassified	Skunavirus	Lactococcus phage ASCC527	32345	34.546	819.946
	JQ740812	Bacilli	Lactobacillales	Streptococcaceae	Lactococcus	lactis	Lactococcus lactis	Siphovirus	Unclassified	Skunavirus	Lactococcus phage ASCC531	31773	34.646	778.121
	JQ740813	Bacilli	Lactobacillales	Streptococcaceae	Lactococcus	lactis	Lactococcus lactis	Siphovirus	Unclassified	Skunavirus	Lactococcus phage ASCC532	32384	34.687	786.931
	JQ740814	Bacilli	Lactobacillales	Streptococcaceae	Lactococcus	lactis	Lactococcus lactis	Siphovirus	Unclassified	Skunavirus	Lactococcus phage ASCC544	32275	34.538	818.171
	JX567312	Bacilli	Lactobacillales	Streptococcaceae	Lactococcus	lactis	Lactococcus lactis	Siphovirus	Unclassified	Vedamuthuvirus	Lactococcus phage BM13	30910	35.988	778.932
	KF676640	Bacilli	Lactobacillales	Streptococcaceae	Lactococcus	lactis	Lactococcus lactis	Siphovirus	Unclassified	Skunavirus	Lactococcus phage SK1833	28452	34.511	660.086
	KJ489010	Bacilli	Lactobacillales	Streptococcaceae	Lactococcus	lactis	Lactococcus lactis	Siphovirus	Unclassified	Nevevirus	Lactococcus phage P078	54452	33.516	1012.26
	KJ489011	Bacilli	Lactobacillales	Streptococcaceae	Lactococcus	lactis	Lactococcus lactis	Siphovirus	Unclassified	Nevevirus	Lactococcus phage P092	53513	33.528	984.104
	KJ489012	Bacilli	Lactobacillales	Streptococcaceae	Lactococcus	lactis	Lactococcus lactis	Siphovirus	Unclassified	Nevevirus	Lactococcus phage P118	54173	33.495	998.95
	KJ489013	Bacilli	Lactobacillales	Streptococcaceae	Lactococcus	lactis	Lactococcus lactis	Siphovirus	Unclassified	Nevevirus	Lactococcus phage P162	55584	33.333	1012.74
	KM677185	Bacilli	Lactobacillales	Streptococcaceae	Lactococcus	lactis	Lactococcus lactis	Siphovirus	Unclassified	Audreyjarvisvirus	Lactococcus phage WRP3	130008	32.36	2230.94
	KP793101	Bacilli	Lactobacillales	Streptococcaceae	Lactococcus	lactis	Lactococcus lactis	Siphovirus	Unclassified	Skunavirus	Lactococcus phage 936 group phage Phi4	28764	35.141	761.958
	KP793102	Bacilli	Lactobacillales	Streptococcaceae	Lactococcus	lactis	Lactococcus lactis	Siphovirus	Unclassified	Skunavirus	Lactococcus phage 936 group phage PhiA.16	28349	35.246	767.974
	KP793103	Bacilli	Lactobacillales	Streptococcaceae	Lactococcus	lactis	Lactococcus lactis	Siphovirus	Unclassified	Skunavirus	Lactococcus phage 936 group phage Phi19	28437	35.25	750.168
	KP793104	Bacilli	Lactobacillales	Streptococcaceae	Lactococcus	lactis	Lactococcus lactis	Siphovirus	Unclassified	Skunavirus	Lactococcus phage 936 group phage PhiB1127	28785	35.459	778.922
	KP793105	Bacilli	Lactobacillales	Streptococcaceae	Lactococcus	lactis	Lactococcus lactis	Siphovirus	Unclassified	Skunavirus	Lactococcus phage 936 group phage Phi19.3	28811	34.792	747.934
	KP793106	Bacilli	Lactobacillales	Streptococcaceae	Lactococcus	lactis	Lactococcus lactis	Siphovirus	Unclassified	Skunavirus	Lactococcus phage 936 group phage PhiA1127	28873	35.171	757.05
	KP793107	Bacilli	Lactobacillales	Streptococcaceae	Lactococcus	lactis	Lactococcus lactis	Siphovirus	Unclassified	Skunavirus	Lactococcus phage 936 group phage PhiD.18	28833	35.31	757.155
	KP793108	Bacilli	Lactobacillales	Streptococcaceae	Lactococcus	lactis	Lactococcus lactis	Siphovirus	Unclassified	Skunavirus	Lactococcus phage 936 group phage Phi5.12	29026	34.745	721.006
	KP793109	Bacilli	Lactobacillales	Streptococcaceae	Lactococcus	lactis	Lactococcus lactis	Siphovirus	Unclassified	Skunavirus	Lactococcus phage 936 group phage PhiC0139	29032	35.364	778.929
	KP793110	Bacilli	Lactobacillales	Streptococcaceae	Lactococcus	lactis	Lactococcus lactis	Siphovirus	Unclassified	Skunavirus	Lactococcus phage 936 group phage Phi43	29416	35.073	757.168
	KP793111	Bacilli	Lactobacillales	Streptococcaceae	Lactococcus	lactis	Lactococcus lactis	Siphovirus	Unclassified	Skunavirus	Lactococcus phage 936 group phage Phi19.2	29984	34.735	778.085
	KP793112	Bacilli	Lactobacillales	Streptococcaceae	Lactococcus	lactis	Lactococcus lactis	Siphovirus	Unclassified	Skunavirus	Lactococcus phage 936 group phage Phi129	30178	35.032	752.941
	KP793113	Bacilli	Lactobacillales	Streptococcaceae	Lactococcus	lactis	Lactococcus lactis	Siphovirus	Unclassified	Skunavirus	Lactococcus phage 936 group phage PhiF.17	30389	34.713	787.987
	KP793114	Bacilli	Lactobacillales	Streptococcaceae	Lactococcus	lactis	Lactococcus lactis	Siphovirus	Unclassified	Skunavirus	Lactococcus phage 936 group phage Phi17	30463	34.8	785.032
	KP793115	Bacilli	Lactobacillales	Streptococcaceae	Lactococcus	lactis	Lactococcus lactis	Siphovirus	Unclassified	Skunavirus	Lactococcus phage 936 group phage Phi114	30532	34.682	780.093
	KP793116	Bacilli	Lactobacillales	Streptococcaceae	Lactococcus	lactis	Lactococcus lactis	Siphovirus	Unclassified	Skunavirus	Lactococcus phage 936 group phage Phi13.16	30577	34.67	793.167
	KP793117	Bacilli	Lactobacillales	Streptococcaceae	Lactococcus	lactis	Lactococcus lactis	Siphovirus	Unclassified	Skunavirus	Lactococcus phage 936 group phage PhiG	30594	34.618	780.147
	KP793118	Bacilli	Lactobacillales	Streptococcaceae	Lactococcus	lactis	Lactococcus lactis	Siphovirus	Unclassified	Skunavirus	Lactococcus phage 936 group phage PhiF0139	30811	34.669	800.162
	KP793119	Bacilli	Lactobacillales	Streptococcaceae	Lactococcus	lactis	Lactococcus lactis	Siphovirus	Unclassified	Skunavirus	Lactococcus phage 936 group phage Phi10.5	31805	34.84	826.93
	KP793120	Bacilli	Lactobacillales	Streptococcaceae	Lactococcus	lactis	Lactococcus lactis	Siphovirus	Unclassified	Skunavirus	Lactococcus phage 936 group phage PhiL.18	30882	35.007	802.932
	KP793121	Bacilli	Lactobacillales	Streptococcaceae	Lactococcus	lactis	Lactococcus lactis	Siphovirus	Unclassified	Skunavirus	Lactococcus phage 936 group phage Phi109	31033	34.921	780.17
	KP793122	Bacilli	Lactobacillales	Streptococcaceae	Lactococcus	lactis	Lactococcus lactis	Siphovirus	Unclassified	Skunavirus	Lactococcus phage 936 group phage PhiL.6	31181	34.55	762.999
	KP793123	Bacilli	Lactobacillales	Streptococcaceae	Lactococcus	lactis	Lactococcus lactis	Siphovirus	Unclassified	Skunavirus	Lactococcus phage 936 group phage Phi4.2	31375	34.489	772.139
	KP793124	Bacilli	Lactobacillales	Streptococcaceae	Lactococcus	lactis	Lactococcus lactis	Siphovirus	Unclassified	Skunavirus	Lactococcus phage 936 group phage Phi44	31379	34.622	806.127
	KP793125	Bacilli	Lactobacillales	Streptococcaceae	Lactococcus	lactis	Lactococcus lactis	Siphovirus	Unclassified	Skunavirus	Lactococcus phage 936 group phage Phi91127	31495	34.821	805.957
	KP793126	Bacilli	Lactobacillales	Streptococcaceae	Lactococcus	lactis	Lactococcus lactis	Siphovirus	Unclassified	Skunavirus	Lactococcus phage 936 group phage PhiM.5	31498	34.824	806.034
	KP793127	Bacilli	Lactobacillales	Streptococcaceae	Lactococcus	lactis	Lactococcus lactis	Siphovirus	Unclassified	Skunavirus	Lactococcus phage 936 group phage Phi40	31631	34.874	819.876
	KP793128	Bacilli	Lactobacillales	Streptococcaceae	Lactococcus	lactis	Lactococcus lactis	Siphovirus	Unclassified	Skunavirus	Lactococcus phage 936 group phage PhiM.16	31869	34.956	804.055
	KP793129	Bacilli	Lactobacillales	Streptococcaceae	Lactococcus	lactis	Lactococcus lactis	Siphovirus	Unclassified	Skunavirus	Lactococcus phage 936 group phage PhiJF1	31901	34.579	823.046
	KP793130	Bacilli	Lactobacillales	Streptococcaceae	Lactococcus	lactis	Lactococcus lactis	Siphovirus	Unclassified	Skunavirus	Lactococcus phage 936 group phage Phi155	32150	34.936	819.182
	KP793131	Bacilli	Lactobacillales	Streptococcaceae	Lactococcus	lactis	Lactococcus lactis	Siphovirus	Unclassified	Skunavirus	Lactococcus phage 936 group phage PhiE1127	32270	34.62	801.909
	KP793132	Bacilli	Lactobacillales	Streptococcaceae	Lactococcus	lactis	Lactococcus lactis	Siphovirus	Unclassified	Skunavirus	Lactococcus phage 936 group phage PhiM1127	32682	34.79	827.181
	KP793133	Bacilli	Lactobacillales	Streptococcaceae	Lactococcus	lactis	Lactococcus lactis	Siphovirus	Unclassified	Skunavirus	Lactococcus phage 936 group phage PhiLj	28983	35.138	777.904
	KP793134	Bacilli	Lactobacillales	Streptococcaceae	Lactococcus	lactis	Lactococcus lactis	Siphovirus	Unclassified	Skunavirus	Lactococcus phage 936 group phage PhiS0139	30116	35.197	786.028
	KP793135	Bacilli	Lactobacillales	Streptococcaceae	Lactococcus	lactis	Lactococcus lactis	Siphovirus	Unclassified	Skunavirus	Lactococcus phage 936 group phage Phi.16	31561	34.834	813.011
	KX160204	Bacilli	Lactobacillales	Streptococcaceae	Lactococcus	lactis	Lactococcus lactis	Siphovirus	Unclassified	Unclassified	Lactococcus phage 38502	34067	35.392	788.992
	KX160205	Bacilli	Lactobacillales	Streptococcaceae	Lactococcus	lactis	Lactococcus lactis	Siphovirus	Unclassified	Unclassified	Lactococcus phage 49801	35800	35.869	915.048
	KX160206	Bacilli	Lactobacillales	Streptococcaceae	Lactococcus	lactis	Lactococcus lactis	Siphovirus	Unclassified	Vedamuthuvirus	Lactococcus phage 50902	30745	36.045	752.023
	KX160207	Bacilli	Lactobacillales	Streptococcaceae	Lactococcus	lactis	Lactococcus lactis	Siphovirus	Unclassified	Unclassified	Lactococcus phage 53801	36378	36.264	930.185
	KX160208	Bacilli	Lactobacillales	Streptococcaceae	Lactococcus	lactis	Lactococcus lactis	Siphovirus	Unclassified	Unclassified	Lactococcus phage 53802	36445	35.967	958.868
	KX160209	Bacilli	Lactobacillales	Streptococcaceae	Lactococcus	lactis	Lactococcus lactis	Siphovirus	Unclassified	Vedamuthuvirus	Lactococcus phage 58502	30238	36.203	778.024
	KX160210	Bacilli	Lactobacillales	Streptococcaceae	Lactococcus	lactis	Lactococcus lactis	Siphovirus	Unclassified	Vedamuthuvirus	Lactococcus phage 62502	30616	36.089	775.197
	KX160211	Bacilli	Lactobacillales	Streptococcaceae	Lactococcus	lactis	Lactococcus lactis	Siphovirus	Unclassified	Vedamuthuvirus	Lactococcus phage 62503	30556	36.32	784.984
	KX160212	Bacilli	Lactobacillales	Streptococcaceae	Lactococcus	lactis	Lactococcus lactis	Siphovirus	Unclassified	Unclassified	Lactococcus phage 98101	34635	35.868	892.198
	KX160213	Bacilli	Lactobacillales	Streptococcaceae	Lactococcus	lactis	Lactococcus lactis	Siphovirus	Unclassified	Unclassified	Lactococcus phage 98102	34421	35.807	883.931
	KX160214	Bacilli	Lactobacillales	Streptococcaceae	Lactococcus	lactis	Lactococcus lactis	Siphovirus	Unclassified	Unclassified	Lactococcus phage 98103	35904	35.754	904.063
	KX160215	Bacilli	Lactobacillales	Streptococcaceae	Lactococcus	lactis	Lactococcus lactis	Siphovirus	Unclassified	Unclassified	Lactococcus phage 98104	34989	36.117	920.91
	KX160216	Bacilli	Lactobacillales	Streptococcaceae	Lactococcus	lactis	Lactococcus lactis	Siphovirus	Unclassified	Unclassified	Lactococcus phage 98202	35636	36.143	1006
	KX160217	Bacilli	Lactobacillales	Streptococcaceae	Lactococcus	lactis	Lactococcus lactis	Siphovirus	Unclassified	Unclassified	Lactococcus phage 98203	35867	36.315	1015.04
	KX160218	Bacilli	Lactobacillales	Streptococcaceae	Lactococcus	lactis	Lactococcus lactis	Siphovirus	Unclassified	Unclassified	Lactococcus phage 98204	38334	36.576	1097.12
	KX160219	Bacilli	Lactobacillales	Streptococcaceae	Lactococcus	lactis	Lactococcus lactis	Siphovirus	Unclassified	Unclassified	Lactococcus phage C41431	31446	35.769	749.044
	KX160220	Bacilli	Lactobacillales	Streptococcaceae	Lactococcus	lactis	Lactococcus lactis	Siphovirus	Unclassified	Unclassified	Lactococcus phage Dub35A	35188	35.381	819.177
	KX379664	Bacilli	Lactobacillales	Streptococcaceae	Lactococcus	lactis	Lactococcus lactis	Siphovirus	Unclassified	Skunavirus	Lactococcus phage 10W18	32393	34.949	845.133
	KX379665	Bacilli	Lactobacillales	Streptococcaceae	Lactococcus	lactis	Lactococcus lactis	Siphovirus	Unclassified	Skunavirus	Lactococcus phage i0139	29513	35.1	764.977
	KX379666	Bacilli	Lactobacillales	Streptococcaceae	Lactococcus	lactis	Lactococcus lactis	Siphovirus	Unclassified	Skunavirus	Lactococcus phage 3R16S	30446	34.98	797.076
	KX379667	Bacilli	Lactobacillales	Streptococcaceae	Lactococcus	lactis	Lactococcus lactis	Siphovirus	Unclassified	Skunavirus	Lactococcus phage 4R15L	30782	34.432	743.077
	KX379668	Bacilli	Lactobacillales	Streptococcaceae	Lactococcus	lactis	Lactococcus lactis	Siphovirus	Unclassified	Skunavirus	Lactococcus phage 4R16L2	30913	34.574	753.968
	KX379669	Bacilli	Lactobacillales	Streptococcaceae	Lactococcus	lactis	Lactococcus lactis	Siphovirus	Unclassified	Skunavirus	Lactococcus phage 10W22S	30934	34.939	808.924
	KX379670	Bacilli	Lactobacillales	Streptococcaceae	Lactococcus	lactis	Lactococcus lactis	Siphovirus	Unclassified	Skunavirus	Lactococcus phage 19W07F	30890	34.681	799.124
	KX379671	Bacilli	Lactobacillales	Streptococcaceae	Lactococcus	lactis	Lactococcus lactis	Siphovirus	Unclassified	Skunavirus	Lactococcus phage 13W11L	29952	34.709	776.056
	KX379672	Bacilli	Lactobacillales	Streptococcaceae	Lactococcus	lactis	Lactococcus lactis	Siphovirus	Unclassified	Skunavirus	Lactococcus phage 16W12L	32782	34.766	827.09
	KX379673	Bacilli	Lactobacillales	Streptococcaceae	Lactococcus	lactis	Lactococcus lactis	Siphovirus	Unclassified	Skunavirus	Lactococcus phage MW18L	33013	34.814	835.889
	KY554760	Bacilli	Lactobacillales	Streptococcaceae	Lactococcus	lactis	Lactococcus lactis	Siphovirus	Unclassified	Skunavirus	Lactococcus phage R3.4	27704	35.381	759.921
	KY554761	Bacilli	Lactobacillales	Streptococcaceae	Lactococcus	lactis	Lactococcus lactis	Siphovirus	Unclassified	Skunavirus	Lactococcus phage R31	27203	35.378	749.987
	KY554762	Bacilli	Lactobacillales	Streptococcaceae	Lactococcus	lactis	Lactococcus lactis	Siphovirus	Unclassified	Teubervirus	Lactococcus phage LW31	60551	34.292	1063.88
	KY554763	Bacilli	Lactobacillales	Streptococcaceae	Lactococcus	lactis	Lactococcus lactis	Siphovirus	Unclassified	Teubervirus	Lactococcus phage LW32	60161	34.341	1059.44
	KY554764	Bacilli	Lactobacillales	Streptococcaceae	Lactococcus	lactis	Lactococcus lactis	Siphovirus	Unclassified	Teubervirus	Lactococcus phage LW33	59899	34.376	1054.82
	KY554765	Bacilli	Lactobacillales	Streptococcaceae	Lactococcus	lactis	Lactococcus lactis	Siphovirus	Unclassified	Teubervirus	Lactococcus phage LW4	60217	34.334	1056.21
	KY554766	Bacilli	Lactobacillales	Streptococcaceae	Lactococcus	lactis	Lactococcus lactis	Siphovirus	Unclassified	Teubervirus	Lactococcus phage AM6	62054	34.246	1087.19
	KY554767	Bacilli	Lactobacillales	Streptococcaceae	Lactococcus	lactis	Lactococcus lactis	Siphovirus	Unclassified	Teubervirus	Lactococcus phage AM7	62252	34.237	1095.01
	KY554768	Bacilli	Lactobacillales	Streptococcaceae	Lactococcus	lactis	Lactococcus lactis	Siphovirus	Unclassified	Audreyjarvisvirus	Lactococcus phage AM1	125658	32.551	2212.84
	KY554769	Bacilli	Lactobacillales	Streptococcaceae	Lactococcus	lactis	Lactococcus lactis	Siphovirus	Unclassified	Audreyjarvisvirus	Lactococcus phage AM2	125656	32.532	2209.03
	KY554770	Bacilli	Lactobacillales	Streptococcaceae	Lactococcus	lactis	Lactococcus lactis	Siphovirus	Unclassified	Audreyjarvisvirus	Lactococcus phage AM3	126032	32.499	2213.12
	KY554771	Bacilli	Lactobacillales	Streptococcaceae	Lactococcus	lactis	Lactococcus lactis	Siphovirus	Unclassified	Audreyjarvisvirus	Lactococcus phage AM4	132949	32.508	2378.46
	KY554772	Bacilli	Lactobacillales	Streptococcaceae	Lactococcus	lactis	Lactococcus lactis	Siphovirus	Unclassified	Audreyjarvisvirus	Lactococcus phage AM5	128178	32.552	2308.49
	KY554773	Bacilli	Lactobacillales	Streptococcaceae	Lactococcus	lactis	Lactococcus lactis	Siphovirus	Unclassified	Audreyjarvisvirus	Lactococcus phage AM8	126177	32.546	2215.67
	KY554774	Bacilli	Lactobacillales	Streptococcaceae	Lactococcus	lactis	Lactococcus lactis	Siphovirus	Unclassified	Audreyjarvisvirus	Lactococcus phage AM9	125294	32.536	2203.92
	KY554775	Bacilli	Lactobacillales	Streptococcaceae	Lactococcus	lactis	Lactococcus lactis	Siphovirus	Unclassified	Audreyjarvisvirus	Lactococcus phage AM11	126161	32.546	2215.39
	KY554776	Bacilli	Lactobacillales	Streptococcaceae	Lactococcus	lactis	Lactococcus lactis	Siphovirus	Unclassified	Audreyjarvisvirus	Lactococcus phage AM12	125842	32.556	2217.34
	KY554777	Bacilli	Lactobacillales	Streptococcaceae	Lactococcus	lactis	Lactococcus lactis	Siphovirus	Unclassified	Audreyjarvisvirus	Lactococcus phage LW81	128179	32.57	2317.48
	MF443119	Bacilli	Lactobacillales	Streptococcaceae	Lactococcus	lactis	Lactococcus lactis	Siphovirus	Unclassified	Ceduovirus	Lactococcus phage 62402	21980	35.983	600.933
	MF443120	Bacilli	Lactobacillales	Streptococcaceae	Lactococcus	lactis	Lactococcus lactis	Siphovirus	Unclassified	Ceduovirus	Lactococcus phage 62403	21704	35.851	561.048
	MF443121	Bacilli	Lactobacillales	Streptococcaceae	Lactococcus	lactis	Lactococcus lactis	Siphovirus	Unclassified	Ceduovirus	Lactococcus phage 37203	22029	35.921	609.983
	MF443122	Bacilli	Lactobacillales	Streptococcaceae	Lactococcus	lactis	Lactococcus lactis	Siphovirus	Unclassified	Ceduovirus	Lactococcus phage 74001	21879	35.916	602.985
	MF443123	Bacilli	Lactobacillales	Streptococcaceae	Lactococcus	lactis	Lactococcus lactis	Siphovirus	Unclassified	Ceduovirus	Lactococcus phage 62606	22185	36.407	665.106
	MF443124	Bacilli	Lactobacillales	Streptococcaceae	Lactococcus	lactis	Lactococcus lactis	Siphovirus	Unclassified	Ceduovirus	Lactococcus phage 50504	21562	35.92	575.059
	MF443125	Bacilli	Lactobacillales	Streptococcaceae	Lactococcus	lactis	Lactococcus lactis	Siphovirus	Unclassified	Ceduovirus	Lactococcus phage 50102	22242	36.022	637.011
	MF443126	Bacilli	Lactobacillales	Streptococcaceae	Lactococcus	lactis	Lactococcus lactis	Siphovirus	Unclassified	Ceduovirus	Lactococcus phage 05802	22434	35.727	598.09
	MF448554	Bacilli	Lactobacillales	Streptococcaceae	Lactococcus	lactis	Lactococcus lactis	Siphovirus	Unclassified	Skunavirus	Lactococcus phage 05601	32895	34.084	782.901
	MF448555	Bacilli	Lactobacillales	Streptococcaceae	Lactococcus	lactis	Lactococcus lactis	Siphovirus	Unclassified	Skunavirus	Lactococcus phage 16802	28721	35.239	782.934
	MF448556	Bacilli	Lactobacillales	Streptococcaceae	Lactococcus	lactis	Lactococcus lactis	Siphovirus	Unclassified	Skunavirus	Lactococcus phage 30804	30401	34.193	733.88
	MF448557	Bacilli	Lactobacillales	Streptococcaceae	Lactococcus	lactis	Lactococcus lactis	Siphovirus	Unclassified	Skunavirus	Lactococcus phage 37201	30989	34.79	778.134
	MF448558	Bacilli	Lactobacillales	Streptococcaceae	Lactococcus	lactis	Lactococcus lactis	Siphovirus	Unclassified	Skunavirus	Lactococcus phage 38503	27948	34.414	686.962
	MF448559	Bacilli	Lactobacillales	Streptococcaceae	Lactococcus	lactis	Lactococcus lactis	Siphovirus	Unclassified	Skunavirus	Lactococcus phage 38507	32458	33.56	729.98
	MF448560	Bacilli	Lactobacillales	Streptococcaceae	Lactococcus	lactis	Lactococcus lactis	Siphovirus	Unclassified	Skunavirus	Lactococcus phage 51701	32529	34.357	781.997
	MF448561	Bacilli	Lactobacillales	Streptococcaceae	Lactococcus	lactis	Lactococcus lactis	Siphovirus	Unclassified	Skunavirus	Lactococcus phage 56003	30926	34.524	760.161
	MF448562	Bacilli	Lactobacillales	Streptococcaceae	Lactococcus	lactis	Lactococcus lactis	Siphovirus	Unclassified	Skunavirus	Lactococcus phage 56301	32555	33.958	768.949
	MF448563	Bacilli	Lactobacillales	Streptococcaceae	Lactococcus	lactis	Lactococcus lactis	Siphovirus	Unclassified	Skunavirus	Lactococcus phage 57001	31819	34.3	763.02
	MF448564	Bacilli	Lactobacillales	Streptococcaceae	Lactococcus	lactis	Lactococcus lactis	Siphovirus	Unclassified	Skunavirus	Lactococcus phage 62601	30852	34.62	746.927
	MF448565	Bacilli	Lactobacillales	Streptococcaceae	Lactococcus	lactis	Lactococcus lactis	Siphovirus	Unclassified	Skunavirus	Lactococcus phage 62605	31014	34.562	744.026
	MF448566	Bacilli	Lactobacillales	Streptococcaceae	Lactococcus	lactis	Lactococcus lactis	Siphovirus	Unclassified	Skunavirus	Lactococcus phage 63302	31883	34.774	813.973
	MF448567	Bacilli	Lactobacillales	Streptococcaceae	Lactococcus	lactis	Lactococcus lactis	Siphovirus	Unclassified	Skunavirus	Lactococcus phage 66901	28917	34.71	715.985
	MF448568	Bacilli	Lactobacillales	Streptococcaceae	Lactococcus	lactis	Lactococcus lactis	Siphovirus	Unclassified	Skunavirus	Lactococcus phage 79201	31123	34.932	807.019
	MF448569	Bacilli	Lactobacillales	Streptococcaceae	Lactococcus	lactis	Lactococcus lactis	Siphovirus	Unclassified	Skunavirus	Lactococcus phage 88605	31508	34.467	759.028
	MF448570	Bacilli	Lactobacillales	Streptococcaceae	Lactococcus	lactis	Lactococcus lactis	Siphovirus	Unclassified	Skunavirus	Lactococcus phage 96401	29306	35.16	724.151
	MF448571	Bacilli	Lactobacillales	Streptococcaceae	Lactococcus	lactis	Lactococcus lactis	Siphovirus	Unclassified	Skunavirus	Lactococcus phage 96403	26874	34.476	625.089
	MF448572	Bacilli	Lactobacillales	Streptococcaceae	Lactococcus	lactis	Lactococcus lactis	Siphovirus	Unclassified	Skunavirus	Lactococcus phage 96603	30690	34.904	781.061
	MH779521	Bacilli	Lactobacillales	Streptococcaceae	Lactococcus	lactis	Lactococcus lactis	Siphovirus	Unclassified	Ceduovirus	Lactococcus phage vB_Llc_bIBB94p4	21834	36.077	629.038
	MH779522	Bacilli	Lactobacillales	Streptococcaceae	Lactococcus	lactis	Lactococcus lactis	Siphovirus	Unclassified	Ceduovirus	Lactococcus phage vB_Llc_bIBBA3	21906	36.159	622.13
	MH779524	Bacilli	Lactobacillales	Streptococcaceae	Lactococcus	lactis	Lactococcus lactis	Siphovirus	Unclassified	Ceduovirus	Lactococcus phage vB_Llc_bIBBD4	21907	35.998	598.937
	MH779525	Bacilli	Lactobacillales	Streptococcaceae	Lactococcus	lactis	Lactococcus lactis	Siphovirus	Unclassified	Ceduovirus	Lactococcus phage vB_Llc_bIBBE1	21749	36.043	620.934
	MH779527	Bacilli	Lactobacillales	Streptococcaceae	Lactococcus	lactis	Lactococcus lactis	Siphovirus	Unclassified	Ceduovirus	Lactococcus phage vB_Llc_bIBBp6/4	22220	35.482	603.051
	MK301437	Bacilli	Lactobacillales	Streptococcaceae	Lactococcus	lactis	Lactococcus lactis	Siphovirus	Unclassified	Skunavirus	Lactococcus phage 1W08F	30633	34.887	759.086
	MK301438	Bacilli	Lactobacillales	Streptococcaceae	Lactococcus	lactis	Lactococcus lactis	Siphovirus	Unclassified	Skunavirus	Lactococcus phage 8V08	32312	35.071	825.895
	MK301439	Bacilli	Lactobacillales	Streptococcaceae	Lactococcus	lactis	Lactococcus lactis	Siphovirus	Unclassified	Skunavirus	Lactococcus phage AV09	28732	35.299	765.995
	MK301440	Bacilli	Lactobacillales	Streptococcaceae	Lactococcus	lactis	Lactococcus lactis	Siphovirus	Unclassified	Skunavirus	Lactococcus phage MV10L	31374	34.876	798.155
	MK301441	Bacilli	Lactobacillales	Streptococcaceae	Lactococcus	lactis	Lactococcus lactis	Siphovirus	Unclassified	Skunavirus	Lactococcus phage MV16	32855	35.039	843.059
	MK301442	Bacilli	Lactobacillales	Streptococcaceae	Lactococcus	lactis	Lactococcus lactis	Siphovirus	Unclassified	Ceduovirus	Lactococcus phage 20R03M	21750	35.959	603.997
	MK301443	Bacilli	Lactobacillales	Streptococcaceae	Lactococcus	lactis	Lactococcus lactis	Siphovirus	Unclassified	Ceduovirus	Lactococcus phage CW09	21677	35.941	603.054
	MN528768	Bacilli	Lactobacillales	Streptococcaceae	Lactococcus	lactis	Lactococcus lactis	Siphovirus	Unclassified	Teubervirus	Lactococcus phage P596	57909	34.364	996.035
	MN552143	Bacilli	Lactobacillales	Streptococcaceae	Lactococcus	lactis	Lactococcus lactis	Siphovirus	Unclassified	Fremauxvirus	Lactococcus phage P1046	54289	34.105	872.967
	MN552144	Bacilli	Lactobacillales	Streptococcaceae	Lactococcus	lactis	Lactococcus lactis	Siphovirus	Unclassified	Vedamuthuvirus	Lactococcus phage P1045	31050	36.135	807.921
	MN552145	Bacilli	Lactobacillales	Streptococcaceae	Lactococcus	lactis	Lactococcus lactis	Siphovirus	Unclassified	Audreyjarvisvirus	Lactococcus phage P1048	123023	32.967	2225.49
	MN552148	Bacilli	Lactobacillales	Streptococcaceae	Lactococcus	lactis	Lactococcus lactis	Siphovirus	Unclassified	Skunavirus	Lactococcus phage P1532	29075	35.384	776.884
	MN552149	Bacilli	Lactobacillales	Streptococcaceae	Lactococcus	lactis	Lactococcus lactis	Siphovirus	Unclassified	Skunavirus	Lactococcus phage P656	28396	35.075	690.023
	MN552150	Bacilli	Lactobacillales	Streptococcaceae	Lactococcus	lactis	Lactococcus lactis	Siphovirus	Unclassified	Skunavirus	Lactococcus phage P4565	32697	34.236	791.921
	MN689503	Bacilli	Lactobacillales	Streptococcaceae	Lactococcus	lactis	Lactococcus lactis	Siphovirus	Unclassified	Ceduovirus	Lactococcus phage 5171F	21078	36.218	626.227
	MN689504	Bacilli	Lactobacillales	Streptococcaceae	Lactococcus	lactis	Lactococcus lactis	Siphovirus	Unclassified	Ceduovirus	Lactococcus phage 5205F	21214	36.306	627.934
	MN689505	Bacilli	Lactobacillales	Streptococcaceae	Lactococcus	lactis	Lactococcus lactis	Siphovirus	Unclassified	Ceduovirus	Lactococcus phage CHPC1020	22410	35.573	602.157
	MN689506	Bacilli	Lactobacillales	Streptococcaceae	Lactococcus	lactis	Lactococcus lactis	Siphovirus	Unclassified	Ceduovirus	Lactococcus phage CHPC1161	21344	36.174	592.083
	MN689507	Bacilli	Lactobacillales	Streptococcaceae	Lactococcus	lactis	Lactococcus lactis	Siphovirus	Unclassified	Ceduovirus	Lactococcus phage CHPC116	21869	35.731	604.022
	MN689508	Bacilli	Lactobacillales	Streptococcaceae	Lactococcus	lactis	Lactococcus lactis	Siphovirus	Unclassified	Ceduovirus	Lactococcus phage CHPC1170	21746	35.616	564.961
	MN689509	Bacilli	Lactobacillales	Streptococcaceae	Lactococcus	lactis	Lactococcus lactis	Siphovirus	Unclassified	Unclassified	Lactococcus phage CHPC1175	36339	35.326	804.909
	MN689510	Bacilli	Lactobacillales	Streptococcaceae	Lactococcus	lactis	Lactococcus lactis	Siphovirus	Unclassified	Ceduovirus	Lactococcus phage CHPC1182	20751	35.96	573.973
	MN689511	Bacilli	Lactobacillales	Streptococcaceae	Lactococcus	lactis	Lactococcus lactis	Siphovirus	Unclassified	Ceduovirus	Lactococcus phage CHPC1183	20030	36.216	586.078
	MN689512	Bacilli	Lactobacillales	Streptococcaceae	Lactococcus	lactis	Lactococcus lactis	Siphovirus	Unclassified	Ceduovirus	Lactococcus phage CHPC122	22109	35.474	579.035
	MN689513	Bacilli	Lactobacillales	Streptococcaceae	Lactococcus	lactis	Lactococcus lactis	Siphovirus	Unclassified	Ceduovirus	Lactococcus phage CHPC1242	21144	35.873	575.963
	MN689514	Bacilli	Lactobacillales	Streptococcaceae	Lactococcus	lactis	Lactococcus lactis	Siphovirus	Unclassified	Skunavirus	Lactococcus phage CHPC129	30832	34.561	739.043
	MN689515	Bacilli	Lactobacillales	Streptococcaceae	Lactococcus	lactis	Lactococcus lactis	Siphovirus	Unclassified	Ceduovirus	Lactococcus phage CHPC134	21987	36.144	642.02
	MN689516	Bacilli	Lactobacillales	Streptococcaceae	Lactococcus	lactis	Lactococcus lactis	Siphovirus	Unclassified	Unclassified	Lactococcus phage CHPC148	33553	34.897	725.08
	MN689517	Bacilli	Lactobacillales	Streptococcaceae	Lactococcus	lactis	Lactococcus lactis	Siphovirus	Unclassified	Skunavirus	Lactococcus phage CHPC361	30162	34.451	747.113
	MN689518	Bacilli	Lactobacillales	Streptococcaceae	Lactococcus	lactis	Lactococcus lactis	Siphovirus	Unclassified	Skunavirus	Lactococcus phage CHPC362	27642	35.428	702.107
	MN689519	Bacilli	Lactobacillales	Streptococcaceae	Lactococcus	lactis	Lactococcus lactis	Siphovirus	Unclassified	Skunavirus	Lactococcus phage CHPC52	29652	34.149	697.119
	MN689520	Bacilli	Lactobacillales	Streptococcaceae	Lactococcus	lactis	Lactococcus lactis	Siphovirus	Unclassified	Skunavirus	Lactococcus phage CHPC781	29218	34.475	733.08
	MN689521	Bacilli	Lactobacillales	Streptococcaceae	Lactococcus	lactis	Lactococcus lactis	Siphovirus	Unclassified	Unclassified	Lactococcus phage CHPC836	36482	34.74	759.19
	MN689522	Bacilli	Lactobacillales	Streptococcaceae	Lactococcus	lactis	Lactococcus lactis	Siphovirus	Unclassified	Skunavirus	Lactococcus phage CHPC958	32653	34.478	762.121
	MN689523	Bacilli	Lactobacillales	Streptococcaceae	Lactococcus	lactis	Lactococcus lactis	Siphovirus	Unclassified	Skunavirus	Lactococcus phage CHPC959	29340	34.315	707.974
	MN689524	Bacilli	Lactobacillales	Streptococcaceae	Lactococcus	lactis	Lactococcus lactis	Siphovirus	Unclassified	Skunavirus	Lactococcus phage CHPC964	29925	34.399	720.893
	MN689525	Bacilli	Lactobacillales	Streptococcaceae	Lactococcus	lactis	Lactococcus lactis	Siphovirus	Unclassified	Skunavirus	Lactococcus phage CHPC965	25327	34.876	642.039
	MN689526	Bacilli	Lactobacillales	Streptococcaceae	Lactococcus	lactis	Lactococcus lactis	Siphovirus	Unclassified	Ceduovirus	Lactococcus phage CHPC966	21749	36.264	635.723
	MN689527	Bacilli	Lactobacillales	Streptococcaceae	Lactococcus	lactis	Lactococcus lactis	Siphovirus	Unclassified	Ceduovirus	Lactococcus phage CHPC967	22405	35.729	591.268
	MN689528	Bacilli	Lactobacillales	Streptococcaceae	Lactococcus	lactis	Lactococcus lactis	Siphovirus	Unclassified	Ceduovirus	Lactococcus phage CHPC972	23281	35.51	633.01
	MN689529	Bacilli	Lactobacillales	Streptococcaceae	Lactococcus	lactis	Lactococcus lactis	Siphovirus	Unclassified	Ceduovirus	Lactococcus phage CHPC973	22306	35.937	635.052
	MN689530	Bacilli	Lactobacillales	Streptococcaceae	Lactococcus	lactis	Lactococcus lactis	Siphovirus	Unclassified	Unclassified	Lactococcus phage CHPC974	33796	35.016	729.318
	MN689531	Bacilli	Lactobacillales	Streptococcaceae	Lactococcus	lactis	Lactococcus lactis	Siphovirus	Unclassified	Ceduovirus	Lactococcus phage PC_B1	22099	36.092	622.971
	MN689532	Bacilli	Lactobacillales	Streptococcaceae	Lactococcus	lactis	Lactococcus lactis	Siphovirus	Unclassified	Ceduovirus	Lactococcus phage PC_B3	21987	36.117	643.12
	MN689533	Bacilli	Lactobacillales	Streptococcaceae	Lactococcus	lactis	Lactococcus lactis	Siphovirus	Unclassified	Ceduovirus	Lactococcus phage PC_S1	21629	36.104	630.053
	MW791312	Bacilli	Lactobacillales	Streptococcaceae	Lactococcus	lactis	Lactococcus lactis	Siphovirus	Unclassified	Questintvirus	Lactococcus phage Nocturne116	25554	37.986	625.051
	MZ955869	Bacilli	Lactobacillales	Streptococcaceae	Lactococcus	lactis	Lactococcus lactis	Siphovirus	Unclassified	Ceduovirus	Lactococcus phage BIM BV-114	21499	35.904	578.968
	NC_001835	Bacilli	Lactobacillales	Streptococcaceae	Lactococcus	lactis	Lactococcus lactis	Siphovirus	Unclassified	Skunavirus	Lactococcus phage SK1	28451	34.512	658.925
	NC_002703	Bacilli	Lactobacillales	Streptococcaceae	Lactococcus	lactis	Lactococcus lactis	Siphovirus	Unclassified	Unclassified	Lactococcus phage Tuc2009	38347	36.222	997.022
	NC_002747	Bacilli	Lactobacillales	Streptococcaceae	Lactococcus	lactis	Lactococcus lactis	Siphovirus	Unclassified	Unclassified	Lactococcus phage TP901-1	37667	35.378	894.968
	NC_002796	Bacilli	Lactobacillales	Streptococcaceae	Lactococcus	lactis	Lactococcus lactis	Siphovirus	Unclassified	Sandinevirus	Lactococcus phage BK5-T	40003	34.975	822.862
	NC_004066	Bacilli	Lactobacillales	Streptococcaceae	Lactococcus	lactis	Lactococcus lactis	Siphovirus	Unclassified	Unclassified	Lactococcus phage ul36	36798	35.836	911.854
	NC_008364	Bacilli	Lactobacillales	Streptococcaceae	Lactococcus	lactis	Lactococcus lactis	Siphovirus	Unclassified	Questintvirus	Lactococcus phage Q54	26537	37.099	1090.14
	NC_008370	Bacilli	Lactobacillales	Streptococcaceae	Lactococcus	lactis	Lactococcus lactis	Siphovirus	Unclassified	Skunavirus	Lactococcus phage 712	30510	33.884	669.084
	NC_008371	Bacilli	Lactobacillales	Streptococcaceae	Lactococcus	lactis	Lactococcus lactis	Siphovirus	Unclassified	Skunavirus	Lactococcus virus jj50	27453	34.943	653.107
	NC_009817	Bacilli	Lactobacillales	Streptococcaceae	Lactococcus	lactis	Lactococcus lactis	Podovirus	Unclassified	Chopinvirus	Lactococcus phage KSY1	79232	35.111	1033.19
	NC_010576	Bacilli	Lactobacillales	Streptococcaceae	Lactococcus	lactis	Lactococcus lactis	Siphovirus	Unclassified	Fremauxvirus	Lactococcus phage 1706	55597	33.689	832.843
	NC_012663	Bacilli	Lactobacillales	Streptococcaceae	Lactococcus	lactis	Lactococcus lactis	Siphovirus	Unclassified	Teubervirus	Lactococcus phage P087	60074	34.384	1033.87
	NC_017688	Bacilli	Lactobacillales	Streptococcaceae	Lactococcus	lactis	Lactococcus lactis	Siphovirus	Unclassified	Skunavirus	Lactococcus phage ASCC191	32414	34.112	770.157
	NC_017695	Bacilli	Lactobacillales	Streptococcaceae	Lactococcus	lactis	Lactococcus lactis	Siphovirus	Unclassified	Skunavirus	Lactococcus phage ASCC273	32582	34.528	811.943
	NC_017696	Bacilli	Lactobacillales	Streptococcaceae	Lactococcus	lactis	Lactococcus lactis	Siphovirus	Unclassified	Skunavirus	Lactococcus phage ASCC532	32384	34.687	786.931
	NC_017698	Bacilli	Lactobacillales	Streptococcaceae	Lactococcus	lactis	Lactococcus lactis	Siphovirus	Unclassified	Skunavirus	Lactococcus phage ASCC465	31772	34.644	779.049
	NC_017702	Bacilli	Lactobacillales	Streptococcaceae	Lactococcus	lactis	Lactococcus lactis	Siphovirus	Unclassified	Skunavirus	Lactococcus phage ASCC281	32023	34.766	790.007
	NC_021861	Bacilli	Lactobacillales	Streptococcaceae	Lactococcus	lactis	Lactococcus lactis	Siphovirus	Unclassified	Vedamuthuvirus	Lactococcus phage BM13	30910	35.988	778.932
	NC_024203	Bacilli	Lactobacillales	Streptococcaceae	Lactococcus	lactis	Lactococcus lactis	Siphovirus	Unclassified	Nevevirus	Lactococcus phage P092	53513	33.528	984.104
	NC_024208	Bacilli	Lactobacillales	Streptococcaceae	Lactococcus	lactis	Lactococcus lactis	Siphovirus	Unclassified	Nevevirus	Lactococcus phage P118	54173	33.495	998.95
	NC_024214	Bacilli	Lactobacillales	Streptococcaceae	Lactococcus	lactis	Lactococcus lactis	Siphovirus	Unclassified	Nevevirus	Lactococcus phage P162	55584	33.333	1012.74
	NC_024215	Bacilli	Lactobacillales	Streptococcaceae	Lactococcus	lactis	Lactococcus lactis	Siphovirus	Unclassified	Nevevirus	Lactococcus phage P078	54452	33.516	1012.26
	NC_027341	Bacilli	Lactobacillales	Streptococcaceae	Lactococcus	lactis	Lactococcus lactis	Siphovirus	Unclassified	Audreyjarvisvirus	Lactococcus phage WRP3	130008	32.36	2230.94
	NC_049354	Bacilli	Lactobacillales	Streptococcaceae	Lactococcus	lactis	Lactococcus lactis	Siphovirus	Unclassified	Skunavirus	Lactococcus phage 936 group phage PhiA.16	28349	35.246	767.974
	NC_049355	Bacilli	Lactobacillales	Streptococcaceae	Lactococcus	lactis	Lactococcus lactis	Siphovirus	Unclassified	Skunavirus	Lactococcus phage 936 group phage PhiB1127	28785	35.459	778.922
	NC_049356	Bacilli	Lactobacillales	Streptococcaceae	Lactococcus	lactis	Lactococcus lactis	Siphovirus	Unclassified	Skunavirus	Lactococcus phage 936 group phage Phi19.3	28811	34.792	747.934
	NC_049357	Bacilli	Lactobacillales	Streptococcaceae	Lactococcus	lactis	Lactococcus lactis	Siphovirus	Unclassified	Skunavirus	Lactococcus phage 936 group phage Phi5.12	29026	34.745	721.006
	NC_049358	Bacilli	Lactobacillales	Streptococcaceae	Lactococcus	lactis	Lactococcus lactis	Siphovirus	Unclassified	Skunavirus	Lactococcus phage 936 group phage PhiF0139	30811	34.669	800.162
	NC_049359	Bacilli	Lactobacillales	Streptococcaceae	Lactococcus	lactis	Lactococcus lactis	Siphovirus	Unclassified	Skunavirus	Lactococcus phage 936 group phage PhiL.18	30882	35.007	802.932
	NC_049360	Bacilli	Lactobacillales	Streptococcaceae	Lactococcus	lactis	Lactococcus lactis	Siphovirus	Unclassified	Skunavirus	Lactococcus phage 936 group phage Phi109	31033	34.921	780.17
	NC_049361	Bacilli	Lactobacillales	Streptococcaceae	Lactococcus	lactis	Lactococcus lactis	Siphovirus	Unclassified	Skunavirus	Lactococcus phage 936 group phage PhiL.6	31181	34.55	762.999
	NC_049362	Bacilli	Lactobacillales	Streptococcaceae	Lactococcus	lactis	Lactococcus lactis	Siphovirus	Unclassified	Skunavirus	Lactococcus phage 936 group phage Phi4.2	31375	34.489	772.139
	NC_049363	Bacilli	Lactobacillales	Streptococcaceae	Lactococcus	lactis	Lactococcus lactis	Siphovirus	Unclassified	Skunavirus	Lactococcus phage 936 group phage Phi44	31379	34.622	806.127
	NC_049364	Bacilli	Lactobacillales	Streptococcaceae	Lactococcus	lactis	Lactococcus lactis	Siphovirus	Unclassified	Skunavirus	Lactococcus phage 936 group phage Phi91127	31495	34.821	805.957
	NC_049365	Bacilli	Lactobacillales	Streptococcaceae	Lactococcus	lactis	Lactococcus lactis	Siphovirus	Unclassified	Skunavirus	Lactococcus phage 936 group phage PhiJF1	31901	34.579	823.046
	NC_049366	Bacilli	Lactobacillales	Streptococcaceae	Lactococcus	lactis	Lactococcus lactis	Siphovirus	Unclassified	Skunavirus	Lactococcus phage 936 group phage Phi155	32150	34.936	819.182
	NC_049367	Bacilli	Lactobacillales	Streptococcaceae	Lactococcus	lactis	Lactococcus lactis	Siphovirus	Unclassified	Skunavirus	Lactococcus phage 936 group phage PhiE1127	32270	34.62	801.909
	NC_049368	Bacilli	Lactobacillales	Streptococcaceae	Lactococcus	lactis	Lactococcus lactis	Siphovirus	Unclassified	Skunavirus	Lactococcus phage 936 group phage PhiM1127	32682	34.79	827.181
	NC_049369	Bacilli	Lactobacillales	Streptococcaceae	Lactococcus	lactis	Lactococcus lactis	Siphovirus	Unclassified	Skunavirus	Lactococcus phage 936 group phage PhiLj	28983	35.138	777.904
	NC_049370	Bacilli	Lactobacillales	Streptococcaceae	Lactococcus	lactis	Lactococcus lactis	Siphovirus	Unclassified	Skunavirus	Lactococcus phage 936 group phage PhiS0139	30116	35.197	786.028
	NC_049374	Bacilli	Lactobacillales	Streptococcaceae	Lactococcus	lactis	Lactococcus lactis	Siphovirus	Unclassified	Skunavirus	Lactococcus phage 10W18	32393	34.949	845.133
	NC_049375	Bacilli	Lactobacillales	Streptococcaceae	Lactococcus	lactis	Lactococcus lactis	Siphovirus	Unclassified	Skunavirus	Lactococcus phage i0139	29513	35.1	764.977
	NC_049376	Bacilli	Lactobacillales	Streptococcaceae	Lactococcus	lactis	Lactococcus lactis	Siphovirus	Unclassified	Skunavirus	Lactococcus phage 3R16S	30446	34.98	797.076
	NC_049377	Bacilli	Lactobacillales	Streptococcaceae	Lactococcus	lactis	Lactococcus lactis	Siphovirus	Unclassified	Skunavirus	Lactococcus phage 13W11L	29952	34.709	776.056
	NC_049381	Bacilli	Lactobacillales	Streptococcaceae	Lactococcus	lactis	Lactococcus lactis	Siphovirus	Unclassified	Skunavirus	Lactococcus phage R31	27203	35.378	749.987
	NC_049397	Bacilli	Lactobacillales	Streptococcaceae	Lactococcus	lactis	Lactococcus lactis	Siphovirus	Unclassified	Skunavirus	Lactococcus phage 05601	32895	34.084	782.901
	NC_049398	Bacilli	Lactobacillales	Streptococcaceae	Lactococcus	lactis	Lactococcus lactis	Siphovirus	Unclassified	Skunavirus	Lactococcus phage 16802	28721	35.239	782.934
	NC_049399	Bacilli	Lactobacillales	Streptococcaceae	Lactococcus	lactis	Lactococcus lactis	Siphovirus	Unclassified	Skunavirus	Lactococcus phage 30804	30401	34.193	733.88
	NC_049400	Bacilli	Lactobacillales	Streptococcaceae	Lactococcus	lactis	Lactococcus lactis	Siphovirus	Unclassified	Skunavirus	Lactococcus phage 37201	30989	34.79	778.134
	NC_049401	Bacilli	Lactobacillales	Streptococcaceae	Lactococcus	lactis	Lactococcus lactis	Siphovirus	Unclassified	Skunavirus	Lactococcus phage 38503	27948	34.414	686.962
	NC_049402	Bacilli	Lactobacillales	Streptococcaceae	Lactococcus	lactis	Lactococcus lactis	Siphovirus	Unclassified	Skunavirus	Lactococcus phage 38507	32458	33.56	729.98
	NC_049403	Bacilli	Lactobacillales	Streptococcaceae	Lactococcus	lactis	Lactococcus lactis	Siphovirus	Unclassified	Skunavirus	Lactococcus phage 51701	32529	34.357	781.997
	NC_049404	Bacilli	Lactobacillales	Streptococcaceae	Lactococcus	lactis	Lactococcus lactis	Siphovirus	Unclassified	Skunavirus	Lactococcus phage 56003	30926	34.524	760.161
	NC_049405	Bacilli	Lactobacillales	Streptococcaceae	Lactococcus	lactis	Lactococcus lactis	Siphovirus	Unclassified	Skunavirus	Lactococcus phage 56301	32555	33.958	768.949
	NC_049406	Bacilli	Lactobacillales	Streptococcaceae	Lactococcus	lactis	Lactococcus lactis	Siphovirus	Unclassified	Skunavirus	Lactococcus phage 57001	31819	34.3	763.02
	NC_049407	Bacilli	Lactobacillales	Streptococcaceae	Lactococcus	lactis	Lactococcus lactis	Siphovirus	Unclassified	Skunavirus	Lactococcus phage 62601	30852	34.62	746.927
	NC_049408	Bacilli	Lactobacillales	Streptococcaceae	Lactococcus	lactis	Lactococcus lactis	Siphovirus	Unclassified	Skunavirus	Lactococcus phage 62605	31014	34.562	744.026
	NC_049409	Bacilli	Lactobacillales	Streptococcaceae	Lactococcus	lactis	Lactococcus lactis	Siphovirus	Unclassified	Skunavirus	Lactococcus phage 63302	31883	34.774	813.973
	NC_049410	Bacilli	Lactobacillales	Streptococcaceae	Lactococcus	lactis	Lactococcus lactis	Siphovirus	Unclassified	Skunavirus	Lactococcus phage 66901	28917	34.71	715.985
	NC_049411	Bacilli	Lactobacillales	Streptococcaceae	Lactococcus	lactis	Lactococcus lactis	Siphovirus	Unclassified	Skunavirus	Lactococcus phage 79201	31123	34.932	807.019
	NC_049412	Bacilli	Lactobacillales	Streptococcaceae	Lactococcus	lactis	Lactococcus lactis	Siphovirus	Unclassified	Skunavirus	Lactococcus phage 88605	31508	34.467	759.028
	NC_049413	Bacilli	Lactobacillales	Streptococcaceae	Lactococcus	lactis	Lactococcus lactis	Siphovirus	Unclassified	Skunavirus	Lactococcus phage 96401	29306	35.16	724.151
	NC_049414	Bacilli	Lactobacillales	Streptococcaceae	Lactococcus	lactis	Lactococcus lactis	Siphovirus	Unclassified	Skunavirus	Lactococcus phage 96403	26874	34.476	625.089
	NC_049415	Bacilli	Lactobacillales	Streptococcaceae	Lactococcus	lactis	Lactococcus lactis	Siphovirus	Unclassified	Skunavirus	Lactococcus phage 96603	30690	34.904	781.061
	NC_049446	Bacilli	Lactobacillales	Streptococcaceae	Lactococcus	lactis	Lactococcus lactis	Siphovirus	Unclassified	Skunavirus	Lactococcus phage 8V08	32312	35.071	825.895
	NC_049447	Bacilli	Lactobacillales	Streptococcaceae	Lactococcus	lactis	Lactococcus lactis	Siphovirus	Unclassified	Skunavirus	Lactococcus phage MV10L	31374	34.876	798.155
	NC_049474	Bacilli	Lactobacillales	Streptococcaceae	Lactococcus	lactis	Lactococcus lactis	Siphovirus	Unclassified	Skunavirus	Lactococcus phage P1532	29075	35.384	776.884
	NC_049475	Bacilli	Lactobacillales	Streptococcaceae	Lactococcus	lactis	Lactococcus lactis	Siphovirus	Unclassified	Skunavirus	Lactococcus phage P656	28396	35.075	690.023
	NC_049476	Bacilli	Lactobacillales	Streptococcaceae	Lactococcus	lactis	Lactococcus lactis	Siphovirus	Unclassified	Skunavirus	Lactococcus phage P4565	32697	34.236	791.921
	NC_049480	Bacilli	Lactobacillales	Streptococcaceae	Lactococcus	lactis	Lactococcus lactis	Siphovirus	Unclassified	Skunavirus	Lactococcus phage CHPC129	30832	34.561	739.043
	NC_049481	Bacilli	Lactobacillales	Streptococcaceae	Lactococcus	lactis	Lactococcus lactis	Siphovirus	Unclassified	Skunavirus	Lactococcus phage CHPC361	30162	34.451	747.113
	NC_049482	Bacilli	Lactobacillales	Streptococcaceae	Lactococcus	lactis	Lactococcus lactis	Siphovirus	Unclassified	Skunavirus	Lactococcus phage CHPC362	27642	35.428	702.107
	NC_049483	Bacilli	Lactobacillales	Streptococcaceae	Lactococcus	lactis	Lactococcus lactis	Siphovirus	Unclassified	Skunavirus	Lactococcus phage CHPC52	29652	34.149	697.119
	NC_049484	Bacilli	Lactobacillales	Streptococcaceae	Lactococcus	lactis	Lactococcus lactis	Siphovirus	Unclassified	Skunavirus	Lactococcus phage CHPC781	29218	34.475	733.08
	NC_049485	Bacilli	Lactobacillales	Streptococcaceae	Lactococcus	lactis	Lactococcus lactis	Siphovirus	Unclassified	Skunavirus	Lactococcus phage CHPC958	32653	34.478	762.121
	NC_049486	Bacilli	Lactobacillales	Streptococcaceae	Lactococcus	lactis	Lactococcus lactis	Siphovirus	Unclassified	Skunavirus	Lactococcus phage CHPC959	29340	34.315	707.974
	NC_049487	Bacilli	Lactobacillales	Streptococcaceae	Lactococcus	lactis	Lactococcus lactis	Siphovirus	Unclassified	Skunavirus	Lactococcus phage CHPC964	29925	34.399	720.893
	NC_049488	Bacilli	Lactobacillales	Streptococcaceae	Lactococcus	lactis	Lactococcus lactis	Siphovirus	Unclassified	Skunavirus	Lactococcus phage CHPC965	25327	34.876	642.039
	NC_049806	Bacilli	Lactobacillales	Streptococcaceae	Lactococcus	lactis	Lactococcus lactis	Siphovirus	Unclassified	Teubervirus	Lactococcus phage LW31	60551	34.292	1063.88
	NC_049807	Bacilli	Lactobacillales	Streptococcaceae	Lactococcus	lactis	Lactococcus lactis	Siphovirus	Unclassified	Teubervirus	Lactococcus phage AM6	62054	34.246	1087.19
	NC_049808	Bacilli	Lactobacillales	Streptococcaceae	Lactococcus	lactis	Lactococcus lactis	Siphovirus	Unclassified	Teubervirus	Lactococcus phage P596	57909	34.364	996.035
	NC_049810	Bacilli	Lactobacillales	Streptococcaceae	Lactococcus	lactis	Lactococcus lactis	Siphovirus	Unclassified	Vedamuthuvirus	Lactococcus phage 50902	30745	36.045	752.023
	NC_049811	Bacilli	Lactobacillales	Streptococcaceae	Lactococcus	lactis	Lactococcus lactis	Siphovirus	Unclassified	Vedamuthuvirus	Lactococcus phage 62503	30556	36.32	784.984
	NC_049812	Bacilli	Lactobacillales	Streptococcaceae	Lactococcus	lactis	Lactococcus lactis	Siphovirus	Unclassified	Vedamuthuvirus	Lactococcus phage P1045	31050	36.135	807.921
	NC_049854	Bacilli	Lactobacillales	Streptococcaceae	Lactococcus	lactis	Lactococcus lactis	Siphovirus	Unclassified	Audreyjarvisvirus	Lactococcus phage AM1	125658	32.551	2212.84
	NC_049855	Bacilli	Lactobacillales	Streptococcaceae	Lactococcus	lactis	Lactococcus lactis	Siphovirus	Unclassified	Audreyjarvisvirus	Lactococcus phage LW81	128179	32.57	2317.48
	NC_049856	Bacilli	Lactobacillales	Streptococcaceae	Lactococcus	lactis	Lactococcus lactis	Siphovirus	Unclassified	Audreyjarvisvirus	Lactococcus phage AM4	132949	32.508	2378.46
	NC_049857	Bacilli	Lactobacillales	Streptococcaceae	Lactococcus	lactis	Lactococcus lactis	Siphovirus	Unclassified	Audreyjarvisvirus	Lactococcus phage P1048	123023	32.967	2225.49
	NC_054990	Bacilli	Lactobacillales	Streptococcaceae	Lactococcus	lactis	Lactococcus lactis	Siphovirus	Unclassified	Ceduovirus	Lactococcus phage 05802	22434	35.727	598.09
	NC_054991	Bacilli	Lactobacillales	Streptococcaceae	Lactococcus	lactis	Lactococcus lactis	Siphovirus	Unclassified	Ceduovirus	Lactococcus phage 20R03M	21750	35.959	603.997
	NC_054992	Bacilli	Lactobacillales	Streptococcaceae	Lactococcus	lactis	Lactococcus lactis	Siphovirus	Unclassified	Ceduovirus	Lactococcus phage 37203	22029	35.921	609.983
	NC_054993	Bacilli	Lactobacillales	Streptococcaceae	Lactococcus	lactis	Lactococcus lactis	Siphovirus	Unclassified	Ceduovirus	Lactococcus phage 50102	22242	36.022	637.011
	NC_054994	Bacilli	Lactobacillales	Streptococcaceae	Lactococcus	lactis	Lactococcus lactis	Siphovirus	Unclassified	Ceduovirus	Lactococcus phage 50504	21562	35.92	575.059
	NC_054995	Bacilli	Lactobacillales	Streptococcaceae	Lactococcus	lactis	Lactococcus lactis	Siphovirus	Unclassified	Ceduovirus	Lactococcus phage 5171F	21078	36.218	626.227
	NC_054996	Bacilli	Lactobacillales	Streptococcaceae	Lactococcus	lactis	Lactococcus lactis	Siphovirus	Unclassified	Ceduovirus	Lactococcus phage 62402	21980	35.983	600.933
	NC_054997	Bacilli	Lactobacillales	Streptococcaceae	Lactococcus	lactis	Lactococcus lactis	Siphovirus	Unclassified	Ceduovirus	Lactococcus phage 62403	21704	35.851	561.048
	NC_054998	Bacilli	Lactobacillales	Streptococcaceae	Lactococcus	lactis	Lactococcus lactis	Siphovirus	Unclassified	Ceduovirus	Lactococcus phage 62606	22185	36.407	665.106
	NC_055000	Bacilli	Lactobacillales	Streptococcaceae	Lactococcus	lactis	Lactococcus lactis	Siphovirus	Unclassified	Ceduovirus	Lactococcus phage vB_Llc_bIBBA3	21906	36.159	622.13
	NC_055002	Bacilli	Lactobacillales	Streptococcaceae	Lactococcus	lactis	Lactococcus lactis	Siphovirus	Unclassified	Ceduovirus	Lactococcus phage vB_Llc_bIBBE1	21749	36.043	620.934
	NC_055004	Bacilli	Lactobacillales	Streptococcaceae	Lactococcus	lactis	Lactococcus lactis	Siphovirus	Unclassified	Ceduovirus	Lactococcus phage vB_Llc_bIBBp6/4	22220	35.482	603.051
	NC_055005	Bacilli	Lactobacillales	Streptococcaceae	Lactococcus	lactis	Lactococcus lactis	Siphovirus	Unclassified	Ceduovirus	Lactococcus phage vB_Llc_bIBB94p4	21834	36.077	629.038
	NC_055006	Bacilli	Lactobacillales	Streptococcaceae	Lactococcus	lactis	Lactococcus lactis	Siphovirus	Unclassified	Ceduovirus	Lactococcus phage CHPC116	21869	35.731	604.022
	NC_055007	Bacilli	Lactobacillales	Streptococcaceae	Lactococcus	lactis	Lactococcus lactis	Siphovirus	Unclassified	Ceduovirus	Lactococcus phage CHPC122	22109	35.474	579.035
	NC_055009	Bacilli	Lactobacillales	Streptococcaceae	Lactococcus	lactis	Lactococcus lactis	Siphovirus	Unclassified	Ceduovirus	Lactococcus phage CHPC967	22405	35.729	591.268
	NC_055010	Bacilli	Lactobacillales	Streptococcaceae	Lactococcus	lactis	Lactococcus lactis	Siphovirus	Unclassified	Ceduovirus	Lactococcus phage CHPC972	23281	35.51	633.01
	NC_055011	Bacilli	Lactobacillales	Streptococcaceae	Lactococcus	lactis	Lactococcus lactis	Siphovirus	Unclassified	Ceduovirus	Lactococcus phage CHPC1020	22410	35.573	602.157
	NC_055012	Bacilli	Lactobacillales	Streptococcaceae	Lactococcus	lactis	Lactococcus lactis	Siphovirus	Unclassified	Ceduovirus	Lactococcus phage CHPC1170	21746	35.616	564.961
	NC_055013	Bacilli	Lactobacillales	Streptococcaceae	Lactococcus	lactis	Lactococcus lactis	Siphovirus	Unclassified	Ceduovirus	Lactococcus phage CHPC1182	20751	35.96	573.973
	NC_055014	Bacilli	Lactobacillales	Streptococcaceae	Lactococcus	lactis	Lactococcus lactis	Siphovirus	Unclassified	Ceduovirus	Lactococcus phage CHPC1183	20030	36.216	586.078
	NC_055017	Bacilli	Lactobacillales	Streptococcaceae	Lactococcus	lactis	Lactococcus lactis	Siphovirus	Unclassified	Ceduovirus	Lactococcus phage PC_B1	22099	36.092	622.971
	NC_055018	Bacilli	Lactobacillales	Streptococcaceae	Lactococcus	lactis	Lactococcus lactis	Siphovirus	Unclassified	Ceduovirus	Lactococcus phage PC_S1	21629	36.104	630.053
	OQ985161	Bacilli	Lactobacillales	Streptococcaceae	Lactococcus	lactis	Lactococcus lactis	Siphovirus	Unclassified	Ceduovirus	Lactococcus phage STA28	21644	35.585	586.985
	OQ985162	Bacilli	Lactobacillales	Streptococcaceae	Lactococcus	lactis	Lactococcus lactis	Siphovirus	Unclassified	Ceduovirus	Lactococcus phage STA30	21578	35.634	588
	OQ985163	Bacilli	Lactobacillales	Streptococcaceae	Lactococcus	lactis	Lactococcus lactis	Siphovirus	Unclassified	Ceduovirus	Lactococcus phage STA74	22139	35.833	605.059
	OQ985164	Bacilli	Lactobacillales	Streptococcaceae	Lactococcus	lactis	Lactococcus lactis	Siphovirus	Unclassified	Ceduovirus	Lactococcus phage STA135	21571	35.78	588.025
	KX456207	Bacilli	Lactobacillales	Streptococcaceae	Lactococcus	lactis	Lactococcus lactis 3107	Siphovirus	Unclassified	Unclassified	Lactococcus phage 50101	31987	35.618	791.039
	KX456211	Bacilli	Lactobacillales	Streptococcaceae	Lactococcus	lactis	Lactococcus lactis 3107	Siphovirus	Unclassified	Unclassified	Lactococcus phage 63301	32409	35.132	736.981
	KX456212	Bacilli	Lactobacillales	Streptococcaceae	Lactococcus	lactis	Lactococcus lactis 3107	Siphovirus	Unclassified	Unclassified	Lactococcus phage 86501	33035	35.499	805.063
	NC_031017	Bacilli	Lactobacillales	Streptococcaceae	Lactococcus	lactis	Lactococcus lactis 3107	Siphovirus	Unclassified	Unclassified	Lactococcus phage 63301	32409	35.132	736.981
	NC_031040	Bacilli	Lactobacillales	Streptococcaceae	Lactococcus	lactis	Lactococcus lactis 3107	Siphovirus	Unclassified	Unclassified	Lactococcus phage 50101	31987	35.618	791.039
	FJ429185	Bacilli	Lactobacillales	Streptococcaceae	Lactococcus	lactis	Lactococcus lactis C10	Siphovirus	Unclassified	Teubervirus	Lactococcus phage P087	60074	34.384	1033.87
	KX373688	Bacilli	Lactobacillales	Streptococcaceae	Lactococcus	lactis	Lactococcus lactis DGCC11032	Siphovirus	Unclassified	Ceduovirus	Lactococcus phage M6162	21697	35.793	587.989
	KX373689	Bacilli	Lactobacillales	Streptococcaceae	Lactococcus	lactis	Lactococcus lactis DGCC11032	Siphovirus	Unclassified	Ceduovirus	Lactococcus phage M6165	22179	35.732	587.078
	KX373690	Bacilli	Lactobacillales	Streptococcaceae	Lactococcus	lactis	Lactococcus lactis DGCC11032	Siphovirus	Unclassified	Ceduovirus	Lactococcus phage M6202	22251	35.949	592.989
	KX373691	Bacilli	Lactobacillales	Streptococcaceae	Lactococcus	lactis	Lactococcus lactis DGCC11032	Siphovirus	Unclassified	Ceduovirus	Lactococcus phage M6653	22157	35.943	594.029
	KX373692	Bacilli	Lactobacillales	Streptococcaceae	Lactococcus	lactis	Lactococcus lactis DGCC11032	Siphovirus	Unclassified	Ceduovirus	Lactococcus phage M6654	22350	35.866	600.991
	NC_031002	Bacilli	Lactobacillales	Streptococcaceae	Lactococcus	lactis	Lactococcus lactis DGCC11032	Siphovirus	Unclassified	Ceduovirus	Lactococcus phage M6162	21697	35.793	587.989
	NC_031044	Bacilli	Lactobacillales	Streptococcaceae	Lactococcus	lactis	Lactococcus lactis DGCC11032	Siphovirus	Unclassified	Ceduovirus	Lactococcus phage M6165	22179	35.732	587.078
	OP323075	Bacilli	Lactobacillales	Streptococcaceae	Lactococcus	lactis	Lactococcus lactis DGCC7127	Siphovirus	Unclassified	Unclassified	Lactococcus phage D4351	33227	36.022	861.908
	OP323073	Bacilli	Lactobacillales	Streptococcaceae	Lactococcus	lactis	Lactococcus lactis DGCC7158	Siphovirus	Unclassified	Unclassified	Lactococcus phage D3906	36041	35.646	902.106
	OP323071	Bacilli	Lactobacillales	Streptococcaceae	Lactococcus	lactis	Lactococcus lactis DGCC7180	Siphovirus	Unclassified	Unclassified	Lactococcus phage D2544	36290	35.762	930.113
	OP323072	Bacilli	Lactobacillales	Streptococcaceae	Lactococcus	lactis	Lactococcus lactis DGCC7180	Siphovirus	Unclassified	Unclassified	Lactococcus phage D2950	34983	35.895	905.01
	OP323074	Bacilli	Lactobacillales	Streptococcaceae	Lactococcus	lactis	Lactococcus lactis DGCC7204	Siphovirus	Unclassified	Unclassified	Lactococcus phage D4044	38040	35.762	939.968
	KX373685	Bacilli	Lactobacillales	Streptococcaceae	Lactococcus	lactis	Lactococcus lactis DGCC7271	Siphovirus	Unclassified	Ceduovirus	Lactococcus phage D4410	22825	35.706	632.937
	KX373686	Bacilli	Lactobacillales	Streptococcaceae	Lactococcus	lactis	Lactococcus lactis DGCC7271	Siphovirus	Unclassified	Ceduovirus	Lactococcus phage D4412	22884	35.431	619.012
	KX373687	Bacilli	Lactobacillales	Streptococcaceae	Lactococcus	lactis	Lactococcus lactis DGCC7271	Siphovirus	Unclassified	Ceduovirus	Lactococcus phage M5938	22240	35.863	606.04
	NC_031009	Bacilli	Lactobacillales	Streptococcaceae	Lactococcus	lactis	Lactococcus lactis DGCC7271	Siphovirus	Unclassified	Ceduovirus	Lactococcus phage D4412	22884	35.431	619.012
	NC_031071	Bacilli	Lactobacillales	Streptococcaceae	Lactococcus	lactis	Lactococcus lactis DGCC7271	Siphovirus	Unclassified	Ceduovirus	Lactococcus phage D4410	22825	35.706	632.937
	NC_031075	Bacilli	Lactobacillales	Streptococcaceae	Lactococcus	lactis	Lactococcus lactis DGCC7271	Siphovirus	Unclassified	Ceduovirus	Lactococcus phage M5938	22240	35.863	606.04
	DQ838728	Bacilli	Lactobacillales	Streptococcaceae	Lactococcus	lactis	Lactococcus lactis F7/2	Siphovirus	Unclassified	Unclassified	Lactococcus phage P335	33613	35.486	887.047
	AF323668	Bacilli	Lactobacillales	Streptococcaceae	Lactococcus	lactis	Lactococcus lactis IL1403	Siphovirus	Unclassified	Unclassified	Lactococcus phage bIL285	35538	35.188	847.937
	AF323669	Bacilli	Lactobacillales	Streptococcaceae	Lactococcus	lactis	Lactococcus lactis IL1403	Siphovirus	Unclassified	Unclassified	Lactococcus phage bIL286	41834	35.323	927.041
	AF323670	Bacilli	Lactobacillales	Streptococcaceae	Lactococcus	lactis	Lactococcus lactis IL1403	Siphovirus	Unclassified	Unclassified	Lactococcus phage bIL309	36949	35.679	897.122
	AF323671	Bacilli	Lactobacillales	Streptococcaceae	Lactococcus	lactis	Lactococcus lactis IL1403	Siphovirus	Unclassified	Unclassified	Lactococcus phage bIL310	14957	35.876	454.992
	AF323672	Bacilli	Lactobacillales	Streptococcaceae	Lactococcus	lactis	Lactococcus lactis IL1403	Siphovirus	Unclassified	Unclassified	Lactococcus phage bIL311	14510	34.238	372.036
	AF323673	Bacilli	Lactobacillales	Streptococcaceae	Lactococcus	lactis	Lactococcus lactis IL1403	Siphovirus	Unclassified	Unclassified	Lactococcus phage bIL312	15179	33.039	343.045
	MF346933	Bacilli	Lactobacillales	Streptococcaceae	Lactococcus	lactis	Lactococcus lactis IL1403	Siphovirus	Unclassified	Skunavirus	Lactococcus phage vB_Llc_bIBBF14	29837	34.739	748.909
	MG253647	Bacilli	Lactobacillales	Streptococcaceae	Lactococcus	lactis	Lactococcus lactis IL1403	Siphovirus	Unclassified	Skunavirus	Lactococcus phage vB_Llc_bIBB5g1	30132	34.667	758.121
	MG253648	Bacilli	Lactobacillales	Streptococcaceae	Lactococcus	lactis	Lactococcus lactis IL1403	Siphovirus	Unclassified	Skunavirus	Lactococcus phage vB_Llc_bIBB14s	30249	34.679	760.157
	MG253649	Bacilli	Lactobacillales	Streptococcaceae	Lactococcus	lactis	Lactococcus lactis IL1403	Siphovirus	Unclassified	Skunavirus	Lactococcus phage vB_Llc_bIBB24tp1	29736	34.712	743.995
	MG253650	Bacilli	Lactobacillales	Streptococcaceae	Lactococcus	lactis	Lactococcus lactis IL1403	Siphovirus	Unclassified	Skunavirus	Lactococcus phage vB_Llc_bIBB77s	29423	34.864	741.165
	MG253651	Bacilli	Lactobacillales	Streptococcaceae	Lactococcus	lactis	Lactococcus lactis IL1403	Siphovirus	Unclassified	Skunavirus	Lactococcus phage vB_Llc_bIBBEg1	29659	34.684	742.958
	MG253652	Bacilli	Lactobacillales	Streptococcaceae	Lactococcus	lactis	Lactococcus lactis IL1403	Siphovirus	Unclassified	Skunavirus	Lactococcus phage vB_Llc_bIBBF12	29454	34.824	751.961
	MG253653	Bacilli	Lactobacillales	Streptococcaceae	Lactococcus	lactis	Lactococcus lactis IL1403	Siphovirus	Unclassified	Skunavirus	Lactococcus phage vB_Llc_bIBBF13	29374	34.806	749.918
	NC_049425	Bacilli	Lactobacillales	Streptococcaceae	Lactococcus	lactis	Lactococcus lactis IL1403	Siphovirus	Unclassified	Skunavirus	Lactococcus phage vB_Llc_bIBB5g1	30132	34.667	758.121
	NC_049426	Bacilli	Lactobacillales	Streptococcaceae	Lactococcus	lactis	Lactococcus lactis IL1403	Siphovirus	Unclassified	Skunavirus	Lactococcus phage vB_Llc_bIBBF12	29454	34.824	751.961
	JX564242	Bacilli	Lactobacillales	Streptococcaceae	Lactococcus	lactis	Lactococcus lactis P335	Siphovirus	Unclassified	Vedamuthuvirus	Lactococcus phage Q33	31106	36.215	809.067
	NC_049809	Bacilli	Lactobacillales	Streptococcaceae	Lactococcus	lactis	Lactococcus lactis P335	Siphovirus	Unclassified	Vedamuthuvirus	Lactococcus phage Q33	31106	36.215	809.067
	OQ985165	Bacilli	Lactobacillales	Streptococcaceae	Lactococcus	lactis	Lactococcus lactis PEN72	Siphovirus	Unclassified	Ceduovirus	Lactococcus phage STA147	22138	35.834	605.032
	OQ985166	Bacilli	Lactobacillales	Streptococcaceae	Lactococcus	lactis	Lactococcus lactis PEN72	Siphovirus	Unclassified	Ceduovirus	Lactococcus phage STA173	22045	35.836	609.985
	OQ985168	Bacilli	Lactobacillales	Streptococcaceae	Lactococcus	lactis	Lactococcus lactis PEN72	Siphovirus	Unclassified	Ceduovirus	Lactococcus phage STA206	22005	35.446	596.996
	OQ985167	Bacilli	Lactobacillales	Streptococcaceae	Lactococcus	lactis	Lactococcus lactis PEN82	Siphovirus	Unclassified	Ceduovirus	Lactococcus phage STA189	21570	35.508	569.017
	OQ985169	Bacilli	Lactobacillales	Streptococcaceae	Lactococcus	lactis	Lactococcus lactis PEN82	Siphovirus	Unclassified	Ceduovirus	Lactococcus phage STA251	21643	35.582	586.092
	OQ985170	Bacilli	Lactobacillales	Streptococcaceae	Lactococcus	lactis	Lactococcus lactis PEN82	Siphovirus	Unclassified	Ceduovirus	Lactococcus phage STA254	21643	35.582	586.092
	GQ403788	Bacilli	Lactobacillales	Streptococcaceae	Lactococcus	lactis	Lactococcus lactis SMQ-388	Siphovirus	Unclassified	Whiteheadvirus	Lactococcus phage 1358	36892	51.038	3669.28
	NC_027120	Bacilli	Lactobacillales	Streptococcaceae	Lactococcus	lactis	Lactococcus lactis SMQ-388	Siphovirus	Unclassified	Whiteheadvirus	Lactococcus phage 1358	36892	51.038	3669.28
	FJ848881	Bacilli	Lactobacillales	Streptococcaceae	Lactococcus	lactis	Lactococcus lactis SMQ-404	Siphovirus	Unclassified	Skunavirus	Lactococcus phage SL4	28144	34.967	688.965
	FJ848882	Bacilli	Lactobacillales	Streptococcaceae	Lactococcus	lactis	Lactococcus lactis SMQ-404	Siphovirus	Unclassified	Skunavirus	Lactococcus phage CB13	32182	34.7	810.986
	FJ848883	Bacilli	Lactobacillales	Streptococcaceae	Lactococcus	lactis	Lactococcus lactis SMQ-404	Siphovirus	Unclassified	Skunavirus	Lactococcus phage CB14	29459	34.804	742.956
	FJ848884	Bacilli	Lactobacillales	Streptococcaceae	Lactococcus	lactis	Lactococcus lactis SMQ-404	Siphovirus	Unclassified	Skunavirus	Lactococcus phage CB19	28643	35.146	726.1
	FJ848885	Bacilli	Lactobacillales	Streptococcaceae	Lactococcus	lactis	Lactococcus lactis SMQ-404	Siphovirus	Unclassified	Skunavirus	Lactococcus phage CB20	28625	35.025	711.904
	NC_013152	Bacilli	Lactobacillales	Streptococcaceae	Lactococcus	lactis	Lactococcus lactis SMQ-404	Siphovirus	Unclassified	Skunavirus	Lactococcus phage CB14	29459	34.804	742.956
	NC_013153	Bacilli	Lactobacillales	Streptococcaceae	Lactococcus	lactis	Lactococcus lactis SMQ-404	Siphovirus	Unclassified	Skunavirus	Lactococcus phage CB19	28643	35.146	726.1
	NC_013154	Bacilli	Lactobacillales	Streptococcaceae	Lactococcus	lactis	Lactococcus lactis SMQ-404	Siphovirus	Unclassified	Skunavirus	Lactococcus phage CB20	28625	35.025	711.904
	NC_013155	Bacilli	Lactobacillales	Streptococcaceae	Lactococcus	lactis	Lactococcus lactis SMQ-404	Siphovirus	Unclassified	Skunavirus	Lactococcus phage CB13	32182	34.7	810.986
	NC_028900	Bacilli	Lactobacillales	Streptococcaceae	Lactococcus	lactis	Lactococcus lactis SMQ-404	Siphovirus	Unclassified	Skunavirus	Lactococcus phage SL4	28144	34.967	688.965
	EU081845	Bacilli	Lactobacillales	Streptococcaceae	Lactococcus	lactis	Lactococcus lactis SMQ-450	Siphovirus	Unclassified	Fremauxvirus	Lactococcus phage 1706	55597	33.689	832.843
	DQ490056	Bacilli	Lactobacillales	Streptococcaceae	Lactococcus	lactis	Lactococcus lactis SMQ-562	Siphovirus	Unclassified	Questintvirus	Lactococcus phage Q54	26537	37.099	1090.14
	DQ394806	Bacilli	Lactobacillales	Streptococcaceae	Lactococcus	lactis	Lactococcus lactis SMQ-86	Siphovirus	Unclassified	Unclassified	Lactococcus phage ul36.k1	37131	35.709	927.904
	DQ394807	Bacilli	Lactobacillales	Streptococcaceae	Lactococcus	lactis	Lactococcus lactis SMQ-86	Siphovirus	Unclassified	Unclassified	Lactococcus phage ul36.k1t1	35594	35.734	832.9
	DQ394808	Bacilli	Lactobacillales	Streptococcaceae	Lactococcus	lactis	Lactococcus lactis SMQ-86	Siphovirus	Unclassified	Unclassified	Lactococcus phage ul36.t1	35992	35.989	846.172
	DQ394809	Bacilli	Lactobacillales	Streptococcaceae	Lactococcus	lactis	Lactococcus lactis SMQ-86	Siphovirus	Unclassified	Unclassified	Lactococcus phage ul36.t1k1	34897	35.831	829.851
	KX456206	Bacilli	Lactobacillales	Streptococcaceae	Lactococcus	lactis	Lactococcus lactis SMQ-86	Siphovirus	Unclassified	Unclassified	Lactococcus phage 28201	34396	35.821	835.135
	KX456208	Bacilli	Lactobacillales	Streptococcaceae	Lactococcus	lactis	Lactococcus lactis SMQ-86	Siphovirus	Unclassified	Unclassified	Lactococcus phage 50901	33440	35.592	789.184
	KX456209	Bacilli	Lactobacillales	Streptococcaceae	Lactococcus	lactis	Lactococcus lactis SMQ-86	Siphovirus	Unclassified	Unclassified	Lactococcus phage 56701	34117	35.903	830.067
	KX456210	Bacilli	Lactobacillales	Streptococcaceae	Lactococcus	lactis	Lactococcus lactis SMQ-86	Siphovirus	Unclassified	Unclassified	Lactococcus phage 62501	34084	35.82	831.99
	KX456213	Bacilli	Lactobacillales	Streptococcaceae	Lactococcus	lactis	Lactococcus lactis SMQ-86	Siphovirus	Unclassified	Unclassified	Lactococcus phage 98201	36202	35.951	868.124
	NC_031013	Bacilli	Lactobacillales	Streptococcaceae	Lactococcus	lactis	Lactococcus lactis SMQ-86	Siphovirus	Unclassified	Unclassified	Lactococcus phage 28201	34396	35.821	835.135
	NC_031064	Bacilli	Lactobacillales	Streptococcaceae	Lactococcus	lactis	Lactococcus lactis SMQ-86	Siphovirus	Unclassified	Unclassified	Lactococcus phage 98201	36202	35.951	868.124
	HM029250	Bacilli	Lactobacillales	Streptococcaceae	Lactococcus	lactis	Lactococcus lactis strain ML8	Siphovirus	Unclassified	Audreyjarvisvirus	Lactococcus phage 949	114768	32.689	2072.71
	NC_015263	Bacilli	Lactobacillales	Streptococcaceae	Lactococcus	lactis	Lactococcus lactis strain ML8	Siphovirus	Unclassified	Audreyjarvisvirus	Lactococcus phage 949	114768	32.689	2072.71
	AF242738	Bacilli	Lactobacillales	Streptococcaceae	Lactococcus	lactis	Lactococcus lactis subsp. cremoris	Siphovirus	Unclassified	Unclassified	Lactococcus phage phiLC3	32172	35.509	769.876
	AP019527	Bacilli	Lactobacillales	Streptococcaceae	Lactococcus	lactis	Lactococcus lactis subsp. cremoris	Siphovirus	Unclassified	Teubervirus	Lactococcus phage phiQ1	59833	34.412	1039.9
	KC522412	Bacilli	Lactobacillales	Streptococcaceae	Lactococcus	lactis	Lactococcus lactis subsp. cremoris	Siphovirus	Unclassified	Skunavirus	Lactococcus phage CaseusJM1	30692	34.836	759.013
	KX346241	Bacilli	Lactobacillales	Streptococcaceae	Lactococcus	lactis	Lactococcus lactis subsp. cremoris	Siphovirus	Unclassified	Skunavirus	Lactococcus phage 3R07S	31192	34.942	820.973
	KX346245	Bacilli	Lactobacillales	Streptococcaceae	Lactococcus	lactis	Lactococcus lactis subsp. cremoris	Siphovirus	Unclassified	Skunavirus	Lactococcus phage 10W24	31866	34.912	839.988
	KX346246	Bacilli	Lactobacillales	Streptococcaceae	Lactococcus	lactis	Lactococcus lactis subsp. cremoris	Siphovirus	Unclassified	Skunavirus	Lactococcus phage 11W16L	29964	34.752	782.959
	MW032477	Bacilli	Lactobacillales	Streptococcaceae	Lactococcus	lactis	Lactococcus lactis subsp. cremoris	Siphovirus	Unclassified	Skunavirus	Lactococcus phage FB14	31042	34.492	768.91
	MZ308445	Bacilli	Lactobacillales	Streptococcaceae	Lactococcus	lactis	Lactococcus lactis subsp. cremoris	Siphovirus	Unclassified	Unclassified	Lactococcus phage CAP	38693	36.094	927.084
	NC_005822	Bacilli	Lactobacillales	Streptococcaceae	Lactococcus	lactis	Lactococcus lactis subsp. cremoris	Siphovirus	Unclassified	Unclassified	Lactococcus phage phiLC3	32172	35.509	769.876
	NC_049351	Bacilli	Lactobacillales	Streptococcaceae	Lactococcus	lactis	Lactococcus lactis subsp. cremoris	Siphovirus	Unclassified	Skunavirus	Lactococcus phage CaseusJM1	30692	34.836	759.013
	NC_049805	Bacilli	Lactobacillales	Streptococcaceae	Lactococcus	lactis	Lactococcus lactis subsp. cremoris	Siphovirus	Unclassified	Teubervirus	Lactococcus phage phiQ1	59833	34.412	1039.9
	KF926093	Bacilli	Lactobacillales	Streptococcaceae	Lactococcus	lactis	Lactococcus lactis subsp. cremoris DPC6860	Siphovirus	Unclassified	Audreyjarvisvirus	Lactococcus phage phiL47	128546	32.532	2302.26
	NC_023574	Bacilli	Lactobacillales	Streptococcaceae	Lactococcus	lactis	Lactococcus lactis subsp. cremoris DPC6860	Siphovirus	Unclassified	Audreyjarvisvirus	Lactococcus phage phiL47	128546	32.532	2302.26
	GQ979703	Bacilli	Lactobacillales	Streptococcaceae	Lactococcus	lactis	Lactococcus lactis subsp. cremoris MG1363	Siphovirus	Unclassified	Skunavirus	Lactococcus virus P2	27595	34.727	642.964
	NC_042024	Bacilli	Lactobacillales	Streptococcaceae	Lactococcus	lactis	Lactococcus lactis subsp. cremoris MG1363	Siphovirus	Unclassified	Skunavirus	Lactococcus virus P2	27595	34.727	642.964
	MN337887	Bacilli	Lactobacillales	Streptococcaceae	Lactococcus	lactis	Lactococcus lactis subsp. cremoris Mo9	Siphovirus	Unclassified	Ceduovirus	Lactococcus phage vB_LacS_15	21006	36.142	586.067
	NC_055016	Bacilli	Lactobacillales	Streptococcaceae	Lactococcus	lactis	Lactococcus lactis subsp. cremoris Mo9	Siphovirus	Unclassified	Ceduovirus	Lactococcus phage vB_LacS_15	21006	36.142	586.067
	MW041632	Bacilli	Lactobacillales	Streptococcaceae	Lactococcus	lactis	Lactococcus lactis subsp. cremoris SMQ-1021	Siphovirus	Unclassified	Skunavirus	Lactococcus phage FB3	28969	34.789	719.011
	MW041633	Bacilli	Lactobacillales	Streptococcaceae	Lactococcus	lactis	Lactococcus lactis subsp. cremoris SMQ-1021	Siphovirus	Unclassified	Skunavirus	Lactococcus phage FB6	30766	34.499	737.153
	MW041637	Bacilli	Lactobacillales	Streptococcaceae	Lactococcus	lactis	Lactococcus lactis subsp. cremoris SMQ-1420	Siphovirus	Unclassified	Skunavirus	Lactococcus phage GP13	29126	34.883	736.888
	MG309717	Bacilli	Lactobacillales	Streptococcaceae	Lactococcus	lactis	Lactococcus lactis subsp. cremoris SMQ-404	Siphovirus	Unclassified	Skunavirus	Lactococcus phage CB14a	29339	34.783	741.103
	MG309718	Bacilli	Lactobacillales	Streptococcaceae	Lactococcus	lactis	Lactococcus lactis subsp. cremoris SMQ-404	Siphovirus	Unclassified	Skunavirus	Lactococcus phage CB14b	29339	34.773	739.93
	MW041636	Bacilli	Lactobacillales	Streptococcaceae	Lactococcus	lactis	Lactococcus lactis subsp. cremoris SMQ-491	Siphovirus	Unclassified	Skunavirus	Lactococcus phage RH10	30860	34.112	738.171
	MW041639	Bacilli	Lactobacillales	Streptococcaceae	Lactococcus	lactis	Lactococcus lactis subsp. cremoris SMQ-746	Siphovirus	Unclassified	Skunavirus	Lactococcus phage RH6	30299	35.067	768.989
	MW041640	Bacilli	Lactobacillales	Streptococcaceae	Lactococcus	lactis	Lactococcus lactis subsp. cremoris SMQ-746	Siphovirus	Unclassified	Skunavirus	Lactococcus phage FB10	30272	35.062	768.001
	MW041638	Bacilli	Lactobacillales	Streptococcaceae	Lactococcus	lactis	Lactococcus lactis subsp. cremoris SMQ-747	Siphovirus	Unclassified	Skunavirus	Lactococcus phage GL7	29705	34.25	706.088
	MW041634	Bacilli	Lactobacillales	Streptococcaceae	Lactococcus	lactis	Lactococcus lactis subsp. cremoris SMQ-999	Siphovirus	Unclassified	Skunavirus	Lactococcus phage GP14	29200	34.575	748.98
	MW041635	Bacilli	Lactobacillales	Streptococcaceae	Lactococcus	lactis	Lactococcus lactis subsp. cremoris SMQ-999	Siphovirus	Unclassified	Skunavirus	Lactococcus phage GP15	29166	34.636	760.066
	MN534318	Bacilli	Lactobacillales	Streptococcaceae	Lactococcus	lactis	Lactococcus lactis subsp. cremoris TIFN5	Siphovirus	Unclassified	Unclassified	Lactococcus phage proPhi5	41249	35.916	1001.11
	MN534319	Bacilli	Lactobacillales	Streptococcaceae	Lactococcus	lactis	Lactococcus lactis subsp. cremoris TIFN6	Siphovirus	Unclassified	Unclassified	Lactococcus phage proPhi6	37410	35.405	921.034
	MN534320	Bacilli	Lactobacillales	Streptococcaceae	Lactococcus	lactis	Lactococcus lactis subsp. cremoris TIFN7	Siphovirus	Unclassified	Unclassified	Lactococcus phage proPhi7	38158	35.243	940.976
	MG779474	Bacilli	Lactobacillales	Streptococcaceae	Lactococcus	lactis	Lactococcus lactis subsp. lactis biovar diacetylactis	Siphovirus	Unclassified	Skunavirus	Lactococcus phage MP1	32575	35.008	825.125
	NC_049434	Bacilli	Lactobacillales	Streptococcaceae	Lactococcus	lactis	Lactococcus lactis subsp. lactis biovar diacetylactis	Siphovirus	Unclassified	Skunavirus	Lactococcus phage MP1	32575	35.008	825.125
	KX346236	Bacilli	Lactobacillales	Streptococcaceae	Lactococcus	lactis	Lactococcus lactis subsp. lactis bv. diacetylactis	Siphovirus	Unclassified	Skunavirus	Lactococcus phage 2R14S	30165	34.782	776.145
	KX346237	Bacilli	Lactobacillales	Streptococcaceae	Lactococcus	lactis	Lactococcus lactis subsp. lactis bv. diacetylactis	Siphovirus	Unclassified	Skunavirus	Lactococcus phage 2R15M	31632	34.914	831.922
	KX346238	Bacilli	Lactobacillales	Streptococcaceae	Lactococcus	lactis	Lactococcus lactis subsp. lactis bv. diacetylactis	Siphovirus	Unclassified	Skunavirus	Lactococcus phage 2R15S	32505	34.795	845.13
	KX346239	Bacilli	Lactobacillales	Streptococcaceae	Lactococcus	lactis	Lactococcus lactis subsp. lactis bv. diacetylactis	Siphovirus	Unclassified	Skunavirus	Lactococcus phage 2R15S2	31468	34.966	831.07
	KX346240	Bacilli	Lactobacillales	Streptococcaceae	Lactococcus	lactis	Lactococcus lactis subsp. lactis bv. diacetylactis	Siphovirus	Unclassified	Skunavirus	Lactococcus phage 2R06A	31627	35.207	840.013
	KX346242	Bacilli	Lactobacillales	Streptococcaceae	Lactococcus	lactis	Lactococcus lactis subsp. lactis bv. diacetylactis	Siphovirus	Unclassified	Skunavirus	Lactococcus phage 8R06S	31034	34.9	787.953
	KX346243	Bacilli	Lactobacillales	Streptococcaceae	Lactococcus	lactis	Lactococcus lactis subsp. lactis bv. diacetylactis	Siphovirus	Unclassified	Skunavirus	Lactococcus phage 6W06	32793	34.87	856.881
	KX346244	Bacilli	Lactobacillales	Streptococcaceae	Lactococcus	lactis	Lactococcus lactis subsp. lactis bv. diacetylactis	Siphovirus	Unclassified	Skunavirus	Lactococcus phage 6W18L	30918	34.834	817.163
	KX346247	Bacilli	Lactobacillales	Streptococcaceae	Lactococcus	lactis	Lactococcus lactis subsp. lactis bv. diacetylactis	Siphovirus	Unclassified	Skunavirus	Lactococcus phage 17W11	30984	34.937	812.091
	KX346248	Bacilli	Lactobacillales	Streptococcaceae	Lactococcus	lactis	Lactococcus lactis subsp. lactis bv. diacetylactis	Siphovirus	Unclassified	Skunavirus	Lactococcus phage 17W12M	33017	34.888	863.064
	KX346249	Bacilli	Lactobacillales	Streptococcaceae	Lactococcus	lactis	Lactococcus lactis subsp. lactis bv. diacetylactis	Siphovirus	Unclassified	Skunavirus	Lactococcus phage 16W23	32477	34.76	821.019
	KX346250	Bacilli	Lactobacillales	Streptococcaceae	Lactococcus	lactis	Lactococcus lactis subsp. lactis bv. diacetylactis	Siphovirus	Unclassified	Skunavirus	Lactococcus phage MW18S	31877	34.774	809.038
	NC_049373	Bacilli	Lactobacillales	Streptococcaceae	Lactococcus	lactis	Lactococcus lactis subsp. lactis bv. diacetylactis	Siphovirus	Unclassified	Skunavirus	Lactococcus phage 16W23	32477	34.76	821.019
	MN534316	Bacilli	Lactobacillales	Streptococcaceae	Lactococcus	lactis	Lactococcus lactis subsp. lactis bv. diacetylactis TIFN2	Siphovirus	Unclassified	Unclassified	Lactococcus phage proPhi2	36976	35.607	862.28
	MN534317	Bacilli	Lactobacillales	Streptococcaceae	Lactococcus	lactis	Lactococcus lactis subsp. lactis bv. diacetylactis TIFN4	Siphovirus	Unclassified	Unclassified	Lactococcus phage proPhi4	36976	35.607	862.28
	NC_002666	Bacilli	Lactobacillales	Streptococcaceae	Lactococcus	lactis	Lactococcus lactis subsp. lactis IL1403	Siphovirus	Unclassified	Unclassified	Lactococcus phage bIL285	35538	35.188	847.937
	NC_002667	Bacilli	Lactobacillales	Streptococcaceae	Lactococcus	lactis	Lactococcus lactis subsp. lactis Il1403	Siphovirus	Unclassified	Unclassified	Lactococcus phage bIL286	41834	35.323	927.041
	NC_002668	Bacilli	Lactobacillales	Streptococcaceae	Lactococcus	lactis	Lactococcus lactis subsp. lactis Il1403	Siphovirus	Unclassified	Unclassified	Lactococcus phage bIL309	36949	35.679	897.122
	NC_008363	Bacilli	Lactobacillales	Streptococcaceae	Lactococcus	lactis	Lactococcus lactis subsp. lactis Il1403	Siphovirus	Unclassified	Skunavirus	Lactococcus phage P008	28538	34.68	692.903
	MN552147	Bacilli	Lactobacillales	Lactobacillaceae	Leuconostoc	mesenteroides	Leuconostoc mesenteroides	Siphovirus	Unclassified	Unaquatrovirus	Leuconostoc phage P974	27942	36.032	832.113
	GQ451696	Bacilli	Lactobacillales	Lactobacillaceae	Leuconostoc	mesenteroides	Leuconostoc mesenteroides 1-A4	Siphovirus	Unclassified	Unaquatrovirus	Leuconostoc phage 1-A4	29508	36.146	923.01
	NC_027987	Bacilli	Lactobacillales	Lactobacillaceae	Leuconostoc	mesenteroides	Leuconostoc mesenteroides 1-A4	Siphovirus	Unclassified	Unaquatrovirus	Leuconostoc phage 1-A4	29508	36.146	923.01
	KC013027	Bacilli	Lactobacillales	Lactobacillaceae	Leuconostoc	mesenteroides	Leuconostoc mesenteroides LN05	Siphovirus	Unclassified	Unaquatrovirus	Leuconostoc phage LN34	28022	35.972	822.165
	KC013028	Bacilli	Lactobacillales	Lactobacillaceae	Leuconostoc	mesenteroides	Leuconostoc mesenteroides LN05	Siphovirus	Unclassified	Unaquatrovirus	Leuconostoc phage phiLNTR2	28336	36.014	837.045
	KC013029	Bacilli	Lactobacillales	Lactobacillaceae	Leuconostoc	mesenteroides	Leuconostoc mesenteroides LN05	Siphovirus	Unclassified	Unaquatrovirus	Leuconostoc phage phiLNTR3	28015	36.052	834.007
	NC_024378	Bacilli	Lactobacillales	Lactobacillaceae	Leuconostoc	mesenteroides	Leuconostoc mesenteroides LN05	Siphovirus	Unclassified	Unaquatrovirus	Leuconostoc phage phiLNTR3	28015	36.052	834.007
	NC_024388	Bacilli	Lactobacillales	Lactobacillaceae	Leuconostoc	mesenteroides	Leuconostoc mesenteroides LN05	Siphovirus	Unclassified	Unaquatrovirus	Leuconostoc phage LN34	28022	35.972	822.165
	NC_024389	Bacilli	Lactobacillales	Lactobacillaceae	Leuconostoc	mesenteroides	Leuconostoc mesenteroides LN05	Siphovirus	Unclassified	Unaquatrovirus	Leuconostoc phage phiLNTR2	28336	36.014	837.045
	KC013026	Bacilli	Lactobacillales	Lactobacillaceae	Leuconostoc	mesenteroides	Leuconostoc mesenteroides LN25	Siphovirus	Unclassified	Unaquatrovirus	Leuconostoc phage LN25	28427	36.191	886.922
	NC_024386	Bacilli	Lactobacillales	Lactobacillaceae	Leuconostoc	mesenteroides	Leuconostoc mesenteroides LN25	Siphovirus	Unclassified	Unaquatrovirus	Leuconostoc phage LN25	28427	36.191	886.922
	JQ659259	Bacilli	Lactobacillales	Lactobacillaceae	Leuconostoc	mesenteroides	Leuconostoc mesenteroides subsp. dextranicum A1 (LMGT 3752)	Podovirus	Unclassified	Limdunavirus	Leuconostoc phage Lmd1	26201	36.403	777.122
	NC_018273	Bacilli	Lactobacillales	Lactobacillaceae	Leuconostoc	mesenteroides	Leuconostoc mesenteroides subsp. dextranicum A1 (LMGT 3752)	Podovirus	Unclassified	Limdunavirus	Leuconostoc phage Lmd1	26201	36.403	777.122
	KX578044	Bacilli	Lactobacillales	Lactobacillaceae	Leuconostoc	mesenteroides	Leuconostoc mesenteroides subsp. mesenteroides C19A	Siphovirus	Unclassified	Unaquatrovirus	Leuconostoc phage CHA	28142	35.992	836.943
	KX578043	Bacilli	Lactobacillales	Lactobacillaceae	Leuconostoc	mesenteroides	Leuconostoc mesenteroides subsp. mesenteroides C19B	Siphovirus	Unclassified	Unaquatrovirus	Leuconostoc phage CHB	28265	35.946	825.055
	KX578042	Bacilli	Lactobacillales	Lactobacillaceae	Leuconostoc	mesenteroides	Leuconostoc mesenteroides subsp. mesenteroides D4b	Siphovirus	Unclassified	Unaquatrovirus	Leuconostoc phage Ln-7	28093	36.301	873.13
	NC_054988	Bacilli	Lactobacillales	Lactobacillaceae	Leuconostoc	mesenteroides	Leuconostoc mesenteroides subsp. mesenteroides D4b	Siphovirus	Unclassified	Unaquatrovirus	Leuconostoc phage Ln-7	28093	36.301	873.13
	KM262191	Bacilli	Lactobacillales	Lactobacillaceae	Leuconostoc	mesenteroides	Leuconostoc mesenteroides subsp. mesenteroides D6a	Siphovirus	Unclassified	Unaquatrovirus	Leuconostoc phage Ln-8	28921	36.14	897.997
	NC_027377	Bacilli	Lactobacillales	Lactobacillaceae	Leuconostoc	mesenteroides	Leuconostoc mesenteroides subsp. mesenteroides D6a	Siphovirus	Unclassified	Unaquatrovirus	Leuconostoc phage Ln-8	28921	36.14	897.997
	KM262192	Bacilli	Lactobacillales	Lactobacillaceae	Leuconostoc	mesenteroides	Leuconostoc mesenteroides subsp. mesenteroides L79-1	Siphovirus	Unclassified	Unaquatrovirus	Leuconostoc phage Ln-9	28527	36.439	917.999
	NC_027358	Bacilli	Lactobacillales	Lactobacillaceae	Leuconostoc	mesenteroides	Leuconostoc mesenteroides subsp. mesenteroides L79-1	Siphovirus	Unclassified	Unaquatrovirus	Leuconostoc phage Ln-9	28527	36.439	917.999
	OM293948	Bacilli	Lactobacillales	Lactobacillaceae	Levilactobacillus	brevis	Levilactobacillus brevis KACC 11433	Myovirus	Herelleviridae	Tybeckvirus	Levilactobacillus phage ENFP1	138676	32.484	2241
	OL963531	Bacilli	Lactobacillales	Lactobacillaceae	Limosilactobacillus	fermentum	Limosilactobacillus fermentum	Siphovirus	Unclassified	Unclassified	Lactobacillus phage ADMH18Phi4	2270	45.551	99.0401
	DQ003638	Bacilli	Bacillales	Listeriaceae	Listeria	monocytogenes	Listeria monocytogenes	Myovirus	Herelleviridae	Pecentumvirus	Listeria phage A511	137619	35.929	2595.49
	DQ004855	Bacilli	Bacillales	Listeriaceae	Listeria	monocytogenes	Listeria monocytogenes	Myovirus	Herelleviridae	Pecentumvirus	Listeria phage P100	131384	36.039	2439.8
	KJ094029	Bacilli	Bacillales	Listeriaceae	Listeria	monocytogenes	Listeria monocytogenes	Myovirus	Herelleviridae	Pecentumvirus	Listeria phage LP-064	135279	35.926	2525.66
	KJ094030	Bacilli	Bacillales	Listeriaceae	Listeria	monocytogenes	Listeria monocytogenes	Myovirus	Herelleviridae	Pecentumvirus	Listeria phage LP-083-2	135831	35.868	2537.32
	KJ094031	Bacilli	Bacillales	Listeriaceae	Listeria	monocytogenes	Listeria monocytogenes	Myovirus	Herelleviridae	Pecentumvirus	Listeria phage LP-124	135764	35.874	2536.07
	KJ094033	Bacilli	Bacillales	Listeriaceae	Listeria	monocytogenes	Listeria monocytogenes	Myovirus	Herelleviridae	Pecentumvirus	Listeria phage LP-048	133048	35.966	2513.28
	KJ535721	Bacilli	Bacillales	Listeriaceae	Listeria	monocytogenes	Listeria monocytogenes	Myovirus	Herelleviridae	Pecentumvirus	Listeria phage List-36	131952	36.013	2442.43
	KJ535722	Bacilli	Bacillales	Listeriaceae	Listeria	monocytogenes	Listeria monocytogenes	Myovirus	Herelleviridae	Pecentumvirus	Listeria phage LMSP-25	138036	35.87	2549.52
	KJ586794	Bacilli	Bacillales	Listeriaceae	Listeria	monocytogenes	Listeria monocytogenes	Myovirus	Herelleviridae	Pecentumvirus	Listeria phage LMTA-34	138036	35.87	2549.52
	KJ586795	Bacilli	Bacillales	Listeriaceae	Listeria	monocytogenes	Listeria monocytogenes	Myovirus	Herelleviridae	Pecentumvirus	Listeria phage LMTA-94	136468	35.841	2535.58
	KJ591604	Bacilli	Bacillales	Listeriaceae	Listeria	monocytogenes	Listeria monocytogenes	Myovirus	Herelleviridae	Pecentumvirus	Listeria phage LMTA-148	132541	36.027	2449.36
	KJ591605	Bacilli	Bacillales	Listeriaceae	Listeria	monocytogenes	Listeria monocytogenes	Myovirus	Herelleviridae	Pecentumvirus	Listeria phage LMTA-57	136589	35.848	2524.16
	KM373208	Bacilli	Bacillales	Listeriaceae	Listeria	monocytogenes	Listeria monocytogenes	Myovirus	Herelleviridae	Pecentumvirus	Listeria phage WIL-1	134369	35.988	2508.67
	MK792752	Bacilli	Bacillales	Listeriaceae	Listeria	monocytogenes	Listeria monocytogenes	Myovirus	Herelleviridae	Pecentumvirus	Listeria phage vB-LmoM-SH3-3	136801	36.044	2581.43
	MT178766	Bacilli	Bacillales	Listeriaceae	Listeria	monocytogenes	Listeria monocytogenes	Myovirus	Herelleviridae	Pecentumvirus	Listeria phage P100plus	135028	35.91	2493.97
	MT178767	Bacilli	Bacillales	Listeriaceae	Listeria	monocytogenes	Listeria monocytogenes	Myovirus	Herelleviridae	Pecentumvirus	Listeria phage P200	135029	35.906	2492.64
	MT668623	Bacilli	Bacillales	Listeriaceae	Listeria	monocytogenes	Listeria monocytogenes	Myovirus	Herelleviridae	Pecentumvirus	Listeria phage LP-Mix_6.1	136804	35.929	2589.7
	MT668624	Bacilli	Bacillales	Listeriaceae	Listeria	monocytogenes	Listeria monocytogenes	Myovirus	Herelleviridae	Pecentumvirus	Listeria phage LP-Mix_6.2	138470	35.876	2579.7
	NC_007610	Bacilli	Bacillales	Listeriaceae	Listeria	monocytogenes	Listeria monocytogenes	Myovirus	Herelleviridae	Pecentumvirus	Listeria phage P100	131384	36.039	2439.8
	NC_009811	Bacilli	Bacillales	Listeriaceae	Listeria	monocytogenes	Listeria monocytogenes	Myovirus	Herelleviridae	Pecentumvirus	Listeria phage A511	137619	35.929	2595.49
	NC_024359	Bacilli	Bacillales	Listeriaceae	Listeria	monocytogenes	Listeria monocytogenes	Myovirus	Herelleviridae	Pecentumvirus	Listeria phage LP-048	133048	35.966	2513.28
	NC_024360	Bacilli	Bacillales	Listeriaceae	Listeria	monocytogenes	Listeria monocytogenes	Myovirus	Herelleviridae	Pecentumvirus	Listeria phage LMSP-25	138036	35.87	2549.52
	NC_024364	Bacilli	Bacillales	Listeriaceae	Listeria	monocytogenes	Listeria monocytogenes	Myovirus	Herelleviridae	Pecentumvirus	Listeria phage List-36	131952	36.013	2442.43
	NC_024383	Bacilli	Bacillales	Listeriaceae	Listeria	monocytogenes	Listeria monocytogenes	Myovirus	Herelleviridae	Pecentumvirus	Listeria phage LP-083-2	135831	35.868	2537.32
	NC_024787	Bacilli	Bacillales	Listeriaceae	Listeria	monocytogenes	Listeria monocytogenes	Myovirus	Herelleviridae	Pecentumvirus	Listeria phage LMTA-148	132541	36.027	2449.36
	NC_025440	Bacilli	Bacillales	Listeriaceae	Listeria	monocytogenes	Listeria monocytogenes	Myovirus	Herelleviridae	Pecentumvirus	Listeria phage WIL-1	134369	35.988	2508.67
	NC_041862	Bacilli	Bacillales	Listeriaceae	Listeria	monocytogenes	Listeria monocytogenes	Myovirus	Herelleviridae	Pecentumvirus	Listeria phage LP-064	135279	35.926	2525.66
	NC_042048	Bacilli	Bacillales	Listeriaceae	Listeria	monocytogenes	Listeria monocytogenes	Myovirus	Herelleviridae	Pecentumvirus	Listeria phage LMTA-34	138036	35.87	2549.52
	NC_047745	Bacilli	Bacillales	Listeriaceae	Listeria	monocytogenes	Listeria monocytogenes	Myovirus	Herelleviridae	Pecentumvirus	Listeria phage LP-124	135764	35.874	2536.07
	NC_047871	Bacilli	Bacillales	Listeriaceae	Listeria	monocytogenes	Listeria monocytogenes	Myovirus	Herelleviridae	Pecentumvirus	Listeria phage LMTA-57	136589	35.848	2524.16
	NC_047872	Bacilli	Bacillales	Listeriaceae	Listeria	monocytogenes	Listeria monocytogenes	Myovirus	Herelleviridae	Pecentumvirus	Listeria phage LMTA-94	136468	35.841	2535.58
	OR088597	Bacilli	Bacillales	Listeriaceae	Listeria	monocytogenes	Listeria monocytogenes	Myovirus	Herelleviridae	Pecentumvirus	Listeria phage cka15	137077	35.869	2549.63
	OR125582	Bacilli	Bacillales	Listeriaceae	Listeria	monocytogenes	Listeria monocytogenes	Myovirus	Herelleviridae	Pecentumvirus	Listeria phage cka4	135569	35.884	2510.74
	OR125583	Bacilli	Bacillales	Listeriaceae	Listeria	monocytogenes	Listeria monocytogenes	Myovirus	Herelleviridae	Pecentumvirus	Listeria phage cka8	136076	35.987	2545.98
	OR125584	Bacilli	Bacillales	Listeriaceae	Listeria	monocytogenes	Listeria monocytogenes	Myovirus	Herelleviridae	Pecentumvirus	Listeria phage cka11	136461	35.985	2553.19
	OR125585	Bacilli	Bacillales	Listeriaceae	Listeria	monocytogenes	Listeria monocytogenes	Myovirus	Herelleviridae	Pecentumvirus	Listeria phage cka14	136920	35.987	2563.14
	OR125586	Bacilli	Bacillales	Listeriaceae	Listeria	monocytogenes	Listeria monocytogenes	Myovirus	Herelleviridae	Pecentumvirus	Listeria phage cka16	133868	35.917	2491.28
	OR125587	Bacilli	Bacillales	Listeriaceae	Listeria	monocytogenes	Listeria monocytogenes	Myovirus	Herelleviridae	Pecentumvirus	Listeria phage cka17	134199	35.911	2496.1
	OR125588	Bacilli	Bacillales	Listeriaceae	Listeria	monocytogenes	Listeria monocytogenes	Myovirus	Herelleviridae	Pecentumvirus	Listeria phage cka18	133639	35.923	2481.68
	AJ242593	Bacilli	Bacillales	Listeriaceae	Listeria	monocytogenes	Listeria monocytogenes	Siphovirus	Unclassified	Unclassified	Listeria phage A118	40834	36.107	1436.95
	DQ003637	Bacilli	Bacillales	Listeriaceae	Listeria	monocytogenes	Listeria monocytogenes	Siphovirus	Unclassified	Unclassified	Listeria phage A500	38867	36.684	1464.12
	DQ003639	Bacilli	Bacillales	Listeriaceae	Listeria	monocytogenes	Listeria monocytogenes	Myovirus	Unclassified	Jelitavirus	Listeria phage B025	42653	35.1	1236.94
	DQ003640	Bacilli	Bacillales	Listeriaceae	Listeria	monocytogenes	Listeria monocytogenes	Siphovirus	Unclassified	Unclassified	Listeria phage B054	48172	36.212	1584.86
	DQ003641	Bacilli	Bacillales	Listeriaceae	Listeria	monocytogenes	Listeria monocytogenes	Siphovirus	Unclassified	Unclassified	Listeria phage P35	35822	40.818	1494.14
	DQ003642	Bacilli	Bacillales	Listeriaceae	Listeria	monocytogenes	Listeria monocytogenes	Siphovirus	Unclassified	Unclassified	Listeria phage A006	38124	35.497	1243.99
	KJ094020	Bacilli	Bacillales	Listeriaceae	Listeria	monocytogenes	Listeria monocytogenes	Siphovirus	Unclassified	Homburgvirus	Listeria phage LP-026	67150	36.258	1524.31
	KJ094021	Bacilli	Bacillales	Listeriaceae	Listeria	monocytogenes	Listeria monocytogenes	Siphovirus	Unclassified	Homburgvirus	Listeria phage LP-114	66676	36.434	1582.22
	KJ094022	Bacilli	Bacillales	Listeriaceae	Listeria	monocytogenes	Listeria monocytogenes	Siphovirus	Unclassified	Unclassified	Listeria phage LP-030-3	41156	36.554	1547.05
	KJ094023	Bacilli	Bacillales	Listeriaceae	Listeria	monocytogenes	Listeria monocytogenes	Siphovirus	Unclassified	Slepowronvirus	Listeria phage LP-101	43767	35.451	1358.97
	KP399677	Bacilli	Bacillales	Listeriaceae	Listeria	monocytogenes	Listeria monocytogenes	Siphovirus	Unclassified	Unclassified	Listeria phage vB_LmoS_188	38392	35.872	1319.15
	KP399678	Bacilli	Bacillales	Listeriaceae	Listeria	monocytogenes	Listeria monocytogenes	Siphovirus	Unclassified	Unclassified	Listeria phage vB_LmoS_293	40759	36.861	1596.12
	MZ361825	Bacilli	Bacillales	Listeriaceae	Listeria	monocytogenes	Listeria monocytogenes	Siphovirus	Unclassified	Unclassified	Listeria phage vB_LmoS_P9	36798	36.673	1421.87
	NC_003216	Bacilli	Bacillales	Listeriaceae	Listeria	monocytogenes	Listeria monocytogenes	Siphovirus	Unclassified	Unclassified	Listeria phage A118	40834	36.107	1436.95
	NC_009810	Bacilli	Bacillales	Listeriaceae	Listeria	monocytogenes	Listeria monocytogenes	Siphovirus	Unclassified	Unclassified	Listeria phage A500	38867	36.684	1464.12
	NC_009812	Bacilli	Bacillales	Listeriaceae	Listeria	monocytogenes	Listeria monocytogenes	Myovirus	Unclassified	Jelitavirus	Listeria phage B025	42653	35.1	1236.94
	NC_009813	Bacilli	Bacillales	Listeriaceae	Listeria	monocytogenes	Listeria monocytogenes	Siphovirus	Unclassified	Unclassified	Listeria phage B054	48172	36.212	1584.86
	NC_009814	Bacilli	Bacillales	Listeriaceae	Listeria	monocytogenes	Listeria monocytogenes	Siphovirus	Unclassified	Unclassified	Listeria phage P35	35822	40.818	1494.14
	NC_009815	Bacilli	Bacillales	Listeriaceae	Listeria	monocytogenes	Listeria monocytogenes	Siphovirus	Unclassified	Unclassified	Listeria phage A006	38124	35.497	1243.99
	NC_024375	Bacilli	Bacillales	Listeriaceae	Listeria	monocytogenes	Listeria monocytogenes	Siphovirus	Unclassified	Homburgvirus	Listeria phage LP-026	67150	36.258	1524.31
	NC_024384	Bacilli	Bacillales	Listeriaceae	Listeria	monocytogenes	Listeria monocytogenes	Siphovirus	Unclassified	Unclassified	Listeria phage LP-030-3	41156	36.554	1547.05
	NC_024387	Bacilli	Bacillales	Listeriaceae	Listeria	monocytogenes	Listeria monocytogenes	Siphovirus	Unclassified	Slepowronvirus	Listeria phage LP-101	43767	35.451	1358.97
	NC_024392	Bacilli	Bacillales	Listeriaceae	Listeria	monocytogenes	Listeria monocytogenes	Siphovirus	Unclassified	Homburgvirus	Listeria phage LP-114	66676	36.434	1582.22
	NC_028871	Bacilli	Bacillales	Listeriaceae	Listeria	monocytogenes	Listeria monocytogenes	Siphovirus	Unclassified	Unclassified	Listeria phage vB_LmoS_188	38392	35.872	1319.15
	NC_028929	Bacilli	Bacillales	Listeriaceae	Listeria	monocytogenes	Listeria monocytogenes	Siphovirus	Unclassified	Unclassified	Listeria phage vB_LmoS_293	40759	36.861	1596.12
	OK283618	Bacilli	Bacillales	Listeriaceae	Listeria	monocytogenes	Listeria monocytogenes	Siphovirus	Unclassified	Unclassified	Listeria phage LPML1	87038	38.707	1780.8
	OP894077	Bacilli	Bacillales	Listeriaceae	Listeria	monocytogenes	Listeria monocytogenes	Siphovirus	Unclassified	Unclassified	Listeria phage HS5	39936	36.313	1446.08
	ON456151	Bacilli	Bacillales	Listeriaceae	Listeria	monocytogenes	Listeria monocytogenes ATCC 19115	Siphovirus	Unclassified	Unclassified	Listeria phage HB17054	42079	36.721	1598.16
	MN128594	Bacilli	Bacillales	Listeriaceae	Listeria	monocytogenes	Listeria monocytogenes FSL F6-367	Myovirus	Herelleviridae	Pecentumvirus	Listeria phage LP-066	138918	35.833	2599.16
	MN128593	Bacilli	Bacillales	Listeriaceae	Listeria	monocytogenes	Listeria monocytogenes FSL F6-367	Siphovirus	Unclassified	Homburgvirus	Listeria phage LP-031	65468	36.41	1528.02
	MN904502	Bacilli	Bacillales	Listeriaceae	Listeria	monocytogenes	Listeria monocytogenes FSL F6-367	Siphovirus	Unclassified	Homburgvirus	Listeria phage LP-018	65284	36.395	1489.13
	MT500540	Bacilli	Bacillales	Listeriaceae	Listeria	monocytogenes	Listeria monocytogenes HM00113468	Siphovirus	Unclassified	Slepowronvirus	Listeria phage LP-HM00113468	40298	35.488	1221.03
	NC_049900	Bacilli	Bacillales	Listeriaceae	Listeria	monocytogenes	Listeria monocytogenes HM00113468	Siphovirus	Unclassified	Slepowronvirus	Listeria phage LP-HM00113468	40298	35.488	1221.03
	MN114082	Bacilli	Bacillales	Listeriaceae	Listeria	monocytogenes	Listeria monocytogenes J1-208	Siphovirus	Unclassified	Homburgvirus	Listeria phage LP-010	64629	36.409	1492.28
	MN114083	Bacilli	Bacillales	Listeriaceae	Listeria	monocytogenes	Listeria monocytogenes J1-208	Siphovirus	Unclassified	Homburgvirus	Listeria phage LP-013	65660	36.346	1512.15
	OP779214	Bacilli	Bacillales	Listeriaceae	Listeria	monocytogenes	Listeria monocytogenes LM 71	Siphovirus	Unclassified	Slepowronvirus	Listeria phage LP-P111	43578	35.027	1326.08
	MN172529	Bacilli	Bacillales	Listeriaceae	Listeria	monocytogenes	Listeria monocytogenes MACK	Myovirus	Herelleviridae	Pecentumvirus	Listeria phage LP-039	136234	35.914	2576.18
	AJ312240	Bacilli	Bacillales	Listeriaceae	Listeria	monocytogenes	Listeria monocytogenes ScottA	Podovirus	Unclassified	Psavirus	Listeria phage PSA	37618	34.725	1037.88
	NC_003291	Bacilli	Bacillales	Listeriaceae	Listeria	monocytogenes	Listeria monocytogenes ScottA	Podovirus	Unclassified	Psavirus	Listeria phage PSA	37618	34.725	1037.88
	MT438761	Bacilli	Bacillales	Listeriaceae	Listeria	monocytogenes	Listeria monocytogenes strain 3053 serotype 1/2a	Myovirus	Herelleviridae	Pecentumvirus	Listeria virus P61	136485	35.922	2560.46
	AB903967	Bacilli	Bacillales	Staphylococcaceae	Staphylococcus	aureus	Staphylococcus aureus	Myovirus	Herelleviridae	Kayvirus	Staphylococcus phage phiSA12	142094	30.31	1423.78
	EU136189	Bacilli	Bacillales	Staphylococcaceae	Staphylococcus	aureus	Staphylococcus aureus	Podovirus	Rountreeviridae	Rosenblumvirus	Staphylococcus phage SAP-2	17938	28.944	405.937
	FR852584	Bacilli	Bacillales	Staphylococcaceae	Staphylococcus	aureus	Staphylococcus aureus	Myovirus	Herelleviridae	Kayvirus	Staphylococcus phage ISP	138339	30.422	1384.77
	HF937074	Bacilli	Bacillales	Staphylococcaceae	Staphylococcus	aureus	Staphylococcus aureus	Podovirus	Rountreeviridae	Rosenblumvirus	Staphylococcus phage PSa3	17602	29.588	437.058
	HQ163896	Bacilli	Bacillales	Staphylococcaceae	Staphylococcus	aureus	Staphylococcus aureus	Myovirus	Herelleviridae	Kayvirus	Staphylococcus phage Sb1	127188	30.475	1264.25
	JQ686190	Bacilli	Bacillales	Staphylococcaceae	Staphylococcus	aureus	Staphylococcus aureus	Myovirus	Herelleviridae	Kayvirus	Staphylococcus phage G15	139806	30.228	1412.04
	JX194239	Bacilli	Bacillales	Staphylococcaceae	Staphylococcus	aureus	Staphylococcus aureus	Myovirus	Herelleviridae	Silviavirus	Staphylococcus phage SA11	136326	30.038	1469.59
	JX878671	Bacilli	Bacillales	Staphylococcaceae	Staphylococcus	aureus	Staphylococcus aureus	Myovirus	Herelleviridae	Kayvirus	Staphylococcus phage JD007	141836	30.371	1414.1
	KF766114	Bacilli	Bacillales	Staphylococcaceae	Staphylococcus	aureus	Staphylococcus aureus	Myovirus	Herelleviridae	Kayvirus	Staphylococcus phage K	148317	30.386	1514.32
	KP687431	Bacilli	Bacillales	Staphylococcaceae	Staphylococcus	aureus	Staphylococcus aureus	Myovirus	Herelleviridae	Kayvirus	Staphylococcus phage IME-SA1	140218	30.328	1396.57
	KP687432	Bacilli	Bacillales	Staphylococcaceae	Staphylococcus	aureus	Staphylococcus aureus	Myovirus	Herelleviridae	Kayvirus	Staphylococcus phage IME-SA2	140906	30.328	1403.42
	KP881332	Bacilli	Bacillales	Staphylococcaceae	Staphylococcus	aureus	Staphylococcus aureus	Myovirus	Herelleviridae	Silviavirus	Staphylococcus phage Stau2	133798	29.974	1462.41
	KR902361	Bacilli	Bacillales	Staphylococcaceae	Staphylococcus	aureus	Staphylococcus aureus	Myovirus	Herelleviridae	Kayvirus	Staphylococcus phage IME-SA118	139750	30.323	1391.91
	KR908644	Bacilli	Bacillales	Staphylococcaceae	Staphylococcus	aureus	Staphylococcus aureus	Myovirus	Herelleviridae	Kayvirus	Staphylococcus phage IME-SA119	141028	30.326	1407.46
	KU992911	Bacilli	Bacillales	Staphylococcaceae	Staphylococcus	aureus	Staphylococcus aureus	Podovirus	Rountreeviridae	Rosenblumvirus	Staphylococcus phage SLPW	17861	29.354	415.983
	KY000084	Bacilli	Bacillales	Staphylococcaceae	Staphylococcus	aureus	Staphylococcus aureus	Podovirus	Rountreeviridae	Rosenblumvirus	Staphylococcus phage SCH1	18023	29.34	424.982
	KY000085	Bacilli	Bacillales	Staphylococcaceae	Staphylococcus	aureus	Staphylococcus aureus	Podovirus	Rountreeviridae	Rosenblumvirus	Staphylococcus phage SCH111	18018	29.348	425.045
	KY779848	Bacilli	Bacillales	Staphylococcaceae	Staphylococcus	aureus	Staphylococcus aureus	Myovirus	Herelleviridae	Silviavirus	Staphylococcus phage qdsa001	135563	29.858	1458.66
	LC492751	Bacilli	Bacillales	Staphylococcaceae	Staphylococcus	aureus	Staphylococcus aureus	Myovirus	Herelleviridae	Silviavirus	Staphylococcus phage KSAP7	137950	29.874	1514.69
	LC492752	Bacilli	Bacillales	Staphylococcaceae	Staphylococcus	aureus	Staphylococcus aureus	Myovirus	Herelleviridae	Silviavirus	Staphylococcus phage KSAP11	138307	29.878	1518.61
	LC574321	Bacilli	Bacillales	Staphylococcaceae	Staphylococcus	aureus	Staphylococcus aureus	Myovirus	Herelleviridae	Kayvirus	Staphylococcus phage SaGU1	140909	30.22	1426
	LC576631	Bacilli	Bacillales	Staphylococcaceae	Staphylococcus	aureus	Staphylococcus aureus	Myovirus	Herelleviridae	Silviavirus	Staphylococcus phage vB_SauH_DELF3	136569	33.779	2928.04
	LC709172	Bacilli	Bacillales	Staphylococcaceae	Staphylococcus	aureus	Staphylococcus aureus	Podovirus	Rountreeviridae	Rosenblumvirus	Staphylococcus phage vB_SauP_JS26	17226	29.136	393.959
	MF398190	Bacilli	Bacillales	Staphylococcaceae	Staphylococcus	aureus	Staphylococcus aureus	Myovirus	Herelleviridae	Kayvirus	Staphylococcus phage vB_SauM-fRuSau02	148464	30.223	1499.49
	MG557618	Bacilli	Bacillales	Staphylococcaceae	Staphylococcus	aureus	Staphylococcus aureus	Myovirus	Herelleviridae	Kayvirus	Staphylococcus phage HSA30	140358	30.18	1413.41
	MG766218	Bacilli	Bacillales	Staphylococcaceae	Staphylococcus	aureus	Staphylococcus aureus	Podovirus	Rountreeviridae	Rosenblumvirus	Staphylococcus phage vB_SauP_phiAGO1.3	17603	28.955	399.94
	MG766219	Bacilli	Bacillales	Staphylococcaceae	Staphylococcus	aureus	Staphylococcus aureus	Podovirus	Rountreeviridae	Rosenblumvirus	Staphylococcus phage vB_SauP_phiAGO1.9	17637	28.962	400.007
	MH107118	Bacilli	Bacillales	Staphylococcaceae	Staphylococcus	aureus	Staphylococcus aureus	Podovirus	Rountreeviridae	Rosenblumvirus	Staphylococcus phage CSA13	17034	28.966	361.973
	MH159197	Bacilli	Bacillales	Staphylococcaceae	Staphylococcus	aureus	Staphylococcus aureus	Myovirus	Herelleviridae	Kayvirus	Staphylococcus phage VB_SavM_JYL01	141384	30.172	1402.53
	MK250904	Bacilli	Bacillales	Staphylococcaceae	Staphylococcus	aureus	Staphylococcus aureus	Myovirus	Herelleviridae	Kayvirus	Staphylococcus phage VB-SavM-JYL02	141384	30.18	1403.94
	MK417514	Bacilli	Bacillales	Staphylococcaceae	Staphylococcus	aureus	Staphylococcus aureus	Myovirus	Herelleviridae	Kayvirus	Staphylococcus virus Sa83	146004	30.314	1480.48
	MK417515	Bacilli	Bacillales	Staphylococcaceae	Staphylococcus	aureus	Staphylococcus aureus	Myovirus	Herelleviridae	Kayvirus	Staphylococcus virus Sa87	149108	30.332	1556.69
	MK417516	Bacilli	Bacillales	Staphylococcaceae	Staphylococcus	aureus	Staphylococcus aureus	Myovirus	Herelleviridae	Kayvirus	Staphylococcus phage J-Sa36	148312	30.387	1517.23
	MK584893	Bacilli	Bacillales	Staphylococcaceae	Staphylococcus	aureus	Staphylococcus aureus	Myovirus	Herelleviridae	Kayvirus	Staphylococcus phage vBSM-A1	140654	30.325	1407.95
	MK656892	Bacilli	Bacillales	Staphylococcaceae	Staphylococcus	aureus	Staphylococcus aureus	Myovirus	Herelleviridae	Kayvirus	Staphylococcus phage vBSP-A2	136528	30.447	1377.57
	MK764384	Bacilli	Bacillales	Staphylococcaceae	Staphylococcus	aureus	Staphylococcus aureus	Podovirus	Rountreeviridae	Rosenblumvirus	Staphylococcus phage SA46-CTH2	17505	28.866	384.935
	MK903033	Bacilli	Bacillales	Staphylococcaceae	Staphylococcus	aureus	Staphylococcus aureus	Podovirus	Rountreeviridae	Rosenblumvirus	Staphylococcus phage SA44-CTH7	17522	28.867	386.01
	MK922546	Bacilli	Bacillales	Staphylococcaceae	Staphylococcus	aureus	Staphylococcus aureus	Podovirus	Rountreeviridae	Rosenblumvirus	Staphylococcus phage SA1-CTA1	17527	28.773	396.987
	MK922547	Bacilli	Bacillales	Staphylococcaceae	Staphylococcus	aureus	Staphylococcus aureus	Podovirus	Rountreeviridae	Rosenblumvirus	Staphylococcus phage SA30-CTH2	17545	28.755	391.078
	MK922548	Bacilli	Bacillales	Staphylococcaceae	Staphylococcus	aureus	Staphylococcus aureus	Podovirus	Rountreeviridae	Rosenblumvirus	Staphylococcus phage SA46-CTH4	17473	28.764	389.997
	MK936475	Bacilli	Bacillales	Staphylococcaceae	Staphylococcus	aureus	Staphylococcus aureus	Podovirus	Rountreeviridae	Rosenblumvirus	Staphylococcus phage SA03-CTH2	17511	28.793	389.97
	MK936476	Bacilli	Bacillales	Staphylococcaceae	Staphylococcus	aureus	Staphylococcus aureus	Podovirus	Rountreeviridae	Rosenblumvirus	Staphylococcus phage SA46-CL1	17508	28.81	383.95
	MN045228	Bacilli	Bacillales	Staphylococcaceae	Staphylococcus	aureus	Staphylococcus aureus	Myovirus	Herelleviridae	Kayvirus	Staphylococcus phage Maine	141712	30.409	1421.37
	MN047438	Bacilli	Bacillales	Staphylococcaceae	Staphylococcus	aureus	Staphylococcus aureus	Myovirus	Herelleviridae	Kayvirus	Staphylococcus phage vB_SauM-515A1	148511	30.236	1489.57
	MN091625	Bacilli	Bacillales	Staphylococcaceae	Staphylococcus	aureus	Staphylococcus aureus	Myovirus	Herelleviridae	Unclassified	Staphylococcus phage PALS_1	138776	30.105	1415.52
	MN098325	Bacilli	Bacillales	Staphylococcaceae	Staphylococcus	aureus	Staphylococcus aureus	Podovirus	Rountreeviridae	Rosenblumvirus	Staphylococcus phage Portland	17711	29.293	420.99
	MN150710	Bacilli	Bacillales	Staphylococcaceae	Staphylococcus	aureus	Staphylococcus aureus	Podovirus	Rountreeviridae	Rosenblumvirus	Staphylococcus phage vB_SauP-436A1	18028	29.343	425.1
	MN304941	Bacilli	Bacillales	Staphylococcaceae	Staphylococcus	aureus	Staphylococcus aureus	Myovirus	Herelleviridae	Kayvirus	Staphylococcus phage vB_SauH_IME522	140246	30.192	1424.9
	MN336261	Bacilli	Bacillales	Staphylococcaceae	Staphylococcus	aureus	Staphylococcus aureus	Myovirus	Herelleviridae	Kayvirus	Staphylococcus phage Sb1_8383	139606	30.399	1389.08
	MN336262	Bacilli	Bacillales	Staphylococcaceae	Staphylococcus	aureus	Staphylococcus aureus	Myovirus	Herelleviridae	Kayvirus	Staphylococcus phage Sb1M_6168	138231	30.425	1386.46
	MN336263	Bacilli	Bacillales	Staphylococcaceae	Staphylococcus	aureus	Staphylococcus aureus	Myovirus	Herelleviridae	Kayvirus	Staphylococcus phage Sb1M_9832	138231	30.425	1386.46
	MT226657	Bacilli	Bacillales	Staphylococcaceae	Staphylococcus	aureus	Staphylococcus aureus	Myovirus	Herelleviridae	Kayvirus	Staphylococcus phage SAM2	137617	30.422	1372.04
	MT338525	Bacilli	Bacillales	Staphylococcaceae	Staphylococcus	aureus	Staphylococcus aureus	Myovirus	Herelleviridae	Kayvirus	Staphylococcus phage SAM1	147588	30.209	1484.74
	MT786458	Bacilli	Bacillales	Staphylococcaceae	Staphylococcus	aureus	Staphylococcus aureus	Myovirus	Herelleviridae	Kayvirus	Staphylococcus phage vB_SauH_SAP1	143375	30.161	1446.65
	MT787017	Bacilli	Bacillales	Staphylococcaceae	Staphylococcus	aureus	Staphylococcus aureus	Myovirus	Herelleviridae	Unclassified	Staphylococcus phage WV	141342	30.574	1537.8
	MT926124	Bacilli	Bacillales	Staphylococcaceae	Staphylococcus	aureus	Staphylococcus aureus	Podovirus	Rountreeviridae	Rosenblumvirus	Staphylococcus phage Portland	17471	29.569	426.991
	MW286254	Bacilli	Bacillales	Staphylococcaceae	Staphylococcus	aureus	Staphylococcus aureus	Podovirus	Rountreeviridae	Rosenblumvirus	Staphylococcus phage TSP	17987	29.427	426.112
	MW460250	Bacilli	Bacillales	Staphylococcaceae	Staphylococcus	aureus	Staphylococcus aureus	Myovirus	Herelleviridae	Kayvirus	Staphylococcus phage SAOMS1	140135	30.366	1398.55
	MW528836	Bacilli	Bacillales	Staphylococcaceae	Staphylococcus	aureus	Staphylococcus aureus	Myovirus	Herelleviridae	Kayvirus	Staphylococcus phage vB_SauH_2002	145076	30.358	1462.37
	MZ359091	Bacilli	Bacillales	Staphylococcaceae	Staphylococcus	aureus	Staphylococcus aureus	Podovirus	Rountreeviridae	Rosenblumvirus	Staphylococcus phage JPL-50	16927	29.273	376.964
	MZ643272	Bacilli	Bacillales	Staphylococcaceae	Staphylococcus	aureus	Staphylococcus aureus	Myovirus	Herelleviridae	Silviavirus	Staphylococcus phage vB_Sau-RP15	139486	29.889	1503.66
	NC_004679	Bacilli	Bacillales	Staphylococcaceae	Staphylococcus	aureus	Staphylococcus aureus	Podovirus	Rountreeviridae	Rosenblumvirus	Staphylococcus phage P68	18227	29.325	427.97
	NC_005880	Bacilli	Bacillales	Staphylococcaceae	Staphylococcus	aureus	Staphylococcus aureus	Myovirus	Herelleviridae	Kayvirus	Staphylococcus phage K	148317	30.386	1514.32
	NC_007021	Bacilli	Bacillales	Staphylococcaceae	Staphylococcus	aureus	Staphylococcus aureus	Myovirus	Herelleviridae	Twortvirus	Staphylococcus phage Twort	130706	30.261	1548.87
	NC_007046	Bacilli	Bacillales	Staphylococcaceae	Staphylococcus	aureus	Staphylococcus aureus	Podovirus	Rountreeviridae	Rosenblumvirus	Staphylococcus phage 66	18199	29.287	418.941
	NC_007066	Bacilli	Bacillales	Staphylococcaceae	Staphylococcus	aureus	Staphylococcus aureus	Myovirus	Herelleviridae	Kayvirus	Staphylococcus phage G1	138715	30.388	1385.76
	NC_009875	Bacilli	Bacillales	Staphylococcaceae	Staphylococcus	aureus	Staphylococcus aureus	Podovirus	Rountreeviridae	Rosenblumvirus	Staphylococcus phage SAP-2	17938	28.944	405.937
	NC_019448	Bacilli	Bacillales	Staphylococcaceae	Staphylococcus	aureus	Staphylococcus aureus	Myovirus	Herelleviridae	Kayvirus	Staphylococcus phage G15	139806	30.228	1412.04
	NC_019511	Bacilli	Bacillales	Staphylococcaceae	Staphylococcus	aureus	Staphylococcus aureus	Myovirus	Herelleviridae	Silviavirus	Staphylococcus phage SA11	136326	30.038	1469.59
	NC_019726	Bacilli	Bacillales	Staphylococcaceae	Staphylococcus	aureus	Staphylococcus aureus	Myovirus	Herelleviridae	Kayvirus	Staphylococcus phage JD007	141836	30.371	1414.1
	NC_023009	Bacilli	Bacillales	Staphylococcaceae	Staphylococcus	aureus	Staphylococcus aureus	Myovirus	Herelleviridae	Kayvirus	Staphylococcus phage Sb1	127188	30.475	1264.25
	NC_023573	Bacilli	Bacillales	Staphylococcaceae	Staphylococcus	aureus	Staphylococcus aureus	Myovirus	Herelleviridae	Kayvirus	Staphylococcus phage phiSA12	142094	30.31	1423.78
	NC_030933	Bacilli	Bacillales	Staphylococcaceae	Staphylococcus	aureus	Staphylococcus aureus	Myovirus	Herelleviridae	Silviavirus	Staphylococcus phage Stau2	133798	29.974	1462.41
	NC_031008	Bacilli	Bacillales	Staphylococcaceae	Staphylococcus	aureus	Staphylococcus aureus	Podovirus	Rountreeviridae	Rosenblumvirus	Staphylococcus phage SLPW	17861	29.354	415.983
	NC_047720	Bacilli	Bacillales	Staphylococcaceae	Staphylococcus	aureus	Staphylococcus aureus	Myovirus	Herelleviridae	Kayvirus	Staphylococcus phage ISP	138339	30.422	1384.77
	NC_047729	Bacilli	Bacillales	Staphylococcaceae	Staphylococcus	aureus	Staphylococcus aureus	Myovirus	Herelleviridae	Kayvirus	Staphylococcus phage IME-SA1	140218	30.328	1396.57
	NC_047730	Bacilli	Bacillales	Staphylococcaceae	Staphylococcus	aureus	Staphylococcus aureus	Myovirus	Herelleviridae	Kayvirus	Staphylococcus phage IME-SA2	140906	30.328	1403.42
	NC_047731	Bacilli	Bacillales	Staphylococcaceae	Staphylococcus	aureus	Staphylococcus aureus	Myovirus	Herelleviridae	Kayvirus	Staphylococcus phage IME-SA118	139750	30.323	1391.91
	NC_047732	Bacilli	Bacillales	Staphylococcaceae	Staphylococcus	aureus	Staphylococcus aureus	Myovirus	Herelleviridae	Kayvirus	Staphylococcus phage IME-SA119	141028	30.326	1407.46
	NC_047788	Bacilli	Bacillales	Staphylococcaceae	Staphylococcus	aureus	Staphylococcus aureus	Podovirus	Rountreeviridae	Rosenblumvirus	Staphylococcus phage SCH1	18023	29.34	424.982
	NC_047855	Bacilli	Bacillales	Staphylococcaceae	Staphylococcus	aureus	Staphylococcus aureus	Podovirus	Rountreeviridae	Rosenblumvirus	Staphylococcus phage PSa3	17602	29.588	437.058
	NC_047919	Bacilli	Bacillales	Staphylococcaceae	Staphylococcus	aureus	Staphylococcus aureus	Podovirus	Rountreeviridae	Rosenblumvirus	Staphylococcus phage vB_SauP_phiAGO1.3	17603	28.955	399.94
	NC_048159	Bacilli	Bacillales	Staphylococcaceae	Staphylococcus	aureus	Staphylococcus aureus	Podovirus	Rountreeviridae	Rosenblumvirus	Staphylococcus phage CSA13	17034	28.966	361.973
	NC_055802	Bacilli	Bacillales	Staphylococcaceae	Staphylococcus	aureus	Staphylococcus aureus	Podovirus	Rountreeviridae	Rosenblumvirus	Staphylococcus phage SA46-CL1	17508	28.81	383.95
	NC_055814	Bacilli	Bacillales	Staphylococcaceae	Staphylococcus	aureus	Staphylococcus aureus	Podovirus	Rountreeviridae	Rosenblumvirus	Staphylococcus phage Portland	17711	29.293	420.99
	NC_055906	Bacilli	Bacillales	Staphylococcaceae	Staphylococcus	aureus	Staphylococcus aureus	Podovirus	Rountreeviridae	Rosenblumvirus	Staphylococcus phage vB_SauP_EBHT	17471	29.569	426.991
	NC_070878	Bacilli	Bacillales	Staphylococcaceae	Staphylococcus	aureus	Staphylococcus aureus	Podovirus	Rountreeviridae	Rosenblumvirus	Staphylococcus phage JPL-50	16927	29.273	376.964
	OL362280	Bacilli	Bacillales	Staphylococcaceae	Staphylococcus	aureus	Staphylococcus aureus	Myovirus	Herelleviridae	Kayvirus	Staphylococcus phage SA4_Green-2022a	148614	30.382	1514.38
	OL741057	Bacilli	Bacillales	Staphylococcaceae	Staphylococcus	aureus	Staphylococcus aureus	Myovirus	Herelleviridae	Unclassified	Staphylococcus phage vB_Sau_P68	139409	31.001	1592.05
	OL960567	Bacilli	Bacillales	Staphylococcaceae	Staphylococcus	aureus	Staphylococcus aureus	Myovirus	Herelleviridae	Kayvirus	Staphylococcus phage APTC_SA_2	137622	30.417	1370.72
	OL960568	Bacilli	Bacillales	Staphylococcaceae	Staphylococcus	aureus	Staphylococcus aureus	Myovirus	Herelleviridae	Kayvirus	Staphylococcus phage APTC_SA_4	137551	30.416	1371.38
	OL960569	Bacilli	Bacillales	Staphylococcaceae	Staphylococcus	aureus	Staphylococcus aureus	Myovirus	Herelleviridae	Kayvirus	Staphylococcus phage APTC_SA_12	141041	30.357	1414.64
	OM850391	Bacilli	Bacillales	Staphylococcaceae	Staphylococcus	aureus	Staphylococcus aureus	Myovirus	Herelleviridae	Unclassified	Staphylococcus phage O1-102	142419	30.709	1515.34
	OM850392	Bacilli	Bacillales	Staphylococcaceae	Staphylococcus	aureus	Staphylococcus aureus	Myovirus	Herelleviridae	Unclassified	Staphylococcus phage B2-102	142419	30.709	1515.34
	ON113344	Bacilli	Bacillales	Staphylococcaceae	Staphylococcus	aureus	Staphylococcus aureus	Myovirus	Herelleviridae	Unclassified	Staphylococcus phage T2-102	142419	30.709	1515.34
	ON814135	Bacilli	Bacillales	Staphylococcaceae	Staphylococcus	aureus	Staphylococcus aureus	Myovirus	Herelleviridae	Silviavirus	Staphylococcus phage vB_SauM-V1SA20	136866	30.019	1475.42
	OP039102	Bacilli	Bacillales	Staphylococcaceae	Staphylococcus	aureus	Staphylococcus aureus	Myovirus	Herelleviridae	Kayvirus	Staphylococcus phage LJT-1	143914	30.195	1447.77
	OP263967	Bacilli	Bacillales	Staphylococcaceae	Staphylococcus	aureus	Staphylococcus aureus	Myovirus	Herelleviridae	Kayvirus	Staphylococcus phage Biyabeda-mokiny_1	141091	30.445	1405.27
	OP263968	Bacilli	Bacillales	Staphylococcaceae	Staphylococcus	aureus	Staphylococcus aureus	Myovirus	Herelleviridae	Kayvirus	Staphylococcus phage Biyabeda-mokiny_2	140800	30.396	1382.66
	OP263969	Bacilli	Bacillales	Staphylococcaceae	Staphylococcus	aureus	Staphylococcus aureus	Myovirus	Herelleviridae	Silviavirus	Staphylococcus phage Koomba-kaat_1	135469	30.093	1449.52
	OP651044	Bacilli	Bacillales	Staphylococcaceae	Staphylococcus	aureus	Staphylococcus aureus	Myovirus	Herelleviridae	Kayvirus	Staphylococcus phage vb_SaH_Safa	148740	30.251	1508.22
	OQ129425	Bacilli	Bacillales	Staphylococcaceae	Staphylococcus	aureus	Staphylococcus aureus	Myovirus	Herelleviridae	Unclassified	Staphylococcus phage vB_SauM_JDYN	143839	30.804	1544.83
	OQ129426	Bacilli	Bacillales	Staphylococcaceae	Staphylococcus	aureus	Staphylococcus aureus	Myovirus	Herelleviridae	Baoshanvirus	Staphylococcus phage vB_SauM_JDF86	146296	29.797	1422
	OQ557157	Bacilli	Bacillales	Staphylococcaceae	Staphylococcus	aureus	Staphylococcus aureus	Myovirus	Herelleviridae	Silviavirus	Staphylococcus phage vB_SauH_SPJ2	142846	29.88	1581.31
	OR062948	Bacilli	Bacillales	Staphylococcaceae	Staphylococcus	aureus	Staphylococcus aureus	Podovirus	Rountreeviridae	Rosenblumvirus	Staphylococcus phage 351Saur083PP	17209	29.281	399.077
	OR062949	Bacilli	Bacillales	Staphylococcaceae	Staphylococcus	aureus	Staphylococcus aureus	Myovirus	Herelleviridae	Kayvirus	Staphylococcus phage 355Saur083PP	143709	30.409	1444.28
	OR062950	Bacilli	Bacillales	Staphylococcaceae	Staphylococcus	aureus	Staphylococcus aureus	Myovirus	Herelleviridae	Kayvirus	Staphylococcus phage 357Saur119PP	140580	30.356	1393.15
	AB044554	Bacilli	Bacillales	Staphylococcaceae	Staphylococcus	aureus	Staphylococcus aureus	Siphovirus	Unclassified	Peeveelvirus	Staphylococcus prophage phiPV83	45636	33.476	1222.13
	AB370205	Bacilli	Bacillales	Staphylococcaceae	Staphylococcus	aureus	Staphylococcus aureus	Siphovirus	Unclassified	Dubowvirus	Staphylococcus phage phiMR25	44342	34.326	1316.07
	AB370268	Bacilli	Bacillales	Staphylococcaceae	Staphylococcus	aureus	Staphylococcus aureus	Siphovirus	Unclassified	Phietavirus	Staphylococcus phage phiMR11	43011	35.63	1443.02
	AP008953	Bacilli	Bacillales	Staphylococcaceae	Staphylococcus	aureus	Staphylococcus aureus	Siphovirus	Unclassified	Dubowvirus	Staphylococcus phage phiETA2	43265	34.279	1298.82
	AP008954	Bacilli	Bacillales	Staphylococcaceae	Staphylococcus	aureus	Staphylococcus aureus	Siphovirus	Unclassified	Phietavirus	Staphylococcus phage phiETA3	43282	34.899	1319.24
	AP009363	Bacilli	Bacillales	Staphylococcaceae	Staphylococcus	aureus	Staphylococcus aureus	Siphovirus	Unclassified	Triavirus	Staphylococcus phage phi2958PVL	47342	33.04	924.116
	AY954948	Bacilli	Bacillales	Staphylococcaceae	Staphylococcus	aureus	Staphylococcus aureus	Siphovirus	Unclassified	Unclassified	Staphylococcus phage PT1028	15603	31.417	356.06
	EU861004	Bacilli	Bacillales	Staphylococcaceae	Staphylococcus	aureus	Staphylococcus aureus	Siphovirus	Unclassified	Dubowvirus	Staphylococcus phage vB_SauS-phiIPLA88	42526	34.913	1342.12
	EU861005	Bacilli	Bacillales	Staphylococcaceae	Staphylococcus	aureus	Staphylococcus aureus	Siphovirus	Unclassified	Triavirus	Staphylococcus phage phiSauS-IPLA35	45344	33.246	947.236
	GQ398772	Bacilli	Bacillales	Staphylococcaceae	Staphylococcus	aureus	Staphylococcus aureus	Siphovirus	Unclassified	Biseptimavirus	Staphylococcus phage P954	40761	33.993	1169.84
	GU169904	Bacilli	Bacillales	Staphylococcaceae	Staphylococcus	aureus	Staphylococcus aureus	Siphovirus	Unclassified	Unclassified	Staphylococcus phage SA1	147303	45.827	8054.53
	GU477322	Bacilli	Bacillales	Staphylococcaceae	Staphylococcus	aureus	Staphylococcus aureus	Siphovirus	Unclassified	Dubowvirus	Staphylococcus phage SAP-26	41207	34.016	1232.91
	HQ127381	Bacilli	Bacillales	Staphylococcaceae	Staphylococcus	aureus	Staphylococcus aureus	Siphovirus	Unclassified	Dubowvirus	Staphylococcus phage TEM126	41882	33.676	1235.94
	JQ779023	Bacilli	Bacillales	Staphylococcaceae	Staphylococcus	aureus	Staphylococcus aureus	Siphovirus	Unclassified	Triavirus	Staphylococcus phage SMSAP5	45552	33.415	945.204
	JQ779024	Bacilli	Bacillales	Staphylococcaceae	Staphylococcus	aureus	Staphylococcus aureus	Siphovirus	Unclassified	Dubowvirus	Staphylococcus phage TEM123	43786	34.036	1335.91
	JQ957932	Bacilli	Bacillales	Staphylococcaceae	Staphylococcus	aureus	Staphylococcus aureus	Siphovirus	Unclassified	Triavirus	Staphylococcus phage StauST398-2	45572	33.341	981.165
	JX094501	Bacilli	Bacillales	Staphylococcaceae	Staphylococcus	aureus	Staphylococcus aureus	Siphovirus	Unclassified	Phietavirus	Staphylococcus phage SA13	42652	35.419	1404.1
	JX174275	Bacilli	Bacillales	Staphylococcaceae	Staphylococcus	aureus	Staphylococcus aureus	Siphovirus	Unclassified	Triavirus	Staphylococcus phage LH1	46048	33.191	935.235
	JX274646	Bacilli	Bacillales	Staphylococcaceae	Staphylococcus	aureus	Staphylococcus aureus	Siphovirus	Unclassified	Dubowvirus	Staphylococcus phage SP5	43305	34.446	1305.21
	JX274647	Bacilli	Bacillales	Staphylococcaceae	Staphylococcus	aureus	Staphylococcus aureus	Siphovirus	Unclassified	Dubowvirus	Staphylococcus phage SP6	42902	34.539	1286.2
	KC595278	Bacilli	Bacillales	Staphylococcaceae	Staphylococcus	aureus	Staphylococcus aureus	Siphovirus	Unclassified	Biseptimavirus	Staphylococcus phage StauST398-4	42906	33.084	1146.02
	KC595279	Bacilli	Bacillales	Staphylococcaceae	Staphylococcus	aureus	Staphylococcus aureus	Siphovirus	Unclassified	Phietavirus	Staphylococcus phage StauST398-5	43301	35.135	1418.11
	KJ140076	Bacilli	Bacillales	Staphylococcaceae	Staphylococcus	aureus	Staphylococcus aureus	Siphovirus	Unclassified	Phietavirus	Staphylococcus phage DW2	41941	35.977	1433.96
	KJ452291	Bacilli	Bacillales	Staphylococcaceae	Staphylococcus	aureus	Staphylococcus aureus	Siphovirus	Unclassified	Phietavirus	Staphylococcus phage 3MRA	41931	35.411	1296.93
	KJ452292	Bacilli	Bacillales	Staphylococcaceae	Staphylococcus	aureus	Staphylococcus aureus	Siphovirus	Unclassified	Biseptimavirus	Staphylococcus phage 23MRA	43098	32.902	1155.89
	KT186243	Bacilli	Bacillales	Staphylococcaceae	Staphylococcus	aureus	Staphylococcus aureus	Siphovirus	Unclassified	Triavirus	Staphylococcus phage vB_SauS_phi2	44222	33.716	964.924
	KT809368	Bacilli	Bacillales	Staphylococcaceae	Staphylococcus	aureus	Staphylococcus aureus	Siphovirus	Unclassified	Biseptimavirus	Staphylococcus phage P282	41960	32.96	1116.98
	KT809369	Bacilli	Bacillales	Staphylococcaceae	Staphylococcus	aureus	Staphylococcus aureus	Siphovirus	Unclassified	Biseptimavirus	Staphylococcus phage P630	40448	33.747	1160.05
	KT878766	Bacilli	Bacillales	Staphylococcaceae	Staphylococcus	aureus	Staphylococcus aureus	Siphovirus	Unclassified	Biseptimavirus	Staphylococcus phage P1105	42282	33.463	1123.01
	KX156762	Bacilli	Bacillales	Staphylococcaceae	Staphylococcus	aureus	Staphylococcus aureus	Siphovirus	Unclassified	Unclassified	Staphylococcus phage vB_SauS_IMEP5	44677	34.261	1098.16
	KY056620	Bacilli	Bacillales	Staphylococcaceae	Staphylococcus	aureus	Staphylococcus aureus	Siphovirus	Unclassified	Triavirus	Staphylococcus phage P240	45985	33.111	931.196
	KY695153	Bacilli	Bacillales	Staphylococcaceae	Staphylococcus	aureus	Staphylococcus aureus	Siphovirus	Unclassified	Peeveelvirus	Staphylococcus phage SA7	34730	34.129	1003
	LC541428	Bacilli	Bacillales	Staphylococcaceae	Staphylococcus	aureus	Staphylococcus aureus	Siphovirus	Unclassified	Triavirus	Staphylococcus phage vB_SauS_JS02	46435	33.143	964.919
	LC680885	Bacilli	Bacillales	Staphylococcaceae	Staphylococcus	aureus	Staphylococcus aureus	Siphovirus	Unclassified	Unclassified	Staphylococcus phage S6	267055	25.09	2267.3
	LC779550	Bacilli	Bacillales	Staphylococcaceae	Staphylococcus	aureus	Staphylococcus aureus	Siphovirus	Unclassified	Triavirus	Staphylococcus phage S1	40645	34.066	868.99
	MG557619	Bacilli	Bacillales	Staphylococcaceae	Staphylococcus	aureus	Staphylococcus aureus	Siphovirus	Unclassified	Dubowvirus	Staphylococcus phage HSA84	42650	34.567	1299.97
	MH321492	Bacilli	Bacillales	Staphylococcaceae	Staphylococcus	aureus	Staphylococcus aureus	Siphovirus	Unclassified	Dubowvirus	Staphylococcus phage Lorac	43147	34.575	1318.14
	MH356730	Bacilli	Bacillales	Staphylococcaceae	Staphylococcus	aureus	Staphylococcus aureus	Siphovirus	Unclassified	Sextaecvirus	Staphylococcus phage VB-SauS-SA2	89055	31.917	1287.74
	MH384259	Bacilli	Bacillales	Staphylococcaceae	Staphylococcus	aureus	Staphylococcus aureus	Siphovirus	Unclassified	Biseptimavirus	Staphylococcus phage SA1014ruMSSAST7	43504	33.08	1152.86
	MH384260	Bacilli	Bacillales	Staphylococcaceae	Staphylococcus	aureus	Staphylococcus aureus	Siphovirus	Unclassified	Peeveelvirus	Staphylococcus phage SA780ruMSSAST101	43184	33.554	1194.9
	MH384261	Bacilli	Bacillales	Staphylococcaceae	Staphylococcus	aureus	Staphylococcus aureus	Siphovirus	Unclassified	Triavirus	Staphylococcus phage SA137ruMSSAST121PVL	45999	33.305	949.419
	MK348510	Bacilli	Bacillales	Staphylococcaceae	Staphylococcus	aureus	Staphylococcus aureus	Siphovirus	Unclassified	Triavirus	Staphylococcus phage vB_SauS_fPfSau02	45108	33.708	1043.8
	MK618716	Bacilli	Bacillales	Staphylococcaceae	Staphylococcus	aureus	Staphylococcus aureus	Siphovirus	Unclassified	Phietavirus	Staphylococcus phage Sebago	43878	35.314	1444.9
	MN091626	Bacilli	Bacillales	Staphylococcaceae	Staphylococcus	aureus	Staphylococcus aureus	Siphovirus	Unclassified	Unclassified	Staphylococcus phage PALS_2	268748	25.133	2289.73
	MT899504	Bacilli	Bacillales	Staphylococcaceae	Staphylococcus	aureus	Staphylococcus aureus	Siphovirus	Unclassified	Triavirus	Staphylococcus phage JD419	45509	33.536	997.102
	MW147366	Bacilli	Bacillales	Staphylococcaceae	Staphylococcus	aureus	Staphylococcus aureus	Siphovirus	Unclassified	Peeveelvirus	Staphylococcus phage B_UFSM4	41290	33.972	1161.9
	MW192778	Bacilli	Bacillales	Staphylococcaceae	Staphylococcus	aureus	Staphylococcus aureus	Siphovirus	Unclassified	Peeveelvirus	Staphylococcus phage B_UFSM5	41732	33.976	1175.17
	MW248466	Bacilli	Bacillales	Staphylococcaceae	Staphylococcus	aureus	Staphylococcus aureus	Siphovirus	Unclassified	Unclassified	Staphylococcus phage MarsHill	266637	25.178	2301.08
	MW349128	Bacilli	Bacillales	Staphylococcaceae	Staphylococcus	aureus	Staphylococcus aureus	Siphovirus	Unclassified	Unclassified	Staphylococcus phage Machias	274478	24.753	2138.18
	MW349129	Bacilli	Bacillales	Staphylococcaceae	Staphylococcus	aureus	Staphylococcus aureus	Siphovirus	Unclassified	Unclassified	Staphylococcus phage Madawaska	265446	25.132	2282.84
	MW627293	Bacilli	Bacillales	Staphylococcaceae	Staphylococcus	aureus	Staphylococcus aureus	Siphovirus	Unclassified	Peeveelvirus	Staphylococcus phage B_UFSM3	42835	34.126	1225.94
	MW846279	Bacilli	Bacillales	Staphylococcaceae	Staphylococcus	aureus	Staphylococcus aureus	Siphovirus	Unclassified	Dubowvirus	Staphylococcus phage SA3821	43417	34.242	1291.22
	MW924889	Bacilli	Bacillales	Staphylococcaceae	Staphylococcus	aureus	Staphylococcus aureus	Siphovirus	Unclassified	Biseptimavirus	Staphylococcus phage vB_StaphS-IVBph354	41970	32.964	1116.82
	MZ041098	Bacilli	Bacillales	Staphylococcaceae	Staphylococcus	aureus	Staphylococcus aureus	Siphovirus	Unclassified	Phietavirus	Staphylococcus phage DSP07	42483	35.252	1325.89
	NC_002486	Bacilli	Bacillales	Staphylococcaceae	Staphylococcus	aureus	Staphylococcus aureus	Siphovirus	Unclassified	Peeveelvirus	Staphylococcus prophage phiPV83	45636	33.476	1222.13
	NC_002661	Bacilli	Bacillales	Staphylococcaceae	Staphylococcus	aureus	Staphylococcus aureus	Siphovirus	Unclassified	Triavirus	Staphylococcus phage phiSLT	42942	33.312	967.913
	NC_005356	Bacilli	Bacillales	Staphylococcaceae	Staphylococcus	aureus	Staphylococcus aureus	Siphovirus	Unclassified	Biseptimavirus	Staphylococcus phage 77	41708	33.533	1124.03
	NC_007048	Bacilli	Bacillales	Staphylococcaceae	Staphylococcus	aureus	Staphylococcus aureus	Siphovirus	Unclassified	Dubowvirus	Staphylococcus phage 69	42732	34.302	1270.85
	NC_007049	Bacilli	Bacillales	Staphylococcaceae	Staphylococcus	aureus	Staphylococcus aureus	Siphovirus	Unclassified	Dubowvirus	Staphylococcus phage 53	43883	34.077	1304.2
	NC_007050	Bacilli	Bacillales	Staphylococcaceae	Staphylococcus	aureus	Staphylococcus aureus	Siphovirus	Unclassified	Dubowvirus	Staphylococcus phage 85	44283	34.587	1309.89
	NC_007051	Bacilli	Bacillales	Staphylococcaceae	Staphylococcus	aureus	Staphylococcus aureus	Siphovirus	Unclassified	Fibralongavirus	Staphylococcus phage 2638A	41318	36.916	1560.99
	NC_007052	Bacilli	Bacillales	Staphylococcaceae	Staphylococcus	aureus	Staphylococcus aureus	Siphovirus	Unclassified	Triavirus	Staphylococcus phage 42E	45861	33.73	1064.89
	NC_007053	Bacilli	Bacillales	Staphylococcaceae	Staphylococcus	aureus	Staphylococcus aureus	Siphovirus	Unclassified	Triavirus	Staphylococcus phage 3A	43095	33.463	911.028
	NC_007054	Bacilli	Bacillales	Staphylococcaceae	Staphylococcus	aureus	Staphylococcus aureus	Siphovirus	Unclassified	Triavirus	Staphylococcus phage 47	44777	33.459	956.884
	NC_007055	Bacilli	Bacillales	Staphylococcaceae	Staphylococcus	aureus	Staphylococcus aureus	Siphovirus	Unclassified	Phietavirus	Staphylococcus phage 37	43681	35.114	1303
	NC_007056	Bacilli	Bacillales	Staphylococcaceae	Staphylococcus	aureus	Staphylococcus aureus	Siphovirus	Unclassified	Phietavirus	Staphylococcus phage EW	45286	35.991	1474.06
	NC_007057	Bacilli	Bacillales	Staphylococcaceae	Staphylococcus	aureus	Staphylococcus aureus	Siphovirus	Unclassified	Phietavirus	Staphylococcus phage 96	43576	35.008	1356.96
	NC_007058	Bacilli	Bacillales	Staphylococcaceae	Staphylococcus	aureus	Staphylococcus aureus	Siphovirus	Unclassified	Phietavirus	Staphylococcus phage ROSA	43155	35.06	1370.17
	NC_007059	Bacilli	Bacillales	Staphylococcaceae	Staphylococcus	aureus	Staphylococcus aureus	Siphovirus	Unclassified	Phietavirus	Staphylococcus phage 71	43114	35.239	1424.92
	NC_007060	Bacilli	Bacillales	Staphylococcaceae	Staphylococcus	aureus	Staphylococcus aureus	Siphovirus	Unclassified	Phietavirus	Staphylococcus phage 55	41902	35.724	1396.17
	NC_007061	Bacilli	Bacillales	Staphylococcaceae	Staphylococcus	aureus	Staphylococcus aureus	Siphovirus	Unclassified	Phietavirus	Staphylococcus phage 29	42802	35.375	1369.24
	NC_007062	Bacilli	Bacillales	Staphylococcaceae	Staphylococcus	aureus	Staphylococcus aureus	Siphovirus	Unclassified	Phietavirus	Staphylococcus phage 52A	41690	35.534	1351.17
	NC_007063	Bacilli	Bacillales	Staphylococcaceae	Staphylococcus	aureus	Staphylococcus aureus	Siphovirus	Unclassified	Phietavirus	Staphylococcus phage 88	43231	35.47	1408.9
	NC_007064	Bacilli	Bacillales	Staphylococcaceae	Staphylococcus	aureus	Staphylococcus aureus	Siphovirus	Unclassified	Phietavirus	Staphylococcus phage 92	42431	35.722	1428.23
	NC_007065	Bacilli	Bacillales	Staphylococcaceae	Staphylococcus	aureus	Staphylococcus aureus	Siphovirus	Unclassified	Phietavirus	Staphylococcus phage X2	43440	35.958	1499.11
	NC_008689	Bacilli	Bacillales	Staphylococcaceae	Staphylococcus	aureus	Staphylococcus aureus	Siphovirus	Unclassified	Peeveelvirus	Staphylococcus virus 108PVL	44857	33.469	1177.94
	NC_008798	Bacilli	Bacillales	Staphylococcaceae	Staphylococcus	aureus	Staphylococcus aureus	Siphovirus	Unclassified	Dubowvirus	Staphylococcus phage phiETA2	43265	34.279	1298.82
	NC_008799	Bacilli	Bacillales	Staphylococcaceae	Staphylococcus	aureus	Staphylococcus aureus	Siphovirus	Unclassified	Phietavirus	Staphylococcus phage phiETA3	43282	34.899	1319.24
	NC_010147	Bacilli	Bacillales	Staphylococcaceae	Staphylococcus	aureus	Staphylococcus aureus	Siphovirus	Unclassified	Phietavirus	Staphylococcus phage phiMR11	43011	35.63	1443.02
	NC_010808	Bacilli	Bacillales	Staphylococcaceae	Staphylococcus	aureus	Staphylococcus aureus	Siphovirus	Unclassified	Dubowvirus	Staphylococcus phage phiMR25	44342	34.326	1316.07
	NC_011344	Bacilli	Bacillales	Staphylococcaceae	Staphylococcus	aureus	Staphylococcus aureus	Siphovirus	Unclassified	Triavirus	Staphylococcus phage phi2958PVL	47342	33.04	924.116
	NC_011612	Bacilli	Bacillales	Staphylococcaceae	Staphylococcus	aureus	Staphylococcus aureus	Siphovirus	Unclassified	Triavirus	Staphylococcus phage phiSauS-IPLA35	45344	33.246	947.236
	NC_011614	Bacilli	Bacillales	Staphylococcaceae	Staphylococcus	aureus	Staphylococcus aureus	Siphovirus	Unclassified	Dubowvirus	Staphylococcus phage vB_SauS-phiIPLA88	42526	34.913	1342.12
	NC_013195	Bacilli	Bacillales	Staphylococcaceae	Staphylococcus	aureus	Staphylococcus aureus	Siphovirus	Unclassified	Biseptimavirus	Staphylococcus phage P954	40761	33.993	1169.84
	NC_014460	Bacilli	Bacillales	Staphylococcaceae	Staphylococcus	aureus	Staphylococcus aureus	Siphovirus	Unclassified	Dubowvirus	Staphylococcus phage SAP-26	41207	34.016	1232.91
	NC_017968	Bacilli	Bacillales	Staphylococcaceae	Staphylococcus	aureus	Staphylococcus aureus	Siphovirus	Unclassified	Dubowvirus	Staphylococcus phage TEM123	43786	34.036	1335.91
	NC_019513	Bacilli	Bacillales	Staphylococcaceae	Staphylococcus	aureus	Staphylococcus aureus	Siphovirus	Unclassified	Triavirus	Staphylococcus phage SMSAP5	45552	33.415	945.204
	NC_021323	Bacilli	Bacillales	Staphylococcaceae	Staphylococcus	aureus	Staphylococcus aureus	Siphovirus	Unclassified	Triavirus	Staphylococcus phage StauST398-2	45572	33.341	981.165
	NC_021863	Bacilli	Bacillales	Staphylococcaceae	Staphylococcus	aureus	Staphylococcus aureus	Siphovirus	Unclassified	Phietavirus	Staphylococcus phage SA13	42652	35.419	1404.1
	NC_023499	Bacilli	Bacillales	Staphylococcaceae	Staphylococcus	aureus	Staphylococcus aureus	Siphovirus	Unclassified	Biseptimavirus	Staphylococcus phage StauST398-4	42906	33.084	1146.02
	NC_023500	Bacilli	Bacillales	Staphylococcaceae	Staphylococcus	aureus	Staphylococcus aureus	Siphovirus	Unclassified	Phietavirus	Staphylococcus phage StauST398-5	43301	35.135	1418.11
	NC_024391	Bacilli	Bacillales	Staphylococcaceae	Staphylococcus	aureus	Staphylococcus aureus	Siphovirus	Unclassified	Phietavirus	Staphylococcus phage DW2	41941	35.977	1433.96
	NC_028775	Bacilli	Bacillales	Staphylococcaceae	Staphylococcus	aureus	Staphylococcus aureus	Siphovirus	Unclassified	Biseptimavirus	Staphylococcus phage 23MRA	43098	32.902	1155.89
	NC_028862	Bacilli	Bacillales	Staphylococcaceae	Staphylococcus	aureus	Staphylococcus aureus	Siphovirus	Unclassified	Triavirus	Staphylococcus phage vB_SauS_phi2	44222	33.716	964.924
	NC_028917	Bacilli	Bacillales	Staphylococcaceae	Staphylococcus	aureus	Staphylococcus aureus	Siphovirus	Unclassified	Phietavirus	Staphylococcus phage 3MRA	41931	35.411	1296.93
	NC_048634	Bacilli	Bacillales	Staphylococcaceae	Staphylococcus	aureus	Staphylococcus aureus	Siphovirus	Unclassified	Biseptimavirus	Staphylococcus phage P282	41960	32.96	1116.98
	NC_048635	Bacilli	Bacillales	Staphylococcaceae	Staphylococcus	aureus	Staphylococcus aureus	Siphovirus	Unclassified	Biseptimavirus	Staphylococcus phage P630	40448	33.747	1160.05
	NC_048636	Bacilli	Bacillales	Staphylococcaceae	Staphylococcus	aureus	Staphylococcus aureus	Siphovirus	Unclassified	Biseptimavirus	Staphylococcus phage P1105	42282	33.463	1123.01
	NC_048658	Bacilli	Bacillales	Staphylococcaceae	Staphylococcus	aureus	Staphylococcus aureus	Siphovirus	Unclassified	Peeveelvirus	Staphylococcus phage SA7	34730	34.129	1003
	NC_048710	Bacilli	Bacillales	Staphylococcaceae	Staphylococcus	aureus	Staphylococcus aureus	Siphovirus	Unclassified	Biseptimavirus	Staphylococcus phage SA1014ruMSSAST7	43504	33.08	1152.86
	NC_048711	Bacilli	Bacillales	Staphylococcaceae	Staphylococcus	aureus	Staphylococcus aureus	Siphovirus	Unclassified	Peeveelvirus	Staphylococcus phage SA780ruMSSAST101	43184	33.554	1194.9
	NC_054974	Bacilli	Bacillales	Staphylococcaceae	Staphylococcus	aureus	Staphylococcus aureus	Siphovirus	Unclassified	Dubowvirus	Staphylococcus phage HSA84	42650	34.567	1299.97
	NC_054977	Bacilli	Bacillales	Staphylococcaceae	Staphylococcus	aureus	Staphylococcus aureus	Siphovirus	Unclassified	Dubowvirus	Staphylococcus phage SP5	43305	34.446	1305.21
	NC_054978	Bacilli	Bacillales	Staphylococcaceae	Staphylococcus	aureus	Staphylococcus aureus	Siphovirus	Unclassified	Dubowvirus	Staphylococcus phage TEM126	41882	33.676	1235.94
	NC_054982	Bacilli	Bacillales	Staphylococcaceae	Staphylococcus	aureus	Staphylococcus aureus	Siphovirus	Unclassified	Phietavirus	Staphylococcus phage Sebago	43878	35.314	1444.9
	NC_055039	Bacilli	Bacillales	Staphylococcaceae	Staphylococcus	aureus	Staphylococcus aureus	Siphovirus	Unclassified	Triavirus	Staphylococcus phage vB_SauS_fPfSau02	45108	33.708	1043.8
	NC_055040	Bacilli	Bacillales	Staphylococcaceae	Staphylococcus	aureus	Staphylococcus aureus	Siphovirus	Unclassified	Triavirus	Staphylococcus phage vB_SauS_JS02	46435	33.143	964.919
	NC_055041	Bacilli	Bacillales	Staphylococcaceae	Staphylococcus	aureus	Staphylococcus aureus	Siphovirus	Unclassified	Triavirus	Staphylococcus phage LH1	46048	33.191	935.235
	NC_055042	Bacilli	Bacillales	Staphylococcaceae	Staphylococcus	aureus	Staphylococcus aureus	Siphovirus	Unclassified	Triavirus	Staphylococcus phage P240	45985	33.111	931.196
	NC_055043	Bacilli	Bacillales	Staphylococcaceae	Staphylococcus	aureus	Staphylococcus aureus	Siphovirus	Unclassified	Triavirus	Staphylococcus phage SA137ruMSSAST121PVL	45999	33.305	949.419
	OL690335	Bacilli	Bacillales	Staphylococcaceae	Staphylococcus	aureus	Staphylococcus aureus	Siphovirus	Unclassified	Triavirus	Staphylococcus phage 2PHSA1	59779	32.871	1389.26
	OL840290	Bacilli	Bacillales	Staphylococcaceae	Staphylococcus	aureus	Staphylococcus aureus	Siphovirus	Unclassified	Triavirus	Staphylococcus phage Rih21	44789	33.258	935.194
	OM439662	Bacilli	Bacillales	Staphylococcaceae	Staphylococcus	aureus	Staphylococcus aureus	Siphovirus	Unclassified	Dubowvirus	Staphylococcus phage vB_SauS_277g	44016	34.063	1278.22
	OM439663	Bacilli	Bacillales	Staphylococcaceae	Staphylococcus	aureus	Staphylococcus aureus	Siphovirus	Unclassified	Phietavirus	Staphylococcus phage vB_SauS_287	43134	34.745	1305.23
	OM439664	Bacilli	Bacillales	Staphylococcaceae	Staphylococcus	aureus	Staphylococcus aureus	Siphovirus	Unclassified	Peeveelvirus	Staphylococcus phage vB_SauS_308	39968	34.112	1145.88
	OM439665	Bacilli	Bacillales	Staphylococcaceae	Staphylococcus	aureus	Staphylococcus aureus	Siphovirus	Unclassified	Triavirus	Staphylococcus phage vB_SauS_320	45809	33.544	976.19
	OM439666	Bacilli	Bacillales	Staphylococcaceae	Staphylococcus	aureus	Staphylococcus aureus	Siphovirus	Unclassified	Dubowvirus	Staphylococcus phage vB_SauS_321c	42397	34.08	1234.18
	OM439667	Bacilli	Bacillales	Staphylococcaceae	Staphylococcus	aureus	Staphylococcus aureus	Siphovirus	Unclassified	Triavirus	Staphylococcus phage vB_SauS_690	45771	33.274	945.171
	OM439668	Bacilli	Bacillales	Staphylococcaceae	Staphylococcus	aureus	Staphylococcus aureus	Siphovirus	Unclassified	Dubowvirus	Staphylococcus phage vB_SauS_713	42961	34.257	1296.13
	OM439669	Bacilli	Bacillales	Staphylococcaceae	Staphylococcus	aureus	Staphylococcus aureus	Siphovirus	Unclassified	Phietavirus	Staphylococcus phage vB_SauS_760	42788	35.351	1346.97
	OM439670	Bacilli	Bacillales	Staphylococcaceae	Staphylococcus	aureus	Staphylococcus aureus	Siphovirus	Unclassified	Dubowvirus	Staphylococcus phage vB_SauS_775	43321	33.91	1251.11
	OM439671	Bacilli	Bacillales	Staphylococcaceae	Staphylococcus	aureus	Staphylococcus aureus	Siphovirus	Unclassified	Dubowvirus	Staphylococcus phage vB_SauS_832	43499	34.07	1333.24
	OM439672	Bacilli	Bacillales	Staphylococcaceae	Staphylococcus	aureus	Staphylococcus aureus	Siphovirus	Unclassified	Phietavirus	Staphylococcus phage vB_SauS_I73	43575	35.094	1338.19
	OM439673	Bacilli	Bacillales	Staphylococcaceae	Staphylococcus	aureus	Staphylococcus aureus	Siphovirus	Unclassified	Phietavirus	Staphylococcus phage vB_SauS_Mh1	43800	35.091	1381.89
	OM439674	Bacilli	Bacillales	Staphylococcaceae	Staphylococcus	aureus	Staphylococcus aureus	Siphovirus	Unclassified	Phietavirus	Staphylococcus phage vB_SauS_Mh15	43090	35.259	1331.05
	OM439675	Bacilli	Bacillales	Staphylococcaceae	Staphylococcus	aureus	Staphylococcus aureus	Siphovirus	Unclassified	Dubowvirus	Staphylococcus phage vB_SauS_Mh4	44199	34.648	1364.87
	OM687507	Bacilli	Bacillales	Staphylococcaceae	Staphylococcus	aureus	Staphylococcus aureus	Siphovirus	Unclassified	Triavirus	Staphylococcus phage PHB22a	44558	33.826	1099.25
	OM687508	Bacilli	Bacillales	Staphylococcaceae	Staphylococcus	aureus	Staphylococcus aureus	Siphovirus	Unclassified	Triavirus	Staphylococcus phage PHB25a	33683	33.052	734.963
	OM687509	Bacilli	Bacillales	Staphylococcaceae	Staphylococcus	aureus	Staphylococcus aureus	Siphovirus	Unclassified	Triavirus	Staphylococcus phage PHB38a	46448	33.56	1131.01
	OM687510	Bacilli	Bacillales	Staphylococcaceae	Staphylococcus	aureus	Staphylococcus aureus	Siphovirus	Unclassified	Triavirus	Staphylococcus phage PHB40a	47749	33.984	1162.21
	ON113345	Bacilli	Bacillales	Staphylococcaceae	Staphylococcus	aureus	Staphylococcus aureus	Siphovirus	Unclassified	Unclassified	Staphylococcus phage O1-69	41622	34.847	1132.95
	ON989481	Bacilli	Bacillales	Staphylococcaceae	Staphylococcus	aureus	Staphylococcus aureus	Siphovirus	Unclassified	Triavirus	Staphylococcus phage phiSa2wa-st5.2	44811	33.449	1011.83
	OP594307	Bacilli	Bacillales	Staphylococcaceae	Staphylococcus	aureus	Staphylococcus aureus	Siphovirus	Unclassified	Phietavirus	Staphylococcus phage Henu2	43513	35.088	1422
	OP797801	Bacilli	Bacillales	Staphylococcaceae	Staphylococcus	aureus	Staphylococcus aureus	Siphovirus	Unclassified	Triavirus	Staphylococcus phage vB_SauS_SPG4	46416	33.825	1010.01
	OQ578993	Bacilli	Bacillales	Staphylococcaceae	Staphylococcus	aureus	Staphylococcus aureus	Siphovirus	Unclassified	Unclassified	Staphylococcus phage phiST9-A	48241	33.814	1149.1
	OQ578994	Bacilli	Bacillales	Staphylococcaceae	Staphylococcus	aureus	Staphylococcus aureus	Siphovirus	Unclassified	Unclassified	Staphylococcus phage phiST9-B	46871	33.37	1131
	OQ578995	Bacilli	Bacillales	Staphylococcaceae	Staphylococcus	aureus	Staphylococcus aureus	Siphovirus	Unclassified	Unclassified	Staphylococcus phage phiST9-C	48173	32.744	1054.03
	OQ915374	Bacilli	Bacillales	Staphylococcaceae	Staphylococcus	aureus	Staphylococcus aureus	Siphovirus	Unclassified	Unclassified	Staphylococcus phage vB_SAP01	141775	30.379	1396.48
	OP961718	Bacilli	Bacillales	Staphylococcaceae	Staphylococcus	aureus	Staphylococcus aureus (MRSA)	Myovirus	Herelleviridae	Kayvirus	Staphylococcus phage vB_SauM_VL14	141584	30.17	1387.52
	MH107769	Bacilli	Bacillales	Staphylococcaceae	Staphylococcus	aureus	Staphylococcus aureus 0414	Myovirus	Herelleviridae	Kayvirus	Staphylococcus phage vB_SauM_0414_108	151627	30.388	1569.34
	JQ973847	Bacilli	Bacillales	Staphylococcaceae	Staphylococcus	aureus	Staphylococcus aureus 1	Siphovirus	Unclassified	Phietavirus	Staphylococcus phage StauST398-3	41392	35.599	1368.01
	NC_021332	Bacilli	Bacillales	Staphylococcaceae	Staphylococcus	aureus	Staphylococcus aureus 1	Siphovirus	Unclassified	Phietavirus	Staphylococcus phage StauST398-3	41392	35.599	1368.01
	JX013863	Bacilli	Bacillales	Staphylococcaceae	Staphylococcus	aureus	Staphylococcus aureus 100	Siphovirus	Unclassified	Phietavirus	Staphylococcus phage StauST398-1	45242	34.464	1410.19
	NC_021326	Bacilli	Bacillales	Staphylococcaceae	Staphylococcus	aureus	Staphylococcus aureus 100	Siphovirus	Unclassified	Phietavirus	Staphylococcus phage StauST398-1	45242	34.464	1410.19
	OP136131	Bacilli	Bacillales	Staphylococcaceae	Staphylococcus	aureus	Staphylococcus aureus 15129 ST5-MRSA-IV	Siphovirus	Unclassified	Triavirus	Staphylococcus phage phiSa2wa-st5.7	47013	33.206	952.013
	OP136135	Bacilli	Bacillales	Staphylococcaceae	Staphylococcus	aureus	Staphylococcus aureus 16985 ST573-MRSA-V	Siphovirus	Unclassified	Biseptimavirus	Staphylococcus phage Sa2wa-st573	42403	33.443	1116.9
	OP038320	Bacilli	Bacillales	Staphylococcaceae	Staphylococcus	aureus	Staphylococcus aureus 16986 genotype ST5-MRSA-IV	Siphovirus	Unclassified	Biseptimavirus	Staphylococcus phage phiSa2wa-st5.6	44139	33.218	1198.82
	OP136134	Bacilli	Bacillales	Staphylococcaceae	Staphylococcus	aureus	Staphylococcus aureus 17188 ST88-MRSA-IV	Siphovirus	Unclassified	Triavirus	Staphylococcus phage Sa2wa-st88	45346	33.176	907.827
	OP136133	Bacilli	Bacillales	Staphylococcaceae	Staphylococcus	aureus	Staphylococcus aureus 19152 ST30-MRSA-IV	Siphovirus	Unclassified	Peeveelvirus	Staphylococcus phage phiSa2wa-st30.2	41346	33.897	1158.1
	OP136132	Bacilli	Bacillales	Staphylococcaceae	Staphylococcus	aureus	Staphylococcus aureus 19202 ST6-MRSA-IV	Siphovirus	Unclassified	Triavirus	Staphylococcus phage phiSa2wa-st6	45270	33.234	934.826
	OQ658779	Bacilli	Bacillales	Staphylococcaceae	Staphylococcus	aureus	Staphylococcus aureus 2868B2	Podovirus	Rountreeviridae	Rosenblumvirus	Staphylococcus phage vB_Sa_2868B2	17733	28.833	384.983
	MG770897	Bacilli	Bacillales	Staphylococcaceae	Staphylococcus	aureus	Staphylococcus aureus 644	Siphovirus	Unclassified	Triavirus	Staphylococcus phage SH-St 15644	45111	33.349	960.864
	NC_055038	Bacilli	Bacillales	Staphylococcaceae	Staphylococcus	aureus	Staphylococcus aureus 644	Siphovirus	Unclassified	Triavirus	Staphylococcus phage SH-St 15644	45111	33.349	960.864
	KX532239	Bacilli	Bacillales	Staphylococcaceae	Staphylococcus	aureus	Staphylococcus aureus ATCC 12600	Myovirus	Herelleviridae	Silviavirus	Staphylococcus phage StAP1	135502	30.001	1495.94
	OQ094961	Bacilli	Bacillales	Staphylococcaceae	Staphylococcus	aureus	Staphylococcus aureus ATCC 13301	Myovirus	Herelleviridae	Silviavirus	Staphylococcus phage SSP49	137283	30.009	1477.17
	KY581279	Bacilli	Bacillales	Staphylococcaceae	Staphylococcus	aureus	Staphylococcus aureus ATCC 25923	Myovirus	Herelleviridae	Kayvirus	Staphylococcus phage pSa-3	137836	30.405	1371.47
	KY794641	Bacilli	Bacillales	Staphylococcaceae	Staphylococcus	aureus	Staphylococcus aureus ATCC 25923	Myovirus	Herelleviridae	Kayvirus	Staphylococcus phage vB_Sau_CG	142934	30.512	1399.32
	KY794642	Bacilli	Bacillales	Staphylococcaceae	Staphylococcus	aureus	Staphylococcus aureus ATCC 25923	Myovirus	Herelleviridae	Unclassified	Staphylococcus phage vB_Sau_Clo6	143734	30.863	1556.64
	KY794643	Bacilli	Bacillales	Staphylococcaceae	Staphylococcus	aureus	Staphylococcus aureus ATCC 25923	Myovirus	Herelleviridae	Unclassified	Staphylococcus phage vB_Sau_S24	139997	30.863	1516.17
	MH028956	Bacilli	Bacillales	Staphylococcaceae	Staphylococcus	aureus	Staphylococcus aureus ATCC 25923	Myovirus	Herelleviridae	Baoshanvirus	Staphylococcus phage phiSA_BS2	149229	29.608	1435.58
	MW363798	Bacilli	Bacillales	Staphylococcaceae	Staphylococcus	aureus	Staphylococcus aureus ATCC 25923	Myovirus	Herelleviridae	Silviavirus	Staphylococcus phage LSA2308	144592	29.886	1577.5
	MW363799	Bacilli	Bacillales	Staphylococcaceae	Staphylococcus	aureus	Staphylococcus aureus ATCC 25923	Podovirus	Rountreeviridae	Rosenblumvirus	Staphylococcus phage LSA2366	17056	29.397	402.01
	NC_047948	Bacilli	Bacillales	Staphylococcaceae	Staphylococcus	aureus	Staphylococcus aureus ATCC 25923	Myovirus	Herelleviridae	Baoshanvirus	Staphylococcus phage phiSA_BS2	149229	29.608	1435.58
	NC_055916	Bacilli	Bacillales	Staphylococcaceae	Staphylococcus	aureus	Staphylococcus aureus ATCC 25923	Podovirus	Rountreeviridae	Rosenblumvirus	Staphylococcus phage LSA2366	17056	29.397	402.01
	ON866946	Bacilli	Bacillales	Staphylococcaceae	Staphylococcus	aureus	Staphylococcus aureus ATCC 25923	Myovirus	Herelleviridae	Silviavirus	Staphylococcus phage LSA2311	144592	29.885	1577.5
	OP856857	Bacilli	Bacillales	Staphylococcaceae	Staphylococcus	aureus	Staphylococcus aureus ATCC 29213	Myovirus	Herelleviridae	Silviavirus	Staphylococcus phage PBSA08	136673	30.015	1470.6
	OQ302592	Bacilli	Bacillales	Staphylococcaceae	Staphylococcus	aureus	Staphylococcus aureus ATCC 29213	Podovirus	Rountreeviridae	Rosenblumvirus	Staphylococcus phage Huma	16853	29.253	384.08
	OQ302593	Bacilli	Bacillales	Staphylococcaceae	Staphylococcus	aureus	Staphylococcus aureus ATCC 29213	Podovirus	Rountreeviridae	Rosenblumvirus	Staphylococcus phage Simurgh	17245	28.994	383.011
	KC677663	Bacilli	Bacillales	Staphylococcaceae	Staphylococcus	aureus	Staphylococcus aureus ATCC 29213	Siphovirus	Unclassified	Dubowvirus	Staphylococcus phage SA12	42902	34.542	1286.2
	NC_021801	Bacilli	Bacillales	Staphylococcaceae	Staphylococcus	aureus	Staphylococcus aureus ATCC 29213	Siphovirus	Unclassified	Dubowvirus	Staphylococcus phage SA12	42902	34.542	1286.2
	KY779849	Bacilli	Bacillales	Staphylococcaceae	Staphylococcus	aureus	Staphylococcus aureus ATCC 43300	Myovirus	Herelleviridae	Kayvirus	Staphylococcus phage qdsa002	142499	30.259	1439.24
	AB009866	Bacilli	Bacillales	Staphylococcaceae	Staphylococcus	aureus	Staphylococcus aureus ATCC 49775	Siphovirus	Unclassified	Peeveelvirus	Staphylococcus phage PVL	41401	33.555	1129.01
	NC_002321	Bacilli	Bacillales	Staphylococcaceae	Staphylococcus	aureus	Staphylococcus aureus ATCC 49775	Siphovirus	Unclassified	Peeveelvirus	Staphylococcus phage PVL	41401	33.555	1129.01
	MN539736	Bacilli	Bacillales	Staphylococcaceae	Staphylococcus	aureus	Staphylococcus aureus ATCC 6538	Myovirus	Herelleviridae	Kayvirus	Staphylococcus phage vB_SauM-A	139088	30.458	1404.79
	MN539737	Bacilli	Bacillales	Staphylococcaceae	Staphylococcus	aureus	Staphylococcus aureus ATCC 6538	Myovirus	Herelleviridae	Kayvirus	Staphylococcus phage vB_SauM-C	140086	30.426	1407.86
	MN539738	Bacilli	Bacillales	Staphylococcaceae	Staphylococcus	aureus	Staphylococcus aureus ATCC 6538	Myovirus	Herelleviridae	Kayvirus	Staphylococcus phage vB_SauM-D	139031	30.451	1404.21
	OP940114	Bacilli	Bacillales	Staphylococcaceae	Staphylococcus	aureus	Staphylococcus aureus ATCC43300	Myovirus	Herelleviridae	Silviavirus	Staphylococcus phage vB_SauM_VL10	141746	29.862	1525.19
	KJ888149	Bacilli	Bacillales	Staphylococcaceae	Staphylococcus	aureus	Staphylococcus aureus BCP88	Myovirus	Herelleviridae	Kayvirus	Staphylococcus phage MCE-2014	141907	30.385	1455.97
	NC_025416	Bacilli	Bacillales	Staphylococcaceae	Staphylococcus	aureus	Staphylococcus aureus BCP88	Myovirus	Herelleviridae	Kayvirus	Staphylococcus phage MCE-2014	141907	30.385	1455.97
	OR234014	Bacilli	Bacillales	Staphylococcaceae	Staphylococcus	aureus	Staphylococcus aureus CCARM 3089	Myovirus	Herelleviridae	Silviavirus	Staphylococcus phage SAC	136673	30.024	1470.6
	ON513432	Bacilli	Bacillales	Staphylococcaceae	Staphylococcus	aureus	Staphylococcus aureus clinical strain 4472/08	Siphovirus	Unclassified	Phietavirus	Staphylococcus phage ASZ22RN	43579	35.299	1347.9
	FJ713816	Bacilli	Bacillales	Staphylococcaceae	Staphylococcus	aureus	Staphylococcus aureus CN125	Siphovirus	Unclassified	Peeveelvirus	Staphylococcus phage phiPVL-CN125	44492	33.568	1195.94
	NC_012784	Bacilli	Bacillales	Staphylococcaceae	Staphylococcus	aureus	Staphylococcus aureus CN125	Siphovirus	Unclassified	Peeveelvirus	Staphylococcus phage phiPVL-CN125	44492	33.568	1195.94
	MK331930	Bacilli	Bacillales	Staphylococcaceae	Staphylococcus	aureus	Staphylococcus aureus DSM-20231	Myovirus	Herelleviridae	Kayvirus	Staphylococcus phage CH1	138057	30.426	1383.33
	AP001553	Bacilli	Bacillales	Staphylococcaceae	Staphylococcus	aureus	Staphylococcus aureus E-1	Siphovirus	Unclassified	Phietavirus	Staphylococcus phage phiETA	43081	35.431	1422.97
	NC_003288	Bacilli	Bacillales	Staphylococcaceae	Staphylococcus	aureus	Staphylococcus aureus E-1	Siphovirus	Unclassified	Phietavirus	Staphylococcus phage phiETA	43081	35.431	1422.97
	ON153212	Bacilli	Bacillales	Staphylococcaceae	Staphylococcus	aureus	Staphylococcus aureus food isolate 1 (from leafy vegetables)	Siphovirus	Unclassified	Unclassified	Staphylococcus phage KMSP1	138528	30.527	1443.46
	KF831354	Bacilli	Bacillales	Staphylococcaceae	Staphylococcus	aureus	Staphylococcus aureus HIP07256	Siphovirus	Unclassified	Biseptimavirus	Staphylococcus phage phiBU01	43748	33.016	1153.2
	NC_026016	Bacilli	Bacillales	Staphylococcaceae	Staphylococcus	aureus	Staphylococcus aureus HIP07256	Siphovirus	Unclassified	Biseptimavirus	Staphylococcus phage phiBU01	43748	33.016	1153.2
	KY653125	Bacilli	Bacillales	Staphylococcaceae	Staphylococcus	aureus	Staphylococcus aureus IME1346	Siphovirus	Unclassified	Peeveelvirus	Staphylococcus phage IME1346_01	42689	33.428	1130.83
	KY653123	Bacilli	Bacillales	Staphylococcaceae	Staphylococcus	aureus	Staphylococcus aureus IME1361	Siphovirus	Unclassified	Biseptimavirus	Staphylococcus phage IME1361_01	43516	32.85	1133.16
	NC_048657	Bacilli	Bacillales	Staphylococcaceae	Staphylococcus	aureus	Staphylococcus aureus IME1361	Siphovirus	Unclassified	Biseptimavirus	Staphylococcus phage IME1361_01	43516	32.85	1133.16
	MW238767	Bacilli	Bacillales	Staphylococcaceae	Staphylococcus	aureus	Staphylococcus aureus IME1364	Siphovirus	Unclassified	Phietavirus	Staphylococcus phage IME1364_02	42338	35.224	1311.21
	KT344895	Bacilli	Bacillales	Staphylococcaceae	Staphylococcus	aureus	Staphylococcus aureus Jevons B	Siphovirus	Unclassified	Phietavirus	Staphylococcus phage phiJB	43012	34.73	1301.97
	NC_028669	Bacilli	Bacillales	Staphylococcaceae	Staphylococcus	aureus	Staphylococcus aureus Jevons B	Siphovirus	Unclassified	Phietavirus	Staphylococcus phage phiJB	43012	34.73	1301.97
	KR709302	Bacilli	Bacillales	Staphylococcaceae	Staphylococcus	aureus	Staphylococcus aureus JP8361	Siphovirus	Unclassified	Phietavirus	Staphylococcus phage 55-2	41898	35.742	1396.88
	KR709303	Bacilli	Bacillales	Staphylococcaceae	Staphylococcus	aureus	Staphylococcus aureus JP8362	Siphovirus	Unclassified	Phietavirus	Staphylococcus phage 55-3	42309	35.645	1389.85
	KC342645	Bacilli	Bacillales	Staphylococcaceae	Staphylococcus	aureus	Staphylococcus aureus JS201101	Siphovirus	Unclassified	Peeveelvirus	Staphylococcus phage JS01	43458	33.32	1185.97
	NC_021773	Bacilli	Bacillales	Staphylococcaceae	Staphylococcus	aureus	Staphylococcus aureus JS201101	Siphovirus	Unclassified	Peeveelvirus	Staphylococcus phage JS01	43458	33.32	1185.97
	MK801680	Bacilli	Bacillales	Staphylococcaceae	Staphylococcus	aureus	Staphylococcus aureus KCCM 12103	Siphovirus	Unclassified	Triavirus	Staphylococcus phage SAP8	45533	33.411	946.176
	MK801681	Bacilli	Bacillales	Staphylococcaceae	Staphylococcus	aureus	Staphylococcus aureus KCCM 12103	Siphovirus	Unclassified	Triavirus	Staphylococcus phage SAP11	45346	33.419	940.023
	NC_055044	Bacilli	Bacillales	Staphylococcaceae	Staphylococcus	aureus	Staphylococcus aureus KCCM 12103	Siphovirus	Unclassified	Triavirus	Staphylococcus phage SAP11	45346	33.419	940.023
	MK801682	Bacilli	Bacillales	Staphylococcaceae	Staphylococcus	aureus	Staphylococcus aureus KCTC 1621	Siphovirus	Unclassified	Dubowvirus	Staphylococcus phage SAP33	42414	33.963	1255.88
	MK801683	Bacilli	Bacillales	Staphylococcaceae	Staphylococcus	aureus	Staphylococcus aureus KCTC 1621	Siphovirus	Unclassified	Dubowvirus	Staphylococcus phage SAP40	42911	34.017	1262.87
	NC_054976	Bacilli	Bacillales	Staphylococcaceae	Staphylococcus	aureus	Staphylococcus aureus KCTC 1621	Siphovirus	Unclassified	Dubowvirus	Staphylococcus phage SAP33	42414	33.963	1255.88
	OQ687052	Bacilli	Bacillales	Staphylococcaceae	Staphylococcus	aureus	Staphylococcus aureus m44	Siphovirus	Unclassified	Unclassified	Staphylococcus phage L-m44	42496	35.328	1276.15
	MK211557	Bacilli	Bacillales	Staphylococcaceae	Staphylococcus	aureus	Staphylococcus aureus N315	Siphovirus	Unclassified	Phietavirus	Staphylococcus phage Henu2	43513	35.04	1424.18
	NC_054980	Bacilli	Bacillales	Staphylococcaceae	Staphylococcus	aureus	Staphylococcus aureus N315	Siphovirus	Unclassified	Phietavirus	Staphylococcus phage Henu2	43513	35.04	1424.18
	CP062454	Bacilli	Bacillales	Staphylococcaceae	Staphylococcus	aureus	Staphylococcus aureus NAS N_030	Siphovirus	Unclassified	Dubowvirus	Staphylococcus phage ECel-2020a	42534	34.135	1330.04
	CP062451	Bacilli	Bacillales	Staphylococcaceae	Staphylococcus	aureus	Staphylococcus aureus NAS N_085	Siphovirus	Unclassified	Dubowvirus	Staphylococcus phage ECel-2020b	43194	33.965	1253.06
	CP062447	Bacilli	Bacillales	Staphylococcaceae	Staphylococcus	aureus	Staphylococcus aureus NAS N_141	Siphovirus	Unclassified	Biseptimavirus	Staphylococcus phage ECel-2020d	43956	32.992	1169.23
	CP062444	Bacilli	Bacillales	Staphylococcaceae	Staphylococcus	aureus	Staphylococcus aureus NAS N_142	Siphovirus	Unclassified	Triavirus	Staphylococcus phage ECel-2020e	44566	33.418	926.081
	CP062445	Bacilli	Bacillales	Staphylococcaceae	Staphylococcus	aureus	Staphylococcus aureus NAS N_142	Siphovirus	Unclassified	Peeveelvirus	Staphylococcus phage ECel-2020o	39181	34.269	1149.18
	CP062442	Bacilli	Bacillales	Staphylococcaceae	Staphylococcus	aureus	Staphylococcus aureus NAS N_208	Siphovirus	Unclassified	Triavirus	Staphylococcus phage ECel-2020f	45361	33.615	971.179
	CP062430	Bacilli	Bacillales	Staphylococcaceae	Staphylococcus	aureus	Staphylococcus aureus NAS P_007	Siphovirus	Unclassified	Biseptimavirus	Staphylococcus phage ECel-2020i	44872	32.722	1163.98
	CP062427	Bacilli	Bacillales	Staphylococcaceae	Staphylococcus	aureus	Staphylococcus aureus NAS P_035	Siphovirus	Unclassified	Dubowvirus	Staphylococcus phage ECel-2020j	43078	33.931	1253.14
	CP062426	Bacilli	Bacillales	Staphylococcaceae	Staphylococcus	aureus	Staphylococcus aureus NAS P_042	Siphovirus	Unclassified	Peeveelvirus	Staphylococcus phage ECel-2020k	41529	33.704	1166.96
	CP062422	Bacilli	Bacillales	Staphylococcaceae	Staphylococcus	aureus	Staphylococcus aureus NAS P_087	Siphovirus	Unclassified	Phietavirus	Staphylococcus phage ECel-2020l	43478	34.56	1277.82
	CP062434	Bacilli	Bacillales	Staphylococcaceae	Staphylococcus	aureus	Staphylococcus aureus NAS P_157	Siphovirus	Unclassified	Triavirus	Staphylococcus phage ECel-2020h	44566	33.418	926.081
	CP062435	Bacilli	Bacillales	Staphylococcaceae	Staphylococcus	aureus	Staphylococcus aureus NAS P_157	Siphovirus	Unclassified	Peeveelvirus	Staphylococcus phage ECel-2020p	39181	34.269	1149.18
	EU418428	Bacilli	Bacillales	Staphylococcaceae	Staphylococcus	aureus	Staphylococcus aureus NCTC9789 (=PS80)	Myovirus	Herelleviridae	Kayvirus	Staphylococcus phage A5W	145542	30.416	1499.08
	NC_047728	Bacilli	Bacillales	Staphylococcaceae	Staphylococcus	aureus	Staphylococcus aureus NCTC9789 (=PS80)	Myovirus	Herelleviridae	Kayvirus	Staphylococcus phage A5W	145542	30.416	1499.08
	OQ025229	Bacilli	Bacillales	Staphylococcaceae	Staphylococcus	aureus	Staphylococcus aureus Newman	Myovirus	Herelleviridae	Silviavirus	Staphylococcus phage StAP1	144705	29.716	1581.63
	OQ025230	Bacilli	Bacillales	Staphylococcaceae	Staphylococcus	aureus	Staphylococcus aureus Newman	Myovirus	Herelleviridae	Silviavirus	Staphylococcus phage SAP6	144705	29.715	1581.63
	KP893290	Bacilli	Bacillales	Staphylococcaceae	Staphylococcus	aureus	Staphylococcus aureus NRL 08/236	Siphovirus	Unclassified	Phietavirus	Staphylococcus phage B236	43228	35.553	1435.17
	NC_028915	Bacilli	Bacillales	Staphylococcaceae	Staphylococcus	aureus	Staphylococcus aureus NRL 08/236	Siphovirus	Unclassified	Phietavirus	Staphylococcus phage B236	43228	35.553	1435.17
	KP893289	Bacilli	Bacillales	Staphylococcaceae	Staphylococcus	aureus	Staphylococcus aureus NRL 09/166	Siphovirus	Unclassified	Phietavirus	Staphylococcus phage B166	42881	34.829	1330.17
	NC_028859	Bacilli	Bacillales	Staphylococcaceae	Staphylococcus	aureus	Staphylococcus aureus NRL 09/166	Siphovirus	Unclassified	Phietavirus	Staphylococcus phage B166	42881	34.829	1330.17
	ON571632	Bacilli	Bacillales	Staphylococcaceae	Staphylococcus	aureus	Staphylococcus aureus NY940	Siphovirus	Unclassified	Phietavirus	Staphylococcus phage Sushi	43755	35.338	1454.85
	JX875065	Bacilli	Bacillales	Staphylococcaceae	Staphylococcus	aureus	Staphylococcus aureus PS80	Myovirus	Herelleviridae	Kayvirus	Staphylococcus phage SA5	137031	30.421	1367.57
	NC_047721	Bacilli	Bacillales	Staphylococcaceae	Staphylococcus	aureus	Staphylococcus aureus PS80	Myovirus	Herelleviridae	Kayvirus	Staphylococcus phage SA5	137031	30.421	1367.57
	AP019522	Bacilli	Bacillales	Staphylococcaceae	Staphylococcus	aureus	Staphylococcus aureus RN4220	Myovirus	Herelleviridae	Silviavirus	Staphylococcus phage MR003	132152	29.96	1396.85
	KJ716334	Bacilli	Bacillales	Staphylococcaceae	Staphylococcus	aureus	Staphylococcus aureus RN4220	Siphovirus	Unclassified	Dubowvirus	Staphylococcus phage SA97	40592	34.246	1214.11
	NC_029010	Bacilli	Bacillales	Staphylococcaceae	Staphylococcus	aureus	Staphylococcus aureus RN4220	Siphovirus	Unclassified	Dubowvirus	Staphylococcus phage SA97	40592	34.246	1214.11
	OP038318	Bacilli	Bacillales	Staphylococcaceae	Staphylococcus	aureus	Staphylococcus aureus RPAH47 genotype ST5-MRSA-IV	Siphovirus	Unclassified	Triavirus	Staphylococcus phage phiSa2wa-st5.3	44811	33.449	1011.83
	MW924497	Bacilli	Bacillales	Staphylococcaceae	Staphylococcus	aureus	Staphylococcus aureus SA14	Siphovirus	Unclassified	Triavirus	Staphylococcus phage PHB21	45260	33.959	1113.85
	OM304856	Bacilli	Bacillales	Staphylococcaceae	Staphylococcus	aureus	Staphylococcus aureus SA25_	Siphovirus	Unclassified	Triavirus	Staphylococcus phage 4PHCISA25	45086	33.48	1111.82
	MH401416	Bacilli	Bacillales	Staphylococcaceae	Staphylococcus	aureus	Staphylococcus aureus Sa345	Siphovirus	Unclassified	Biseptimavirus	Staphylococcus phage SA345ruMSSAST8	42735	33.062	1172.22
	NC_048713	Bacilli	Bacillales	Staphylococcaceae	Staphylococcus	aureus	Staphylococcus aureus Sa345	Siphovirus	Unclassified	Biseptimavirus	Staphylococcus phage SA345ruMSSAST8	42735	33.062	1172.22
	MH401414	Bacilli	Bacillales	Staphylococcaceae	Staphylococcus	aureus	Staphylococcus aureus SA45	Siphovirus	Unclassified	Peeveelvirus	Staphylococcus phage SA45ruMSSAST97	43454	33.329	1191.07
	MH401415	Bacilli	Bacillales	Staphylococcaceae	Staphylococcus	aureus	Staphylococcus aureus Sa537	Siphovirus	Unclassified	Peeveelvirus	Staphylococcus phage SA537ruMSSAST97	43458	33.349	1189.01
	KJ596420	Bacilli	Bacillales	Staphylococcaceae	Staphylococcus	aureus	Staphylococcus aureus Sau119	Siphovirus	Unclassified	Biseptimavirus	Staphylococcus phage phiSa119	42600	33.404	1119.1
	NC_025460	Bacilli	Bacillales	Staphylococcaceae	Staphylococcus	aureus	Staphylococcus aureus Sau119	Siphovirus	Unclassified	Biseptimavirus	Staphylococcus phage phiSa119	42600	33.404	1119.1
	MW650841	Bacilli	Bacillales	Staphylococcaceae	Staphylococcus	aureus	Staphylococcus aureus SBP 01/19 Gaivota PE	Siphovirus	Unclassified	Peeveelvirus	Staphylococcus phage B_UFSM1	41971	33.988	1183.16
	AF424781	Bacilli	Bacillales	Staphylococcaceae	Staphylococcus	aureus	Staphylococcus aureus strain 8325	Siphovirus	Unclassified	Dubowvirus	Staphylococcus phage phi 11	43604	34.497	1309.86
	AF424782	Bacilli	Bacillales	Staphylococcaceae	Staphylococcus	aureus	Staphylococcus aureus strain 8325	Siphovirus	Unclassified	Triavirus	Staphylococcus phage phi 12	44970	33.347	943.021
	AF424783	Bacilli	Bacillales	Staphylococcaceae	Staphylococcus	aureus	Staphylococcus aureus strain 8325	Siphovirus	Unclassified	Peeveelvirus	Staphylococcus phage phi 13	42722	33.472	1138.11
	NC_004615	Bacilli	Bacillales	Staphylococcaceae	Staphylococcus	aureus	Staphylococcus aureus strain 8325	Siphovirus	Unclassified	Dubowvirus	Staphylococcus phage phi 11	43604	34.497	1309.86
	CP062461	Bacilli	Bacillales	Staphylococcaceae	Staphylococcus	aureus	Staphylococcus aureus strain NAS P_131	Siphovirus	Unclassified	Triavirus	Staphylococcus phage ECel-2020m	45676	33.267	951.888
	CP062462	Bacilli	Bacillales	Staphylococcaceae	Staphylococcus	aureus	Staphylococcus aureus strain NAS P_131	Siphovirus	Unclassified	Phietavirus	Staphylococcus phage ECel-2020q	42844	34.95	1293.03
	CP062457	Bacilli	Bacillales	Staphylococcaceae	Staphylococcus	aureus	Staphylococcus aureus strain NAS P_153	Siphovirus	Unclassified	Peeveelvirus	Staphylococcus phage ECel-2020n	40081	34.273	1177.18
	ON856257	Bacilli	Bacillales	Staphylococcaceae	Staphylococcus	aureus	Staphylococcus aureus strain SA12-4PHSA25	Siphovirus	Unclassified	Triavirus	Staphylococcus phage 1PHSA12	50643	33.414	1221
	ON856258	Bacilli	Bacillales	Staphylococcaceae	Staphylococcus	aureus	Staphylococcus aureus strain SA25	Siphovirus	Unclassified	Triavirus	Staphylococcus phage A12-4PHSA25	45314	33.464	1116.08
	AB626962	Bacilli	Bacillales	Staphylococcaceae	Staphylococcus	aureus	Staphylococcus aureus strain SA27	Podovirus	Rountreeviridae	Rosenblumvirus	Staphylococcus phage S24-1	18168	28.908	404.056
	AB626963	Bacilli	Bacillales	Staphylococcaceae	Staphylococcus	aureus	Staphylococcus aureus strain SA27	Podovirus	Rountreeviridae	Rosenblumvirus	Staphylococcus phage S13'	18186	29.215	431.008
	NC_016565	Bacilli	Bacillales	Staphylococcaceae	Staphylococcus	aureus	Staphylococcus aureus strain SA27	Podovirus	Rountreeviridae	Rosenblumvirus	Staphylococcus phage S24-1	18168	28.908	404.056
	OP661216	Bacilli	Bacillales	Staphylococcaceae	Staphylococcus	aureus	Staphylococcus aureus sub sp. aureus 15062 ST80-MRSA-IVc	Siphovirus	Unclassified	Triavirus	Staphylococcus phage phiSa2wa-st80.2	45164	33.259	935.798
	OP661217	Bacilli	Bacillales	Staphylococcaceae	Staphylococcus	aureus	Staphylococcus aureus sub sp. aureus 17006 ST80-MRSA-IVc	Siphovirus	Unclassified	Triavirus	Staphylococcus phage phiSa2wa-st80.4	45164	33.254	935.798
	OP374156	Bacilli	Bacillales	Staphylococcaceae	Staphylococcus	aureus	Staphylococcus aureus subsp. aureus 1577 AK3(NZ) ST5-MRSA-IV	Siphovirus	Unclassified	Triavirus	Staphylococcus phage phiSa2wa-st5.9	44811	33.454	1011.83
	MG029513	Bacilli	Bacillales	Staphylococcaceae	Staphylococcus	aureus	Staphylococcus aureus subsp. aureus 15803 genotype ST72-MRSA-IVa (2B)	Siphovirus	Unclassified	Triavirus	Staphylococcus phage phiSa2wa_st72	47213	33.137	965.034
	MG029510	Bacilli	Bacillales	Staphylococcaceae	Staphylococcus	aureus	Staphylococcus aureus subsp. aureus 16386 genotype ST22-MRSA-IVc (2B)	Siphovirus	Unclassified	Biseptimavirus	Staphylococcus phage phiSa2wa_st22	38576	33.241	1038.08
	NC_048681	Bacilli	Bacillales	Staphylococcaceae	Staphylococcus	aureus	Staphylococcus aureus subsp. aureus 16386 genotype ST22-MRSA-IVc (2B)	Siphovirus	Unclassified	Biseptimavirus	Staphylococcus phage phiSa2wa_st22	38576	33.241	1038.08
	OP374155	Bacilli	Bacillales	Staphylococcaceae	Staphylococcus	aureus	Staphylococcus aureus subsp. aureus 1659 ST5-MRSA-IV	Siphovirus	Unclassified	Triavirus	Staphylococcus phage phiSa2wa-st5.8	44811	33.454	1011.83
	MG029511	Bacilli	Bacillales	Staphylococcaceae	Staphylococcus	aureus	Staphylococcus aureus subsp. aureus 16663 genotype ST30-MRSA-IVc (2B)	Siphovirus	Unclassified	Triavirus	Staphylococcus phage phiSa2wa_st30	45780	33.438	964.127
	NC_055047	Bacilli	Bacillales	Staphylococcaceae	Staphylococcus	aureus	Staphylococcus aureus subsp. aureus 16663 genotype ST30-MRSA-IVc (2B)	Siphovirus	Unclassified	Triavirus	Staphylococcus phage phiSa2wa_st30	45780	33.438	964.127
	MG029512	Bacilli	Bacillales	Staphylococcaceae	Staphylococcus	aureus	Staphylococcus aureus subsp. aureus 16672 genotype ST59-MRSA-IVa (2B)	Siphovirus	Unclassified	Biseptimavirus	Staphylococcus phage phiSa2wa_st59	42133	33.276	1119.9
	MG029517	Bacilli	Bacillales	Staphylococcaceae	Staphylococcus	aureus	Staphylococcus aureus subsp. aureus 16790 genotype ST93-MRSA-IVa (2B)	Siphovirus	Unclassified	Triavirus	Staphylococcus phage phiSa2wa_st93	45913	33.117	930.197
	MK940809	Bacilli	Bacillales	Staphylococcaceae	Staphylococcus	aureus	Staphylococcus aureus subsp. aureus 18751	Siphovirus	Unclassified	Triavirus	Staphylococcus phage Sa2wa_st8	45914	33.121	931.136
	MG029509	Bacilli	Bacillales	Staphylococcaceae	Staphylococcus	aureus	Staphylococcus aureus subsp. aureus 18790 genotype ST5-MRSA-IVa (2B)	Siphovirus	Unclassified	Triavirus	Staphylococcus phage phiSa2wa_st5	44823	33.407	1043.93
	NC_055046	Bacilli	Bacillales	Staphylococcaceae	Staphylococcus	aureus	Staphylococcus aureus subsp. aureus 18790 genotype ST5-MRSA-IVa (2B)	Siphovirus	Unclassified	Triavirus	Staphylococcus phage phiSa2wa_st5	44823	33.407	1043.93
	OP584903	Bacilli	Bacillales	Staphylococcaceae	Staphylococcus	aureus	Staphylococcus aureus subsp. aureus 20417 ST1232-MRSA-V	Siphovirus	Unclassified	Triavirus	Staphylococcus phage phiSa2wa-st1232	45907	33.126	929.158
	OP584904	Bacilli	Bacillales	Staphylococcaceae	Staphylococcus	aureus	Staphylococcus aureus subsp. aureus 20624 ST2974-MRSA-V	Siphovirus	Unclassified	Triavirus	Staphylococcus phage phiSa2wa-st2974	45452	33.235	920.858
	OP374154	Bacilli	Bacillales	Staphylococcaceae	Staphylococcus	aureus	Staphylococcus aureus subsp. aureus 389 ST5-MRSA-IV	Siphovirus	Unclassified	Triavirus	Staphylococcus phage phiSa2wa-st5.5	44811	33.449	1011.83
	MG029518	Bacilli	Bacillales	Staphylococcaceae	Staphylococcus	aureus	Staphylococcus aureus subsp. aureus K25S genotype ST121-MSSA	Siphovirus	Unclassified	Triavirus	Staphylococcus phage phiSa2wa_st121mssa	45621	33.057	927.931
	NC_055049	Bacilli	Bacillales	Staphylococcaceae	Staphylococcus	aureus	Staphylococcus aureus subsp. aureus K25S genotype ST121-MSSA	Siphovirus	Unclassified	Triavirus	Staphylococcus phage phiSa2wa_st121mssa	45621	33.057	927.931
	NC_004740	Bacilli	Bacillales	Staphylococcaceae	Staphylococcus	aureus	Staphylococcus aureus subsp. aureus N315	Siphovirus	Unclassified	Unclassified	Staphylococcus phage phiN315	44082	32.778	1162.88
	OP493557	Bacilli	Bacillales	Staphylococcaceae	Staphylococcus	aureus	Staphylococcus aureus subsp. aureus NARSA483 ST59-MRSA-IVa	Siphovirus	Unclassified	Peeveelvirus	Staphylococcus phage phiSa2-NARSA483	42927	33.434	1168.04
	OP493558	Bacilli	Bacillales	Staphylococcaceae	Staphylococcus	aureus	Staphylococcus aureus subsp. aureus NARSA676 ST59-MRSA-IVa	Siphovirus	Unclassified	Biseptimavirus	Staphylococcus phage phiSa2-NARSA676	41838	33.085	1119.17
	NC_004616	Bacilli	Bacillales	Staphylococcaceae	Staphylococcus	aureus	Staphylococcus aureus subsp. aureus NCTC 8325	Siphovirus	Unclassified	Triavirus	Staphylococcus phage phi 12	44970	33.347	943.021
	NC_004617	Bacilli	Bacillales	Staphylococcaceae	Staphylococcus	aureus	Staphylococcus aureus subsp. aureus NCTC 8325	Siphovirus	Unclassified	Peeveelvirus	Staphylococcus phage phi 13	42722	33.472	1138.11
	MH972260	Bacilli	Bacillales	Staphylococcaceae	Staphylococcus	aureus	Staphylococcus aureus subsp. aureus RN4220	Podovirus	Rountreeviridae	Rosenblumvirus	Staphylococcus phage Pabna	17700	29.362	424.977
	NC_048107	Bacilli	Bacillales	Staphylococcaceae	Staphylococcus	aureus	Staphylococcus aureus subsp. aureus RN4220	Podovirus	Rountreeviridae	Rosenblumvirus	Staphylococcus phage Pabna	17700	29.362	424.977
	MN904510	Bacilli	Bacillales	Staphylococcaceae	Staphylococcus	aureus	Staphylococcus aureus subsp. aureus RN4220	Siphovirus	Unclassified	Phietavirus	Staphylococcus phage vB_SauS-SAP27	43444	34.946	1375.87
	MT013111	Bacilli	Bacillales	Staphylococcaceae	Staphylococcus	aureus	Staphylococcus aureus subsp. aureus RN4220	Siphovirus	Unclassified	Dubowvirus	Staphylococcus phage SA75	43134	34.437	1283.24
	NC_054973	Bacilli	Bacillales	Staphylococcaceae	Staphylococcus	aureus	Staphylococcus aureus subsp. aureus RN4220	Siphovirus	Unclassified	Dubowvirus	Staphylococcus phage Baq_Sau1	44384	34.046	1327.08
	NC_054975	Bacilli	Bacillales	Staphylococcaceae	Staphylococcus	aureus	Staphylococcus aureus subsp. aureus RN4220	Siphovirus	Unclassified	Dubowvirus	Staphylococcus phage SA75	43134	34.437	1283.24
	NC_054981	Bacilli	Bacillales	Staphylococcaceae	Staphylococcus	aureus	Staphylococcus aureus subsp. aureus RN4220	Siphovirus	Unclassified	Phietavirus	Staphylococcus phage vB_SauS-SAP27	43444	34.946	1375.87
	MG029514	Bacilli	Bacillales	Staphylococcaceae	Staphylococcus	aureus	Staphylococcus aureus subsp. aureus RNSH95 genotype ST78-MRSA-IVa (2B)	Siphovirus	Unclassified	Triavirus	Staphylococcus phage phiSa2wa_st78	45878	33.216	945.087
	NC_055048	Bacilli	Bacillales	Staphylococcaceae	Staphylococcus	aureus	Staphylococcus aureus subsp. aureus RNSH95 genotype ST78-MRSA-IVa (2B)	Siphovirus	Unclassified	Triavirus	Staphylococcus phage phiSa2wa_st78	45878	33.216	945.087
	KP209285	Bacilli	Bacillales	Staphylococcaceae	Staphylococcus	aureus	Staphylococcus aureus subsp. aureus str. Newman	Siphovirus	Unclassified	Phietavirus	Staphylococcus phage phiNM4-gamma4	40365	35.102	1241.22
	MG029515	Bacilli	Bacillales	Staphylococcaceae	Staphylococcus	aureus	Staphylococcus aureus subsp. aureus strain 15395 genotype ST80-MRSA-IVc	Siphovirus	Unclassified	Triavirus	Staphylococcus phage phiSa2wa_st80	45164	33.257	934.895
	OP328423	Bacilli	Bacillales	Staphylococcaceae	Staphylococcus	aureus	Staphylococcus aureus subsp. aureus strain 15744 genotype ST1930-MRSA-IV	Siphovirus	Unclassified	Unclassified	Staphylococcus phage phiSa2wa-st1930	44629	33.386	1066.19
	MF580410	Bacilli	Bacillales	Staphylococcaceae	Staphylococcus	aureus	Staphylococcus aureus subsp. aureus strain 15798 genotype ST1-MRSA-IVa	Siphovirus	Unclassified	Triavirus	Staphylococcus phage phiSa2wa_st1	45585	33.281	933.125
	OP328420	Bacilli	Bacillales	Staphylococcaceae	Staphylococcus	aureus	Staphylococcus aureus subsp. aureus strain 18116 genotype ST923-MRSA-IV	Siphovirus	Unclassified	Triavirus	Staphylococcus phage phiSa2wa-st923	45914	33.123	931.136
	OP328422	Bacilli	Bacillales	Staphylococcaceae	Staphylococcus	aureus	Staphylococcus aureus subsp. aureus strain 20065 genotype ST1633-MRSA-V	Siphovirus	Unclassified	Triavirus	Staphylococcus phage phiSa2wa-st1633	49642	33.369	1042.98
	OP038319	Bacilli	Bacillales	Staphylococcaceae	Staphylococcus	aureus	Staphylococcus aureus subsp. aureus strain CRGH 26 genotype ST5-MRSA-IV	Siphovirus	Unclassified	Triavirus	Staphylococcus phage phiSa2wa-st5.4	44811	33.449	1011.83
	NC_055045	Bacilli	Bacillales	Staphylococcaceae	Staphylococcus	aureus	Staphylococcus aureus subsp. aureus strain WBG8287 genotype ST1-MRSA-IVa (2B)	Siphovirus	Unclassified	Triavirus	Staphylococcus phage phiSa2wa_st1	45585	33.281	933.125
	MG029516	Bacilli	Bacillales	Staphylococcaceae	Staphylococcus	aureus	Staphylococcus aureus subsp. aureus W17S genotype ST93-MSSA	Siphovirus	Unclassified	Triavirus	Staphylococcus phage phiSa2wa_st93mssa	45913	33.113	930.197
	MZ417326	Bacilli	Bacillales	Staphylococcaceae	Staphylococcus	aureus	Staphylococcus aureus Twort	Myovirus	Herelleviridae	Unclassified	Staphylococcus phage PG-2021_27	128279	29.667	1409.79
	MZ779063	Bacilli	Bacillales	Staphylococcaceae	Staphylococcus	aureus	Staphylococcus aureus UFV2030RH1	Siphovirus	Unclassified	Unclassified	Staphylococcus phage vB_SauM-UFV_DC4	263185	25.029	2229.18
	CP071049	Bacilli	Bacillales	Staphylococcaceae	Staphylococcus	aureus	Staphylococcus aureus WBG8381	Siphovirus	Unclassified	Phietavirus	Staphylococcus phage WBG8381	42493	34.909	1306.23
	KM216423	Bacilli	Bacillales	Staphylococcaceae	Staphylococcus	aureus	Staphylococcus aureus XN108	Myovirus	Herelleviridae	Kayvirus	Staphylococcus phage P108	140807	30.217	1423.56
	NC_025426	Bacilli	Bacillales	Staphylococcaceae	Staphylococcus	aureus	Staphylococcus aureus XN108	Myovirus	Herelleviridae	Kayvirus	Staphylococcus phage P108	140807	30.217	1423.56
	OP235318	Bacilli	Bacillales	Staphylococcaceae	Staphylococcus	aureus	Staphylococcus aureus XN108	Myovirus	Herelleviridae	Kayvirus	Staphylococcus phage SYL	151066	30.161	1571.09
	MH136584	Bacilli	Bacillales	Staphylococcaceae	Staphylococcus	aureus	Staphylococcus aureus YZ25	Myovirus	Herelleviridae	Kayvirus	Staphylococcus phage HYZ21	139675	30.423	1395.35
	MH321490	Bacilli	Bacillales	Staphylococcaceae	Staphylococcus	epidermidis	Staphylococcus epidermidis	Myovirus	Herelleviridae	Sepunavirus	Staphylococcus phage Quidividi	141446	27.992	1274.43
	MH321491	Bacilli	Bacillales	Staphylococcaceae	Staphylococcus	epidermidis	Staphylococcus epidermidis	Myovirus	Herelleviridae	Sepunavirus	Staphylococcus phage Twillingate	142592	27.987	1283.33
	MH542234	Bacilli	Bacillales	Staphylococcaceae	Staphylococcus	epidermidis	Staphylococcus epidermidis	Myovirus	Herelleviridae	Sepunavirus	Staphylococcus phage Terranova	141288	27.98	1274.42
	MZ152915	Bacilli	Bacillales	Staphylococcaceae	Staphylococcus	epidermidis	Staphylococcus epidermidis	Podovirus	Rountreeviridae	Andhravirus	Staphylococcus phage SeAlphi	18292	29.909	380.108
	NC_070880	Bacilli	Bacillales	Staphylococcaceae	Staphylococcus	epidermidis	Staphylococcus epidermidis	Podovirus	Rountreeviridae	Andhravirus	Staphylococcus phage SeAlphi	18292	29.909	380.108
	OQ355702	Bacilli	Bacillales	Staphylococcaceae	Staphylococcus	epidermidis	Staphylococcus epidermidis	Myovirus	Herelleviridae	Sepunavirus	Staphylococcus phage vB_SepM_BE24	140570	28.007	1265.13
	OQ355703	Bacilli	Bacillales	Staphylococcaceae	Staphylococcus	epidermidis	Staphylococcus epidermidis	Myovirus	Herelleviridae	Sepunavirus	Staphylococcus phage vB_SepM_BE25	140292	28.028	1293.49
	JN192400	Bacilli	Bacillales	Staphylococcaceae	Staphylococcus	epidermidis	Staphylococcus epidermidis	Siphovirus	Unclassified	Rockefellervirus	Staphylococcus phage Ipla5	43581	34.726	1236.83
	JN192401	Bacilli	Bacillales	Staphylococcaceae	Staphylococcus	epidermidis	Staphylococcus epidermidis	Siphovirus	Unclassified	Rockefellervirus	Staphylococcus phage Ipla7	42123	34.755	1256.11
	MW364971	Bacilli	Bacillales	Staphylococcaceae	Staphylococcus	epidermidis	Staphylococcus epidermidis	Siphovirus	Unclassified	Rockefellervirus	Staphylococcus virus vB_SepS_27	42935	34.587	1221.07
	MW364972	Bacilli	Bacillales	Staphylococcaceae	Staphylococcus	epidermidis	Staphylococcus epidermidis	Siphovirus	Unclassified	Rockefellervirus	Staphylococcus virus vB_SepS_48	42460	34.769	1238.98
	MW364973	Bacilli	Bacillales	Staphylococcaceae	Staphylococcus	epidermidis	Staphylococcus epidermidis	Siphovirus	Unclassified	Rockefellervirus	Staphylococcus phage vB_SepS_456	43266	34.699	1252.98
	MW364974	Bacilli	Bacillales	Staphylococcaceae	Staphylococcus	epidermidis	Staphylococcus epidermidis	Siphovirus	Unclassified	Rockefellervirus	Staphylococcus virus vB_SepS_459	42498	34.719	1204.82
	NC_008722	Bacilli	Bacillales	Staphylococcaceae	Staphylococcus	epidermidis	Staphylococcus epidermidis	Siphovirus	Unclassified	Rockefellervirus	Staphylococcus phage CNPH82	43420	34.675	1244.85
	NC_008723	Bacilli	Bacillales	Staphylococcaceae	Staphylococcus	epidermidis	Staphylococcus epidermidis	Siphovirus	Unclassified	Rockefellervirus	Staphylococcus phage PH15	44041	34.908	1300.97
	NC_018281	Bacilli	Bacillales	Staphylococcaceae	Staphylococcus	epidermidis	Staphylococcus epidermidis	Siphovirus	Unclassified	Rockefellervirus	Staphylococcus phage Ipla5	43581	34.726	1236.83
	NC_018284	Bacilli	Bacillales	Staphylococcaceae	Staphylococcus	epidermidis	Staphylococcus epidermidis	Siphovirus	Unclassified	Rockefellervirus	Staphylococcus phage Ipla7	42123	34.755	1256.11
	OQ355699	Bacilli	Bacillales	Staphylococcaceae	Staphylococcus	epidermidis	Staphylococcus epidermidis	Siphovirus	Unclassified	Rockefellervirus	Staphylococcus phage vB_SepS_BE20	43521	34.974	1300.84
	OQ355700	Bacilli	Bacillales	Staphylococcaceae	Staphylococcus	epidermidis	Staphylococcus epidermidis	Siphovirus	Unclassified	Rockefellervirus	Staphylococcus phage vB_SepS_BE21	43563	35.007	1289.9
	OQ355701	Bacilli	Bacillales	Staphylococcaceae	Staphylococcus	epidermidis	Staphylococcus epidermidis	Siphovirus	Unclassified	Sextaecvirus	Staphylococcus phage vB_SepS_BE22	92847	29.54	1365.78
	OQ355704	Bacilli	Bacillales	Staphylococcaceae	Staphylococcus	epidermidis	Staphylococcus epidermidis	Siphovirus	Unclassified	Rockefellervirus	Staphylococcus phage vB_SepS_BE28	42841	34.924	1247.96
	CP018841	Bacilli	Bacillales	Staphylococcaceae	Staphylococcus	epidermidis	Staphylococcus epidermidis 14.1.R1	Siphovirus	Unclassified	Unclassified	Staphylococcus phage HOB 14.1.R1	18659	32.885	497.076
	KT429160	Bacilli	Bacillales	Staphylococcaceae	Staphylococcus	epidermidis	Staphylococcus epidermidis 36-1	Siphovirus	Unclassified	Unclassified	Staphylococcus phage SPbeta-like	127726	30.534	2170.06
	KT429161	Bacilli	Bacillales	Staphylococcaceae	Staphylococcus	epidermidis	Staphylococcus epidermidis 36-1	Siphovirus	Unclassified	Unclassified	Staphylococcus phage StB20-like	40670	33.29	1048.07
	NC_028821	Bacilli	Bacillales	Staphylococcaceae	Staphylococcus	epidermidis	Staphylococcus epidermidis 36-1	Siphovirus	Unclassified	Unclassified	Staphylococcus phage StB20-like	40670	33.29	1048.07
	NC_029119	Bacilli	Bacillales	Staphylococcaceae	Staphylococcus	epidermidis	Staphylococcus epidermidis 36-1	Siphovirus	Unclassified	Unclassified	Staphylococcus phage SPbeta-like	127726	30.534	2170.06
	MT596497	Bacilli	Bacillales	Staphylococcaceae	Staphylococcus	epidermidis	Staphylococcus epidermidis 414	Siphovirus	Unclassified	Rockefellervirus	Staphylococcus phage 456	43393	34.72	1254.06
	MZ417339	Bacilli	Bacillales	Staphylococcaceae	Staphylococcus	epidermidis	Staphylococcus epidermidis C6869	Siphovirus	Unclassified	Sextaecvirus	Staphylococcus phage PG-2021_5	92222	29.415	1336.3
	MZ417348	Bacilli	Bacillales	Staphylococcaceae	Staphylococcus	epidermidis	Staphylococcus epidermidis C6869	Siphovirus	Unclassified	Sextaecvirus	Staphylococcus phage PG-2021_88	92222	29.413	1335.37
	KY471386	Bacilli	Bacillales	Staphylococcaceae	Staphylococcus	epidermidis	Staphylococcus epidermidis CEMTC 2044	Podovirus	Rountreeviridae	Andhravirus	Staphylococcus phage St 134	18275	30.096	395.106
	NC_047814	Bacilli	Bacillales	Staphylococcaceae	Staphylococcus	epidermidis	Staphylococcus epidermidis CEMTC 2044	Podovirus	Rountreeviridae	Andhravirus	Staphylococcus phage St 134	18275	30.096	395.106
	MW364975	Bacilli	Bacillales	Staphylococcaceae	Staphylococcus	epidermidis	Staphylococcus epidermidis E72	Siphovirus	Unclassified	Rockefellervirus	Staphylococcus virus vB_SepS_E72	44592	34.54	1293.17
	MT596500	Bacilli	Bacillales	Staphylococcaceae	Staphylococcus	epidermidis	Staphylococcus epidermidis F12	Podovirus	Rountreeviridae	Andhravirus	Staphylococcus phage BESEP3	18271	29.966	382.047
	MT596501	Bacilli	Bacillales	Staphylococcaceae	Staphylococcus	epidermidis	Staphylococcus epidermidis F12	Myovirus	Herelleviridae	Sepunavirus	Staphylococcus phage vB_SepM_BE04	142331	27.934	1286.67
	MT596502	Bacilli	Bacillales	Staphylococcaceae	Staphylococcus	epidermidis	Staphylococcus epidermidis F12	Myovirus	Herelleviridae	Sepunavirus	Staphylococcus phage vB_SepM_BE05	140271	28.044	1310.13
	MT596503	Bacilli	Bacillales	Staphylococcaceae	Staphylococcus	epidermidis	Staphylococcus epidermidis F12	Myovirus	Herelleviridae	Sepunavirus	Staphylococcus phage vB_SepM_BE06	140659	27.992	1264.52
	MT596504	Bacilli	Bacillales	Staphylococcaceae	Staphylococcus	epidermidis	Staphylococcus epidermidis F12	Myovirus	Herelleviridae	Sepunavirus	Staphylococcus phage vB_SepM_BE07	140661	27.991	1264.54
	MT596505	Bacilli	Bacillales	Staphylococcaceae	Staphylococcus	epidermidis	Staphylococcus epidermidis F12	Myovirus	Herelleviridae	Sepunavirus	Staphylococcus phage vB_SepM_BE08	140659	28.019	1267.34
	MT596506	Bacilli	Bacillales	Staphylococcaceae	Staphylococcus	epidermidis	Staphylococcus epidermidis F12	Myovirus	Herelleviridae	Sepunavirus	Staphylococcus phage vB_SepM_BE09	140668	28.018	1267.42
	NC_070879	Bacilli	Bacillales	Staphylococcaceae	Staphylococcus	epidermidis	Staphylococcus epidermidis F12	Podovirus	Rountreeviridae	Andhravirus	Staphylococcus phage vB_SepP_BE03	18271	29.966	382.047
	MT596498	Bacilli	Bacillales	Staphylococcaceae	Staphylococcus	epidermidis	Staphylococcus epidermidis F12	Siphovirus	Unclassified	Rockefellervirus	Staphylococcus phage vB_SepS_BE01	42718	34.835	1261.89
	MT596499	Bacilli	Bacillales	Staphylococcaceae	Staphylococcus	epidermidis	Staphylococcus epidermidis F12	Siphovirus	Unclassified	Sextaecvirus	Staphylococcus phage vB_SepS_BE02	95233	29.354	1370.4
	MT880870	Bacilli	Bacillales	Staphylococcaceae	Staphylococcus	epidermidis	Staphylococcus epidermidis HD21-2	Siphovirus	Unclassified	Unclassified	Staphylococcus phage PhiSepi-HH1	34053	28.435	456.991
	MT880871	Bacilli	Bacillales	Staphylococcaceae	Staphylococcus	epidermidis	Staphylococcus epidermidis HD21-2	Siphovirus	Unclassified	Unclassified	Staphylococcus phage PI-Sepi-HH2	36164	29.314	611.172
	MT880872	Bacilli	Bacillales	Staphylococcaceae	Staphylococcus	epidermidis	Staphylococcus epidermidis HD21-2	Siphovirus	Unclassified	Unclassified	Staphylococcus phage PhiSepi-HH3	147057	30.811	2563.2
	MZ417332	Bacilli	Bacillales	Staphylococcaceae	Staphylococcus	epidermidis	Staphylococcus epidermidis I0515	Myovirus	Herelleviridae	Unclassified	Staphylococcus phage PG-2021_38	140647	30.801	1502.11
	MZ417343	Bacilli	Bacillales	Staphylococcaceae	Staphylococcus	epidermidis	Staphylococcus epidermidis I0515	Siphovirus	Unclassified	Sextaecvirus	Staphylococcus phage PG-2021_74	85762	29.688	1220.39
	MZ417336	Bacilli	Bacillales	Staphylococcaceae	Staphylococcus	epidermidis	Staphylococcus epidermidis I0564	Siphovirus	Unclassified	Sextaecvirus	Staphylococcus phage PG-2021_46	86018	29.662	1218.88
	KY653120	Bacilli	Bacillales	Staphylococcaceae	Staphylococcus	epidermidis	Staphylococcus epidermidis IME1348	Siphovirus	Unclassified	Rockefellervirus	Staphylococcus phage IME1348_01	42371	34.686	1208
	NC_055036	Bacilli	Bacillales	Staphylococcaceae	Staphylococcus	epidermidis	Staphylococcus epidermidis IME1348	Siphovirus	Unclassified	Rockefellervirus	Staphylococcus phage IME1348_01	42371	34.686	1208
	MH972261	Bacilli	Bacillales	Staphylococcaceae	Staphylococcus	epidermidis	Staphylococcus epidermidis LM1680	Podovirus	Rountreeviridae	Andhravirus	Staphylococcus phage Pike	18376	29.909	373.033
	MH972263	Bacilli	Bacillales	Staphylococcaceae	Staphylococcus	epidermidis	Staphylococcus epidermidis LM1680	Podovirus	Rountreeviridae	Andhravirus	Staphylococcus phage JBug18	18547	29.59	370.94
	KU598975	Bacilli	Bacillales	Staphylococcaceae	Staphylococcus	epidermidis	Staphylococcus epidermidis LM1680	Siphovirus	Unclassified	Rockefellervirus	Staphylococcus phage CNPx	43293	34.661	1246.84
	NC_031241	Bacilli	Bacillales	Staphylococcaceae	Staphylococcus	epidermidis	Staphylococcus epidermidis LM1680	Siphovirus	Unclassified	Rockefellervirus	Staphylococcus phage CNPx	43293	34.661	1246.84
	ON550478	Bacilli	Bacillales	Staphylococcaceae	Staphylococcus	epidermidis	Staphylococcus epidermidis LM1680	Siphovirus	Unclassified	Unclassified	Staphylococcus phage Sazerac	46428	34.953	1487.09
	OQ623150	Bacilli	Bacillales	Staphylococcaceae	Staphylococcus	epidermidis	Staphylococcus epidermidis LM1680	Siphovirus	Unclassified	Unclassified	Staphylococcus phage Southeast	47272	34.691	1489.07
	MZ417323	Bacilli	Bacillales	Staphylococcaceae	Staphylococcus	epidermidis	Staphylococcus epidermidis NCC 100655	Myovirus	Herelleviridae	Sepunavirus	Staphylococcus phage PG-2021_1	143764	27.961	1295.31
	MZ417349	Bacilli	Bacillales	Staphylococcaceae	Staphylococcus	epidermidis	Staphylococcus epidermidis NCC 100655	Siphovirus	Unclassified	Rockefellervirus	Staphylococcus phage PG-2021_89	43039	35.108	1283.85
	MZ417351	Bacilli	Bacillales	Staphylococcaceae	Staphylococcus	epidermidis	Staphylococcus epidermidis NCC 100655	Siphovirus	Unclassified	Rockefellervirus	Staphylococcus phage PG-2021_90	44493	34.718	1321
	MZ417352	Bacilli	Bacillales	Staphylococcaceae	Staphylococcus	epidermidis	Staphylococcus epidermidis NCC 100655	Siphovirus	Unclassified	Rockefellervirus	Staphylococcus phage PG-2021_91	42188	34.967	1249.19
	KY442063	Bacilli	Bacillales	Staphylococcaceae	Staphylococcus	epidermidis	Staphylococcus epidermidis RP62A	Podovirus	Rountreeviridae	Andhravirus	Staphylococcus phage Andhra	18546	29.823	361.091
	MH972262	Bacilli	Bacillales	Staphylococcaceae	Staphylococcus	epidermidis	Staphylococcus epidermidis RP62A	Podovirus	Rountreeviridae	Andhravirus	Staphylococcus phage Pontiff	18364	29.955	370.035
	NC_047813	Bacilli	Bacillales	Staphylococcaceae	Staphylococcus	epidermidis	Staphylococcus epidermidis RP62A	Podovirus	Rountreeviridae	Andhravirus	Staphylococcus phage Andhra	18546	29.823	361.091
	MZ417327	Bacilli	Bacillales	Staphylococcaceae	Staphylococcus	epidermidis	Staphylococcus epidermidis S414	Myovirus	Herelleviridae	Unclassified	Staphylococcus phage PG-2021_29	131570	30.889	1420.96
	MZ417353	Bacilli	Bacillales	Staphylococcaceae	Staphylococcus	epidermidis	Staphylococcus epidermidis S414	Siphovirus	Unclassified	Rockefellervirus	Staphylococcus phage PG-2021_93	43459	34.368	1222.07
	ON325435	Bacilli	Bacillales	Staphylococcaceae	Staphylococcus	epidermidis	Staphylococcus epidermidis SE14	Siphovirus	Unclassified	Unclassified	Staphylococcus phage CUB-EPI_14	46098	35.019	1513.86
	KP735928	Bacilli	Bacillales	Staphylococcaceae	Staphylococcus	haemolyticus	Staphylococcus haemolyticus	Siphovirus	Unclassified	Unclassified	Staphylococcus phage IME-SA4	41843	33.982	1254.87
	NC_029025	Bacilli	Bacillales	Staphylococcaceae	Staphylococcus	haemolyticus	Staphylococcus haemolyticus	Siphovirus	Unclassified	Unclassified	Staphylococcus phage IME-SA4	41843	33.982	1254.87
	KY653116	Bacilli	Bacillales	Staphylococcaceae	Staphylococcus	haemolyticus	Staphylococcus haemolyticus IME1318	Siphovirus	Unclassified	Unclassified	Staphylococcus phage IME1318_01	45236	34.488	1370.2
	KY653129	Bacilli	Bacillales	Staphylococcaceae	Staphylococcus	haemolyticus	Staphylococcus haemolyticus IME1365	Siphovirus	Unclassified	Rockefellervirus	Staphylococcus phage IME1365_01	44875	35.349	1491.2
	KF589919	Bacilli	Bacillales	Staphylococcaceae	Staphylococcus	saprophyticus	Staphylococcus saprophyticus	Siphovirus	Unclassified	Unclassified	Staphylococcus phage phiRS7	43394	34.267	1225.01
	NC_022914	Bacilli	Bacillales	Staphylococcaceae	Staphylococcus	saprophyticus	Staphylococcus saprophyticus	Siphovirus	Unclassified	Unclassified	Staphylococcus phage phiRS7	43394	34.267	1225.01
	LC557520	Bacilli	Bacillales	Staphylococcaceae	Staphylococcus	saprophyticus	Staphylococcus saprophyticus 101	Myovirus	Herelleviridae	Baoshanvirus	Staphylococcus phage vB_SsapH-Golestan101-M	144081	29.576	1295.29
	LC648442	Bacilli	Bacillales	Staphylococcaceae	Staphylococcus	saprophyticus	Staphylococcus saprophyticus 105	Myovirus	Herelleviridae	Unclassified	Staphylococcus phage vB_SsapH-Golestan-105-M	142192	30.579	1524.3
	EF207558	Bacilli	Lactobacillales	Streptococcaceae	Streptococcus	dysgalactiae	Streptococcus dysgalactiae subsp. equisimilis NS3396	Siphovirus	Unclassified	Unclassified	Streptococcus phage phi3396	38528	37.482	1074.16
	NC_009018	Bacilli	Lactobacillales	Streptococcaceae	Streptococcus	dysgalactiae	Streptococcus dysgalactiae subsp. equisimilis NS3396	Siphovirus	Unclassified	Unclassified	Streptococcus phage phi3396	38528	37.482	1074.16
	LC628082	Bacilli	Lactobacillales	Streptococcaceae	Streptococcus	gordonii	Streptococcus gordonii	Podovirus	Rountreeviridae	Unclassified	Streptococcus phage SG005	16127	34.52	403.981
	FM163528	Bacilli	Lactobacillales	Streptococcaceae	Streptococcus	gordonii	Streptococcus gordonii	Siphovirus	Unclassified	Unclassified	Streptococcus phage PH15	39136	40.507	1446.86
	NC_010945	Bacilli	Lactobacillales	Streptococcaceae	Streptococcus	gordonii	Streptococcus gordonii	Siphovirus	Unclassified	Unclassified	Streptococcus phage PH15	39136	40.507	1446.86
	MK448713	Bacilli	Lactobacillales	Streptococcaceae	Streptococcus	gordonii	Streptococcus gordonii 1116 GOR	Siphovirus	Unclassified	Unclassified	Streptococcus phage Javan239	36677	41.167	1035.02
	MK448881	Bacilli	Lactobacillales	Streptococcaceae	Streptococcus	gordonii	Streptococcus gordonii Channon	Siphovirus	Unclassified	Unclassified	Streptococcus phage Javan240	33013	38.67	960.018
	MK448714	Bacilli	Lactobacillales	Streptococcaceae	Streptococcus	gordonii	Streptococcus gordonii FSS8	Siphovirus	Unclassified	Unclassified	Streptococcus phage Javan241	36502	38.255	922.041
	MK448882	Bacilli	Lactobacillales	Streptococcaceae	Streptococcus	gordonii	Streptococcus gordonii KCOM_1506	Siphovirus	Unclassified	Unclassified	Streptococcus phage Javan242	33252	38.422	950.01
	MK448883	Bacilli	Lactobacillales	Streptococcaceae	Streptococcus	gordonii	Streptococcus gordonii MB666	Siphovirus	Unclassified	Unclassified	Streptococcus phage Javan244	35462	41.461	1015.99
	MK448715	Bacilli	Lactobacillales	Streptococcaceae	Streptococcus	gordonii	Streptococcus gordonii SK184	Siphovirus	Unclassified	Unclassified	Streptococcus phage Javan247	35684	41.374	975.957
	MK448884	Bacilli	Lactobacillales	Streptococcaceae	Streptococcus	gordonii	Streptococcus gordonii SK184	Siphovirus	Unclassified	Unclassified	Streptococcus phage Javan246	38065	40.883	1430.1
	OL774866	Bacilli	Lactobacillales	Streptococcaceae	Streptococcus	mitis	Streptococcus mitis	Siphovirus	Unclassified	Unclassified	Streptococcus phage MissG2	21387	40.557	643.963
	OL774867	Bacilli	Lactobacillales	Streptococcaceae	Streptococcus	mitis	Streptococcus mitis	Siphovirus	Unclassified	Unclassified	Streptococcus phage MismyG	42739	39.65	1423.21
	OL774871	Bacilli	Lactobacillales	Streptococcaceae	Streptococcus	mitis	Streptococcus mitis	Siphovirus	Unclassified	Unclassified	Streptococcus phage MissB1	36522	41.701	1295.07
	OL774872	Bacilli	Lactobacillales	Streptococcaceae	Streptococcus	mitis	Streptococcus mitis	Siphovirus	Unclassified	Unclassified	Streptococcus phage MissC	36804	41.145	1200.18
	OL774873	Bacilli	Lactobacillales	Streptococcaceae	Streptococcus	mitis	Streptococcus mitis	Siphovirus	Unclassified	Unclassified	Streptococcus phage MissD	38511	38.584	943.905
	OL774874	Bacilli	Lactobacillales	Streptococcaceae	Streptococcus	mitis	Streptococcus mitis	Siphovirus	Unclassified	Unclassified	Streptococcus phage MissE1	41671	41.41	1552.24
	OL774875	Bacilli	Lactobacillales	Streptococcaceae	Streptococcus	mitis	Streptococcus mitis	Siphovirus	Unclassified	Unclassified	Streptococcus phage MissE2	36665	39.864	1240.01
	OL774876	Bacilli	Lactobacillales	Streptococcaceae	Streptococcus	mitis	Streptococcus mitis	Siphovirus	Unclassified	Unclassified	Streptococcus phage MissB2	12916	39.285	351.057
	OL774877	Bacilli	Lactobacillales	Streptococcaceae	Streptococcus	mitis	Streptococcus mitis	Siphovirus	Unclassified	Unclassified	Streptococcus phage MissG1	34071	40.774	1181.92
	OL799250	Bacilli	Lactobacillales	Streptococcaceae	Streptococcus	mitis	Streptococcus mitis	Siphovirus	Unclassified	Unclassified	Streptococcus phage MissF	41035	41.048	1363.18
	MK448901	Bacilli	Lactobacillales	Streptococcaceae	Streptococcus	mitis	Streptococcus mitis 321A	Siphovirus	Unclassified	Unclassified	Streptococcus phage Javan306	32976	40.011	1084.91
	MK448902	Bacilli	Lactobacillales	Streptococcaceae	Streptococcus	mitis	Streptococcus mitis B6	Siphovirus	Unclassified	Unclassified	Streptococcus phage Javan308	43790	39.842	1505.94
	MK448730	Bacilli	Lactobacillales	Streptococcaceae	Streptococcus	mitis	Streptococcus mitis B9	Siphovirus	Unclassified	Unclassified	Streptococcus phage Javan311	40399	45.142	2753.19
	MK448903	Bacilli	Lactobacillales	Streptococcaceae	Streptococcus	mitis	Streptococcus mitis B9	Siphovirus	Unclassified	Unclassified	Streptococcus phage Javan310	38675	39.387	1265.06
	MK448904	Bacilli	Lactobacillales	Streptococcaceae	Streptococcus	mitis	Streptococcus mitis M3-4	Siphovirus	Unclassified	Unclassified	Streptococcus phage Javan316	36441	40.257	1193.08
	MK448905	Bacilli	Lactobacillales	Streptococcaceae	Streptococcus	mitis	Streptococcus mitis P-2	Siphovirus	Unclassified	Unclassified	Streptococcus phage Javan318	39412	38.176	1010.13
	MK448907	Bacilli	Lactobacillales	Streptococcaceae	Streptococcus	mitis	Streptococcus mitis P-23	Siphovirus	Unclassified	Unclassified	Streptococcus phage Javan320	33228	36.514	746.965
	MK448908	Bacilli	Lactobacillales	Streptococcaceae	Streptococcus	mitis	Streptococcus mitis P-44	Siphovirus	Unclassified	Unclassified	Streptococcus phage Javan326	41238	40.455	1409.93
	AY007505	Bacilli	Lactobacillales	Streptococcaceae	Streptococcus	mitis	Streptococcus mitis SF100	Siphovirus	Unclassified	Unclassified	Streptococcus phage SM1	34692	39.15	1091.06
	NC_004996	Bacilli	Lactobacillales	Streptococcaceae	Streptococcus	mitis	Streptococcus mitis SF100	Siphovirus	Unclassified	Unclassified	Streptococcus phage SM1	34692	39.15	1091.06
	MK448732	Bacilli	Lactobacillales	Streptococcaceae	Streptococcus	mitis	Streptococcus mitis SK137	Siphovirus	Unclassified	Unclassified	Streptococcus phage Javan331	35176	39.982	1095.03
	MK448909	Bacilli	Lactobacillales	Streptococcaceae	Streptococcus	mitis	Streptococcus mitis SK137	Siphovirus	Unclassified	Unclassified	Streptococcus phage Javan330	34560	40.344	1158.11
	MK448910	Bacilli	Lactobacillales	Streptococcaceae	Streptococcus	mitis	Streptococcus mitis SK608	Siphovirus	Unclassified	Unclassified	Streptococcus phage Javan336	42688	40.002	1465.91
	MK448912	Bacilli	Lactobacillales	Streptococcaceae	Streptococcus	mitis	Streptococcus mitis U-o8	Siphovirus	Unclassified	Unclassified	Streptococcus phage Javan340	31480	39.581	990.99
	MT430910	Bacilli	Lactobacillales	Streptococcaceae	Streptococcus	mutans	Streptococcus mutans	Siphovirus	Unclassified	Unclassified	Streptococcus phage smHBZ8	32219	38.775	1311.96
	KR153145	Bacilli	Lactobacillales	Streptococcaceae	Streptococcus	mutans	Streptococcus mutans DPC6143	Siphovirus	Unclassified	Unclassified	Streptococcus phage APCM01	31075	39.028	1307.01
	NC_029030	Bacilli	Lactobacillales	Streptococcaceae	Streptococcus	mutans	Streptococcus mutans DPC6143	Siphovirus	Unclassified	Unclassified	Streptococcus phage APCM01	31075	39.028	1307.01
	DQ386162	Bacilli	Lactobacillales	Streptococcaceae	Streptococcus	mutans	Streptococcus mutans P42-SM	Siphovirus	Unclassified	Unclassified	Streptococcus phage M102AD	30664	39.62	1271.02
	NC_028984	Bacilli	Lactobacillales	Streptococcaceae	Streptococcus	mutans	Streptococcus mutans P42-SM	Siphovirus	Unclassified	Unclassified	Streptococcus phage M102AD	30664	39.62	1271.02
	KJ617393	Bacilli	Lactobacillales	Streptococcaceae	Streptococcus	pneumoniae	Streptococcus pneumoniae	Podovirus	Salasmaviridae	Cepunavirus	Streptococcus phage SOCP	19347	38.823	660.12
	LK392619	Bacilli	Lactobacillales	Streptococcaceae	Streptococcus	pneumoniae	Streptococcus pneumoniae	Podovirus	Salasmaviridae	Cepunavirus	Streptococcus phage CP-7	19741	38.544	637.042
	NC_001825	Bacilli	Lactobacillales	Streptococcaceae	Streptococcus	pneumoniae	Streptococcus pneumoniae	Podovirus	Salasmaviridae	Cepunavirus	Streptococcus phage Cp1	19343	38.831	660.95
	NC_042114	Bacilli	Lactobacillales	Streptococcaceae	Streptococcus	pneumoniae	Streptococcus pneumoniae	Podovirus	Salasmaviridae	Cepunavirus	Streptococcus phage CP-7	19741	38.544	637.042
	KM882824	Bacilli	Lactobacillales	Streptococcaceae	Streptococcus	pneumoniae	Streptococcus pneumoniae	Siphovirus	Unclassified	Unclassified	Streptococcus phage SpSL1	33756	38.595	911.074
	NC_005294	Bacilli	Lactobacillales	Streptococcaceae	Streptococcus	pneumoniae	Streptococcus pneumoniae	Siphovirus	Unclassified	Unclassified	Streptococcus phage EJ-1	42935	39.641	1483.83
	NC_027396	Bacilli	Lactobacillales	Streptococcaceae	Streptococcus	pneumoniae	Streptococcus pneumoniae	Siphovirus	Unclassified	Unclassified	Streptococcus phage SpSL1	33756	38.595	911.074
	OK173051	Bacilli	Lactobacillales	Streptococcaceae	Streptococcus	pneumoniae	Streptococcus pneumoniae	Siphovirus	Unclassified	Unclassified	Streptococcus phage SF39	41257	39.877	1321.05
	FR671406	Bacilli	Lactobacillales	Streptococcaceae	Streptococcus	pneumoniae	Streptococcus pneumoniae strain 04-0922	Siphovirus	Unclassified	Unclassified	Streptococcus phage 040922	40104	39.734	1302.58
	FR671409	Bacilli	Lactobacillales	Streptococcaceae	Streptococcus	pneumoniae	Streptococcus pneumoniae strain 11865	Siphovirus	Unclassified	Unclassified	Streptococcus phage 11865	32602	40.228	1037.07
	FR671411	Bacilli	Lactobacillales	Streptococcaceae	Streptococcus	pneumoniae	Streptococcus pneumoniae strain 2167	Siphovirus	Unclassified	Unclassified	Streptococcus phage 2167	36217	40.655	1178.5
	FR671408	Bacilli	Lactobacillales	Streptococcaceae	Streptococcus	pneumoniae	Streptococcus pneumoniae strain 23782	Siphovirus	Unclassified	Unclassified	Streptococcus phage 23782	32031	40.298	1029.16
	FR671407	Bacilli	Lactobacillales	Streptococcaceae	Streptococcus	pneumoniae	Streptococcus pneumoniae strain 34117	Siphovirus	Unclassified	Unclassified	Streptococcus phage 34117	37636	40.384	1229.19
	FR671410	Bacilli	Lactobacillales	Streptococcaceae	Streptococcus	pneumoniae	Streptococcus pneumoniae strain 8140	Siphovirus	Unclassified	Unclassified	Streptococcus phage 8140	35890	40.496	1174.32
	FR671405	Bacilli	Lactobacillales	Streptococcaceae	Streptococcus	pneumoniae	Streptococcus pneumoniae strain V22	Siphovirus	Unclassified	Unclassified	Streptococcus phage V22	37159	40.082	1197.63
	KT337339	Bacilli	Lactobacillales	Streptococcaceae	Streptococcus	pneumoniae	Streptococcus pneumoniae 08B01757	Siphovirus	Unclassified	Unclassified	Streptococcus phage phiARI0004	41105	40.659	1358.93
	NC_031920	Bacilli	Lactobacillales	Streptococcaceae	Streptococcus	pneumoniae	Streptococcus pneumoniae 08B01757	Siphovirus	Unclassified	Unclassified	Streptococcus phage phiARI0004	41105	40.659	1358.93
	KT337352	Bacilli	Lactobacillales	Streptococcaceae	Streptococcus	pneumoniae	Streptococcus pneumoniae 08B03577	Siphovirus	Unclassified	Unclassified	Streptococcus phage phiARI0460-1	41807	39.69	1346.19
	NC_031913	Bacilli	Lactobacillales	Streptococcaceae	Streptococcus	pneumoniae	Streptococcus pneumoniae 08B03577	Siphovirus	Unclassified	Unclassified	Streptococcus phage phiARI0460-1	41807	39.69	1346.19
	KT337355	Bacilli	Lactobacillales	Streptococcaceae	Streptococcus	pneumoniae	Streptococcus pneumoniae 08B06220	Siphovirus	Unclassified	Unclassified	Streptococcus phage phiARI0468-1	41063	40.806	1366.17
	NC_031929	Bacilli	Lactobacillales	Streptococcaceae	Streptococcus	pneumoniae	Streptococcus pneumoniae 08B06220	Siphovirus	Unclassified	Unclassified	Streptococcus phage phiARI0468-1	41063	40.806	1366.17
	KT337356	Bacilli	Lactobacillales	Streptococcaceae	Streptococcus	pneumoniae	Streptococcus pneumoniae 08B07540	Siphovirus	Unclassified	Unclassified	Streptococcus phage phiARI0468-2	42186	40.362	1430.11
	NC_031923	Bacilli	Lactobacillales	Streptococcaceae	Streptococcus	pneumoniae	Streptococcus pneumoniae 08B07540	Siphovirus	Unclassified	Unclassified	Streptococcus phage phiARI0468-2	42186	40.362	1430.11
	KT337340	Bacilli	Lactobacillales	Streptococcaceae	Streptococcus	pneumoniae	Streptococcus pneumoniae 08B08535	Siphovirus	Unclassified	Unclassified	Streptococcus phage phiARI0031	41887	41.208	1399.86
	NC_031910	Bacilli	Lactobacillales	Streptococcaceae	Streptococcus	pneumoniae	Streptococcus pneumoniae 08B08535	Siphovirus	Unclassified	Unclassified	Streptococcus phage phiARI0031	41887	41.208	1399.86
	KT337354	Bacilli	Lactobacillales	Streptococcaceae	Streptococcus	pneumoniae	Streptococcus pneumoniae 09B05356	Siphovirus	Unclassified	Unclassified	Streptococcus phage phiARI0462	40498	40.543	1320.23
	NC_031942	Bacilli	Lactobacillales	Streptococcaceae	Streptococcus	pneumoniae	Streptococcus pneumoniae 09B05356	Siphovirus	Unclassified	Unclassified	Streptococcus phage phiARI0462	40498	40.543	1320.23
	KT337341	Bacilli	Lactobacillales	Streptococcaceae	Streptococcus	pneumoniae	Streptococcus pneumoniae 09B07772	Siphovirus	Unclassified	Unclassified	Streptococcus phage phiARI0131-1	42927	39.597	1337.18
	NC_031901	Bacilli	Lactobacillales	Streptococcaceae	Streptococcus	pneumoniae	Streptococcus pneumoniae 09B07772	Siphovirus	Unclassified	Unclassified	Streptococcus phage phiARI0131-1	42927	39.597	1337.18
	KT337358	Bacilli	Lactobacillales	Streptococcaceae	Streptococcus	pneumoniae	Streptococcus pneumoniae 09B10874	Siphovirus	Unclassified	Unclassified	Streptococcus phage phiARI0468-4	37395	38.131	934.875
	NC_031915	Bacilli	Lactobacillales	Streptococcaceae	Streptococcus	pneumoniae	Streptococcus pneumoniae 09B10874	Siphovirus	Unclassified	Unclassified	Streptococcus phage phiARI0468-4	37395	38.131	934.875
	KY065454	Bacilli	Lactobacillales	Streptococcaceae	Streptococcus	pneumoniae	Streptococcus pneumoniae 1_2	Siphovirus	Unclassified	Unclassified	Streptococcus phage IPP12	34428	40.252	1075.19
	AJ609634	Bacilli	Lactobacillales	Streptococcaceae	Streptococcus	pneumoniae	Streptococcus pneumoniae 101	Siphovirus	Unclassified	Unclassified	Streptococcus phage EJ-1	42935	39.641	1483.83
	KY065456	Bacilli	Lactobacillales	Streptococcaceae	Streptococcus	pneumoniae	Streptococcus pneumoniae 10B/2	Siphovirus	Unclassified	Unclassified	Streptococcus phage IPP15	38083	40.257	1179.05
	KT337370	Bacilli	Lactobacillales	Streptococcaceae	Streptococcus	pneumoniae	Streptococcus pneumoniae 10B00617	Siphovirus	Unclassified	Unclassified	Streptococcus phage phiARI0923	33477	38.952	954.095
	NC_030946	Bacilli	Lactobacillales	Streptococcaceae	Streptococcus	pneumoniae	Streptococcus pneumoniae 10B00617	Siphovirus	Unclassified	Unclassified	Streptococcus phage phiARI0923	33477	38.952	954.095
	KT337342	Bacilli	Lactobacillales	Streptococcaceae	Streptococcus	pneumoniae	Streptococcus pneumoniae 10B01058	Siphovirus	Unclassified	Unclassified	Streptococcus phage phiARI0131-2	34563	40.187	1082.17
	NC_031941	Bacilli	Lactobacillales	Streptococcaceae	Streptococcus	pneumoniae	Streptococcus pneumoniae 10B01058	Siphovirus	Unclassified	Unclassified	Streptococcus phage phiARI0131-2	34563	40.187	1082.17
	KT337365	Bacilli	Lactobacillales	Streptococcaceae	Streptococcus	pneumoniae	Streptococcus pneumoniae 10B04751	Siphovirus	Unclassified	Unclassified	Streptococcus phage phiARI0746	33181	39.586	1031.93
	NC_031907	Bacilli	Lactobacillales	Streptococcaceae	Streptococcus	pneumoniae	Streptococcus pneumoniae 10B04751	Siphovirus	Unclassified	Unclassified	Streptococcus phage phiARI0746	33181	39.586	1031.93
	KY065461	Bacilli	Lactobacillales	Streptococcaceae	Streptococcus	pneumoniae	Streptococcus pneumoniae 11F/2	Siphovirus	Unclassified	Unclassified	Streptococcus phage IPP20	37441	40.14	1182.01
	KY065488	Bacilli	Lactobacillales	Streptococcaceae	Streptococcus	pneumoniae	Streptococcus pneumoniae 12F/3	Siphovirus	Unclassified	Unclassified	Streptococcus phage IPP50	40284	39.805	1281.84
	KY065470	Bacilli	Lactobacillales	Streptococcaceae	Streptococcus	pneumoniae	Streptococcus pneumoniae 14/9	Siphovirus	Unclassified	Unclassified	Streptococcus phage IPP29	33953	39.914	1031.15
	KY065465	Bacilli	Lactobacillales	Streptococcaceae	Streptococcus	pneumoniae	Streptococcus pneumoniae 16A/1	Siphovirus	Unclassified	Unclassified	Streptococcus phage IPP24	34638	39.63	1073.09
	KY065466	Bacilli	Lactobacillales	Streptococcaceae	Streptococcus	pneumoniae	Streptococcus pneumoniae 16A/1	Siphovirus	Unclassified	Unclassified	Streptococcus phage IPP25	33895	37.917	1032.1
	KY065452	Bacilli	Lactobacillales	Streptococcaceae	Streptococcus	pneumoniae	Streptococcus pneumoniae 17F/1	Siphovirus	Unclassified	Unclassified	Streptococcus phage IPP10	40648	40.041	1349.92
	KY065474	Bacilli	Lactobacillales	Streptococcaceae	Streptococcus	pneumoniae	Streptococcus pneumoniae 18C/2	Siphovirus	Unclassified	Unclassified	Streptococcus phage IPP34	38867	39.972	1237.91
	KY065497	Bacilli	Lactobacillales	Streptococcaceae	Streptococcus	pneumoniae	Streptococcus pneumoniae 18C/3	Siphovirus	Unclassified	Unclassified	Streptococcus phage IPP61	59870	39.851	1975.11
	KY065479	Bacilli	Lactobacillales	Streptococcaceae	Streptococcus	pneumoniae	Streptococcus pneumoniae 19A	Siphovirus	Unclassified	Unclassified	Streptococcus phage IPP39	37761	38.362	993.87
	NC_070926	Bacilli	Lactobacillales	Streptococcaceae	Streptococcus	pneumoniae	Streptococcus pneumoniae 19A	Siphovirus	Unclassified	Unclassified	Streptococcus phage IPP39	37761	38.362	993.87
	KY065464	Bacilli	Lactobacillales	Streptococcaceae	Streptococcus	pneumoniae	Streptococcus pneumoniae 20/4	Siphovirus	Unclassified	Unclassified	Streptococcus phage IPP23	33903	37.917	1043.87
	KY065476	Bacilli	Lactobacillales	Streptococcaceae	Streptococcus	pneumoniae	Streptococcus pneumoniae 22F/2	Siphovirus	Unclassified	Unclassified	Streptococcus phage IPP36	40781	40.19	1384.92
	KY065481	Bacilli	Lactobacillales	Streptococcaceae	Streptococcus	pneumoniae	Streptococcus pneumoniae 23F/10	Siphovirus	Unclassified	Unclassified	Streptococcus phage IPP41	34915	39.562	1047.1
	KY065458	Bacilli	Lactobacillales	Streptococcaceae	Streptococcus	pneumoniae	Streptococcus pneumoniae 23F/5	Siphovirus	Unclassified	Unclassified	Streptococcus phage IPP17	34864	40.245	1087.06
	KY065501	Bacilli	Lactobacillales	Streptococcaceae	Streptococcus	pneumoniae	Streptococcus pneumoniae 24B/2	Siphovirus	Unclassified	Unclassified	Streptococcus phage IPP65	39046	38.514	1049.95
	NC_070922	Bacilli	Lactobacillales	Streptococcaceae	Streptococcus	pneumoniae	Streptococcus pneumoniae 24B/2	Siphovirus	Unclassified	Unclassified	Streptococcus phage IPP65	39046	38.514	1049.95
	KY065500	Bacilli	Lactobacillales	Streptococcaceae	Streptococcus	pneumoniae	Streptococcus pneumoniae 24F/2	Siphovirus	Unclassified	Unclassified	Streptococcus phage IPP64	39689	41.1	1312.91
	KY065492	Bacilli	Lactobacillales	Streptococcaceae	Streptococcus	pneumoniae	Streptococcus pneumoniae 32F/2	Siphovirus	Unclassified	Unclassified	Streptococcus phage IPP54	38900	38.375	1019.18
[truncated: 5,019 more rows]
