# Supplementary material for: Large-Scale Genomic Analysis of CpG-Mediated Immunogenicity in Bacteriophages and a Novel Predictive Risk Index
Source: bioRxiv. 2025 May 16:2025.05.15.652987. Preprint. [Version 1] doi: 10.1101/2025.05.15.652987 (PMC12132194; doi:10.1101/2025.05.15.652987)
Supplement: Supplement 3 [file media-3.xlsx]

## Sheet: Supplementary File 1
Host Phylum	Accession	Host Class	Host Order	Host Family	Host Genus	Host Species	Host Description	Phage Morphology	Phage Family	Phage Genus	Phage Description	Genome Length (bp)	G+C Content (%)	count5_10n	count11_15n	count16_30n
Actinomycetota
	NC_009816	Actinomycetes	Mycobacteriales	Corynebacteriaceae	Corynebacterium	glutamicum	Corynebacterium glutamicum	Siphovirus	Zierdtviridae	Chunghsingvirus	Corynebacterium phage P1201	70579	50.919	759	581	1427
	KY250482	Actinomycetes	Mycobacteriales	Corynebacteriaceae	Corynebacterium	glutamicum	Corynebacterium glutamicum ATCC 21792	Podovirus	Unclassified	Unclassified	Corynebacterium phage phi16	58200	52.241	1021	845	1876
	MG324353	Actinomycetes	Mycobacteriales	Corynebacteriaceae	Corynebacterium	glutamicum	Corynebacterium glutamicum ATCC13032	Podovirus	Unclassified	Ikedavirus	Corynebacterium phage phi673	44530	51.087	129	95	241
	MG324354	Actinomycetes	Mycobacteriales	Corynebacteriaceae	Corynebacterium	glutamicum	Corynebacterium glutamicum ATCC13032	Podovirus	Unclassified	Ikedavirus	Corynebacterium phage phi674	43193	50.749	112	88	213
	NC_042354	Actinomycetes	Mycobacteriales	Corynebacteriaceae	Corynebacterium	glutamicum	Corynebacterium glutamicum ATCC13032	Podovirus	Unclassified	Ikedavirus	Corynebacterium phage phi673	44530	51.087	129	95	241
	NC_042355	Actinomycetes	Mycobacteriales	Corynebacteriaceae	Corynebacterium	glutamicum	Corynebacterium glutamicum ATCC13032	Podovirus	Unclassified	Ikedavirus	Corynebacterium phage phi674	43193	50.749	112	88	213
	JX262215	Actinomycetes	Propionibacteriales	Propionibacteriaceae	Cutibacterium	acnes	Cutibacterium acnes	Siphovirus	Unclassified	Pahexavirus	Propionibacterium phage P9.1	29214	54.121	356	263	672
	JX262216	Actinomycetes	Propionibacteriales	Propionibacteriaceae	Cutibacterium	acnes	Cutibacterium acnes	Siphovirus	Unclassified	Pahexavirus	Propionibacterium phage P14	29729	54.082	395	315	715
	JX262217	Actinomycetes	Propionibacteriales	Propionibacteriaceae	Cutibacterium	acnes	Cutibacterium acnes	Siphovirus	Unclassified	Pahexavirus	Propionibacterium phage P101A	29574	54.135	363	271	662
	JX262218	Actinomycetes	Propionibacteriales	Propionibacteriaceae	Cutibacterium	acnes	Cutibacterium acnes	Siphovirus	Unclassified	Pahexavirus	Propionibacterium phage P104A	29371	53.982	359	272	671
	JX262219	Actinomycetes	Propionibacteriales	Propionibacteriaceae	Cutibacterium	acnes	Cutibacterium acnes	Siphovirus	Unclassified	Pahexavirus	Propionibacterium phage P105	29202	54.174	328	270	639
	JX262220	Actinomycetes	Propionibacteriales	Propionibacteriaceae	Cutibacterium	acnes	Cutibacterium acnes	Siphovirus	Unclassified	Pahexavirus	Propionibacterium phage P100D	29506	53.762	365	262	691
	JX262221	Actinomycetes	Propionibacteriales	Propionibacteriaceae	Cutibacterium	acnes	Cutibacterium acnes	Siphovirus	Unclassified	Pahexavirus	Propionibacterium phage P100_A	29505	53.832	375	288	666
	JX262222	Actinomycetes	Propionibacteriales	Propionibacteriaceae	Cutibacterium	acnes	Cutibacterium acnes	Siphovirus	Unclassified	Pahexavirus	Propionibacterium phage P100_1	29612	54.069	351	274	658
	JX262223	Actinomycetes	Propionibacteriales	Propionibacteriaceae	Cutibacterium	acnes	Cutibacterium acnes	Siphovirus	Unclassified	Pahexavirus	Propionibacterium phage P1.1	29348	54.365	372	273	679
	JX262224	Actinomycetes	Propionibacteriales	Propionibacteriaceae	Cutibacterium	acnes	Cutibacterium acnes	Siphovirus	Unclassified	Pahexavirus	Propionibacterium phage ATCC29399B_T	29516	54.005	357	261	647
	JX262225	Actinomycetes	Propionibacteriales	Propionibacteriaceae	Cutibacterium	acnes	Cutibacterium acnes	Siphovirus	Unclassified	Pahexavirus	Propionibacterium phage ATCC29399B_C	29516	53.998	362	261	673
	MW161461	Actinomycetes	Propionibacteriales	Propionibacteriaceae	Cutibacterium	acnes	Cutibacterium acnes	Siphovirus	Unclassified	Pahexavirus	Cutibacterium phage FD1	29774	54.265	377	262	665
	MW161462	Actinomycetes	Propionibacteriales	Propionibacteriaceae	Cutibacterium	acnes	Cutibacterium acnes	Siphovirus	Unclassified	Pahexavirus	Cutibacterium phage FD2	29768	54.256	377	261	662
	MW161463	Actinomycetes	Propionibacteriales	Propionibacteriaceae	Cutibacterium	acnes	Cutibacterium acnes	Siphovirus	Unclassified	Pahexavirus	Cutibacterium phage FD3	29638	54.187	380	260	675
	MW161464	Actinomycetes	Propionibacteriales	Propionibacteriaceae	Cutibacterium	acnes	Cutibacterium acnes	Siphovirus	Unclassified	Pahexavirus	Cutibacterium phage PAVL20	29800	54.279	378	262	667
	MW161465	Actinomycetes	Propionibacteriales	Propionibacteriaceae	Cutibacterium	acnes	Cutibacterium acnes	Siphovirus	Unclassified	Pahexavirus	Cutibacterium phage PAVL21	30034	54.302	338	287	663
	MW161466	Actinomycetes	Propionibacteriales	Propionibacteriaceae	Cutibacterium	acnes	Cutibacterium acnes	Siphovirus	Unclassified	Pahexavirus	Cutibacterium phage PAVL33	29627	54.363	338	281	650
	MW161467	Actinomycetes	Propionibacteriales	Propionibacteriaceae	Cutibacterium	acnes	Cutibacterium acnes	Siphovirus	Unclassified	Pahexavirus	Cutibacterium phage PAVL34	29535	54.288	337	281	649
	MW161468	Actinomycetes	Propionibacteriales	Propionibacteriaceae	Cutibacterium	acnes	Cutibacterium acnes	Siphovirus	Unclassified	Pahexavirus	Cutibacterium phage PAVL45	29772	54.283	377	262	665
	NC_018834	Actinomycetes	Propionibacteriales	Propionibacteriaceae	Cutibacterium	acnes	Cutibacterium acnes	Siphovirus	Unclassified	Pahexavirus	Propionibacterium phage P9.1	29214	54.121	356	263	672
	NC_018838	Actinomycetes	Propionibacteriales	Propionibacteriaceae	Cutibacterium	acnes	Cutibacterium acnes	Siphovirus	Unclassified	Pahexavirus	Propionibacterium phage P100_A	29505	53.832	375	288	666
	NC_018839	Actinomycetes	Propionibacteriales	Propionibacteriaceae	Cutibacterium	acnes	Cutibacterium acnes	Siphovirus	Unclassified	Pahexavirus	Propionibacterium phage P14	29729	54.082	395	315	715
	NC_018840	Actinomycetes	Propionibacteriales	Propionibacteriaceae	Cutibacterium	acnes	Cutibacterium acnes	Siphovirus	Unclassified	Pahexavirus	Propionibacterium phage P100_1	29612	54.069	351	274	658
	NC_018841	Actinomycetes	Propionibacteriales	Propionibacteriaceae	Cutibacterium	acnes	Cutibacterium acnes	Siphovirus	Unclassified	Pahexavirus	Propionibacterium phage P101A	29574	54.135	363	271	662
	NC_018842	Actinomycetes	Propionibacteriales	Propionibacteriaceae	Cutibacterium	acnes	Cutibacterium acnes	Siphovirus	Unclassified	Pahexavirus	Propionibacterium phage P1.1	29348	54.365	372	273	679
	NC_018845	Actinomycetes	Propionibacteriales	Propionibacteriaceae	Cutibacterium	acnes	Cutibacterium acnes	Siphovirus	Unclassified	Pahexavirus	Propionibacterium phage P104A	29371	53.982	359	272	671
	NC_018847	Actinomycetes	Propionibacteriales	Propionibacteriaceae	Cutibacterium	acnes	Cutibacterium acnes	Siphovirus	Unclassified	Pahexavirus	Propionibacterium phage ATCC29399B_T	29516	54.005	357	261	647
	NC_018849	Actinomycetes	Propionibacteriales	Propionibacteriaceae	Cutibacterium	acnes	Cutibacterium acnes	Siphovirus	Unclassified	Pahexavirus	Propionibacterium phage P105	29202	54.174	328	270	639
	NC_018851	Actinomycetes	Propionibacteriales	Propionibacteriaceae	Cutibacterium	acnes	Cutibacterium acnes	Siphovirus	Unclassified	Pahexavirus	Propionibacterium phage ATCC29399B_C	29516	53.998	362	261	673
	NC_018852	Actinomycetes	Propionibacteriales	Propionibacteriaceae	Cutibacterium	acnes	Cutibacterium acnes	Siphovirus	Unclassified	Pahexavirus	Propionibacterium phage P100D	29506	53.762	365	262	691
	OQ411034	Actinomycetes	Propionibacteriales	Propionibacteriaceae	Cutibacterium	acnes	Cutibacterium acnes	Siphovirus	Unclassified	Pahexavirus	Cutibacterium phage Y3Z	29160	54.102	320	276	643
	OR178992	Actinomycetes	Propionibacteriales	Propionibacteriaceae	Cutibacterium	acnes	Cutibacterium acnes	Siphovirus	Unclassified	Unclassified	Cutibacterium phage CAP 6-3	29467	54.335	366	268	651
	MG820640	Actinomycetes	Propionibacteriales	Propionibacteriaceae	Cutibacterium	acnes	Cutibacterium acnes 01-A-087	Siphovirus	Unclassified	Pahexavirus	Propionibacterium phage pa15	29309	54.29	363	278	662
	MG820634	Actinomycetes	Propionibacteriales	Propionibacteriaceae	Cutibacterium	acnes	Cutibacterium acnes 02-A-018	Siphovirus	Unclassified	Pahexavirus	Propionibacterium phage pa27	29593	53.915	365	278	687
	MG820635	Actinomycetes	Propionibacteriales	Propionibacteriaceae	Cutibacterium	acnes	Cutibacterium acnes 02-A-018	Siphovirus	Unclassified	Pahexavirus	Propionibacterium phage pa29399-1-D_1	29370	54.072	328	274	635
	MG820642	Actinomycetes	Propionibacteriales	Propionibacteriaceae	Cutibacterium	acnes	Cutibacterium acnes 02-A-018	Siphovirus	Unclassified	Pahexavirus	Propionibacterium phage pa28	29733	54.138	336	257	656
	MG820633	Actinomycetes	Propionibacteriales	Propionibacteriaceae	Cutibacterium	acnes	Cutibacterium acnes 03-A-023	Siphovirus	Unclassified	Pahexavirus	Propionibacterium phage pa59	29507	53.858	352	264	643
	MG820632	Actinomycetes	Propionibacteriales	Propionibacteriaceae	Cutibacterium	acnes	Cutibacterium acnes 05-A-026	Siphovirus	Unclassified	Pahexavirus	Propionibacterium phage pa310	29508	53.853	351	264	642
	MG820643	Actinomycetes	Propionibacteriales	Propionibacteriaceae	Cutibacterium	acnes	Cutibacterium acnes 05-A-026	Siphovirus	Unclassified	Pahexavirus	Propionibacterium phage pa35	29491	54.271	330	281	656
	MG820644	Actinomycetes	Propionibacteriales	Propionibacteriaceae	Cutibacterium	acnes	Cutibacterium acnes 05-A-026	Siphovirus	Unclassified	Pahexavirus	Propionibacterium phage pa33	29135	54.412	339	299	654
	MG820645	Actinomycetes	Propionibacteriales	Propionibacteriaceae	Cutibacterium	acnes	Cutibacterium acnes 05-A-026	Siphovirus	Unclassified	Pahexavirus	Propionibacterium phage pa3-SS3	29137	54.412	339	299	654
	MG820637	Actinomycetes	Propionibacteriales	Propionibacteriaceae	Cutibacterium	acnes	Cutibacterium acnes 06-0893	Siphovirus	Unclassified	Pahexavirus	Propionibacterium phage pa63	29446	53.912	358	273	660
	MG820641	Actinomycetes	Propionibacteriales	Propionibacteriaceae	Cutibacterium	acnes	Cutibacterium acnes 06-0893	Siphovirus	Unclassified	Pahexavirus	Propionibacterium phage pa615	29307	54.414	358	279	664
	OR088869	Actinomycetes	Propionibacteriales	Propionibacteriaceae	Cutibacterium	acnes	Cutibacterium acnes 11827	Siphovirus	Unclassified	Unclassified	Cutibacterium phage CaCom2	29646	53.936	364	274	674
	MG820636	Actinomycetes	Propionibacteriales	Propionibacteriaceae	Cutibacterium	acnes	Cutibacterium acnes ATCC 29399	Siphovirus	Unclassified	Pahexavirus	Propionibacterium phage pa29399-1-D_2	28892	54.378	371	277	671
	MG820638	Actinomycetes	Propionibacteriales	Propionibacteriaceae	Cutibacterium	acnes	Cutibacterium acnes ATCC 6919	Siphovirus	Unclassified	Pahexavirus	Propionibacterium phage pa6919-4	29784	54.079	374	278	683
	MG820639	Actinomycetes	Propionibacteriales	Propionibacteriaceae	Cutibacterium	acnes	Cutibacterium acnes ATCC 6919	Siphovirus	Unclassified	Pahexavirus	Propionibacterium phage pa9-6919-4	29784	54.079	374	279	684
	MT647607	Actinomycetes	Propionibacteriales	Propionibacteriaceae	Cutibacterium	acnes	Cutibacterium acnes PAc-125	Siphovirus	Unclassified	Pahexavirus	Propionibacterium phage phiPA50S	29590	54.387	354	262	662
	OP491959	Actinomycetes	Propionibacteriales	Propionibacteriaceae	Cutibacterium	acnes	Cutibacterium acnes subsp. acnes	Siphovirus	Unclassified	Pahexavirus	Cutibacterium phage PAP1-1	29534	54.029	348	277	666
	KC960489	Actinomycetes	Mycobacteriales	Mycobacteriaceae	Mycobacterium	abscessus	Mycobacterium abscessus subsp. bolletii strain F1660	Myovirus	Unclassified	Unclassified	Mycobacterium phage Adler	95705	62.716	2536	2095	3993
	NC_003387	Actinomycetes	Mycobacteriales	Mycobacteriaceae	Mycobacterium	avium	Mycobacterium avium	Siphovirus	Unclassified	Timquatrovirus	Mycobacterium phage TM4	52797	68.114	2687	2352	3706
	KC172839	Actinomycetes	Mycobacteriales	Mycobacteriaceae	Mycobacterium	smegmatis	Mycobacterium smegmatis	Siphovirus	Unclassified	Veracruzvirus	Mycobacterium phage BTCU-1	45942	64.246	1694	1365	2540
	KY006474	Actinomycetes	Mycobacteriales	Mycobacteriaceae	Mycobacterium	smegmatis	Mycobacterium smegmatis	Siphovirus	Unclassified	Pegunavirus	Mycobacterium phage Prann	68398	66.638	3212	2654	4548
	NC_002656	Actinomycetes	Mycobacteriales	Mycobacteriaceae	Mycobacterium	smegmatis	Mycobacterium smegmatis	Siphovirus	Unclassified	Fromanvirus	Mycobacterium phage Bxb1	50550	63.65	1951	1606	2863
	NC_009820	Actinomycetes	Mycobacteriales	Mycobacteriaceae	Mycobacterium	smegmatis	Mycobacterium smegmatis	Siphovirus	Unclassified	Cheoctovirus	Mycobacterium phage Tweety	58692	61.739	1626	1345	2568
	NC_011039	Actinomycetes	Mycobacteriales	Mycobacteriaceae	Mycobacterium	smegmatis	Mycobacterium smegmatis	Podovirus	Unclassified	Predatorvirus	Mycobacterium phage Predator	70110	56.286	2487	2100	3915
	NC_011044	Actinomycetes	Mycobacteriales	Mycobacteriaceae	Mycobacterium	smegmatis	Mycobacterium smegmatis	Siphovirus	Unclassified	Coopervirus	Mycobacterium phage Nigel	69904	68.342	1761	1444	2704
	NC_021533	Actinomycetes	Mycobacteriales	Mycobacteriaceae	Mycobacterium	smegmatis	Mycobacterium smegmatis	Siphovirus	Unclassified	Veracruzvirus	Mycobacterium phage BTCU-1	45942	64.246	1694	1365	2540
	JF946695	Actinomycetes	Mycobacteriales	Mycobacteriaceae	Mycobacterium	smegmatis	Mycobacterium smegmatis mc2155	Siphovirus	Unclassified	Fromanvirus	Mycobacterium phage SWU1	52474	62.406	1820	1489	2823
	JN600672	Actinomycetes	Mycobacteriales	Mycobacteriaceae	Mycobacterium	smegmatis	Mycobacterium smegmatis mc2155	Siphovirus	Vilmaviridae	Bronvirus	Mycobacterium phage Fezzik	74155	58.685	1615	1298	2655
	KY945355	Actinomycetes	Mycobacteriales	Mycobacteriaceae	Mycobacterium	smegmatis	Mycobacterium smegmatis mc2155	Podovirus	Unclassified	Unicornvirus	Mycobacterium phage Shandong1	60618	67.46	3093	2606	4152
	MG793454	Actinomycetes	Mycobacteriales	Mycobacteriaceae	Mycobacterium	smegmatis	Mycobacterium smegmatis mc2155	Siphovirus	Unclassified	Timshelvirus	Mycobacterium phage SWU2	50013	62.666	1519	1305	2449
	NC_012027	Actinomycetes	Mycobacteriales	Mycobacteriaceae	Mycobacterium	smegmatis	Mycobacterium smegmatis mc2155	Siphovirus	Unclassified	Pipefishvirus	Mycobacterium phage Phlyer	69378	67.484	3419	2908	4684
	NC_017973	Actinomycetes	Mycobacteriales	Mycobacteriaceae	Mycobacterium	smegmatis	Mycobacterium smegmatis mc2155	Siphovirus	Unclassified	Fromanvirus	Mycobacterium phage SWU1	52474	62.406	1820	1489	2823
	NC_051602	Actinomycetes	Mycobacteriales	Mycobacteriaceae	Mycobacterium	smegmatis	Mycobacterium smegmatis mc2155	Podovirus	Unclassified	Unicornvirus	Mycobacterium phage Shandong1	60618	67.46	3093	2606	4152
	NC_054788	Actinomycetes	Mycobacteriales	Mycobacteriaceae	Mycobacterium	smegmatis	Mycobacterium smegmatis mc2155	Siphovirus	Unclassified	Timshelvirus	Mycobacterium phage SWU2	50013	62.666	1519	1305	2449
	JX899358	Actinomycetes	Mycobacteriales	Mycobacteriaceae	Mycobacterium	smegmatis	Mycobacterium smegmatis mc2155	Siphovirus	Unclassified	Fromanvirus	Mycobacterium phage First	53028	63.425	1944	1593	2967
	KJ410132	Actinomycetes	Mycobacteriales	Mycobacteriaceae	Mycobacterium	smegmatis	Mycobacterium smegmatis mc2155	Siphovirus	Unclassified	Fromanvirus	Mycobacterium phage 20ES	53124	63.427	1947	1590	2956
	KJ410133	Actinomycetes	Mycobacteriales	Mycobacteriaceae	Mycobacterium	smegmatis	Mycobacterium smegmatis mc2155	Myovirus	Unclassified	Jolieduovirus	Mycobacterium phage Jolie2	44306	68.065	2864	2463	3717
	KJ410134	Actinomycetes	Mycobacteriales	Mycobacteriaceae	Mycobacterium	smegmatis	Mycobacterium smegmatis mc2155	Siphovirus	Unclassified	Fromanvirus	Mycobacterium phage CRB1	52963	63.227	1854	1540	2958
	NC_020876	Actinomycetes	Mycobacteriales	Mycobacteriaceae	Mycobacterium	smegmatis	Mycobacterium smegmatis mc2155	Siphovirus	Unclassified	Fromanvirus	Mycobacterium phage First	53028	63.425	1944	1593	2967
	NC_023597	Actinomycetes	Mycobacteriales	Mycobacteriaceae	Mycobacterium	smegmatis	Mycobacterium smegmatis mc2155	Siphovirus	Unclassified	Fromanvirus	Mycobacterium phage 20ES	53124	63.427	1947	1590	2956
	NC_023604	Actinomycetes	Mycobacteriales	Mycobacteriaceae	Mycobacterium	smegmatis	Mycobacterium smegmatis mc2155	Myovirus	Unclassified	Jolieduovirus	Mycobacterium phage Jolie2	44306	68.065	2864	2463	3717
	NC_023606	Actinomycetes	Mycobacteriales	Mycobacteriaceae	Mycobacterium	smegmatis	Mycobacterium smegmatis mc2155	Siphovirus	Unclassified	Fromanvirus	Mycobacterium phage CRB1	52963	63.227	1854	1540	2958
	MPU46938	Actinomycetes	Mycobacteriales	Mycobacteriaceae	Mycobacterium	tuberculosis	Mycobacterium tuberculosis	Siphovirus	Unclassified	Hnatkovirus	Mycobacterium phage DS6A	15664	69.344	588	510	830
	KC787105	Actinomycetes	Mycobacteriales	Mycobacteriaceae	Mycobacterium	tuberculosis	Mycobacterium tuberculosis	Siphovirus	Unclassified	Fromanvirus	Mycobacterium phage Chy4	46639	63.678	1719	1362	2551
	KC787106	Actinomycetes	Mycobacteriales	Mycobacteriaceae	Mycobacterium	tuberculosis	Mycobacterium tuberculosis	Siphovirus	Unclassified	Fromanvirus	Mycobacterium phage Chy5	51214	63.6	1914	1494	2814
	KC787107	Actinomycetes	Mycobacteriales	Mycobacteriaceae	Mycobacterium	tuberculosis	Mycobacterium tuberculosis	Podovirus	Unclassified	Liefievirus	Mycobacterium phage Bo4	39318	66.763	2229	1894	3005
	KC787108	Actinomycetes	Mycobacteriales	Mycobacteriaceae	Mycobacterium	tuberculosis	Mycobacterium tuberculosis	Podovirus	Unclassified	Liefievirus	Mycobacterium phage DNAIII	39520	66.827	2245	1915	3026
	KC787110	Actinomycetes	Mycobacteriales	Mycobacteriaceae	Mycobacterium	tuberculosis	Mycobacterium tuberculosis	Podovirus	Unclassified	Liefievirus	Mycobacterium phage Leo	39981	66.862	2271	1937	3059
	NC_021318	Actinomycetes	Mycobacteriales	Mycobacteriaceae	Mycobacterium	tuberculosis	Mycobacterium tuberculosis	Siphovirus	Unclassified	Fromanvirus	Mycobacterium phage Chy5	51214	63.6	1914	1494	2814
	NC_021338	Actinomycetes	Mycobacteriales	Mycobacteriaceae	Mycobacterium	tuberculosis	Mycobacterium tuberculosis	Siphovirus	Unclassified	Fromanvirus	Mycobacterium phage Chy4	46639	63.678	1719	1362	2551
	NC_021556	Actinomycetes	Mycobacteriales	Mycobacteriaceae	Mycobacterium	tuberculosis	Mycobacterium tuberculosis	Podovirus	Unclassified	Liefievirus	Mycobacterium phage Leo	39981	66.862	2271	1937	3059
Bacteroidota
	HE608841	Bacteroidia	Bacteroidales	Bacteroidaceae	Bacteroides	fragilis	Bacteroides fragilis	Siphovirus	Unclassified	Unclassified	Bacteroides phage B124-14	47159	38.75	295	225	586
	MN078104	Bacteroidia	Bacteroidales	Bacteroidaceae	Bacteroides	fragilis	Bacteroides fragilis	Siphovirus	Unclassified	Unclassified	Bacteroides phage Barc2635	45990	38.878	313	235	605
	MW916539	Bacteroidia	Bacteroidales	Bacteroidaceae	Bacteroides	fragilis	Bacteroides fragilis	Siphovirus	Unclassified	Unclassified	Bacteroides phage GEC_vB_Bfr_VA7	47095	38.526	292	243	596
	NC_016770	Bacteroidia	Bacteroidales	Bacteroidaceae	Bacteroides	fragilis	Bacteroides fragilis	Siphovirus	Unclassified	Unclassified	Bacteroides phage B124-14	47159	38.75	295	225	586
	OQ116603	Bacteroidia	Bacteroidales	Bacteroidaceae	Bacteroides	fragilis	Bacteroides fragilis	Siphovirus	Unclassified	Unclassified	Bacteroides phage vB_BfrS_UZM3	46054	38.893	299	247	606
	OP172665	Bacteroidia	Bacteroidales	Bacteroidaceae	Bacteroides	fragilis	Bacteroides fragilis BSC344	Siphovirus	Unclassified	Unclassified	Bacteroides phage BF344P1	47512	38.685	294	226	615
	OP172662	Bacteroidia	Bacteroidales	Bacteroidaceae	Bacteroides	fragilis	Bacteroides fragilis CSC10	Siphovirus	Unclassified	Unclassified	Bacteroides phage BF10P1	48044	38.409	310	236	591
	OP172663	Bacteroidia	Bacteroidales	Bacteroidaceae	Bacteroides	fragilis	Bacteroides fragilis CSC10	Siphovirus	Unclassified	Unclassified	Bacteroides phage BF10P2	47747	38.725	295	224	578
	OP172664	Bacteroidia	Bacteroidales	Bacteroidaceae	Bacteroides	fragilis	Bacteroides fragilis CSC10	Siphovirus	Unclassified	Unclassified	Bacteroides phage BF10P3	49049	38.415	316	244	603
	OP172666	Bacteroidia	Bacteroidales	Bacteroidaceae	Bacteroides	fragilis	Bacteroides fragilis DA486	Siphovirus	Unclassified	Unclassified	Bacteroides phage BF486P1	45869	39.164	251	191	526
	OP172667	Bacteroidia	Bacteroidales	Bacteroidaceae	Bacteroides	fragilis	Bacteroides fragilis DA486	Siphovirus	Unclassified	Unclassified	Bacteroides phage BF486P2	53397	35.307	98	96	254
	OP172668	Bacteroidia	Bacteroidales	Bacteroidaceae	Bacteroides	fragilis	Bacteroides fragilis DA486	Siphovirus	Unclassified	Unclassified	Bacteroides phage BF486P3	53397	35.318	98	96	255
	OP172669	Bacteroidia	Bacteroidales	Bacteroidaceae	Bacteroides	fragilis	Bacteroides fragilis DA494	Siphovirus	Unclassified	Unclassified	Bacteroides phage BF494P1	53397	35.311	98	96	254
	OP172671	Bacteroidia	Bacteroidales	Bacteroidaceae	Bacteroides	fragilis	Bacteroides fragilis DA503	Siphovirus	Unclassified	Unclassified	Bacteroides phage BF503P2	53579	35.29	96	94	236
	OP172672	Bacteroidia	Bacteroidales	Bacteroidaceae	Bacteroides	fragilis	Bacteroides fragilis DA503	Siphovirus	Unclassified	Unclassified	Bacteroides phage BF503P4	53679	35.319	88	88	203
	OP172674	Bacteroidia	Bacteroidales	Bacteroidaceae	Bacteroides	fragilis	Bacteroides fragilis DA695	Siphovirus	Unclassified	Unclassified	Bacteroides phage BF695P3	44628	38.962	226	187	498
	OP172675	Bacteroidia	Bacteroidales	Bacteroidaceae	Bacteroides	fragilis	Bacteroides fragilis DA698	Siphovirus	Unclassified	Unclassified	Bacteroides phage BF698P1	46493	38.845	255	174	515
	OP172676	Bacteroidia	Bacteroidales	Bacteroidaceae	Bacteroides	fragilis	Bacteroides fragilis DA698	Siphovirus	Unclassified	Unclassified	Bacteroides phage BF698P3	46952	38.757	260	180	511
	OP172677	Bacteroidia	Bacteroidales	Bacteroidaceae	Bacteroides	fragilis	Bacteroides fragilis DA702	Siphovirus	Unclassified	Unclassified	Bacteroides phage BF702P1	45731	38.915	313	229	599
	OP172678	Bacteroidia	Bacteroidales	Bacteroidaceae	Bacteroides	fragilis	Bacteroides fragilis DA766	Siphovirus	Unclassified	Unclassified	Bacteroides phage BF766P1	47470	38.833	303	239	624
	OP172679	Bacteroidia	Bacteroidales	Bacteroidaceae	Bacteroides	fragilis	Bacteroides fragilis DA766	Siphovirus	Unclassified	Unclassified	Bacteroides phage BF766P4	47913	38.393	305	223	589
	MT630433	Bacteroidia	Bacteroidales	Bacteroidaceae	Bacteroides	fragilis	Bacteroides fragilis GB124	Siphovirus	Unclassified	Unclassified	Bacteroides phage vB_BfrS_23	48011	38.566	304	232	604
	FJ008913	Bacteroidia	Bacteroidales	Bacteroidaceae	Bacteroides	fragilis	Bacteroides fragilis HSP40 (ATCC 51477)	Siphovirus	Unclassified	Unclassified	Bacteroides phage B40-8	44929	38.628	272	217	536
	NC_011222	Bacteroidia	Bacteroidales	Bacteroidaceae	Bacteroides	fragilis	Bacteroides fragilis HSP40 (ATCC 51477)	Siphovirus	Unclassified	Unclassified	Bacteroides phage B40-8	44929	38.628	272	217	536
	MW314138	Bacteroidia	Bacteroidales	Bacteroidaceae	Bacteroides	fragilis	Bacteroides fragilis NCTC	Siphovirus	Unclassified	Unclassified	Bacteroides phage vB_BfraS_NCTC	47160	38.827	305	234	611
	OP172661	Bacteroidia	Bacteroidales	Bacteroidaceae	Bacteroides	fragilis	Bacteroides fragilis TSN8	Siphovirus	Unclassified	Unclassified	Bacteroides phage BF8P1	48043	38.436	312	238	590
Bdellovibrionota
	JQ177062	Bdellovibrionia	Bdellovibrionales	Pseudobdellovibrionaceae	Bdellovibrio	bacteriovorus	Bdellovibrio bacteriovorus	Myovirus	Unclassified	Unclassified	Bdellovibrio phage phi1422	45354	44.294	484	396	907
	NC_019525	Bdellovibrionia	Bdellovibrionales	Pseudobdellovibrionaceae	Bdellovibrio	bacteriovorus	Bdellovibrio bacteriovorus	Myovirus	Unclassified	Unclassified	Bdellovibrio phage phi1422	45354	44.294	484	396	907
	JF344709	Bdellovibrionia	Bdellovibrionales	Pseudobdellovibrionaceae	Bdellovibrio	bacteriovorus	Bdellovibrio bacteriovorus H-I 109	Myovirus	Unclassified	Unclassified	Bdellovibrio phage phi1402	23931	50.349	227	150	419
	NC_015721	Bdellovibrionia	Bdellovibrionales	Pseudobdellovibrionaceae	Bdellovibrio	bacteriovorus	Bdellovibrio bacteriovorus H-I 109	Myovirus	Unclassified	Unclassified	Bdellovibrio phage phi1402	23931	50.349	227	150	419
Campylobacterota
	MG065636	Epsilonproteobacteria	Campylobacterales	Campylobacteraceae	Campylobacter	jejuni	Campylobacter jejuni	Siphovirus	Drexlerviridae	Hanrivervirus	Campylobacter phage A16a	50168	43.956	308	279	664
	MG065637	Epsilonproteobacteria	Campylobacterales	Campylobacteraceae	Campylobacter	jejuni	Campylobacter jejuni	Siphovirus	Drexlerviridae	Unclassified	Campylobacter phage A15b	22375	43.812	122	100	255
	MG065640	Epsilonproteobacteria	Campylobacterales	Campylobacteraceae	Campylobacter	jejuni	Campylobacter jejuni	Siphovirus	Drexlerviridae	Hanrivervirus	Campylobacter phage A14b	47385	43.915	302	254	622
	MG065641	Epsilonproteobacteria	Campylobacterales	Campylobacteraceae	Campylobacter	jejuni	Campylobacter jejuni	Siphovirus	Drexlerviridae	Hanrivervirus	Campylobacter phage A14a	47249	43.929	302	254	620
	MG065642	Epsilonproteobacteria	Campylobacterales	Campylobacteraceae	Campylobacter	jejuni	Campylobacter jejuni	Siphovirus	Demerecviridae	Epseptimavirus	Campylobacter phage A148	113314	40.307	469	346	984
	MG065643	Epsilonproteobacteria	Campylobacterales	Campylobacteraceae	Campylobacter	jejuni	Campylobacter jejuni	Siphovirus	Drexlerviridae	Hanrivervirus	Campylobacter phage E6	49946	43.771	323	274	669
	MG065649	Epsilonproteobacteria	Campylobacterales	Campylobacteraceae	Campylobacter	jejuni	Campylobacter jejuni	Siphovirus	Drexlerviridae	Hanrivervirus	Campylobacter phage A143	49946	43.771	323	273	669
	MG065657	Epsilonproteobacteria	Campylobacterales	Campylobacteraceae	Campylobacter	jejuni	Campylobacter jejuni	Siphovirus	Drexlerviridae	Hanrivervirus	Campylobacter phage C4	49946	43.771	323	274	669
	MG065663	Epsilonproteobacteria	Campylobacterales	Campylobacteraceae	Campylobacter	jejuni	Campylobacter jejuni	Siphovirus	Drexlerviridae	Unclassified	Campylobacter phage A134	47181	43.85	290	248	599
	MG065665	Epsilonproteobacteria	Campylobacterales	Campylobacteraceae	Campylobacter	jejuni	Campylobacter jejuni	Siphovirus	Drexlerviridae	Unclassified	Campylobacter phage A131	47181	43.85	290	248	599
	MG065667	Epsilonproteobacteria	Campylobacterales	Campylobacteraceae	Campylobacter	jejuni	Campylobacter jejuni	Siphovirus	Drexlerviridae	Unclassified	Campylobacter phage A127	47287	43.847	288	247	597
	MG065669	Epsilonproteobacteria	Campylobacterales	Campylobacteraceae	Campylobacter	jejuni	Campylobacter jejuni	Siphovirus	Drexlerviridae	Unclassified	Campylobacter phage A123	50156	43.827	320	282	643
	MG065670	Epsilonproteobacteria	Campylobacterales	Campylobacteraceae	Campylobacter	jejuni	Campylobacter jejuni	Siphovirus	Drexlerviridae	Unclassified	Campylobacter phage A121	47658	43.598	290	252	624
	MG065671	Epsilonproteobacteria	Campylobacterales	Campylobacteraceae	Campylobacter	jejuni	Campylobacter jejuni	Siphovirus	Drexlerviridae	Unclassified	Campylobacter phage A120	47516	43.59	287	252	621
	MG065675	Epsilonproteobacteria	Campylobacterales	Campylobacteraceae	Campylobacter	jejuni	Campylobacter jejuni	Siphovirus	Drexlerviridae	Unclassified	Campylobacter phage A118	50132	43.796	319	281	640
	MG065679	Epsilonproteobacteria	Campylobacterales	Campylobacteraceae	Campylobacter	jejuni	Campylobacter jejuni	Siphovirus	Drexlerviridae	Hanrivervirus	Campylobacter phage A13a	47249	43.929	302	254	619
	MG065680	Epsilonproteobacteria	Campylobacterales	Campylobacteraceae	Campylobacter	jejuni	Campylobacter jejuni	Siphovirus	Drexlerviridae	Hanrivervirus	Campylobacter phage A113	49946	43.771	322	273	670
	MG065681	Epsilonproteobacteria	Campylobacterales	Campylobacteraceae	Campylobacter	jejuni	Campylobacter jejuni	Siphovirus	Drexlerviridae	Hanrivervirus	Campylobacter phage A139	49946	43.771	323	274	670
	MG065687	Epsilonproteobacteria	Campylobacterales	Campylobacteraceae	Campylobacter	jejuni	Campylobacter jejuni	Siphovirus	Drexlerviridae	Hanrivervirus	Campylobacter phage A136	48078	43.981	303	257	628
	MG065688	Epsilonproteobacteria	Campylobacterales	Campylobacteraceae	Campylobacter	jejuni	Campylobacter jejuni	Siphovirus	Drexlerviridae	Unclassified	Campylobacter phage A110b	44238	44.123	270	205	529
	MG065692	Epsilonproteobacteria	Campylobacterales	Campylobacteraceae	Campylobacter	jejuni	Campylobacter jejuni	Siphovirus	Demerecviridae	Tequintavirus	Campylobacter phage C13	99911	38.278	301	249	619
	FR823450	Epsilonproteobacteria	Campylobacterales	Campylobacteraceae	Campylobacter	jejuni	Campylobacter jejuni	Myovirus	Unclassified	Fletchervirus	Campylobacter phage CP81	132454	26.042	17	12	43
	GU296433	Epsilonproteobacteria	Campylobacterales	Campylobacteraceae	Campylobacter	jejuni	Campylobacter jejuni	Myovirus	Unclassified	Fletchervirus	Campylobacter phage NCTC12673	135041	26.154	20	11	37
	JN132397	Epsilonproteobacteria	Campylobacterales	Campylobacteraceae	Campylobacter	jejuni	Campylobacter jejuni	Myovirus	Unclassified	Fletchervirus	Campylobacter phage CPX	132662	26.043	22	12	41
	KX879627	Epsilonproteobacteria	Campylobacterales	Campylobacteraceae	Campylobacter	jejuni	Campylobacter jejuni	Myovirus	Unclassified	Fletchervirus	Campylobacter phage vB_CjeM_Los1	134073	26.196	24	9	41
	MG065635	Epsilonproteobacteria	Campylobacterales	Campylobacteraceae	Campylobacter	jejuni	Campylobacter jejuni	Siphovirus	Unclassified	Vequintavirus	Campylobacter phage C12	137603	43.591	446	338	972
	MG065639	Epsilonproteobacteria	Campylobacterales	Campylobacteraceae	Campylobacter	jejuni	Campylobacter jejuni	Myovirus	Unclassified	Justusliebigvirus	Campylobacter phage A150	146366	37.408	281	238	658
	MG065644	Epsilonproteobacteria	Campylobacterales	Campylobacteraceae	Campylobacter	jejuni	Campylobacter jejuni	Siphovirus	Unclassified	Vequintavirus	Campylobacter phage A147	143296	43.567	482	337	1000
	MG065645	Epsilonproteobacteria	Campylobacterales	Campylobacteraceae	Campylobacter	jejuni	Campylobacter jejuni	Myovirus	Unclassified	Justusliebigvirus	Campylobacter phage A145	146364	37.408	281	238	658
	MG065646	Epsilonproteobacteria	Campylobacterales	Campylobacteraceae	Campylobacter	jejuni	Campylobacter jejuni	Siphovirus	Unclassified	Vequintavirus	Campylobacter phage D1	137167	43.621	454	337	944
	MG065647	Epsilonproteobacteria	Campylobacterales	Campylobacteraceae	Campylobacter	jejuni	Campylobacter jejuni	Siphovirus	Unclassified	Vequintavirus	Campylobacter phage D#	137061	43.619	454	336	945
	MG065648	Epsilonproteobacteria	Campylobacterales	Campylobacteraceae	Campylobacter	jejuni	Campylobacter jejuni	Siphovirus	Unclassified	Dhillonvirus	Campylobacter phage A144	35197	54.525	689	592	1169
	MG065650	Epsilonproteobacteria	Campylobacterales	Campylobacteraceae	Campylobacter	jejuni	Campylobacter jejuni	Myovirus	Unclassified	Phapecoctavirus	Campylobacter phage B15	150742	39.085	481	348	935
	MG065652	Epsilonproteobacteria	Campylobacterales	Campylobacteraceae	Campylobacter	jejuni	Campylobacter jejuni	Myovirus	Unclassified	Unclassified	Campylobacter phage C11	58772	43.635	179	116	347
	MG065655	Epsilonproteobacteria	Campylobacterales	Campylobacteraceae	Campylobacter	jejuni	Campylobacter jejuni	Siphovirus	Unclassified	Vequintavirus	Campylobacter phage C2	140158	43.649	469	325	978
	MG065656	Epsilonproteobacteria	Campylobacterales	Campylobacteraceae	Campylobacter	jejuni	Campylobacter jejuni	Myovirus	Unclassified	Justusliebigvirus	Campylobacter phage C3	146366	37.408	281	238	658
	MG065658	Epsilonproteobacteria	Campylobacterales	Campylobacteraceae	Campylobacter	jejuni	Campylobacter jejuni	Siphovirus	Unclassified	Vequintavirus	Campylobacter phage C7	134946	43.527	435	332	928
	MG065659	Epsilonproteobacteria	Campylobacterales	Campylobacteraceae	Campylobacter	jejuni	Campylobacter jejuni	Myovirus	Unclassified	Unclassified	Campylobacter phage C5	75622	43.132	280	205	556
	MG065661	Epsilonproteobacteria	Campylobacterales	Campylobacteraceae	Campylobacter	jejuni	Campylobacter jejuni	Siphovirus	Unclassified	Vequintavirus	Campylobacter phage C9	128230	43.48	407	317	877
	MG065662	Epsilonproteobacteria	Campylobacterales	Campylobacteraceae	Campylobacter	jejuni	Campylobacter jejuni	Siphovirus	Unclassified	Vequintavirus	Campylobacter phage A142	140869	43.506	464	328	988
	MG065664	Epsilonproteobacteria	Campylobacterales	Campylobacteraceae	Campylobacter	jejuni	Campylobacter jejuni	Myovirus	Unclassified	Unclassified	Campylobacter phage A132	70739	39.213	99	83	204
	MG065666	Epsilonproteobacteria	Campylobacterales	Campylobacteraceae	Campylobacter	jejuni	Campylobacter jejuni	Siphovirus	Unclassified	Vequintavirus	Campylobacter phage A12a	135398	43.62	435	322	938
	MG065668	Epsilonproteobacteria	Campylobacterales	Campylobacteraceae	Campylobacter	jejuni	Campylobacter jejuni	Myovirus	Unclassified	Unclassified	Campylobacter phage A126	43082	39.049	50	51	115
	MG065672	Epsilonproteobacteria	Campylobacterales	Campylobacteraceae	Campylobacter	jejuni	Campylobacter jejuni	Siphovirus	Unclassified	Vequintavirus	Campylobacter phage A141	140869	43.506	464	328	987
	MG065674	Epsilonproteobacteria	Campylobacterales	Campylobacteraceae	Campylobacter	jejuni	Campylobacter jejuni	Siphovirus	Unclassified	Vequintavirus	Campylobacter phage A140	140874	43.506	463	328	988
	MG065676	Epsilonproteobacteria	Campylobacterales	Campylobacteraceae	Campylobacter	jejuni	Campylobacter jejuni	Myovirus	Unclassified	Unclassified	Campylobacter phage A116	59527	43.699	174	127	378
	MG065677	Epsilonproteobacteria	Campylobacterales	Campylobacteraceae	Campylobacter	jejuni	Campylobacter jejuni	Siphovirus	Unclassified	Vequintavirus	Campylobacter phage A13b	140869	43.506	464	328	988
	MG065682	Epsilonproteobacteria	Campylobacterales	Campylobacteraceae	Campylobacter	jejuni	Campylobacter jejuni	Siphovirus	Unclassified	Vequintavirus	Campylobacter phage A112b	134946	43.527	435	332	928
	MG065684	Epsilonproteobacteria	Campylobacterales	Campylobacteraceae	Campylobacter	jejuni	Campylobacter jejuni	Myovirus	Unclassified	Unclassified	Campylobacter phage A138	35310	42.458	110	81	223
	MG065689	Epsilonproteobacteria	Campylobacterales	Campylobacteraceae	Campylobacter	jejuni	Campylobacter jejuni	Myovirus	Unclassified	Justusliebigvirus	Campylobacter phage A110a	146366	37.408	281	238	658
	MG065690	Epsilonproteobacteria	Campylobacterales	Campylobacteraceae	Campylobacter	jejuni	Campylobacter jejuni	Siphovirus	Unclassified	Vequintavirus	Campylobacter phage A135	143281	43.561	481	337	1000
	MK408758	Epsilonproteobacteria	Campylobacterales	Campylobacteraceae	Campylobacter	jejuni	Campylobacter jejuni	Myovirus	Unclassified	Firehammervirus	Campylobacter phage CP20	174820	27.351	159	97	299
	MW057933	Epsilonproteobacteria	Campylobacterales	Campylobacteraceae	Campylobacter	jejuni	Campylobacter jejuni	Myovirus	Unclassified	Fletchervirus	Campylobacter phage CJLB-7	124324	26.309	22	13	37
	MW074124	Epsilonproteobacteria	Campylobacterales	Campylobacteraceae	Campylobacter	jejuni	Campylobacter jejuni	Myovirus	Unclassified	Fletchervirus	Campylobacter phage CJLB-10	123818	26.234	22	9	35
	MW074125	Epsilonproteobacteria	Campylobacterales	Campylobacteraceae	Campylobacter	jejuni	Campylobacter jejuni	Myovirus	Unclassified	Firehammervirus	Campylobacter phage CJLB-12	159905	27.342	123	79	257
	MW074126	Epsilonproteobacteria	Campylobacterales	Campylobacteraceae	Campylobacter	jejuni	Campylobacter jejuni	Myovirus	Unclassified	Firehammervirus	Campylobacter phage CJLB-14	157531	27.346	131	89	253
	MW365733	Epsilonproteobacteria	Campylobacterales	Campylobacteraceae	Campylobacter	jejuni	Campylobacter jejuni	Myovirus	Unclassified	Firehammervirus	Campylobacter phage CJLB-15	169063	25.663	200	156	417
	NC_015464	Epsilonproteobacteria	Campylobacterales	Campylobacteraceae	Campylobacter	jejuni	Campylobacter jejuni	Myovirus	Unclassified	Fletchervirus	Campylobacter phage NCTC12673	135041	26.154	20	11	37
	NC_016562	Epsilonproteobacteria	Campylobacterales	Campylobacteraceae	Campylobacter	jejuni	Campylobacter jejuni	Myovirus	Unclassified	Fletchervirus	Campylobacter phage CPX	132662	26.043	22	12	41
	NC_041896	Epsilonproteobacteria	Campylobacterales	Campylobacteraceae	Campylobacter	jejuni	Campylobacter jejuni	Myovirus	Unclassified	Fletchervirus	Campylobacter phage vB_CjeM_Los1	134073	26.196	24	9	41
	NC_042112	Epsilonproteobacteria	Campylobacterales	Campylobacteraceae	Campylobacter	jejuni	Campylobacter jejuni	Myovirus	Unclassified	Fletchervirus	Campylobacter phage CP81	132454	26.042	17	12	43
	MT863715	Epsilonproteobacteria	Campylobacterales	Campylobacteraceae	Campylobacter	jejuni	Campylobacter jejuni 1447	Myovirus	Unclassified	Fletchervirus	Campylobacter phage F336	131195	26.307	23	12	43
	OQ515481	Epsilonproteobacteria	Campylobacterales	Campylobacteraceae	Campylobacter	jejuni	Campylobacter jejuni 2206	Myovirus	Unclassified	Fletchervirus	Campylobacter phage vB_Cj_QDYZ	130627	26.214	20	13	41
	OP697049	Epsilonproteobacteria	Campylobacterales	Campylobacteraceae	Campylobacter	jejuni	Campylobacter jejuni 49	Myovirus	Unclassified	Unclassified	Campylobacter phage PC22	32543	27.521	13	5	30
	MZ047271	Epsilonproteobacteria	Campylobacterales	Campylobacteraceae	Campylobacter	jejuni	Campylobacter jejuni L26	Myovirus	Unclassified	Unclassified	Campylobacter phage PC10	51148	28.979	30	29	76
	OP686972	Epsilonproteobacteria	Campylobacterales	Campylobacteraceae	Campylobacter	jejuni	Campylobacter jejuni L26	Myovirus	Unclassified	Unclassified	Campylobacter phage PC11	32997	27.603	13	5	30
	KX229736	Epsilonproteobacteria	Campylobacterales	Campylobacteraceae	Campylobacter	jejuni	Campylobacter jejuni LBA65	Myovirus	Unclassified	Fletchervirus	Campylobacter phage PC5	131095	26.139	17	12	35
	KX236333	Epsilonproteobacteria	Campylobacterales	Campylobacteraceae	Campylobacter	jejuni	Campylobacter jejuni NCTC 11168	Myovirus	Unclassified	Fletchervirus	Campylobacter phage PC14	134927	26.16	20	11	37
	NC_031909	Epsilonproteobacteria	Campylobacterales	Campylobacteraceae	Campylobacter	jejuni	Campylobacter jejuni NCTC 11168	Myovirus	Unclassified	Fletchervirus	Campylobacter phage PC14	134927	26.16	20	11	37
	MT863716	Epsilonproteobacteria	Campylobacterales	Campylobacteraceae	Campylobacter	jejuni	Campylobacter jejuni NCTC12658	Myovirus	Unclassified	Fletchervirus	Campylobacter phage F348	131681	26.181	27	11	39
	MT863717	Epsilonproteobacteria	Campylobacterales	Campylobacteraceae	Campylobacter	jejuni	Campylobacter jejuni NCTC12658	Myovirus	Unclassified	Fletchervirus	Campylobacter phage F352	131638	26.197	26	9	36
	OQ864999	Epsilonproteobacteria	Campylobacterales	Campylobacteraceae	Campylobacter	jejuni	Campylobacter jejuni NCTC12658	Myovirus	Unclassified	Unclassified	Campylobacter phage F341	131680	26.325	17	11	42
	MT863714	Epsilonproteobacteria	Campylobacterales	Campylobacteraceae	Campylobacter	jejuni	Campylobacter jejuni NCTC12662	Myovirus	Unclassified	Fletchervirus	Campylobacter phage F207	130779	26.254	17	10	33
	MT863718	Epsilonproteobacteria	Campylobacterales	Campylobacteraceae	Campylobacter	jejuni	Campylobacter jejuni NCTC12662	Myovirus	Unclassified	Fletchervirus	Campylobacter phage F355	133670	26.19	16	10	32
	MT863719	Epsilonproteobacteria	Campylobacterales	Campylobacteraceae	Campylobacter	jejuni	Campylobacter jejuni NCTC12662	Myovirus	Unclassified	Fletchervirus	Campylobacter phage F356	133731	26.191	16	10	32
	MT863720	Epsilonproteobacteria	Campylobacterales	Campylobacteraceae	Campylobacter	jejuni	Campylobacter jejuni NCTC12662	Myovirus	Unclassified	Fletchervirus	Campylobacter phage F357	131922	26.222	20	10	31
	MT863721	Epsilonproteobacteria	Campylobacterales	Campylobacteraceae	Campylobacter	jejuni	Campylobacter jejuni NCTC12662	Myovirus	Unclassified	Fletchervirus	Campylobacter phage F358	131926	26.228	20	10	31
	MT863722	Epsilonproteobacteria	Campylobacterales	Campylobacteraceae	Campylobacter	jejuni	Campylobacter jejuni NCTC12662	Myovirus	Unclassified	Fletchervirus	Campylobacter phage F360	131919	26.221	20	10	31
	MT863723	Epsilonproteobacteria	Campylobacterales	Campylobacteraceae	Campylobacter	jejuni	Campylobacter jejuni NCTC12662	Myovirus	Unclassified	Fletchervirus	Campylobacter phage F361	131889	26.225	20	10	31
	MT863724	Epsilonproteobacteria	Campylobacterales	Campylobacteraceae	Campylobacter	jejuni	Campylobacter jejuni NCTC12662	Myovirus	Unclassified	Fletchervirus	Campylobacter phage F365	131925	26.238	20	10	31
	MT863725	Epsilonproteobacteria	Campylobacterales	Campylobacteraceae	Campylobacter	jejuni	Campylobacter jejuni NCTC12662	Myovirus	Unclassified	Fletchervirus	Campylobacter phage F367	131922	26.227	19	10	32
	MT863726	Epsilonproteobacteria	Campylobacterales	Campylobacteraceae	Campylobacter	jejuni	Campylobacter jejuni NCTC12662	Myovirus	Unclassified	Fletchervirus	Campylobacter phage F368	131924	26.228	19	10	32
	MT863727	Epsilonproteobacteria	Campylobacterales	Campylobacteraceae	Campylobacter	jejuni	Campylobacter jejuni NCTC12662	Myovirus	Unclassified	Fletchervirus	Campylobacter phage F370	132742	26.206	22	15	36
	MT863728	Epsilonproteobacteria	Campylobacterales	Campylobacteraceae	Campylobacter	jejuni	Campylobacter jejuni NCTC12662	Myovirus	Unclassified	Fletchervirus	Campylobacter phage F371	132743	26.206	22	15	36
	MT863729	Epsilonproteobacteria	Campylobacterales	Campylobacteraceae	Campylobacter	jejuni	Campylobacter jejuni NCTC12662	Myovirus	Unclassified	Fletchervirus	Campylobacter phage F372	131465	26.272	22	14	38
	MT863730	Epsilonproteobacteria	Campylobacterales	Campylobacteraceae	Campylobacter	jejuni	Campylobacter jejuni NCTC12662	Myovirus	Unclassified	Fletchervirus	Campylobacter phage F374	131642	26.204	26	9	36
	MT863731	Epsilonproteobacteria	Campylobacterales	Campylobacteraceae	Campylobacter	jejuni	Campylobacter jejuni NCTC12662	Myovirus	Unclassified	Fletchervirus	Campylobacter phage F375	131645	26.202	26	9	36
	MT932329	Epsilonproteobacteria	Campylobacterales	Campylobacteraceae	Campylobacter	jejuni	Campylobacter jejuni RM1221	Myovirus	Unclassified	Firehammervirus	Campylobacter phage F379	183102	27.218	152	95	321
	JX569801	Epsilonproteobacteria	Campylobacterales	Campylobacteraceae	Campylobacter	jejuni	Campylobacter jejuni subsp. jejuni	Myovirus	Unclassified	Fletchervirus	Campylobacter phage CP30A	133572	26.127	23	12	39
	KF148616	Epsilonproteobacteria	Campylobacterales	Campylobacteraceae	Campylobacter	jejuni	Campylobacter jejuni subsp. jejuni	Myovirus	Unclassified	Fletchervirus	Campylobacter phage CP8	132667	26.045	22	12	41
	NC_018861	Epsilonproteobacteria	Campylobacterales	Campylobacteraceae	Campylobacter	jejuni	Campylobacter jejuni subsp. jejuni	Myovirus	Unclassified	Fletchervirus	Campylobacter phage CP30A	133572	26.127	23	12	39
	KF751793	Epsilonproteobacteria	Campylobacterales	Campylobacteraceae	Campylobacter	jejuni	Campylobacter jejuni subsp. jejuni 00-0949	Myovirus	Unclassified	Unclassified	Campylobacter phage CJIE4-1	37940	28.461	24	27	58
	KF751794	Epsilonproteobacteria	Campylobacterales	Campylobacteraceae	Campylobacter	jejuni	Campylobacter jejuni subsp. jejuni 00-1597	Myovirus	Unclassified	Unclassified	Campylobacter phage CJIE4-2	36734	28.51	25	24	60
	KF751795	Epsilonproteobacteria	Campylobacterales	Campylobacteraceae	Campylobacter	jejuni	Campylobacter jejuni subsp. jejuni 00-2425	Myovirus	Unclassified	Unclassified	Campylobacter phage CJIE4-3	35417	28.947	20	21	60
	KF751796	Epsilonproteobacteria	Campylobacterales	Campylobacteraceae	Campylobacter	jejuni	Campylobacter jejuni subsp. jejuni 00-6200	Myovirus	Unclassified	Unclassified	Campylobacter phage CJIE4-4	35459	28.921	20	21	59
	KF751797	Epsilonproteobacteria	Campylobacterales	Campylobacteraceae	Campylobacter	jejuni	Campylobacter jejuni subsp. jejuni 01-1512	Myovirus	Unclassified	Unclassified	Campylobacter phage CJIE4-5	36991	28.704	19	23	61
	MN530981	Epsilonproteobacteria	Campylobacterales	Campylobacteraceae	Campylobacter	jejuni	Campylobacter jejuni subsp. jejuni strain su252gM/12A	Myovirus	Unclassified	Unclassified	Campylobacter phage DA10	35379	27.104	19	3	35
	JQ617284	Epsilonproteobacteria	Campylobacterales	Helicobacteraceae	Helicobacter	pylori	Helicobacter pylori	Podovirus	Unclassified	Schmidvirus	Helicobacter phage 1961P	26836	35.516	104	76	256
	KX119174	Epsilonproteobacteria	Campylobacterales	Helicobacteraceae	Helicobacter	pylori	Helicobacter pylori	Podovirus	Unclassified	Schmidvirus	Helicobacter phage UKEN31U	30456	36.715	178	156	383
	KX119175	Epsilonproteobacteria	Campylobacterales	Helicobacteraceae	Helicobacter	pylori	Helicobacter pylori	Podovirus	Unclassified	Schmidvirus	Helicobacter phage Pt22899G	30078	37.22	155	124	325
	KX119176	Epsilonproteobacteria	Campylobacterales	Helicobacteraceae	Helicobacter	pylori	Helicobacter pylori	Podovirus	Unclassified	Schmidvirus	Helicobacter phage Pt1846U	27960	36.996	146	119	329
	KX119177	Epsilonproteobacteria	Campylobacterales	Helicobacteraceae	Helicobacter	pylori	Helicobacter pylori	Podovirus	Unclassified	Schmidvirus	Helicobacter phage SwA626G	30977	36.55	177	151	380
	KX119178	Epsilonproteobacteria	Campylobacterales	Helicobacteraceae	Helicobacter	pylori	Helicobacter pylori	Podovirus	Unclassified	Schmidvirus	Helicobacter phage Pt5303G	16009	35.73	57	56	142
	KX119181	Epsilonproteobacteria	Campylobacterales	Helicobacteraceae	Helicobacter	pylori	Helicobacter pylori	Podovirus	Unclassified	Schmidvirus	Helicobacter phage Pt259G	11604	36.177	46	37	91
	KX119182	Epsilonproteobacteria	Campylobacterales	Helicobacteraceae	Helicobacter	pylori	Helicobacter pylori	Podovirus	Unclassified	Schmidvirus	Helicobacter phage Is3180G	19736	37.135	98	63	226
	KX119183	Epsilonproteobacteria	Campylobacterales	Helicobacteraceae	Helicobacter	pylori	Helicobacter pylori	Podovirus	Unclassified	Schmidvirus	Helicobacter phage SwC388G	12309	36.177	57	59	134
	KX119188	Epsilonproteobacteria	Campylobacterales	Helicobacteraceae	Helicobacter	pylori	Helicobacter pylori	Podovirus	Unclassified	Schmidvirus	Helicobacter phage FrB41M	29388	35.583	93	100	261
	KX119189	Epsilonproteobacteria	Campylobacterales	Helicobacteraceae	Helicobacter	pylori	Helicobacter pylori	Podovirus	Unclassified	Schmidvirus	Helicobacter phage Pt21299RU	23008	37.118	122	86	283
	KX119190	Epsilonproteobacteria	Campylobacterales	Helicobacteraceae	Helicobacter	pylori	Helicobacter pylori	Podovirus	Unclassified	Schmidvirus	Helicobacter phage Pt4472G	27572	36.559	127	110	274
	KX119191	Epsilonproteobacteria	Campylobacterales	Helicobacteraceae	Helicobacter	pylori	Helicobacter pylori	Podovirus	Unclassified	Schmidvirus	Helicobacter phage Pt4497U	29393	36.199	114	96	271
	KX119192	Epsilonproteobacteria	Campylobacterales	Helicobacteraceae	Helicobacter	pylori	Helicobacter pylori	Podovirus	Unclassified	Schmidvirus	Helicobacter phage Pt1918U	28670	36.216	118	101	274
	KX119193	Epsilonproteobacteria	Campylobacterales	Helicobacteraceae	Helicobacter	pylori	Helicobacter pylori	Podovirus	Unclassified	Schmidvirus	Helicobacter phage FrB58M	22559	35.986	92	85	216
	KX119194	Epsilonproteobacteria	Campylobacterales	Helicobacteraceae	Helicobacter	pylori	Helicobacter pylori	Podovirus	Unclassified	Schmidvirus	Helicobacter phage FrG12G	28565	36.422	125	108	272
	KX119195	Epsilonproteobacteria	Campylobacterales	Helicobacteraceae	Helicobacter	pylori	Helicobacter pylori	Podovirus	Unclassified	Schmidvirus	Helicobacter phage FrGC43A	32975	36.264	125	96	294
	KX119196	Epsilonproteobacteria	Campylobacterales	Helicobacteraceae	Helicobacter	pylori	Helicobacter pylori	Podovirus	Unclassified	Schmidvirus	Helicobacter phage Pt4481G	25388	36.817	141	101	319
	KX119197	Epsilonproteobacteria	Campylobacterales	Helicobacteraceae	Helicobacter	pylori	Helicobacter pylori	Podovirus	Unclassified	Schmidvirus	Helicobacter phage PtB92G	30548	36.893	158	122	343
	KX119198	Epsilonproteobacteria	Campylobacterales	Helicobacteraceae	Helicobacter	pylori	Helicobacter pylori	Podovirus	Unclassified	Schmidvirus	Helicobacter phage Pt5322G	28341	36.908	175	131	347
	KX119199	Epsilonproteobacteria	Campylobacterales	Helicobacteraceae	Helicobacter	pylori	Helicobacter pylori	Podovirus	Unclassified	Schmidvirus	Helicobacter phage Pt5771G	29801	37.039	182	149	360
	KX119200	Epsilonproteobacteria	Campylobacterales	Helicobacteraceae	Helicobacter	pylori	Helicobacter pylori	Podovirus	Unclassified	Schmidvirus	Helicobacter phage FrMEG235U	31236	37.255	152	121	346
	KX119201	Epsilonproteobacteria	Campylobacterales	Helicobacteraceae	Helicobacter	pylori	Helicobacter pylori	Podovirus	Unclassified	Schmidvirus	Helicobacter phage FrANT170U	31200	37.234	152	121	346
	KX119202	Epsilonproteobacteria	Campylobacterales	Helicobacteraceae	Helicobacter	pylori	Helicobacter pylori	Podovirus	Unclassified	Schmidvirus	Helicobacter phage Pt1293U	30071	36.933	165	125	345
	KX119203	Epsilonproteobacteria	Campylobacterales	Helicobacteraceae	Helicobacter	pylori	Helicobacter pylori	Podovirus	Unclassified	Schmidvirus	Helicobacter phage PtB89G	27363	37.405	186	141	355
	KX119204	Epsilonproteobacteria	Campylobacterales	Helicobacteraceae	Helicobacter	pylori	Helicobacter pylori	Podovirus	Unclassified	Schmidvirus	Helicobacter phage Sw577G	26906	36.297	155	126	333
	KX119205	Epsilonproteobacteria	Campylobacterales	Helicobacteraceae	Helicobacter	pylori	Helicobacter pylori	Podovirus	Unclassified	Schmidvirus	Helicobacter phage DeM53M	28068	36.223	157	128	311
	KX119206	Epsilonproteobacteria	Campylobacterales	Helicobacteraceae	Helicobacter	pylori	Helicobacter pylori	Podovirus	Unclassified	Schmidvirus	Helicobacter phage UKEN32U	29882	36.691	173	148	369
	MW247144	Epsilonproteobacteria	Campylobacterales	Helicobacteraceae	Helicobacter	pylori	Helicobacter pylori	Podovirus	Unclassified	Schmidvirus	Helicobacter phage COL 5-PUJ	26486	37.699	141	118	323
	MW247145	Epsilonproteobacteria	Campylobacterales	Helicobacteraceae	Helicobacter	pylori	Helicobacter pylori	Podovirus	Unclassified	Schmidvirus	Helicobacter phage COL 6-PUJ	26487	37.698	141	118	323
	MW247147	Epsilonproteobacteria	Campylobacterales	Helicobacteraceae	Helicobacter	pylori	Helicobacter pylori	Podovirus	Unclassified	Schmidvirus	Helicobacter phage COL 23-PUJ	28622	37.293	135	119	328
	NC_019512	Epsilonproteobacteria	Campylobacterales	Helicobacteraceae	Helicobacter	pylori	Helicobacter pylori	Podovirus	Unclassified	Schmidvirus	Helicobacter phage 1961P	26836	35.516	104	76	256
	JF734911	Epsilonproteobacteria	Campylobacterales	Helicobacteraceae	Helicobacter	pylori	Helicobacter pylori B45	Podovirus	Unclassified	Schmidvirus	Helicobacter phage phiHP33	24645	37.338	138	104	269
	NC_016568	Epsilonproteobacteria	Campylobacterales	Helicobacteraceae	Helicobacter	pylori	Helicobacter pylori B45	Podovirus	Unclassified	Schmidvirus	Helicobacter phage phiHP33	24645	37.338	138	104	269
	AB647160	Epsilonproteobacteria	Campylobacterales	Helicobacteraceae	Helicobacter	pylori	Helicobacter pylori strain 3401	Podovirus	Unclassified	Schmidvirus	Helicobacter phage KHP30	26215	35.77	123	92	272
	NC_019928	Epsilonproteobacteria	Campylobacterales	Helicobacteraceae	Helicobacter	pylori	Helicobacter pylori strain 3401	Podovirus	Unclassified	Schmidvirus	Helicobacter phage KHP30	26215	35.77	123	92	272
	AB731695	Epsilonproteobacteria	Campylobacterales	Helicobacteraceae	Helicobacter	pylori	Helicobacter pylori strain KMT83	Podovirus	Unclassified	Schmidvirus	Helicobacter phage KHP40	26449	35.941	117	96	271
	NC_019931	Epsilonproteobacteria	Campylobacterales	Helicobacteraceae	Helicobacter	pylori	Helicobacter pylori strain KMT83	Podovirus	Unclassified	Schmidvirus	Helicobacter phage KHP40	26449	35.941	117	96	271
Bacillota
	MZ427930	Bacilli	Bacillales	Staphylococcaceae	Staphylococcus	aureus	Staphylococcus aureus	Myovirus	Herelleviridae	Kayvirus	Staphylococcus phage SAP23	151618	30.377	72	52	149
	OP947204	Bacilli	Bacillales	Staphylococcaceae	Staphylococcus	aureus	Staphylococcus aureus	Siphovirus	Unclassified	Phietavirus	Staphylococcus phage Hesat	43129	35.111	149	129	290
	OR206057	Bacilli	Bacillales	Staphylococcaceae	Staphylococcus	aureus	Staphylococcus aureus	Siphovirus	Unclassified	Unclassified	Staphylococcus phage vB_SauS_PHM	42634	33.795	76	59	174
	MG564297	Bacilli	Bacillales	Staphylococcaceae	Staphylococcus	aureus	Staphylococcus aureus spa type t223	Siphovirus	Unclassified	Phietavirus	Staphylococcus phage UPMK_2	40955	35.393	176	126	336
	NC_054983	Bacilli	Bacillales	Staphylococcaceae	Staphylococcus	aureus	Staphylococcus aureus spa type t223	Siphovirus	Unclassified	Phietavirus	Staphylococcus phage UPMK_2	40955	35.393	176	126	336
	KF598856	Bacilli	Bacillales	Staphylococcaceae	Staphylococcus	aureus	Staphylococcus aureus YMC/09/04/R1988	Siphovirus	Unclassified	Triavirus	Staphylococcus phage YMC/09/04/R1988	44459	33.37	64	53	151
	NC_022758	Bacilli	Bacillales	Staphylococcaceae	Staphylococcus	aureus	Staphylococcus aureus YMC/09/04/R1988	Siphovirus	Unclassified	Triavirus	Staphylococcus phage YMC/09/04/R1988	44459	33.37	64	53	151
	KU847400	Bacilli	Bacillales	Bacillaceae	Bacillus	anthracis	Bacillus anthracis	Myovirus	Herelleviridae	Wphvirus	Bacillus phage Crookii	154012	37.165	530	465	1136
	KC481682	Bacilli	Bacillales	Bacillaceae	Bacillus	anthracis	Bacillus anthracis	Myovirus	Unclassified	Unclassified	Bacillus phage vB_BanS-Tsamsa	168876	34.323	311	209	618
	KY963369	Bacilli	Bacillales	Bacillaceae	Bacillus	anthracis	Bacillus anthracis	Siphovirus	Unclassified	Wbetavirus	Bacillus phage Tavor_SA	40397	35.168	111	93	290
	KY963370	Bacilli	Bacillales	Bacillaceae	Bacillus	anthracis	Bacillus anthracis	Siphovirus	Unclassified	Wbetavirus	Bacillus phage Negev_SA	40375	35.158	106	93	244
	KY963371	Bacilli	Bacillales	Bacillaceae	Bacillus	anthracis	Bacillus anthracis	Siphovirus	Unclassified	Wbetavirus	Bacillus phage Carmel_SA	40165	34.856	127	97	251
	MT745954	Bacilli	Bacillales	Bacillaceae	Bacillus	anthracis	Bacillus anthracis	Siphovirus	Unclassified	Wbetavirus	Bacillus phage F16Ba	38554	34.878	102	98	241
	MT745955	Bacilli	Bacillales	Bacillaceae	Bacillus	anthracis	Bacillus anthracis	Siphovirus	Unclassified	Wbetavirus	Bacillus phage J5a	40353	35.207	103	113	261
	MT745956	Bacilli	Bacillales	Bacillaceae	Bacillus	anthracis	Bacillus anthracis	Siphovirus	Unclassified	Wbetavirus	Bacillus phage z1a	39399	35.062	138	92	270
	NC_007734	Bacilli	Bacillales	Bacillaceae	Bacillus	anthracis	Bacillus anthracis	Siphovirus	Unclassified	Wbetavirus	Bacillus phage WBeta	40867	35.258	102	88	267
	NC_007814	Bacilli	Bacillales	Bacillaceae	Bacillus	anthracis	Bacillus anthracis	Siphovirus	Unclassified	Wbetavirus	Bacillus phage Fah	37974	34.945	92	81	253
	NC_023007	Bacilli	Bacillales	Bacillaceae	Bacillus	anthracis	Bacillus anthracis	Myovirus	Unclassified	Unclassified	Bacillus phage vB_BanS-Tsamsa	168876	34.323	311	209	618
	NC_073042	Bacilli	Bacillales	Bacillaceae	Bacillus	anthracis	Bacillus anthracis	Siphovirus	Unclassified	Wbetavirus	Bacillus phage Carmel_SA	40165	34.856	127	97	251
	NC_073043	Bacilli	Bacillales	Bacillaceae	Bacillus	anthracis	Bacillus anthracis	Siphovirus	Unclassified	Wbetavirus	Bacillus phage F16Ba	38554	34.878	102	98	241
	NC_073044	Bacilli	Bacillales	Bacillaceae	Bacillus	anthracis	Bacillus anthracis	Siphovirus	Unclassified	Wbetavirus	Bacillus phage Negev_SA	40375	35.158	106	93	244
	NC_073047	Bacilli	Bacillales	Bacillaceae	Bacillus	anthracis	Bacillus anthracis	Siphovirus	Unclassified	Wbetavirus	Bacillus phage Tavor_SA	40397	35.168	111	93	290
	NC_073048	Bacilli	Bacillales	Bacillaceae	Bacillus	anthracis	Bacillus anthracis	Siphovirus	Unclassified	Wbetavirus	Bacillus phage J5a	40353	35.207	103	113	261
	NC_073049	Bacilli	Bacillales	Bacillaceae	Bacillus	anthracis	Bacillus anthracis	Siphovirus	Unclassified	Wbetavirus	Bacillus phage z1a	39399	35.062	138	92	270
	ON548417	Bacilli	Bacillales	Bacillaceae	Bacillus	anthracis	Bacillus anthracis	Myovirus	Unclassified	Unclassified	Bacillus phage vB_BanS-Thrax1	167267	34.49	343	261	713
	ON548418	Bacilli	Bacillales	Bacillaceae	Bacillus	anthracis	Bacillus anthracis	Myovirus	Unclassified	Unclassified	Bacillus phage vB_BanS-Thrax2	164774	33.356	219	140	406
	ON548419	Bacilli	Bacillales	Bacillaceae	Bacillus	anthracis	Bacillus anthracis	Myovirus	Unclassified	Unclassified	Bacillus phage vB_BanS-Thrax3	168817	34.356	332	256	699
	ON548420	Bacilli	Bacillales	Bacillaceae	Bacillus	anthracis	Bacillus anthracis	Myovirus	Unclassified	Unclassified	Bacillus phage vB_BanS-Thrax4	169483	34.445	296	235	619
	ON548421	Bacilli	Bacillales	Bacillaceae	Bacillus	anthracis	Bacillus anthracis	Myovirus	Unclassified	Unclassified	Bacillus phage vB_BanS-Thrax5	157022	32.124	186	126	322
	MG967616	Bacilli	Bacillales	Bacillaceae	Bacillus	anthracis	Bacillus anthracis ST-1	Myovirus	Unclassified	Unclassified	Bacillus phage v_B-Bak1	80764	33.928	219	185	568
	MG967617	Bacilli	Bacillales	Bacillaceae	Bacillus	anthracis	Bacillus anthracis ST-1	Myovirus	Unclassified	Unclassified	Bacillus phage v_B-Bak6	80764	33.927	219	185	568
	MG967618	Bacilli	Bacillales	Bacillaceae	Bacillus	anthracis	Bacillus anthracis ST-1	Myovirus	Unclassified	Unclassified	Bacillus phage v_B-Bak10	82931	33.81	234	193	584
	NC_070842	Bacilli	Bacillales	Bacillaceae	Bacillus	anthracis	Bacillus anthracis ST-1	Myovirus	Unclassified	Unclassified	Bacillus phage v_B-Bak10	82931	33.81	234	193	584
	DQ222851	Bacilli	Bacillales	Bacillaceae	Bacillus	anthracis	Bacillus anthracis Vollum	Siphovirus	Unclassified	Wbetavirus	Bacillus phage Cherry	36615	35.264	93	84	257
	DQ222855	Bacilli	Bacillales	Bacillaceae	Bacillus	anthracis	Bacillus anthracis Vollum	Siphovirus	Unclassified	Wbetavirus	Bacillus phage Gamma	38067	35.632	94	84	260
	NC_007457	Bacilli	Bacillales	Bacillaceae	Bacillus	anthracis	Bacillus anthracis Vollum	Siphovirus	Unclassified	Wbetavirus	Bacillus phage Cherry	36615	35.264	93	84	257
	NC_073041	Bacilli	Bacillales	Bacillaceae	Bacillus	anthracis	Bacillus anthracis Vollum	Siphovirus	Unclassified	Wbetavirus	Bacillus phage Gamma	38067	35.632	94	84	260
	HM144387	Bacilli	Bacillales	Bacillaceae	Bacillus	cereus	Bacillus cereus	Myovirus	Herelleviridae	Wphvirus	Bacillus phage W.Ph.	156897	36.447	536	407	1109
	JN654439	Bacilli	Bacillales	Bacillaceae	Bacillus	cereus	Bacillus cereus	Myovirus	Herelleviridae	Wphvirus	Bacillus phage BPS13	158305	38.751	693	565	1497
	JN790865	Bacilli	Bacillales	Bacillaceae	Bacillus	cereus	Bacillus cereus	Myovirus	Herelleviridae	Bequatrovirus	Bacillus phage B4	162596	37.71	768	635	1537
	JN797796	Bacilli	Bacillales	Bacillaceae	Bacillus	cereus	Bacillus cereus	Myovirus	Herelleviridae	Bequatrovirus	Bacillus phage B5S	162598	37.71	768	635	1538
	JN797797	Bacilli	Bacillales	Bacillaceae	Bacillus	cereus	Bacillus cereus	Myovirus	Herelleviridae	Tsarbombavirus	Bacillus phage BCP78	156176	39.859	706	581	1528
	JN797798	Bacilli	Bacillales	Bacillaceae	Bacillus	cereus	Bacillus cereus	Myovirus	Herelleviridae	Tsarbombavirus	Bacillus phage BCU4	154371	39.857	696	570	1496
	JX094431	Bacilli	Bacillales	Bacillaceae	Bacillus	cereus	Bacillus cereus	Myovirus	Herelleviridae	Caeruleovirus	Bacillus phage vB_BceM_Bc431v3	158621	39.978	846	747	1777
	KJ451625	Bacilli	Bacillales	Bacillaceae	Bacillus	cereus	Bacillus cereus	Myovirus	Herelleviridae	Caeruleovirus	Bacillus phage Bcp1	152778	39.757	805	645	1688
	KT187252	Bacilli	Bacillales	Bacillaceae	Bacillus	cereus	Bacillus cereus	Myovirus	Herelleviridae	Tsarbombavirus	Bacillus phage PBC6	157147	39.91	734	615	1615
	KX987999	Bacilli	Bacillales	Bacillaceae	Bacillus	cereus	Bacillus cereus	Myovirus	Herelleviridae	Tsarbombavirus	Bacillus phage BCP12	155985	39.846	713	580	1521
	MG602477	Bacilli	Bacillales	Bacillaceae	Bacillus	cereus	Bacillus cereus	Myovirus	Herelleviridae	Caeruleovirus	Bacillus phage BCP01	157958	39.871	880	694	1791
	MH487649	Bacilli	Bacillales	Bacillaceae	Bacillus	cereus	Bacillus cereus	Myovirus	Herelleviridae	Tsarbombavirus	Bacillus phage BC01	158385	39.895	740	623	1600
	MK284526	Bacilli	Bacillales	Bacillaceae	Bacillus	cereus	Bacillus cereus	Podovirus	Salasmaviridae	Hemphillvirus	Bacillus phage DK1	27180	30.868	32	19	67
	MK284527	Bacilli	Bacillales	Bacillaceae	Bacillus	cereus	Bacillus cereus	Podovirus	Salasmaviridae	Hemphillvirus	Bacillus phage DK2	26357	30.914	23	26	69
	MK284528	Bacilli	Bacillales	Bacillaceae	Bacillus	cereus	Bacillus cereus	Podovirus	Salasmaviridae	Hemphillvirus	Bacillus phage DK3	26865	31.055	27	21	72
	MZ384014	Bacilli	Bacillales	Bacillaceae	Bacillus	cereus	Bacillus cereus	Podovirus	Salasmaviridae	Hemphillvirus	Bacillus phage DLn1	25379	30.659	29	21	64
	NC_016563	Bacilli	Bacillales	Bacillaceae	Bacillus	cereus	Bacillus cereus	Myovirus	Herelleviridae	Wphvirus	Bacillus phage W.Ph.	156897	36.447	536	407	1109
	NC_018857	Bacilli	Bacillales	Bacillaceae	Bacillus	cereus	Bacillus cereus	Myovirus	Herelleviridae	Wphvirus	Bacillus phage BPS13	158305	38.751	693	565	1497
	NC_018860	Bacilli	Bacillales	Bacillaceae	Bacillus	cereus	Bacillus cereus	Myovirus	Herelleviridae	Tsarbombavirus	Bacillus phage BCP78	156176	39.859	706	581	1528
	NC_018863	Bacilli	Bacillales	Bacillaceae	Bacillus	cereus	Bacillus cereus	Myovirus	Herelleviridae	Bequatrovirus	Bacillus phage B4	162596	37.71	768	635	1537
	NC_020873	Bacilli	Bacillales	Bacillaceae	Bacillus	cereus	Bacillus cereus	Myovirus	Herelleviridae	Caeruleovirus	Bacillus phage vB_BceM_Bc431v3	158621	39.978	846	747	1777
	NC_024137	Bacilli	Bacillales	Bacillaceae	Bacillus	cereus	Bacillus cereus	Myovirus	Herelleviridae	Caeruleovirus	Bacillus phage Bcp1	152778	39.757	805	645	1688
	NC_047735	Bacilli	Bacillales	Bacillaceae	Bacillus	cereus	Bacillus cereus	Myovirus	Herelleviridae	Tsarbombavirus	Bacillus phage BCU4	154371	39.857	696	570	1496
	NC_047736	Bacilli	Bacillales	Bacillaceae	Bacillus	cereus	Bacillus cereus	Myovirus	Herelleviridae	Bequatrovirus	Bacillus phage B5S	162598	37.71	768	635	1538
	NC_049967	Bacilli	Bacillales	Bacillaceae	Bacillus	cereus	Bacillus cereus	Podovirus	Salasmaviridae	Hemphillvirus	Bacillus phage DK1	27180	30.868	32	19	67
	NC_049968	Bacilli	Bacillales	Bacillaceae	Bacillus	cereus	Bacillus cereus	Podovirus	Salasmaviridae	Hemphillvirus	Bacillus phage DK2	26357	30.914	23	26	69
	NC_049969	Bacilli	Bacillales	Bacillaceae	Bacillus	cereus	Bacillus cereus	Podovirus	Salasmaviridae	Hemphillvirus	Bacillus phage DK3	26865	31.055	27	21	72
	ON366411	Bacilli	Bacillales	Bacillaceae	Bacillus	cereus	Bacillus cereus	Myovirus	Herelleviridae	Unclassified	Bacillus phage vB_BceH_LY2	154884	35.636	457	354	1044
	ON366412	Bacilli	Bacillales	Bacillaceae	Bacillus	cereus	Bacillus cereus	Podovirus	Salasmaviridae	Unclassified	Bacillus phage vB_BceP_LY3	28009	29.78	23	20	57
	OQ187816	Bacilli	Bacillales	Bacillaceae	Bacillus	cereus	Bacillus cereus	Podovirus	Salasmaviridae	Hemphillvirus	Bacillus phage BC-5	25439	30.595	15	19	65
	GU229986	Bacilli	Bacillales	Bacillaceae	Bacillus	cereus	Bacillus cereus	Siphovirus	Unclassified	Cecivirus	Bacillus phage 250	56505	36.441	238	183	428
	JN712910	Bacilli	Bacillales	Bacillaceae	Bacillus	cereus	Bacillus cereus	Myovirus	Unclassified	Becedseptimavirus	Bacillus phage BCD7	93839	38.043	401	326	873
	JQ619704	Bacilli	Bacillales	Bacillaceae	Bacillus	cereus	Bacillus cereus	Siphovirus	Unclassified	Pebcunavirus	Bacillus phage PBC1	41164	41.684	196	163	391
	KT070866	Bacilli	Bacillales	Bacillaceae	Bacillus	cereus	Bacillus cereus	Myovirus	Unclassified	Unclassified	Bacillus phage PBC4	80647	33.983	208	176	496
	KT070867	Bacilli	Bacillales	Bacillaceae	Bacillus	cereus	Bacillus cereus	Myovirus	Unclassified	Unclassified	Bacillus phage PBC2	168689	34.419	306	263	668
	KT070868	Bacilli	Bacillales	Bacillaceae	Bacillus	cereus	Bacillus cereus	Myovirus	Unclassified	Unclassified	Bacillus phage PBC5	56332	40.256	276	227	556
	LC597490	Bacilli	Bacillales	Bacillaceae	Bacillus	cereus	Bacillus cereus	Myovirus	Unclassified	Unclassified	Bacillus phage vB_BceM_WH1	229829	37.193	588	454	1303
	MF418016	Bacilli	Bacillales	Bacillaceae	Bacillus	cereus	Bacillus cereus	Myovirus	Unclassified	Unclassified	Bacillus phage vB_BceM-HSE3	124002	36.206	300	243	646
	MK288021	Bacilli	Bacillales	Bacillaceae	Bacillus	cereus	Bacillus cereus	Myovirus	Unclassified	Unclassified	Bacillus phage pW2	160627	32.536	207	125	331
	MK288022	Bacilli	Bacillales	Bacillaceae	Bacillus	cereus	Bacillus cereus	Myovirus	Unclassified	Unclassified	Bacillus phage pW4	80919	34.024	226	184	523
	MN604230	Bacilli	Bacillales	Bacillaceae	Bacillus	cereus	Bacillus cereus	Myovirus	Unclassified	Unclassified	Bacillus phage vB_BcM_Sam112	45037	41.621	368	304	693
	MN604698	Bacilli	Bacillales	Bacillaceae	Bacillus	cereus	Bacillus cereus	Myovirus	Unclassified	Unclassified	Bacillus phage vB_BcM_Sam46	45419	41.65	379	287	700
	MT136606	Bacilli	Bacillales	Bacillaceae	Bacillus	cereus	Bacillus cereus	Siphovirus	Unclassified	Lwoffvirus	Bacillus phage vB_BceS_KLEB30-3S	37134	38.251	155	113	293
	MW084976	Bacilli	Bacillales	Bacillaceae	Bacillus	cereus	Bacillus cereus	Myovirus	Unclassified	Unclassified	Bacillus phage Kirov	165667	35.48	333	269	788
	NC_004820	Bacilli	Bacillales	Bacillaceae	Bacillus	cereus	Bacillus cereus	Myovirus	Unclassified	Unclassified	Bacillus phage phBC6A51	61395	37.689	306	225	595
	NC_004821	Bacilli	Bacillales	Bacillaceae	Bacillus	cereus	Bacillus cereus	Myovirus	Unclassified	Unclassified	Bacillus phage phBC6A52	38472	34.724	68	64	189
	NC_007458	Bacilli	Bacillales	Bacillaceae	Bacillus	cereus	Bacillus cereus	Siphovirus	Unclassified	Wbetavirus	Bacillus phage Gamma	37253	35.221	96	86	262
	NC_017976	Bacilli	Bacillales	Bacillaceae	Bacillus	cereus	Bacillus cereus	Siphovirus	Unclassified	Pebcunavirus	Bacillus phage PBC1	41164	41.684	196	163	391
	NC_019515	Bacilli	Bacillales	Bacillaceae	Bacillus	cereus	Bacillus cereus	Myovirus	Unclassified	Becedseptimavirus	Bacillus phage BCD7	93839	38.043	401	326	873
	NC_029024	Bacilli	Bacillales	Bacillaceae	Bacillus	cereus	Bacillus cereus	Siphovirus	Unclassified	Cecivirus	Bacillus phage 250	56505	36.441	238	183	428
	NC_070843	Bacilli	Bacillales	Bacillaceae	Bacillus	cereus	Bacillus cereus	Myovirus	Unclassified	Unclassified	Bacillus phage PBC4	80647	33.983	208	176	496
	NC_070844	Bacilli	Bacillales	Bacillaceae	Bacillus	cereus	Bacillus cereus	Myovirus	Unclassified	Unclassified	Bacillus phage pW4	80919	34.024	226	184	523
	NC_071040	Bacilli	Bacillales	Bacillaceae	Bacillus	cereus	Bacillus cereus	Myovirus	Unclassified	Unclassified	Bacillus phage PBC2	168689	34.419	306	263	668
	NC_071041	Bacilli	Bacillales	Bacillaceae	Bacillus	cereus	Bacillus cereus	Myovirus	Unclassified	Unclassified	Bacillus phage Kirov	165667	35.48	333	269	788
	NC_071043	Bacilli	Bacillales	Bacillaceae	Bacillus	cereus	Bacillus cereus	Myovirus	Unclassified	Unclassified	Bacillus phage pW2	160627	32.536	207	125	331
	ON366410	Bacilli	Bacillales	Bacillaceae	Bacillus	cereus	Bacillus cereus	Myovirus	Unclassified	Unclassified	Bacillus phage vB_BceS_LY1	43140	42.355	283	233	516
	ON699007	Bacilli	Bacillales	Bacillaceae	Bacillus	cereus	Bacillus cereus	Myovirus	Unclassified	Unclassified	Bacillus phage BC-1	39216	38.602	166	152	394
	OP646176	Bacilli	Bacillales	Bacillaceae	Bacillus	cereus	Bacillus cereus	Myovirus	Unclassified	Unclassified	Bacillus phage vB_BceS_LY5	42221	42.37	121	101	238
	OQ259508	Bacilli	Bacillales	Bacillaceae	Bacillus	cereus	Bacillus cereus	Myovirus	Unclassified	Unclassified	Bacillus phage BC-6	48421	39.836	96	112	267
	OQ259509	Bacilli	Bacillales	Bacillaceae	Bacillus	cereus	Bacillus cereus	Myovirus	Unclassified	Unclassified	Bacillus phage BC-7	48649	38.513	84	66	206
	OQ870554	Bacilli	Bacillales	Bacillaceae	Bacillus	cereus	Bacillus cereus	Myovirus	Unclassified	Unclassified	Bacillus phage PSYJ-YH	46577	38.008	96	69	181
	MW012634	Bacilli	Bacillales	Bacillaceae	Bacillus	cereus	Bacillus cereus 1582-3B	Podovirus	Salasmaviridae	Huangshavirus	Bacillus phage DLc1	28950	31.095	26	28	66
	NC_055908	Bacilli	Bacillales	Bacillaceae	Bacillus	cereus	Bacillus cereus 1582-3B	Podovirus	Salasmaviridae	Huangshavirus	Bacillus phage DLc1	28950	31.095	26	28	66
	ON741189	Bacilli	Bacillales	Bacillaceae	Bacillus	cereus	Bacillus cereus 367-H	Siphovirus	Unclassified	Cecivirus	Bacillus phage vB_BceS_LY4	52432	36.535	191	156	358
	KJ676859	Bacilli	Bacillales	Bacillaceae	Bacillus	cereus	Bacillus cereus ATCC 14579	Myovirus	Herelleviridae	Caeruleovirus	Bacillus phage JBP901	159492	39.658	837	715	1759
	NC_027352	Bacilli	Bacillales	Bacillaceae	Bacillus	cereus	Bacillus cereus ATCC 14579	Myovirus	Herelleviridae	Caeruleovirus	Bacillus phage JBP901	159492	39.658	837	715	1759
	KX495186	Bacilli	Bacillales	Bacillaceae	Bacillus	cereus	Bacillus cereus ATCC 21772	Myovirus	Herelleviridae	Caeruleovirus	Bacillus phage PK16	158127	39.858	885	691	1786
	MW392803	Bacilli	Bacillales	Bacillaceae	Bacillus	cereus	Bacillus cereus ATCC 27348	Myovirus	Herelleviridae	Wphvirus	Bacillus phage BCPG1	158861	38.753	684	590	1499
	MW392801	Bacilli	Bacillales	Bacillaceae	Bacillus	cereus	Bacillus cereus ATCC 27348	Myovirus	Unclassified	Unclassified	Bacillus phage BCP6	81528	33.894	220	198	535
	MW392802	Bacilli	Bacillales	Bacillaceae	Bacillus	cereus	Bacillus cereus ATCC 27348	Myovirus	Unclassified	Unclassified	Bacillus phage BCPST	81528	33.893	220	198	536
	NC_070845	Bacilli	Bacillales	Bacillaceae	Bacillus	cereus	Bacillus cereus ATCC 27348	Myovirus	Unclassified	Unclassified	Bacillus phage BCPST	81528	33.893	220	198	536
	OQ436521	Bacilli	Bacillales	Bacillaceae	Bacillus	cereus	Bacillus cereus ATCC 27348	Myovirus	Unclassified	Unclassified	Bacillus phage BSG01	81366	33.948	220	196	532
	DQ222853	Bacilli	Bacillales	Bacillaceae	Bacillus	cereus	Bacillus cereus ATCC 4342	Siphovirus	Unclassified	Wbetavirus	Bacillus phage Gamma	37253	35.221	96	86	262
	KU577463	Bacilli	Bacillales	Bacillaceae	Bacillus	cereus	Bacillus cereus BtB2-4	Myovirus	Herelleviridae	Caeruleovirus	Bacillus phage Deep Blue	157501	39.947	818	687	1748
	NC_031056	Bacilli	Bacillales	Bacillaceae	Bacillus	cereus	Bacillus cereus BtB2-4	Myovirus	Herelleviridae	Caeruleovirus	Bacillus phage Deep Blue	157501	39.947	818	687	1748
	KX227757	Bacilli	Bacillales	Bacillaceae	Bacillus	cereus	Bacillus cereus EFR-4	Siphovirus	Unclassified	Hubeivirus	Bacillus phage PfEFR-4	43223	35.437	116	101	232
	NC_048641	Bacilli	Bacillales	Bacillaceae	Bacillus	cereus	Bacillus cereus EFR-4	Siphovirus	Unclassified	Hubeivirus	Bacillus phage PfEFR-4	43223	35.437	116	101	232
	KX227760	Bacilli	Bacillales	Bacillaceae	Bacillus	cereus	Bacillus cereus EFR-5	Siphovirus	Unclassified	Hubeivirus	Bacillus phage PfEFR-5	43773	35.392	116	101	237
	NC_031055	Bacilli	Bacillales	Bacillaceae	Bacillus	cereus	Bacillus cereus EFR-5	Siphovirus	Unclassified	Hubeivirus	Bacillus phage PfEFR-5	43773	35.392	116	101	237
	JF966203	Bacilli	Bacillales	Bacillaceae	Bacillus	cereus	Bacillus cereus HER1399	Myovirus	Herelleviridae	Bastillevirus	Bacillus phage Bastille	153962	38.144	761	609	1530
	KF554508	Bacilli	Bacillales	Bacillaceae	Bacillus	cereus	Bacillus cereus HER1399	Myovirus	Herelleviridae	Siminovitchvirus	Bacillus phage CP-51	138658	40.86	171	115	326
	NC_018856	Bacilli	Bacillales	Bacillaceae	Bacillus	cereus	Bacillus cereus HER1399	Myovirus	Herelleviridae	Bastillevirus	Bacillus phage Bastille	153962	38.144	761	609	1530
	NC_025423	Bacilli	Bacillales	Bacillaceae	Bacillus	cereus	Bacillus cereus HER1399	Myovirus	Herelleviridae	Siminovitchvirus	Bacillus phage CP-51	138658	40.86	171	115	326
	KX227759	Bacilli	Bacillales	Bacillaceae	Bacillus	cereus	Bacillus cereus IS075	Siphovirus	Unclassified	Cecivirus	Bacillus phage PfIS075	48709	36.484	164	147	330
	KJ081346	Bacilli	Bacillales	Bacillaceae	Bacillus	cereus	Bacillus cereus JCM 2152	Myovirus	Herelleviridae	Caeruleovirus	Bacillus phage BCP8-2	159071	39.452	800	682	1704
	NC_027355	Bacilli	Bacillales	Bacillaceae	Bacillus	cereus	Bacillus cereus JCM 2152	Myovirus	Herelleviridae	Caeruleovirus	Bacillus phage BCP8-2	159071	39.452	800	682	1704
	MW787012	Bacilli	Bacillales	Bacillaceae	Bacillus	cereus	Bacillus cereus LB2	Myovirus	Herelleviridae	Bequatrovirus	Bacillus phage SWEP1	162461	37.794	752	601	1523
	MF176161	Bacilli	Bacillales	Bacillaceae	Bacillus	cereus	Bacillus cereus LH002	Siphovirus	Unclassified	Deurplevirus	Bacillus phage Deep-Purple	36278	38.357	99	85	200
	NC_048667	Bacilli	Bacillales	Bacillaceae	Bacillus	cereus	Bacillus cereus LH002	Siphovirus	Unclassified	Deurplevirus	Bacillus phage Deep-Purple	36278	38.357	99	85	200
	KT780304	Bacilli	Bacillales	Bacillaceae	Bacillus	cereus	Bacillus cereus MYB41-22	Podovirus	Salasmaviridae	Mingyongvirus	Bacillus phage VMY22	18609	36.364	53	55	131
	NC_028789	Bacilli	Bacillales	Bacillaceae	Bacillus	cereus	Bacillus cereus MYB41-22	Podovirus	Salasmaviridae	Mingyongvirus	Bacillus phage VMY22	18609	36.364	53	55	131
	MG584725	Bacilli	Bacillales	Bacillaceae	Bacillus	cereus	Bacillus cereus N1	Myovirus	Unclassified	Unclassified	Bacillus phage BVE2	20021	33.395	44	44	99
	KX227758	Bacilli	Bacillales	Bacillaceae	Bacillus	cereus	Bacillus cereus NC7401/2455	Siphovirus	Unclassified	Cecivirus	Bacillus phage PfNC7401	48055	36.552	160	149	324
	KT970646	Bacilli	Bacillales	Bacillaceae	Bacillus	cereus	Bacillus cereus S58	Siphovirus	Unclassified	Waukeshavirus	Bacillus phage phiS58	46635	35.435	145	117	285
	OP066531	Bacilli	Bacillales	Bacillaceae	Bacillus	cereus	Bacillus cereus VKM B-13	Myovirus	Unclassified	Unclassified	Bacillus phage B13	36864	34.831	72	66	179
	MT254578	Bacilli	Bacillales	Bacillaceae	Bacillus	cereus	Bacillus cereus VKM B-370	Myovirus	Unclassified	Unclassified	Bacillus phage Izhevsk	168638	34.319	288	221	571
	NC_071045	Bacilli	Bacillales	Bacillaceae	Bacillus	cereus	Bacillus cereus VKM B-370	Myovirus	Unclassified	Unclassified	Bacillus phage Izhevsk	168638	34.319	288	221	571
	MN524844	Bacilli	Bacillales	Bacillaceae	Bacillus	pumilus	Bacillus pumilus	Podovirus	Salasmaviridae	Bundooravirus	Bacillus phage vB_Bpu_PumA1	18466	34.285	43	29	76
	MN524845	Bacilli	Bacillales	Bacillaceae	Bacillus	pumilus	Bacillus pumilus	Podovirus	Salasmaviridae	Bundooravirus	Bacillus phage vB_Bpu_PumA2	18932	35.802	51	35	100
	NC_049971	Bacilli	Bacillales	Bacillaceae	Bacillus	pumilus	Bacillus pumilus	Podovirus	Salasmaviridae	Bundooravirus	Bacillus phage vB_Bpu_PumA1	18466	34.285	43	29	76
	NC_049972	Bacilli	Bacillales	Bacillaceae	Bacillus	pumilus	Bacillus pumilus	Podovirus	Salasmaviridae	Bundooravirus	Bacillus phage vB_Bpu_PumA2	18932	35.802	51	35	100
	KT895374	Bacilli	Bacillales	Bacillaceae	Bacillus	pumilus	Bacillus pumilus	Myovirus	Unclassified	Takahashivirus	Bacillus phage vB_BpuM-BpSp	255569	25.885	87	70	171
	KU836751	Bacilli	Bacillales	Bacillaceae	Bacillus	pumilus	Bacillus pumilus	Siphovirus	Unclassified	Andromedavirus	Bacillus phage Leo2	48589	42.086	141	118	366
	MT422786	Bacilli	Bacillales	Bacillaceae	Bacillus	pumilus	Bacillus pumilus	Siphovirus	Unclassified	Andromedavirus	Bacillus phage Novomoskovsk	49258	41.737	148	160	361
	MT514532	Bacilli	Bacillales	Bacillaceae	Bacillus	pumilus	Bacillus pumilus	Siphovirus	Unclassified	Andromedavirus	Bacillus phage Bolokhovo	49683	41.9	201	150	403
	KF669648	Bacilli	Bacillales	Bacillaceae	Bacillus	pumilus	Bacillus pumilus BL-8	Siphovirus	Unclassified	Andromedavirus	Bacillus phage Blastoid	50354	42.233	140	132	335
	KF669651	Bacilli	Bacillales	Bacillaceae	Bacillus	pumilus	Bacillus pumilus BL-8	Siphovirus	Unclassified	Andromedavirus	Bacillus phage Glittering	49246	42.054	200	150	404
	KF669659	Bacilli	Bacillales	Bacillaceae	Bacillus	pumilus	Bacillus pumilus BL-8	Siphovirus	Unclassified	Andromedavirus	Bacillus phage Riggi	49836	41.46	130	123	337
	NC_022765	Bacilli	Bacillales	Bacillaceae	Bacillus	pumilus	Bacillus pumilus BL-8	Siphovirus	Unclassified	Andromedavirus	Bacillus phage Riggi	49836	41.46	130	123	337
	NC_022766	Bacilli	Bacillales	Bacillaceae	Bacillus	pumilus	Bacillus pumilus BL-8	Siphovirus	Unclassified	Andromedavirus	Bacillus phage Glittering	49246	42.054	200	150	404
	NC_022773	Bacilli	Bacillales	Bacillaceae	Bacillus	pumilus	Bacillus pumilus BL-8	Siphovirus	Unclassified	Andromedavirus	Bacillus phage Blastoid	50354	42.233	140	132	335
	KC330679	Bacilli	Bacillales	Bacillaceae	Bacillus	pumilus	Bacillus pumilus BL8	Siphovirus	Unclassified	Andromedavirus	Bacillus phage Curly	49425	41.821	183	139	402
	KC330680	Bacilli	Bacillales	Bacillaceae	Bacillus	pumilus	Bacillus pumilus BL8	Siphovirus	Unclassified	Andromedavirus	Bacillus phage Eoghan	49458	42.208	144	132	368
	KC330681	Bacilli	Bacillales	Bacillaceae	Bacillus	pumilus	Bacillus pumilus BL8	Siphovirus	Unclassified	Andromedavirus	Bacillus phage Gemini	49362	41.901	185	154	403
	KC330682	Bacilli	Bacillales	Bacillaceae	Bacillus	pumilus	Bacillus pumilus BL8	Siphovirus	Unclassified	Andromedavirus	Bacillus phage Taylor	49492	42.294	148	129	364
	KC330683	Bacilli	Bacillales	Bacillaceae	Bacillus	pumilus	Bacillus pumilus BL8	Siphovirus	Unclassified	Andromedavirus	Bacillus phage Finn	50161	41.69	138	123	370
	KC330684	Bacilli	Bacillales	Bacillaceae	Bacillus	pumilus	Bacillus pumilus BL8	Siphovirus	Unclassified	Andromedavirus	Bacillus phage Andromeda	49259	41.907	185	154	403
	NC_020477	Bacilli	Bacillales	Bacillaceae	Bacillus	pumilus	Bacillus pumilus BL8	Siphovirus	Unclassified	Andromedavirus	Bacillus phage Eoghan	49458	42.208	144	132	368
	NC_020478	Bacilli	Bacillales	Bacillaceae	Bacillus	pumilus	Bacillus pumilus BL8	Siphovirus	Unclassified	Andromedavirus	Bacillus phage Andromeda	49259	41.907	185	154	403
	NC_020479	Bacilli	Bacillales	Bacillaceae	Bacillus	pumilus	Bacillus pumilus BL8	Siphovirus	Unclassified	Andromedavirus	Bacillus phage Curly	49425	41.821	183	139	402
	NC_020480	Bacilli	Bacillales	Bacillaceae	Bacillus	pumilus	Bacillus pumilus BL8	Siphovirus	Unclassified	Andromedavirus	Bacillus phage Finn	50161	41.69	138	123	370
	NC_041858	Bacilli	Bacillales	Bacillaceae	Bacillus	pumilus	Bacillus pumilus BL8	Siphovirus	Unclassified	Andromedavirus	Bacillus phage Taylor	49492	42.294	148	129	364
	JX238501	Bacilli	Bacillales	Bacillaceae	Bacillus	pumilus	Bacillus pumilus GL1	Myovirus	Herelleviridae	Agatevirus	Bacillus phage phiAGATE	149844	40.966	781	628	1558
	NC_020081	Bacilli	Bacillales	Bacillaceae	Bacillus	pumilus	Bacillus pumilus GL1	Myovirus	Herelleviridae	Agatevirus	Bacillus phage phiAGATE	149844	40.966	781	628	1558
	KJ010547	Bacilli	Bacillales	Bacillaceae	Bacillus	pumilus	Bacillus pumilus GR8	Myovirus	Herelleviridae	Agatevirus	Bacillus phage Bp8p-C	151417	41.153	794	682	1758
	KJ010548	Bacilli	Bacillales	Bacillaceae	Bacillus	pumilus	Bacillus pumilus GR8	Myovirus	Herelleviridae	Agatevirus	Bacillus phage Bp8p-T	151419	41.154	794	682	1757
	NC_029121	Bacilli	Bacillales	Bacillaceae	Bacillus	pumilus	Bacillus pumilus GR8	Myovirus	Herelleviridae	Agatevirus	Bacillus phage Bp8p-C	151417	41.153	794	682	1758
	NC_047744	Bacilli	Bacillales	Bacillaceae	Bacillus	pumilus	Bacillus pumilus GR8	Myovirus	Herelleviridae	Agatevirus	Bacillus phage Bp8p-T	151419	41.154	794	682	1757
	KM051843	Bacilli	Bacillales	Bacillaceae	Bacillus	pumilus	Bacillus pumilus SAFR32	Myovirus	Herelleviridae	Agatevirus	Bacillus phage Bobb	160281	41.331	856	691	1799
	NC_024792	Bacilli	Bacillales	Bacillaceae	Bacillus	pumilus	Bacillus pumilus SAFR32	Myovirus	Herelleviridae	Agatevirus	Bacillus phage Bobb	160281	41.331	856	691	1799
	CP027117	Bacilli	Bacillales	Bacillaceae	Bacillus	pumilus	Bacillus pumilus strain 145	Myovirus	Unclassified	Jenstvirus	Bacillus phage EZ-2018a	118485	39.9	260	189	554
	KC847113	Bacilli	Bacillales	Bacillaceae	Bacillus	pumilus	Bacillus pumilus strain CCTCC AB94180	Myovirus	Unclassified	Unclassified	Bacillus phage PBP180	28205	40.801	122	106	283
	EU771092	Bacilli	Bacillales	Bacillaceae	Bacillus	subtilis	Bacillus subtilis	Podovirus	Salasmaviridae	Salasvirus	Bacillus phage phi29	19282	39.991	91	65	184
	KF669649	Bacilli	Bacillales	Bacillaceae	Bacillus	subtilis	Bacillus subtilis	Myovirus	Herelleviridae	Okubovirus	Bacillus phage CampHawk	146193	40.195	141	98	252
	KF669652	Bacilli	Bacillales	Bacillaceae	Bacillus	subtilis	Bacillus subtilis	Myovirus	Herelleviridae	Nitunavirus	Bacillus phage Grass	156648	42.247	597	446	1260
	KU831549	Bacilli	Bacillales	Bacillaceae	Bacillus	subtilis	Bacillus subtilis	Podovirus	Salasmaviridae	Beecentumtrevirus	Bacillus phage vB_BsuP-Goe1	18379	37.494	41	45	92
	NC_001423	Bacilli	Bacillales	Bacillaceae	Bacillus	subtilis	Bacillus subtilis	Podovirus	Salasmaviridae	Salasvirus	Bacillus phage PZA	19366	39.662	69	51	170
	NC_004165	Bacilli	Bacillales	Bacillaceae	Bacillus	subtilis	Bacillus subtilis	Podovirus	Salasmaviridae	Beecentumtrevirus	Bacillus phage B103	18630	37.66	52	37	90
	NC_011048	Bacilli	Bacillales	Bacillaceae	Bacillus	subtilis	Bacillus subtilis	Podovirus	Salasmaviridae	Salasvirus	Bacillus phage phi29	19282	39.991	91	65	184
	NC_022761	Bacilli	Bacillales	Bacillaceae	Bacillus	subtilis	Bacillus subtilis	Myovirus	Herelleviridae	Okubovirus	Bacillus phage CampHawk	146193	40.195	141	98	252
	NC_022771	Bacilli	Bacillales	Bacillaceae	Bacillus	subtilis	Bacillus subtilis	Myovirus	Herelleviridae	Nitunavirus	Bacillus phage Grass	156648	42.247	597	446	1260
	NC_049975	Bacilli	Bacillales	Bacillaceae	Bacillus	subtilis	Bacillus subtilis	Podovirus	Salasmaviridae	Beecentumtrevirus	Bacillus phage vB_BsuP-Goe1	18379	37.494	41	45	92
	OM240926	Bacilli	Bacillales	Bacillaceae	Bacillus	subtilis	Bacillus subtilis	Podovirus	Salasmaviridae	Salasvirus	Bacillus phage vB_BsuP-Goe15	19078	39.868	75	57	183
	OM240927	Bacilli	Bacillales	Bacillaceae	Bacillus	subtilis	Bacillus subtilis	Podovirus	Salasmaviridae	Salasvirus	Bacillus phage vB_BsuP-Goe18	19014	40.139	91	67	171
	OM240928	Bacilli	Bacillales	Bacillaceae	Bacillus	subtilis	Bacillus subtilis	Podovirus	Salasmaviridae	Salasvirus	Bacillus phage vB_BsuP-Goe22	19267	39.825	75	53	172
	OM240929	Bacilli	Bacillales	Bacillaceae	Bacillus	subtilis	Bacillus subtilis	Podovirus	Salasmaviridae	Salasvirus	Bacillus phage vB_BsuP-Goe23	19096	39.972	82	57	162
	OM728296	Bacilli	Bacillales	Bacillaceae	Bacillus	subtilis	Bacillus subtilis	Myovirus	Herelleviridae	Unclassified	Bacillus phage vB_BsuM-Goe26	129523	40.423	713	596	1444
	OM728298	Bacilli	Bacillales	Bacillaceae	Bacillus	subtilis	Bacillus subtilis	Myovirus	Herelleviridae	Okubovirus	Bacillus phage vB_BsuM-Goe16	148320	40.468	143	74	308
	OM728299	Bacilli	Bacillales	Bacillaceae	Bacillus	subtilis	Bacillus subtilis	Myovirus	Herelleviridae	Okubovirus	Bacillus phage vB_BsuM-Goe19	146929	40.19	148	105	232
	OM728300	Bacilli	Bacillales	Bacillaceae	Bacillus	subtilis	Bacillus subtilis	Myovirus	Herelleviridae	Grisebachstrassevirus	Bacillus phage vB_BsuM-Goe17	162057	41.847	570	485	1265
	OM728301	Bacilli	Bacillales	Bacillaceae	Bacillus	subtilis	Bacillus subtilis	Myovirus	Herelleviridae	Grisebachstrassevirus	Bacillus phage vB_BsuM-Goe20	159671	41.857	570	485	1282
	OM728302	Bacilli	Bacillales	Bacillaceae	Bacillus	subtilis	Bacillus subtilis	Myovirus	Herelleviridae	Grisebachstrassevirus	Bacillus phage vB_BsuM-Goe24	157566	41.919	598	487	1261
	OM728303	Bacilli	Bacillales	Bacillaceae	Bacillus	subtilis	Bacillus subtilis	Myovirus	Herelleviridae	Grisebachstrassevirus	Bacillus phage vB_BsuM-Goe25	157489	41.849	562	454	1185
	OM728304	Bacilli	Bacillales	Bacillaceae	Bacillus	subtilis	Bacillus subtilis	Myovirus	Herelleviridae	Grisebachstrassevirus	Bacillus phage vB_BsuM-Goe27	158047	41.882	587	482	1260
	ON042750	Bacilli	Bacillales	Bacillaceae	Bacillus	subtilis	Bacillus subtilis	Podovirus	Salasmaviridae	Unclassified	Bacillus phage Chedec 11	17798	38.409	43	34	87
	PZACG	Bacilli	Bacillales	Bacillaceae	Bacillus	subtilis	Bacillus subtilis	Podovirus	Salasmaviridae	Salasvirus	Bacillus phage PZA	19366	39.662	69	51	170
	LC680884	Bacilli	Bacillales	Bacillaceae	Bacillus	subtilis	Bacillus subtilis	Myovirus	Unclassified	Takahashivirus	Bacillus phage PBS1	252136	27.707	96	71	192
	MZ969646	Bacilli	Bacillales	Bacillaceae	Bacillus	subtilis	Bacillus subtilis	Siphovirus	Unclassified	Spbetavirus	Bacillus phage BUCT082	125016	34.789	230	185	512
	NC_001884	Bacilli	Bacillales	Bacillaceae	Bacillus	subtilis	Bacillus subtilis	Siphovirus	Unclassified	Spbetavirus	Bacillus phage SPBc2	134416	34.635	214	196	514
	NC_071050	Bacilli	Bacillales	Bacillaceae	Bacillus	subtilis	Bacillus subtilis	Myovirus	Unclassified	Unclassified	Bacillus phage vB_BsuS_PJN02	165868	33.565	292	232	672
	OL580764	Bacilli	Bacillales	Bacillaceae	Bacillus	subtilis	Bacillus subtilis	Siphovirus	Unclassified	Spbetavirus	Bacillus phage vB_BsuS-Goe14	125490	35.541	243	202	566
	OM634653	Bacilli	Bacillales	Bacillaceae	Bacillus	subtilis	Bacillus subtilis	Myovirus	Unclassified	Unclassified	Bacillus phage vB_BsuS_PJN02	165868	33.565	292	232	672
	OM728297	Bacilli	Bacillales	Bacillaceae	Bacillus	subtilis	Bacillus subtilis	Myovirus	Unclassified	Takahashivirus	Bacillus phage vB_BsuM-Goe21	251286	27.622	76	57	199
	AP013029	Bacilli	Bacillales	Bacillaceae	Bacillus	subtilis	Bacillus subtilis (natto)	Myovirus	Herelleviridae	Nitunavirus	Bacillus phage phiNIT1	155631	42.118	566	439	1260
	NC_021856	Bacilli	Bacillales	Bacillaceae	Bacillus	subtilis	Bacillus subtilis (natto)	Myovirus	Herelleviridae	Nitunavirus	Bacillus phage phiNIT1	155631	42.118	566	439	1260
	OR208547	Bacilli	Bacillales	Bacillaceae	Bacillus	subtilis	Bacillus subtilis 18	Myovirus	Unclassified	Unclassified	Bacillus phage phi18-2	64467	47.415	1996	1348	3119
	MH707431	Bacilli	Bacillales	Bacillaceae	Bacillus	subtilis	Bacillus subtilis ATCC 14593	Myovirus	Unclassified	Unclassified	Bacillus phage BSP14	154608	41.991	547	480	1222
	MF422185	Bacilli	Bacillales	Bacillaceae	Bacillus	subtilis	Bacillus subtilis ATCC 15245	Myovirus	Herelleviridae	Nitunavirus	Bacillus phage BSP10	153767	42.101	591	472	1280
	MG000860	Bacilli	Bacillales	Bacillaceae	Bacillus	subtilis	Bacillus subtilis ATCC 15245	Myovirus	Herelleviridae	Nitunavirus	Bacillus phage BSP9	155958	42.008	596	462	1282
	MH707429	Bacilli	Bacillales	Bacillaceae	Bacillus	subtilis	Bacillus subtilis ATCC 21336	Myovirus	Unclassified	Unclassified	Bacillus phage BSP12	156878	41.771	575	456	1220
	MH707430	Bacilli	Bacillales	Bacillaceae	Bacillus	subtilis	Bacillus subtilis ATCC 21336	Myovirus	Unclassified	Unclassified	Bacillus phage BSP7	55455	39.915	210	188	526
	MH707428	Bacilli	Bacillales	Bacillaceae	Bacillus	subtilis	Bacillus subtilis ATCC 33677	Myovirus	Unclassified	Unclassified	Bacillus phage BSP11	18696	37.265	41	43	88
	OQ921336	Bacilli	Bacillales	Bacillaceae	Bacillus	subtilis	Bacillus subtilis BEST7003	Myovirus	Herelleviridae	Okubovirus	Bacillus phage SPO1L1	136873	40.174	135	87	299
	OQ921337	Bacilli	Bacillales	Bacillaceae	Bacillus	subtilis	Bacillus subtilis BEST7003	Myovirus	Herelleviridae	Okubovirus	Bacillus phage SPO1L2	136874	40.173	135	87	300
	OQ921338	Bacilli	Bacillales	Bacillaceae	Bacillus	subtilis	Bacillus subtilis BEST7003	Myovirus	Herelleviridae	Okubovirus	Bacillus phage SPO1L3	137144	40.142	133	86	240
	OQ921339	Bacilli	Bacillales	Bacillaceae	Bacillus	subtilis	Bacillus subtilis BEST7003	Myovirus	Herelleviridae	Okubovirus	Bacillus phage SPO1L4	132291	39.958	123	90	201
	OQ921340	Bacilli	Bacillales	Bacillaceae	Bacillus	subtilis	Bacillus subtilis BEST7003	Myovirus	Herelleviridae	Okubovirus	Bacillus phage SPO1L5	136422	40.173	128	87	230
	OQ921341	Bacilli	Bacillales	Bacillaceae	Bacillus	subtilis	Bacillus subtilis BEST7003	Siphovirus	Unclassified	Spbetavirus	Bacillus phage SPbetaL1	133533	34.797	243	201	614
	OQ921342	Bacilli	Bacillales	Bacillaceae	Bacillus	subtilis	Bacillus subtilis BEST7003	Siphovirus	Unclassified	Spbetavirus	Bacillus phage SPbetaL2	134076	34.562	244	192	498
	OQ921343	Bacilli	Bacillales	Bacillaceae	Bacillus	subtilis	Bacillus subtilis BEST7003	Siphovirus	Unclassified	Spbetavirus	Bacillus phage SPbetaL3	132200	34.779	230	218	522
	OQ921344	Bacilli	Bacillales	Bacillaceae	Bacillus	subtilis	Bacillus subtilis BEST7003	Siphovirus	Unclassified	Spbetavirus	Bacillus phage SPbetaL4	129667	34.895	234	205	506
	OQ921345	Bacilli	Bacillales	Bacillaceae	Bacillus	subtilis	Bacillus subtilis BEST7003	Siphovirus	Unclassified	Spbetavirus	Bacillus phage SPbetaL5	126976	35.011	313	232	606
	OQ921346	Bacilli	Bacillales	Bacillaceae	Bacillus	subtilis	Bacillus subtilis BEST7003	Siphovirus	Unclassified	Spbetavirus	Bacillus phage SPbetaL6	131706	34.799	266	234	568
	OQ921347	Bacilli	Bacillales	Bacillaceae	Bacillus	subtilis	Bacillus subtilis BEST7003	Siphovirus	Unclassified	Spbetavirus	Bacillus phage SPbetaL7	131152	34.768	259	227	570
	OQ921348	Bacilli	Bacillales	Bacillaceae	Bacillus	subtilis	Bacillus subtilis BEST7003	Siphovirus	Unclassified	Spbetavirus	Bacillus phage SPbetaL8	127753	34.935	221	192	535
	HM072038	Bacilli	Bacillales	Bacillaceae	Bacillus	subtilis	Bacillus subtilis BGSC 1L32	Siphovirus	Unclassified	Spizizenvirus	Bacillus phage phi105	39318	42.673	190	181	448
	NC_048631	Bacilli	Bacillales	Bacillaceae	Bacillus	subtilis	Bacillus subtilis BGSC 1L32	Siphovirus	Unclassified	Spizizenvirus	Bacillus phage phi105	39318	42.673	190	181	448
	MW354678	Bacilli	Bacillales	Bacillaceae	Bacillus	subtilis	Bacillus subtilis BSC16	Myovirus	Unclassified	Unclassified	Bacillus phage BSTP12	55418	39.908	212	193	516
	MW354669	Bacilli	Bacillales	Bacillaceae	Bacillus	subtilis	Bacillus subtilis BSC21	Myovirus	Unclassified	Unclassified	Bacillus phage BSTP5	55448	39.908	212	193	516
	AB930182	Bacilli	Bacillales	Bacillaceae	Bacillus	subtilis	Bacillus subtilis G24	Myovirus	Herelleviridae	Nitunavirus	Bacillus phage SPG24	152069	42.18	590	452	1277
	NC_030903	Bacilli	Bacillales	Bacillaceae	Bacillus	subtilis	Bacillus subtilis G24	Myovirus	Herelleviridae	Nitunavirus	Bacillus phage SPG24	152069	42.18	590	452	1277
	KY368639	Bacilli	Bacillales	Bacillaceae	Bacillus	subtilis	Bacillus subtilis Goe2	Myovirus	Herelleviridae	Okubovirus	Bacillus phage vB_BsuM-Goe2	146141	40.265	168	104	254
	KY368640	Bacilli	Bacillales	Bacillaceae	Bacillus	subtilis	Bacillus subtilis Goe3	Myovirus	Herelleviridae	Grisebachstrassevirus	Bacillus phage vB_BsuM-Goe3	156430	41.927	591	487	1242
	NC_048652	Bacilli	Bacillales	Bacillaceae	Bacillus	subtilis	Bacillus subtilis Goe3	Myovirus	Herelleviridae	Grisebachstrassevirus	Bacillus phage vB_BsuM-Goe3	156430	41.927	591	487	1242
	MH707426	Bacilli	Bacillales	Bacillaceae	Bacillus	subtilis	Bacillus subtilis KACC 10114	Myovirus	Unclassified	Unclassified	Bacillus phage BSP2	19146	39.94	86	59	185
	MH707427	Bacilli	Bacillales	Bacillaceae	Bacillus	subtilis	Bacillus subtilis KACC 10114	Myovirus	Unclassified	Unclassified	Bacillus phage BSP4	19119	39.929	87	59	184
	MH707432	Bacilli	Bacillales	Bacillaceae	Bacillus	subtilis	Bacillus subtilis KACC 17797	Myovirus	Unclassified	Unclassified	Bacillus phage BSP15	150111	42.202	566	456	1241
	MH707433	Bacilli	Bacillales	Bacillaceae	Bacillus	subtilis	Bacillus subtilis KACC 17797	Myovirus	Unclassified	Unclassified	Bacillus phage BSP18	156717	42.107	601	474	1312
	MH707434	Bacilli	Bacillales	Bacillaceae	Bacillus	subtilis	Bacillus subtilis KACC 17797	Myovirus	Unclassified	Unclassified	Bacillus phage BSP19	56386	39.866	213	191	501
	MH707435	Bacilli	Bacillales	Bacillaceae	Bacillus	subtilis	Bacillus subtilis KACC 17797	Myovirus	Unclassified	Unclassified	Bacillus phage BSP21	150965	42.22	589	463	1303
	MH707436	Bacilli	Bacillales	Bacillaceae	Bacillus	subtilis	Bacillus subtilis KCCM 11780	Myovirus	Unclassified	Unclassified	Bacillus phage BSP36	153037	41.791	445	376	1051
	MH606185	Bacilli	Bacillales	Bacillaceae	Bacillus	subtilis	Bacillus subtilis KCCM 12052	Myovirus	Herelleviridae	Jeonjuvirus	Bacillus phage BSP38	153268	41.747	449	378	1050
	NC_048726	Bacilli	Bacillales	Bacillaceae	Bacillus	subtilis	Bacillus subtilis KCCM 12052	Myovirus	Herelleviridae	Jeonjuvirus	Bacillus phage BSP38	153268	41.747	449	378	1050
	MW354668	Bacilli	Bacillales	Bacillaceae	Bacillus	subtilis	Bacillus subtilis KCCM12150	Podovirus	Salasmaviridae	Salasvirus	Bacillus phage BSTP4	19145	39.948	87	59	185
	MW354670	Bacilli	Bacillales	Bacillaceae	Bacillus	subtilis	Bacillus subtilis KCCM12150	Podovirus	Salasmaviridae	Salasvirus	Bacillus phage BSTP6	19367	39.784	77	62	174
	MW354676	Bacilli	Bacillales	Bacillaceae	Bacillus	subtilis	Bacillus subtilis KCCM12150	Myovirus	Unclassified	Unclassified	Bacillus phage BSTP8	55448	39.908	212	193	516
	MW354677	Bacilli	Bacillales	Bacillaceae	Bacillus	subtilis	Bacillus subtilis KCCM12150	Myovirus	Unclassified	Unclassified	Bacillus phage BSTP10	55450	39.917	212	192	519
	MW354667	Bacilli	Bacillales	Bacillaceae	Bacillus	subtilis	Bacillus subtilis KCCM12511	Myovirus	Herelleviridae	Nitunavirus	Bacillus phage BSTP3	153753	42.104	591	472	1280
	MW001214	Bacilli	Bacillales	Bacillaceae	Bacillus	subtilis	Bacillus subtilis Marburg strain	Myovirus	Herelleviridae	Okubovirus	Bacillus phage SP8	138741	40.297	140	88	269
	KY030782	Bacilli	Bacillales	Bacillaceae	Bacillus	subtilis	Bacillus subtilis str. 168	Siphovirus	Unclassified	Spbetavirus	Bacillus phage phi3T	128375	34.959	279	241	600
	AB711120	Bacilli	Bacillales	Bacillaceae	Bacillus	subtilis	Bacillus subtilis subsp. natto	Siphovirus	Unclassified	Pemunavirus	Bacillus phage PM1	50861	41.285	428	353	857
	NC_020883	Bacilli	Bacillales	Bacillaceae	Bacillus	subtilis	Bacillus subtilis subsp. natto	Siphovirus	Unclassified	Pemunavirus	Bacillus phage PM1	50861	41.285	428	353	857
	KU878088	Bacilli	Bacillales	Bacillaceae	Bacillus	subtilis	Bacillus subtilis subsp. subtilis 168	Myovirus	Unclassified	Takahashivirus	Bacillus phage AR9	251042	27.752	97	74	205
	NC_031039	Bacilli	Bacillales	Bacillaceae	Bacillus	subtilis	Bacillus subtilis subsp. subtilis 168	Myovirus	Unclassified	Takahashivirus	Bacillus phage AR9	251042	27.752	97	74	205
	MZ751040	Bacilli	Bacillales	Bacillaceae	Bacillus	subtilis	Bacillus subtilis subsp. subtilis str. 168	Myovirus	Herelleviridae	Okubovirus	Bacillus phage phi18	147298	40.557	154	105	261
	MT366945	Bacilli	Bacillales	Bacillaceae	Bacillus	subtilis	Bacillus subtilis subsp. subtilis str. 168	Siphovirus	Unclassified	Spbetavirus	Bacillus phage phi3Ts	127835	34.963	278	238	600
	MT366946	Bacilli	Bacillales	Bacillaceae	Bacillus	subtilis	Bacillus subtilis subsp. subtilis str. 168	Siphovirus	Unclassified	Spbetavirus	Bacillus phage Hyb1phi3Ts-SPbeta	131755	34.746	269	227	620
	MT366947	Bacilli	Bacillales	Bacillaceae	Bacillus	subtilis	Bacillus subtilis subsp. subtilis str. 168	Siphovirus	Unclassified	Spbetavirus	Bacillus phage Hyb2phi3Ts-SPbeta	128701	35.032	286	247	610
	MT366948	Bacilli	Bacillales	Bacillaceae	Bacillus	subtilis	Bacillus subtilis subsp. subtilis str. 168	Siphovirus	Unclassified	Spbetavirus	Bacillus phage Hyb3phi3Ts-SPbeta	127428	35.06	280	242	600
	ON107264	Bacilli	Bacillales	Bacillaceae	Bacillus	subtilis	Bacillus subtilis subsp. subtilis str. 168	Siphovirus	Unclassified	Spbetavirus	Bacillus phage BUCT083	133818	34.933	247	198	537
	KJ489397	Bacilli	Bacillales	Bacillaceae	Bacillus	thuringiensis	Bacillus thuringiensis	Myovirus	Herelleviridae	Bastillevirus	Bacillus phage CAM003	160541	38.031	767	608	1611
	NC_024216	Bacilli	Bacillales	Bacillaceae	Bacillus	thuringiensis	Bacillus thuringiensis	Myovirus	Herelleviridae	Bastillevirus	Bacillus phage CAM003	160541	38.031	767	608	1611
	OL964058	Bacilli	Bacillales	Bacillaceae	Bacillus	thuringiensis	Bacillus thuringiensis	Myovirus	Herelleviridae	Caeruleovirus	Bacillus phage vB_BtM_BMBsp2	156575	39.923	875	681	1757
	EF583821	Bacilli	Bacillales	Bacillaceae	Bacillus	thuringiensis	Bacillus thuringiensis	Myovirus	Unclassified	Unclassified	Bacillus phage 0305phi8-36	218948	41.795	1776	1430	3542
	EU874396	Bacilli	Bacillales	Bacillaceae	Bacillus	thuringiensis	Bacillus thuringiensis	Siphovirus	Unclassified	Cecivirus	Bacillus phage IEBH	53104	36.423	195	170	393
	JN191664	Bacilli	Bacillales	Bacillaceae	Bacillus	thuringiensis	Bacillus thuringiensis	Podovirus	Unclassified	Camtrevirus	Bacillus phage BtCS33	41992	35.223	93	98	248
	MG784342	Bacilli	Bacillales	Bacillaceae	Bacillus	thuringiensis	Bacillus thuringiensis	Siphovirus	Unclassified	Carmenvirus	Bacillus phage Carmen17	41820	42.037	206	131	385
	MH458951	Bacilli	Bacillales	Bacillaceae	Bacillus	thuringiensis	Bacillus thuringiensis	Myovirus	Unclassified	Unclassified	Bacillus phage vB_BthS_BMBphi	49277	39.708	103	112	276
	MN065183	Bacilli	Bacillales	Bacillaceae	Bacillus	thuringiensis	Bacillus thuringiensis	Myovirus	Unclassified	Unclassified	Bacillus phage vB_BthS-HD29phi	32181	34.856	79	68	148
	NC_009760	Bacilli	Bacillales	Bacillaceae	Bacillus	thuringiensis	Bacillus thuringiensis	Myovirus	Unclassified	Unclassified	Bacillus phage 0305phi8-36	218948	41.795	1776	1430	3542
	NC_011167	Bacilli	Bacillales	Bacillaceae	Bacillus	thuringiensis	Bacillus thuringiensis	Siphovirus	Unclassified	Cecivirus	Bacillus phage IEBH	53104	36.423	195	170	393
	NC_018085	Bacilli	Bacillales	Bacillaceae	Bacillus	thuringiensis	Bacillus thuringiensis	Podovirus	Unclassified	Camtrevirus	Bacillus phage BtCS33	41992	35.223	93	98	248
	NC_048698	Bacilli	Bacillales	Bacillaceae	Bacillus	thuringiensis	Bacillus thuringiensis	Siphovirus	Unclassified	Carmenvirus	Bacillus phage Carmen17	41820	42.037	206	131	385
	NC_073091	Bacilli	Bacillales	Bacillaceae	Bacillus	thuringiensis	Bacillus thuringiensis	Myovirus	Unclassified	Unclassified	Bacillus phage 0105phi7-2	52629	36.024	212	156	368
	OQ317942	Bacilli	Bacillales	Bacillaceae	Bacillus	thuringiensis	Bacillus thuringiensis	Myovirus	Unclassified	Unclassified	Bacillus phage 0105phi7-2	52629	36.024	212	156	368
	KT626446	Bacilli	Bacillales	Bacillaceae	Bacillus	thuringiensis	Bacillus thuringiensis 4B1	Myovirus	Unclassified	Unclassified	Bacillus phage phi4B1	38663	35.892	117	100	266
	NC_028886	Bacilli	Bacillales	Bacillaceae	Bacillus	thuringiensis	Bacillus thuringiensis 4B1	Myovirus	Unclassified	Unclassified	Bacillus phage phi4B1	38663	35.892	117	100	266
	KT967075	Bacilli	Bacillales	Bacillaceae	Bacillus	thuringiensis	Bacillus thuringiensis 4I1	Podovirus	Unclassified	Camtrevirus	Bacillus phage phi4I1	41999	35.282	91	96	252
	KT970645	Bacilli	Bacillales	Bacillaceae	Bacillus	thuringiensis	Bacillus thuringiensis 4J1	Siphovirus	Unclassified	Rockvillevirus	Bacillus phage phi4J1	41486	35.889	153	109	268
	NC_029008	Bacilli	Bacillales	Bacillaceae	Bacillus	thuringiensis	Bacillus thuringiensis 4J1	Siphovirus	Unclassified	Rockvillevirus	Bacillus phage phi4J1	41486	35.889	153	109	268
	KX190834	Bacilli	Bacillales	Bacillaceae	Bacillus	thuringiensis	Bacillus thuringiensis BGSC 4AE1	Siphovirus	Unclassified	Lwoffvirus	Bacillus phage BMBtpLA3	37385	37.796	146	115	299
	KX190835	Bacilli	Bacillales	Bacillaceae	Bacillus	thuringiensis	Bacillus thuringiensis BGSC 4AE1	Myovirus	Unclassified	Unclassified	Bacillus phage vB_BtS_BMBtp15	34986	35.417	87	83	185
	KX190833	Bacilli	Bacillales	Bacillaceae	Bacillus	thuringiensis	Bacillus thuringiensis BGSC 4AJ1	Siphovirus	Unclassified	Bembunaquatrovirus	Bacillus phage vB_BtS_BMBtp14	50740	36.762	144	133	339
	NC_048640	Bacilli	Bacillales	Bacillaceae	Bacillus	thuringiensis	Bacillus thuringiensis BGSC 4AJ1	Siphovirus	Unclassified	Bembunaquatrovirus	Bacillus phage vB_BtS_BMBtp14	50740	36.762	144	133	339
	KX190832	Bacilli	Bacillales	Bacillaceae	Bacillus	thuringiensis	Bacillus thuringiensis BGSC 4R1	Myovirus	Unclassified	Unclassified	Bacillus phage vB_BtS_BMBtp13	26471	35.001	82	48	149
	KX156152	Bacilli	Bacillales	Bacillaceae	Bacillus	thuringiensis	Bacillus thuringiensis DSM-350	Myovirus	Herelleviridae	Wphvirus	Bacillus phage Smudge	162040	38.755	745	609	1575
	KX147229	Bacilli	Bacillales	Bacillaceae	Bacillus	thuringiensis	Bacillus thuringiensis DSM350	Myovirus	Herelleviridae	Wphvirus	Bacillus phage Belinda	162308	38.784	743	659	1636
	NC_031024	Bacilli	Bacillales	Bacillaceae	Bacillus	thuringiensis	Bacillus thuringiensis DSM350	Myovirus	Herelleviridae	Wphvirus	Bacillus phage Belinda	162308	38.784	743	659	1636
	MK310228	Bacilli	Bacillales	Bacillaceae	Bacillus	thuringiensis	Bacillus thuringiensis HD73	Podovirus	Salasmaviridae	Claudivirus	Bacillus phage vB_BthP-HD73phi	25867	30.518	18	16	41
	MG710484	Bacilli	Bacillales	Bacillaceae	Bacillus	thuringiensis	Bacillus thuringiensis israelensis	Podovirus	Unclassified	Camtrevirus	Bacillus phage BtiUFT6.51-F	42076	35.334	91	96	254
	MH538193	Bacilli	Bacillales	Bacillaceae	Bacillus	thuringiensis	Bacillus thuringiensis serovar kurstaki	Myovirus	Herelleviridae	Wphvirus	Bacillus phage Saddex	142353	38.985	671	561	1425
	MT777452	Bacilli	Bacillales	Bacillaceae	Bacillus	thuringiensis	Bacillus thuringiensis serovar kurstaki	Podovirus	Salasmaviridae	Claudivirus	Bacillus phage Baseball_field	26863	30.436	18	12	54
	NC_055905	Bacilli	Bacillales	Bacillaceae	Bacillus	thuringiensis	Bacillus thuringiensis serovar kurstaki	Podovirus	Salasmaviridae	Claudivirus	Bacillus phage Baseball_field	26863	30.436	18	12	54
	MK215646	Bacilli	Bacillales	Bacillaceae	Bacillus	thuringiensis	Bacillus thuringiensis serovar kurstaki HD-1	Myovirus	Herelleviridae	Bastillevirus	Bacillus phage vB_BthM-Goe5	157804	37.948	745	590	1544
	KJ024807	Bacilli	Bacillales	Bacillaceae	Bacillus	thuringiensis	Bacillus thuringiensis serovar tenebrionis strain YBT-1765	Siphovirus	Unclassified	Waukeshavirus	Bacillus phage vB_BtS_BMBtp3	51366	35.446	176	132	312
	NC_028748	Bacilli	Bacillales	Bacillaceae	Bacillus	thuringiensis	Bacillus thuringiensis serovar tenebrionis strain YBT-1765	Siphovirus	Unclassified	Waukeshavirus	Bacillus phage vB_BtS_BMBtp3	51366	35.446	176	132	312
	KF296717	Bacilli	Bacillales	Bacillaceae	Bacillus	thuringiensis	Bacillus thuringiensis strain YM-03	Siphovirus	Unclassified	Lwoffvirus	Bacillus phage proCM3	43278	37.361	139	133	357
	KF296718	Bacilli	Bacillales	Bacillaceae	Bacillus	thuringiensis	Bacillus thuringiensis strain YM-03	Podovirus	Unclassified	Camtrevirus	Bacillus phage phiCM3	38772	35.482	88	80	224
	NC_023599	Bacilli	Bacillales	Bacillaceae	Bacillus	thuringiensis	Bacillus thuringiensis strain YM-03	Podovirus	Unclassified	Camtrevirus	Bacillus phage phiCM3	38772	35.482	88	80	224
	KF669647	Bacilli	Bacillales	Bacillaceae	Bacillus	thuringiensis	Bacillus thuringiensis subsp. Kurstaki	Myovirus	Herelleviridae	Bequatrovirus	Bacillus phage BigBertha	165238	37.773	764	630	1515
	KF669662	Bacilli	Bacillales	Bacillaceae	Bacillus	thuringiensis	Bacillus thuringiensis subsp. Kurstaki	Myovirus	Herelleviridae	Bequatrovirus	Bacillus phage Spock	164297	37.621	750	633	1574
	NC_022763	Bacilli	Bacillales	Bacillaceae	Bacillus	thuringiensis	Bacillus thuringiensis subsp. Kurstaki	Myovirus	Herelleviridae	Bequatrovirus	Bacillus phage Spock	164297	37.621	750	633	1574
	NC_022769	Bacilli	Bacillales	Bacillaceae	Bacillus	thuringiensis	Bacillus thuringiensis subsp. Kurstaki	Myovirus	Herelleviridae	Bequatrovirus	Bacillus phage BigBertha	165238	37.773	764	630	1515
	KJ920400	Bacilli	Bacillales	Bacillaceae	Bacillus	thuringiensis	Bacillus thuringiensis subsp. Kurstaki	Siphovirus	Unclassified	Waukeshavirus	Bacillus phage Waukesha92	45648	35.452	141	114	283
	NC_025424	Bacilli	Bacillales	Bacillaceae	Bacillus	thuringiensis	Bacillus thuringiensis subsp. Kurstaki	Siphovirus	Unclassified	Waukeshavirus	Bacillus phage Waukesha92	45648	35.452	141	114	283
	JX887877	Bacilli	Bacillales	Bacillaceae	Bacillus	thuringiensis	Bacillus thuringiensis subsp. tenebrionis YBT-1765	Siphovirus	Unclassified	Lwoffvirus	Bacillus phage vB_BtS_BMBtp2	36932	37.788	116	109	300
	NC_019912	Bacilli	Bacillales	Bacillaceae	Bacillus	thuringiensis	Bacillus thuringiensis subsp. tenebrionis YBT-1765	Siphovirus	Unclassified	Lwoffvirus	Bacillus phage vB_BtS_BMBtp2	36932	37.788	116	109	300
	JQ062992	Bacilli	Bacillales	Bacillaceae	Bacillus	thuringiensis	Bacillus thuringiensis var. israelensis ATCC 35646	Podovirus	Unclassified	Camtrevirus	Bacillus phage phIS3501	44401	34.864	102	108	253
	NC_019502	Bacilli	Bacillales	Bacillaceae	Bacillus	thuringiensis	Bacillus thuringiensis var. israelensis ATCC 35646	Podovirus	Unclassified	Camtrevirus	Bacillus phage phIS3501	44401	34.864	102	108	253
	MK759918	Bacilli	Bacillales	Bacillaceae	Bacillus	thuringiensis	Bacillus thuringiensis VKM B-83	Siphovirus	Unclassified	Pushchinovirus	Bacillus phage vB_BtS_B83	49952	35.79	132	84	237
	NC_048762	Bacilli	Bacillales	Bacillaceae	Bacillus	thuringiensis	Bacillus thuringiensis VKM B-83	Siphovirus	Unclassified	Pushchinovirus	Bacillus phage vB_BtS_B83	49952	35.79	132	84	237
	KT372714	Bacilli	Bacillales	Bacillaceae	Bacillus	thuringiensis	Bacillus thuringiensis YBT-1518	Myovirus	Unclassified	Unclassified	Bacillus phage vB_BtS_BMBtp16	34979	35.055	80	73	167
	KT852578	Bacilli	Bacillales	Bacillaceae	Bacillus	thuringiensis	Bacillus thuringiensis YBT-1765	Myovirus	Unclassified	Unclassified	Bacillus phage BMBtp1	35838	34.896	85	82	172
	EU719189	Clostridia	Eubacteriales	Peptostreptococcaceae	Clostridioides	difficile	Clostridioides difficile	Myovirus	Unclassified	Colneyvirus	Clostridioides phage phiCD27	50930	29.327	18	17	34
	MF547662	Clostridia	Eubacteriales	Peptostreptococcaceae	Clostridioides	difficile	Clostridioides difficile	Myovirus	Unclassified	Unclassified	Clostridioides phage LIBA6276	134243	26.141	30	26	64
	MF547663	Clostridia	Eubacteriales	Peptostreptococcaceae	Clostridioides	difficile	Clostridioides difficile	Myovirus	Unclassified	Unclassified	Clostridioides phage LIBA2945	132508	26.272	33	23	63
	MN718463	Clostridia	Eubacteriales	Peptostreptococcaceae	Clostridioides	difficile	Clostridioides difficile	Myovirus	Unclassified	Unclassified	Clostridium phage phiCDKH01	45089	28.719	21	3	34
	MT193276	Clostridia	Eubacteriales	Peptostreptococcaceae	Clostridioides	difficile	Clostridioides difficile	Myovirus	Unclassified	Sherbrookevirus	Clostridioides phage JD033	35144	30.238	29	22	64
	NC_011398	Clostridia	Eubacteriales	Peptostreptococcaceae	Clostridioides	difficile	Clostridioides difficile	Myovirus	Unclassified	Colneyvirus	Clostridioides phage phiCD27	50930	29.327	18	17	34
	OQ703261	Clostridia	Eubacteriales	Peptostreptococcaceae	Clostridioides	difficile	Clostridioides difficile	Podovirus	Unclassified	Leicestervirus	Clostridioides phage AR1075-1	41195	30.844	37	35	102
	OR397123	Clostridia	Eubacteriales	Peptostreptococcaceae	Clostridioides	difficile	Clostridioides difficile	Myovirus	Unclassified	Unclassified	Clostridioides phage AR1074-1	38059	29.071	42	27	87
	OR397124	Clostridia	Eubacteriales	Peptostreptococcaceae	Clostridioides	difficile	Clostridioides difficile	Myovirus	Unclassified	Unclassified	Clostridioides phage AR1086-1	130030	26.323	27	19	54
	MW512570	Clostridia	Eubacteriales	Peptostreptococcaceae	Clostridioides	difficile	Clostridioides difficile CD1801	Myovirus	Unclassified	Unclassified	Clostridioides phage CD1801	44363	28.781	20	13	31
	CP103976	Clostridia	Eubacteriales	Peptostreptococcaceae	Clostridioides	difficile	Clostridioides difficile HGP05	Myovirus	Unclassified	Unclassified	Clostridioides phage HGP05	63696	26.931	18	7	34
	KX905163	Clostridia	Eubacteriales	Peptostreptococcaceae	Clostridioides	difficile	Clostridioides difficile Semix9	Myovirus	Unclassified	Unclassified	Clostridioides phage phiSemix9P1	56606	26.889	11	2	33
	CP103806	Clostridia	Eubacteriales	Peptostreptococcaceae	Clostridioides	difficile	Clostridioides difficile ST632	Podovirus	Unclassified	Leicestervirus	Clostridioides phage Hain-Saunders-2022a	35072	31.415	37	27	89
	MK473382	Clostridia	Eubacteriales	Peptostreptococcaceae	Clostridioides	difficile	Clostridioides difficile TW69	Myovirus	Unclassified	Sherbrookevirus	Clostridium phage JD032	35109	29.944	28	25	64
	CP063964	Clostridia	Eubacteriales	Clostridiaceae	Clostridium	botulinum	Clostridium botulinum 3859/11	Podovirus	Unclassified	Unclassified	Clostridium phage CWou-2020a	35258	27.971	14	9	33
	CP063968	Clostridia	Eubacteriales	Clostridiaceae	Clostridium	botulinum	Clostridium botulinum BKT2873	Podovirus	Unclassified	Unclassified	Clostridium phage CWou-2020b	52215	30.823	19	20	51
	ACSJ01000013	Clostridia	Eubacteriales	Clostridiaceae	Clostridium	botulinum	Clostridium botulinum D str. 1873	Podovirus	Unclassified	Unclassified	Clostridium phage D-1873	10531	25.61	2	2	7
	ACSJ01000015	Clostridia	Eubacteriales	Clostridiaceae	Clostridium	botulinum	Clostridium botulinum D str. 1873	Podovirus	Unclassified	Unclassified	Clostridium phage D-1873	17272	25.272	4	4	6
	ACSJ01000017	Clostridia	Eubacteriales	Clostridiaceae	Clostridium	botulinum	Clostridium botulinum D str. 1873	Podovirus	Unclassified	Unclassified	Clostridium phage D-1873	74599	25.696	33	19	40
	ACSJ01000018	Clostridia	Eubacteriales	Clostridiaceae	Clostridium	botulinum	Clostridium botulinum D str. 1873	Podovirus	Unclassified	Unclassified	Clostridium phage D-1873	14466	25.964	7	2	11
	AP008983	Clostridia	Eubacteriales	Clostridiaceae	Clostridium	botulinum	Clostridium botulinum type C strain C-Stockholm	Podovirus	Unclassified	Unclassified	Clostridium phage c-st	185683	26.284	76	54	164
	NC_007581	Clostridia	Eubacteriales	Clostridiaceae	Clostridium	botulinum	Clostridium botulinum type C strain C-Stockholm	Podovirus	Unclassified	Unclassified	Clostridium phage c-st	185683	26.284	76	54	164
	HM640230	Clostridia	Eubacteriales	Clostridiaceae	Clostridium	perfringens	Clostridium perfringens	Podovirus	Guelinviridae	Capvunavirus	Clostridium phage CpV1	16748	30.505	18	13	48
	JN800508	Clostridia	Eubacteriales	Clostridiaceae	Clostridium	perfringens	Clostridium perfringens	Podovirus	Guelinviridae	Gregsiragusavirus	Clostridium phage phi24R	18919	27.803	2	3	8
	JQ729990	Clostridia	Eubacteriales	Clostridiaceae	Clostridium	perfringens	Clostridium perfringens	Podovirus	Guelinviridae	Brucesealvirus	Clostridium phage phiCP7R	18397	34.81	44	23	81
	JQ729991	Clostridia	Eubacteriales	Clostridiaceae	Clostridium	perfringens	Clostridium perfringens	Podovirus	Guelinviridae	Brucesealvirus	Clostridium phage phiCPV4	17972	34.487	43	25	76
	JQ729992	Clostridia	Eubacteriales	Clostridiaceae	Clostridium	perfringens	Clostridium perfringens	Podovirus	Guelinviridae	Brucesealvirus	Clostridium phage phiZP2	18078	34.478	46	33	93
	KY996523	Clostridia	Eubacteriales	Clostridiaceae	Clostridium	perfringens	Clostridium perfringens	Podovirus	Guelinviridae	Gregsiragusavirus	Clostridium phage CPS1	19089	28.257	7	11	11
	MZ401005	Clostridia	Eubacteriales	Clostridiaceae	Clostridium	perfringens	Clostridium perfringens	Podovirus	Guelinviridae	Brucesealvirus	Clostridium phage CPQ3	18246	34.72	38	26	80
	NC_017980	Clostridia	Eubacteriales	Clostridiaceae	Clostridium	perfringens	Clostridium perfringens	Podovirus	Guelinviridae	Brucesealvirus	Clostridium phage phiCP7R	18397	34.81	44	23	81
	NC_018083	Clostridia	Eubacteriales	Clostridiaceae	Clostridium	perfringens	Clostridium perfringens	Podovirus	Guelinviridae	Brucesealvirus	Clostridium phage phiCPV4	17972	34.487	43	25	76
	NC_018084	Clostridia	Eubacteriales	Clostridiaceae	Clostridium	perfringens	Clostridium perfringens	Podovirus	Guelinviridae	Brucesealvirus	Clostridium phage phiZP2	18078	34.478	46	33	93
	NC_019523	Clostridia	Eubacteriales	Clostridiaceae	Clostridium	perfringens	Clostridium perfringens	Podovirus	Guelinviridae	Gregsiragusavirus	Clostridium phage phi24R	18919	27.803	2	3	8
	NC_048629	Clostridia	Eubacteriales	Clostridiaceae	Clostridium	perfringens	Clostridium perfringens	Podovirus	Guelinviridae	Capvunavirus	Clostridium phage CpV1	16748	30.505	18	13	48
	NC_048661	Clostridia	Eubacteriales	Clostridiaceae	Clostridium	perfringens	Clostridium perfringens	Podovirus	Guelinviridae	Gregsiragusavirus	Clostridium phage CPS1	19089	28.257	7	11	11
	NC_070972	Clostridia	Eubacteriales	Clostridiaceae	Clostridium	perfringens	Clostridium perfringens	Podovirus	Guelinviridae	Unclassified	Clostridium phage LPCPA6	18554	30.565	23	18	55
	OM638104	Clostridia	Eubacteriales	Clostridiaceae	Clostridium	perfringens	Clostridium perfringens	Podovirus	Guelinviridae	Unclassified	Clostridium phage LPCPA6	18554	30.565	23	18	55
	OP022426	Clostridia	Eubacteriales	Clostridiaceae	Clostridium	perfringens	Clostridium perfringens	Podovirus	Guelinviridae	Gregsiragusavirus	Clostridium phage vB_CpeP_PM11	17894	28.166	3	6	14
	OP894055	Clostridia	Eubacteriales	Clostridiaceae	Clostridium	perfringens	Clostridium perfringens	Podovirus	Guelinviridae	Susfortunavirus	Clostridium phage vB_CP_qdyz_P5	18888	28.801	3	7	10
	OQ737697	Clostridia	Eubacteriales	Clostridiaceae	Clostridium	perfringens	Clostridium perfringens	Podovirus	Guelinviridae	Gregsiragusavirus	Clostridium phage cpp	19564	28.256	7	7	10
	AY082070	Clostridia	Eubacteriales	Clostridiaceae	Clostridium	perfringens	Clostridium perfringens	Podovirus	Unclassified	Unclassified	Clostridium phage phi3626	33507	28.382	6	0	14
	EU588980	Clostridia	Eubacteriales	Clostridiaceae	Clostridium	perfringens	Clostridium perfringens	Podovirus	Unclassified	Unclassified	Clostridium phage phiCP39-O	38753	30.421	30	33	50
	GQ443085	Clostridia	Eubacteriales	Clostridiaceae	Clostridium	perfringens	Clostridium perfringens	Podovirus	Unclassified	Unclassified	Clostridium phage phiCP26F	39188	30.262	26	28	43
	JF767208	Clostridia	Eubacteriales	Clostridiaceae	Clostridium	perfringens	Clostridium perfringens	Podovirus	Unclassified	Unclassified	Clostridium phage phiCP13O	38329	30.363	34	19	57
	JF767209	Clostridia	Eubacteriales	Clostridiaceae	Clostridium	perfringens	Clostridium perfringens	Podovirus	Unclassified	Unclassified	Clostridium phage phiCP34O	38309	30.528	39	29	71
	JF767210	Clostridia	Eubacteriales	Clostridiaceae	Clostridium	perfringens	Clostridium perfringens	Podovirus	Unclassified	Unclassified	Clostridium phage phiCP9O	39594	30.191	26	28	43
	MN417334	Clostridia	Eubacteriales	Clostridiaceae	Clostridium	perfringens	Clostridium perfringens	Podovirus	Unclassified	Unclassified	Clostridium phage CPAS-15	51829	34.182	7	6	22
	MW478289	Clostridia	Eubacteriales	Clostridiaceae	Clostridium	perfringens	Clostridium perfringens	Podovirus	Unclassified	Unclassified	Clostridium phage phiCp-A	40619	28.221	7	1	12
	MW478290	Clostridia	Eubacteriales	Clostridiaceae	Clostridium	perfringens	Clostridium perfringens	Podovirus	Unclassified	Unclassified	Clostridium phage phiCp-B	33985	28.083	4	6	19
	MW478291	Clostridia	Eubacteriales	Clostridiaceae	Clostridium	perfringens	Clostridium perfringens	Podovirus	Unclassified	Unclassified	Clostridium phage phiCp-D	54735	30.098	16	8	37
	MW478292	Clostridia	Eubacteriales	Clostridiaceae	Clostridium	perfringens	Clostridium perfringens	Podovirus	Unclassified	Unclassified	Clostridium phage vB_CpeS-1181	48164	28.258	12	13	45
	MZ995505	Clostridia	Eubacteriales	Clostridiaceae	Clostridium	perfringens	Clostridium perfringens	Podovirus	Unclassified	Unclassified	Clostridium phage vB_CpeP_PMQ04	38947	30.613	36	38	74
	NC_003524	Clostridia	Eubacteriales	Clostridiaceae	Clostridium	perfringens	Clostridium perfringens	Podovirus	Unclassified	Unclassified	Clostridium phage phi3626	33507	28.382	6	0	14
	NC_011318	Clostridia	Eubacteriales	Clostridiaceae	Clostridium	perfringens	Clostridium perfringens	Podovirus	Unclassified	Unclassified	Clostridium phage phiCP39-O	38753	30.421	30	33	50
	NC_019496	Clostridia	Eubacteriales	Clostridiaceae	Clostridium	perfringens	Clostridium perfringens	Podovirus	Unclassified	Unclassified	Clostridium phage phiCP26F	39188	30.262	26	28	43
	NC_019506	Clostridia	Eubacteriales	Clostridiaceae	Clostridium	perfringens	Clostridium perfringens	Podovirus	Unclassified	Unclassified	Clostridium phage phiCP13O	38329	30.363	34	19	57
	NC_019508	Clostridia	Eubacteriales	Clostridiaceae	Clostridium	perfringens	Clostridium perfringens	Podovirus	Unclassified	Unclassified	Clostridium phage phiCP34O	38309	30.528	39	29	71
	OK247671	Clostridia	Eubacteriales	Clostridiaceae	Clostridium	perfringens	Clostridium perfringens	Podovirus	Unclassified	Unclassified	Clostridium phage vB_CpeS_BG3P	48528	28.398	14	9	21
	OP753449	Clostridia	Eubacteriales	Clostridiaceae	Clostridium	perfringens	Clostridium perfringens	Podovirus	Unclassified	Unclassified	Clostridium phage A2	52794	34.021	6	8	27
	OP753450	Clostridia	Eubacteriales	Clostridiaceae	Clostridium	perfringens	Clostridium perfringens	Podovirus	Unclassified	Unclassified	Clostridium phage C2	52795	34.02	6	8	27
	OP753451	Clostridia	Eubacteriales	Clostridiaceae	Clostridium	perfringens	Clostridium perfringens	Podovirus	Unclassified	Unclassified	Clostridium phage H1	52794	34.021	6	8	27
	OP753452	Clostridia	Eubacteriales	Clostridiaceae	Clostridium	perfringens	Clostridium perfringens	Podovirus	Unclassified	Unclassified	Clostridium phage D1	52794	34.021	6	8	27
	OP753453	Clostridia	Eubacteriales	Clostridiaceae	Clostridium	perfringens	Clostridium perfringens	Podovirus	Unclassified	Unclassified	Clostridium phage E1	52792	34.024	6	8	27
	OQ717002	Clostridia	Eubacteriales	Clostridiaceae	Clostridium	perfringens	Clostridium perfringens 012	Podovirus	Unclassified	Unclassified	Clostridium phage vB_CpeS-17DYC	39184	30.566	36	26	77
	MH999279	Clostridia	Eubacteriales	Clostridiaceae	Clostridium	perfringens	Clostridium perfringens 2589	Podovirus	Guelinviridae	Gregsiragusavirus	Clostridium phage CPD2	18212	27.943	6	11	9
	NC_048738	Clostridia	Eubacteriales	Clostridiaceae	Clostridium	perfringens	Clostridium perfringens 2589	Podovirus	Guelinviridae	Gregsiragusavirus	Clostridium phage CPD2	18212	27.943	6	11	9
	MH999280	Clostridia	Eubacteriales	Clostridiaceae	Clostridium	perfringens	Clostridium perfringens 2589	Podovirus	Unclassified	Unclassified	Clostridium phage CPD1	39531	30.255	32	23	61
	KC237729	Clostridia	Eubacteriales	Clostridiaceae	Clostridium	perfringens	Clostridium perfringens 5147-97	Podovirus	Unclassified	Unclassified	Clostridium phage vB_CpeS-CP51	39108	28.076	4	5	16
	NC_021325	Clostridia	Eubacteriales	Clostridiaceae	Clostridium	perfringens	Clostridium perfringens 5147-97	Podovirus	Unclassified	Unclassified	Clostridium phage vB_CpeS-CP51	39108	28.076	4	5	16
	MH248069	Clostridia	Eubacteriales	Clostridiaceae	Clostridium	perfringens	Clostridium perfringens ATCC 13124	Podovirus	Guelinviridae	Brucesealvirus	Clostridium phage CPS2	17961	33.3	36	23	83
	NC_048707	Clostridia	Eubacteriales	Clostridiaceae	Clostridium	perfringens	Clostridium perfringens ATCC 13124	Podovirus	Guelinviridae	Brucesealvirus	Clostridium phage CPS2	17961	33.3	36	23	83
	MK017819	Clostridia	Eubacteriales	Clostridiaceae	Clostridium	perfringens	Clostridium perfringens ATCC 13124 Clostridium perfringens FORC 25	Podovirus	Unclassified	Unclassified	Clostridium phage CPD4	52658	34.09	7	8	24
	OP256049	Clostridia	Eubacteriales	Clostridiaceae	Clostridium	perfringens	Clostridium perfringens D22	Podovirus	Guelinviridae	Susfortunavirus	Clostridium phage DCp1	18555	28.224	3	2	9
	MK017820	Clostridia	Eubacteriales	Clostridiaceae	Clostridium	perfringens	Clostridium perfringens FORC 25	Podovirus	Guelinviridae	Susfortunavirus	Clostridium phage CPD7	18958	29.122	12	10	27
	MZ401007	Clostridia	Eubacteriales	Clostridiaceae	Clostridium	perfringens	Clostridium perfringens JCM 1290	Podovirus	Guelinviridae	Brucesealvirus	Clostridium phage CPQ7	17980	34.778	38	29	83
	MZ401008	Clostridia	Eubacteriales	Clostridiaceae	Clostridium	perfringens	Clostridium perfringens JCM 1290	Podovirus	Guelinviridae	Brucesealvirus	Clostridium phage CPQ9	18270	34.702	38	29	84
	MZ401009	Clostridia	Eubacteriales	Clostridiaceae	Clostridium	perfringens	Clostridium perfringens JCM 1290	Podovirus	Guelinviridae	Brucesealvirus	Clostridium phage CPQ10	18254	34.683	38	29	83
	MZ401006	Clostridia	Eubacteriales	Clostridiaceae	Clostridium	perfringens	Clostridium perfringens JCM 1290	Podovirus	Unclassified	Unclassified	Clostridium phage CPQ4	40182	30.307	40	37	73
	CP000315	Clostridia	Eubacteriales	Clostridiaceae	Clostridium	perfringens	Clostridium perfringens SM101	Podovirus	Unclassified	Unclassified	Clostridium phage phiSM101	38092	28.129	7	9	14
	NC_008265	Clostridia	Eubacteriales	Clostridiaceae	Clostridium	perfringens	Clostridium perfringens SM101	Podovirus	Unclassified	Unclassified	Clostridium phage phiSM101	38092	28.129	7	9	14
	MH393889	Clostridia	Eubacteriales	Clostridiaceae	Clostridium	perfringens	Clostridium perfringens SM3	Podovirus	Guelinviridae	Susfortunavirus	Clostridium phage susfortuna	19046	29.224	9	7	27
	NC_048712	Clostridia	Eubacteriales	Clostridiaceae	Clostridium	perfringens	Clostridium perfringens SM3	Podovirus	Guelinviridae	Susfortunavirus	Clostridium phage susfortuna	19046	29.224	9	7	27
	JQ660954	Clostridia	Eubacteriales	Clostridiaceae	Clostridium	perfringens	Clostridium perfringens strain S63	Podovirus	Unclassified	Unclassified	Clostridium phage PhiS63	33609	27.478	8	5	10
	NC_017978	Clostridia	Eubacteriales	Clostridiaceae	Clostridium	perfringens	Clostridium perfringens strain S63	Podovirus	Unclassified	Unclassified	Clostridium phage PhiS63	33609	27.478	8	5	10
	OP381444	Clostridia	Eubacteriales	Clostridiaceae	Clostridium	perfringens	Clostridium perfringens ZWCP 21	Podovirus	Unclassified	Unclassified	Clostridium phage P21	51995	34.196	6	9	27
	JQ246028	Clostridia	Eubacteriales	Clostridiaceae	Clostridium	sporogenes	Clostridium sporogenes	Podovirus	Unclassified	Unclassified	Clostridium phage phi8074-B1	47595	35.382	56	31	131
	NC_019924	Clostridia	Eubacteriales	Clostridiaceae	Clostridium	sporogenes	Clostridium sporogenes	Podovirus	Unclassified	Unclassified	Clostridium phage phi8074-B1	47595	35.382	56	31	131
	AB609718	Bacilli	Lactobacillales	Enterococcaceae	Enterococcus	faecalis	Enterococcus faecalis	Myovirus	Herelleviridae	Kochikohdavirus	Enterococcus phage phiEF24C-P2	142072	35.737	210	165	412
	AP009390	Bacilli	Lactobacillales	Enterococcaceae	Enterococcus	faecalis	Enterococcus faecalis	Myovirus	Herelleviridae	Kochikohdavirus	Enterococcus phage EF24C	142072	35.738	210	165	412
	KJ801817	Bacilli	Lactobacillales	Enterococcaceae	Enterococcus	faecalis	Enterococcus faecalis	Myovirus	Herelleviridae	Kochikohdavirus	Enterococcus phage ECP3	145519	35.908	213	166	421
	KP339049	Bacilli	Lactobacillales	Enterococcaceae	Enterococcus	faecalis	Enterococcus faecalis	Myovirus	Herelleviridae	Schiekvirus	Enterococcus phage EFDG1	147589	37.203	355	270	775
	KR049063	Bacilli	Lactobacillales	Enterococcaceae	Enterococcus	faecalis	Enterococcus faecalis	Myovirus	Herelleviridae	Kochikohdavirus	Enterococcus phage EFLK1	130952	35.888	201	149	395
	LC596377	Bacilli	Lactobacillales	Enterococcaceae	Enterococcus	faecalis	Enterococcus faecalis	Myovirus	Herelleviridae	Kochikohdavirus	Enterococcus phage phi EF7H	143399	35.953	210	170	429
	LC596378	Bacilli	Lactobacillales	Enterococcaceae	Enterococcus	faecalis	Enterococcus faecalis	Myovirus	Herelleviridae	Kochikohdavirus	Enterococcus phage phi EF14H1	143280	35.949	210	170	428
	LC596379	Bacilli	Lactobacillales	Enterococcaceae	Enterococcus	faecalis	Enterococcus faecalis	Myovirus	Herelleviridae	Kochikohdavirus	Enterococcus phage phi EF19G	143400	35.952	210	170	429
	MH791397	Bacilli	Lactobacillales	Enterococcaceae	Enterococcus	faecalis	Enterococcus faecalis	Myovirus	Herelleviridae	Schiekvirus	Enterococcus phage EfsSzw-1	150272	36.834	371	268	779
	MN854830	Bacilli	Lactobacillales	Enterococcaceae	Enterococcus	faecalis	Enterococcus faecalis	Myovirus	Herelleviridae	Kochikohdavirus	Enterococcus phage PBEF129	141520	35.907	213	172	421
	MT350292	Bacilli	Lactobacillales	Enterococcaceae	Enterococcus	faecalis	Enterococcus faecalis	Podovirus	Autographiviridae	Kayfunavirus	Enterococcus phage EFA-1	40712	50.145	350	299	622
	MT350293	Bacilli	Lactobacillales	Enterococcaceae	Enterococcus	faecalis	Enterococcus faecalis	Podovirus	Autographiviridae	Unclassified	Enterococcus phage EFA-2	39964	48.554	333	255	630
	MW004544	Bacilli	Lactobacillales	Enterococcaceae	Enterococcus	faecalis	Enterococcus faecalis	Myovirus	Herelleviridae	Schiekvirus	Enterococcus phage EFGrKN	147532	37.311	372	280	770
	MW004545	Bacilli	Lactobacillales	Enterococcaceae	Enterococcus	faecalis	Enterococcus faecalis	Myovirus	Herelleviridae	Schiekvirus	Enterococcus phage EFGrNG	145199	37.327	369	282	754
	NC_009904	Bacilli	Lactobacillales	Enterococcaceae	Enterococcus	faecalis	Enterococcus faecalis	Myovirus	Herelleviridae	Kochikohdavirus	Enterococcus phage EF24C	142072	35.738	210	165	412
	NC_027335	Bacilli	Lactobacillales	Enterococcaceae	Enterococcus	faecalis	Enterococcus faecalis	Myovirus	Herelleviridae	Kochikohdavirus	Enterococcus phage ECP3	145519	35.908	213	166	421
	NC_029009	Bacilli	Lactobacillales	Enterococcaceae	Enterococcus	faecalis	Enterococcus faecalis	Myovirus	Herelleviridae	Schiekvirus	Enterococcus phage EFDG1	147589	37.203	355	270	775
	NC_029026	Bacilli	Lactobacillales	Enterococcaceae	Enterococcus	faecalis	Enterococcus faecalis	Myovirus	Herelleviridae	Kochikohdavirus	Enterococcus phage EFLK1	130952	35.888	201	149	395
	NC_047853	Bacilli	Lactobacillales	Enterococcaceae	Enterococcus	faecalis	Enterococcus faecalis	Myovirus	Herelleviridae	Kochikohdavirus	Enterococcus phage phiEF24C-P2	142072	35.737	210	165	412
	OL870611	Bacilli	Lactobacillales	Enterococcaceae	Enterococcus	faecalis	Enterococcus faecalis	Myovirus	Herelleviridae	Schiekvirus	Enterococcus phage UTI-EfS3	150393	37.098	375	275	781
	AB712291	Bacilli	Lactobacillales	Enterococcaceae	Enterococcus	faecalis	Enterococcus faecalis	Siphovirus	Unclassified	Saphexavirus	Enterococcus phage BC611	53996	40.449	199	153	401
	FJ792813	Bacilli	Lactobacillales	Enterococcaceae	Enterococcus	faecalis	Enterococcus faecalis	Siphovirus	Unclassified	Unclassified	Enterococcus phage EFAP-1	21115	36.718	15	8	24
	GQ452243	Bacilli	Lactobacillales	Enterococcaceae	Enterococcus	faecalis	Enterococcus faecalis	Siphovirus	Unclassified	Unclassified	Enterococcus phage phiEf11	42822	34.389	90	81	233
	GQ478081	Bacilli	Lactobacillales	Enterococcaceae	Enterococcus	faecalis	Enterococcus faecalis	Siphovirus	Unclassified	Phifelvirus	Enterococcus phage phiFL1A	38764	34.014	98	82	178
	GQ478082	Bacilli	Lactobacillales	Enterococcaceae	Enterococcus	faecalis	Enterococcus faecalis	Siphovirus	Unclassified	Phifelvirus	Enterococcus phage phiFL1B	38989	33.979	100	84	174
	GQ478083	Bacilli	Lactobacillales	Enterococcaceae	Enterococcus	faecalis	Enterococcus faecalis	Siphovirus	Unclassified	Phifelvirus	Enterococcus phage phiFL1C	38721	34.023	98	82	177
	GQ478084	Bacilli	Lactobacillales	Enterococcaceae	Enterococcus	faecalis	Enterococcus faecalis	Siphovirus	Unclassified	Phifelvirus	Enterococcus phage phiFL2A	36270	34.607	114	96	184
	GQ478085	Bacilli	Lactobacillales	Enterococcaceae	Enterococcus	faecalis	Enterococcus faecalis	Siphovirus	Unclassified	Phifelvirus	Enterococcus phage phiFL2B	36826	34.573	113	93	182
	GQ478086	Bacilli	Lactobacillales	Enterococcaceae	Enterococcus	faecalis	Enterococcus faecalis	Siphovirus	Unclassified	Phifelvirus	Enterococcus phage phiFL3A	39576	34.546	97	77	179
	GQ478087	Bacilli	Lactobacillales	Enterococcaceae	Enterococcus	faecalis	Enterococcus faecalis	Siphovirus	Unclassified	Phifelvirus	Enterococcus phage phiFL3B	40275	34.498	97	75	184
	GQ478088	Bacilli	Lactobacillales	Enterococcaceae	Enterococcus	faecalis	Enterococcus faecalis	Siphovirus	Unclassified	Unclassified	Enterococcus phage phiFL4A	37856	37.777	176	158	394
	GU815339	Bacilli	Lactobacillales	Enterococcaceae	Enterococcus	faecalis	Enterococcus faecalis	Siphovirus	Unclassified	Unclassified	Enterococcus phage EFRM31	16945	34.577	8	8	28
	JF731128	Bacilli	Lactobacillales	Enterococcaceae	Enterococcus	faecalis	Enterococcus faecalis	Siphovirus	Unclassified	Saphexavirus	Enterococcus phage SAP6	58619	39.996	205	149	437
	JX193904	Bacilli	Lactobacillales	Enterococcaceae	Enterococcus	faecalis	Enterococcus faecalis	Siphovirus	Unclassified	Efquatrovirus	Enterococcus phage EfaCPT1	40923	34.641	27	11	58
	KF728385	Bacilli	Lactobacillales	Enterococcaceae	Enterococcus	faecalis	Enterococcus faecalis	Siphovirus	Unclassified	Efquatrovirus	Enterococcus phage IME_EF3	41687	34.598	23	19	66
	KJ094032	Bacilli	Lactobacillales	Enterococcaceae	Enterococcus	faecalis	Enterococcus faecalis	Siphovirus	Unclassified	Saphexavirus	Enterococcus phage VD13	55073	40.003	191	140	395
	KJ608188	Bacilli	Lactobacillales	Enterococcaceae	Enterococcus	faecalis	Enterococcus faecalis	Siphovirus	Unclassified	Unclassified	Enterococcus phage EFC-1	40286	35.047	99	74	237
	KT945994	Bacilli	Lactobacillales	Enterococcaceae	Enterococcus	faecalis	Enterococcus faecalis	Siphovirus	Unclassified	Unclassified	Enterococcus phage vB_EfaS_IME197	41098	34.058	100	86	199
	LC513943	Bacilli	Lactobacillales	Enterococcaceae	Enterococcus	faecalis	Enterococcus faecalis	Siphovirus	Unclassified	Unclassified	Enterococcus phage vB_EfaS-DELF1	40248	34.931	23	19	50
	MF678788	Bacilli	Lactobacillales	Enterococcaceae	Enterococcus	faecalis	Enterococcus faecalis	Siphovirus	Unclassified	Efquatrovirus	Enterococcus phage phiSHEF2	41712	34.554	22	15	49
	MF678789	Bacilli	Lactobacillales	Enterococcaceae	Enterococcus	faecalis	Enterococcus faecalis	Siphovirus	Unclassified	Efquatrovirus	Enterococcus phage phiSHEF4	41081	34.724	25	17	66
	MF678790	Bacilli	Lactobacillales	Enterococcaceae	Enterococcus	faecalis	Enterococcus faecalis	Siphovirus	Unclassified	Efquatrovirus	Enterococcus phage phiSHEF5	41598	34.747	26	16	55
	MH193369	Bacilli	Lactobacillales	Enterococcaceae	Enterococcus	faecalis	Enterococcus faecalis	Siphovirus	Unclassified	Efquatrovirus	Enterococcus phage LY0322	40934	34.841	28	17	77
	MH203383	Bacilli	Lactobacillales	Enterococcaceae	Enterococcus	faecalis	Enterococcus faecalis	Siphovirus	Unclassified	Efquatrovirus	Enterococcus phage vB_EfaS_AL3	40789	34.838	22	13	52
	MH203384	Bacilli	Lactobacillales	Enterococcaceae	Enterococcus	faecalis	Enterococcus faecalis	Siphovirus	Unclassified	Efquatrovirus	Enterococcus phage vB_EfaS_AL2	40836	34.514	28	12	56
	MH375074	Bacilli	Lactobacillales	Enterococcaceae	Enterococcus	faecalis	Enterococcus faecalis	Siphovirus	Unclassified	Efquatrovirus	Enterococcus phage LY0323	40876	34.673	24	20	67
	MH791415	Bacilli	Lactobacillales	Enterococcaceae	Enterococcus	faecalis	Enterococcus faecalis	Siphovirus	Unclassified	Saphexavirus	Enterococcus phage EfsWh-1	58036	39.849	213	154	402
	MK125140	Bacilli	Lactobacillales	Enterococcaceae	Enterococcus	faecalis	Enterococcus faecalis	Siphovirus	Unclassified	Efquatrovirus	Enterococcus phage Nonaheksakonda	41994	34.562	51	25	105
	MK570225	Bacilli	Lactobacillales	Enterococcaceae	Enterococcus	faecalis	Enterococcus faecalis	Siphovirus	Unclassified	Saphexavirus	Enterococcus phage vB_EfaS_PHB08	55244	40.055	197	150	403
	MK800154	Bacilli	Lactobacillales	Enterococcaceae	Enterococcus	faecalis	Enterococcus faecalis	Siphovirus	Unclassified	Saphexavirus	Enterococcus phage Entf1	58938	39.93	210	154	406
	MN103542	Bacilli	Lactobacillales	Enterococcaceae	Enterococcus	faecalis	Enterococcus faecalis	Siphovirus	Unclassified	Saphexavirus	Enterococcus phage vB_EfaS_EF1c55	55876	39.783	184	140	357
	MN871443	Bacilli	Lactobacillales	Enterococcaceae	Enterococcus	faecalis	Enterococcus faecalis	Siphovirus	Unclassified	Saphexavirus	Enterococcus phage EfsWh_1	58036	39.849	213	154	403
	MN995824	Bacilli	Lactobacillales	Enterococcaceae	Enterococcus	faecalis	Enterococcus faecalis	Siphovirus	Unclassified	Unclassified	Enterococcus phage EFP1	37561	37.621	175	163	390
	MT520979	Bacilli	Lactobacillales	Enterococcaceae	Enterococcus	faecalis	Enterococcus faecalis	Siphovirus	Unclassified	Efquatrovirus	Enterococcus phage vB_EfaS-271	40197	34.943	24	20	68
	MT829326	Bacilli	Lactobacillales	Enterococcaceae	Enterococcus	faecalis	Enterococcus faecalis	Siphovirus	Unclassified	Efquatrovirus	Enterococcus phage FX417	41061	34.661	22	17	66
	MT857001	Bacilli	Lactobacillales	Enterococcaceae	Enterococcus	faecalis	Enterococcus faecalis	Siphovirus	Unclassified	Efquatrovirus	Enterococcus phage EFA1	40454	34.812	33	17	66
	MW677132	Bacilli	Lactobacillales	Enterococcaceae	Enterococcus	faecalis	Enterococcus faecalis	Siphovirus	Unclassified	Saphexavirus	Enterococcus phage EFC1	56099	39.96	196	146	406
	MZ182246	Bacilli	Lactobacillales	Enterococcaceae	Enterococcus	faecalis	Enterococcus faecalis	Siphovirus	Unclassified	Efquatrovirus	Enterococcus phage vB_EfaS_785CS	40946	34.785	23	14	63
	MZ272341	Bacilli	Lactobacillales	Enterococcaceae	Enterococcus	faecalis	Enterococcus faecalis	Siphovirus	Unclassified	Efquatrovirus	Enterococcus phage vB_EfaS_785CC	40956	34.781	23	14	63
	MZ326865	Bacilli	Lactobacillales	Enterococcaceae	Enterococcus	faecalis	Enterococcus faecalis	Siphovirus	Unclassified	Efquatrovirus	Enterococcus phage Sigurd	41811	34.457	22	13	56
	NC_012419	Bacilli	Lactobacillales	Enterococcaceae	Enterococcus	faecalis	Enterococcus faecalis	Siphovirus	Unclassified	Unclassified	Enterococcus phage EFAP-1	21115	36.718	15	8	24
	NC_013643	Bacilli	Lactobacillales	Enterococcaceae	Enterococcus	faecalis	Enterococcus faecalis	Siphovirus	Unclassified	Phifelvirus	Enterococcus phage phiFL2A	36270	34.607	114	96	184
	NC_013644	Bacilli	Lactobacillales	Enterococcaceae	Enterococcus	faecalis	Enterococcus faecalis	Siphovirus	Unclassified	Unclassified	Enterococcus phage phiFL4A	37856	37.777	176	158	394
	NC_013646	Bacilli	Lactobacillales	Enterococcaceae	Enterococcus	faecalis	Enterococcus faecalis	Siphovirus	Unclassified	Phifelvirus	Enterococcus phage phiFL1A	38764	34.014	98	82	178
	NC_013648	Bacilli	Lactobacillales	Enterococcaceae	Enterococcus	faecalis	Enterococcus faecalis	Siphovirus	Unclassified	Phifelvirus	Enterococcus phage phiFL3A	39576	34.546	97	77	179
	NC_013696	Bacilli	Lactobacillales	Enterococcaceae	Enterococcus	faecalis	Enterococcus faecalis	Siphovirus	Unclassified	Unclassified	Enterococcus phage phiEf11	42822	34.389	90	81	233
	NC_015270	Bacilli	Lactobacillales	Enterococcaceae	Enterococcus	faecalis	Enterococcus faecalis	Siphovirus	Unclassified	Unclassified	Enterococcus phage EFRM31	16945	34.577	8	8	28
	NC_018086	Bacilli	Lactobacillales	Enterococcaceae	Enterococcus	faecalis	Enterococcus faecalis	Siphovirus	Unclassified	Saphexavirus	Enterococcus phage BC611	53996	40.449	199	153	401
	NC_023595	Bacilli	Lactobacillales	Enterococcaceae	Enterococcus	faecalis	Enterococcus faecalis	Siphovirus	Unclassified	Efquatrovirus	Enterococcus phage IME_EF3	41687	34.598	23	19	66
	NC_025453	Bacilli	Lactobacillales	Enterococcaceae	Enterococcus	faecalis	Enterococcus faecalis	Siphovirus	Unclassified	Unclassified	Enterococcus phage EFC-1	40286	35.047	99	74	237
	NC_025465	Bacilli	Lactobacillales	Enterococcaceae	Enterococcus	faecalis	Enterococcus faecalis	Siphovirus	Unclassified	Efquatrovirus	Enterococcus phage EfaCPT1	40923	34.641	27	11	58
	NC_028671	Bacilli	Lactobacillales	Enterococcaceae	Enterococcus	faecalis	Enterococcus faecalis	Siphovirus	Unclassified	Unclassified	Enterococcus phage vB_EfaS_IME197	41098	34.058	100	86	199
	NC_041861	Bacilli	Lactobacillales	Enterococcaceae	Enterococcus	faecalis	Enterococcus faecalis	Siphovirus	Unclassified	Saphexavirus	Enterococcus phage VD13	55073	40.003	191	140	395
	NC_041960	Bacilli	Lactobacillales	Enterococcaceae	Enterococcus	faecalis	Enterococcus faecalis	Siphovirus	Unclassified	Saphexavirus	Enterococcus phage SAP6	58619	39.996	205	149	437
	NC_042021	Bacilli	Lactobacillales	Enterococcaceae	Enterococcus	faecalis	Enterococcus faecalis	Siphovirus	Unclassified	Efquatrovirus	Enterococcus phage phiSHEF2	41712	34.554	22	15	49
	NC_042022	Bacilli	Lactobacillales	Enterococcaceae	Enterococcus	faecalis	Enterococcus faecalis	Siphovirus	Unclassified	Efquatrovirus	Enterococcus phage phiSHEF4	41081	34.724	25	17	66
	NC_042023	Bacilli	Lactobacillales	Enterococcaceae	Enterococcus	faecalis	Enterococcus faecalis	Siphovirus	Unclassified	Efquatrovirus	Enterococcus phage phiSHEF5	41598	34.747	26	16	55
	NC_042125	Bacilli	Lactobacillales	Enterococcaceae	Enterococcus	faecalis	Enterococcus faecalis	Siphovirus	Unclassified	Efquatrovirus	Enterococcus phage LY0322	40934	34.841	28	17	77
	NC_042126	Bacilli	Lactobacillales	Enterococcaceae	Enterococcus	faecalis	Enterococcus faecalis	Siphovirus	Unclassified	Efquatrovirus	Enterococcus phage vB_EfaS_AL3	40789	34.838	22	13	52
	NC_042127	Bacilli	Lactobacillales	Enterococcaceae	Enterococcus	faecalis	Enterococcus faecalis	Siphovirus	Unclassified	Efquatrovirus	Enterococcus phage vB_EfaS_AL2	40836	34.514	28	12	56
	OL505084	Bacilli	Lactobacillales	Enterococcaceae	Enterococcus	faecalis	Enterococcus faecalis	Siphovirus	Unclassified	Efquatrovirus	Enterococcus phage EFap02	39766	34.874	29	27	55
	OL505085	Bacilli	Lactobacillales	Enterococcaceae	Enterococcus	faecalis	Enterococcus faecalis	Siphovirus	Unclassified	Saphexavirus	Enterococcus phage EFap05-1	56564	39.987	199	150	402
	OL870612	Bacilli	Lactobacillales	Enterococcaceae	Enterococcus	faecalis	Enterococcus faecalis	Siphovirus	Unclassified	Saphexavirus	Enterococcus phage UTI-EfS7	56144	39.935	177	125	337
	ON113334	Bacilli	Lactobacillales	Enterococcaceae	Enterococcus	faecalis	Enterococcus faecalis	Siphovirus	Unclassified	Efquatrovirus	Enterococcus phage ZXL	40804	34.82	21	15	71
	OP831581	Bacilli	Lactobacillales	Enterococcaceae	Enterococcus	faecalis	Enterococcus faecalis	Siphovirus	Unclassified	Saphexavirus	Enterococcus phage EFKL	58343	39.7	202	164	393
	OQ269649	Bacilli	Lactobacillales	Enterococcaceae	Enterococcus	faecalis	Enterococcus faecalis	Siphovirus	Unclassified	Efquatrovirus	Enterococcus phage DEfc27b	41054	34.703	22	17	72
	OQ831052	Bacilli	Lactobacillales	Enterococcaceae	Enterococcus	faecalis	Enterococcus faecalis	Siphovirus	Unclassified	Efquatrovirus	Enterococcus phage SFQ01	40787	34.766	22	18	55
	OR052631	Bacilli	Lactobacillales	Enterococcaceae	Enterococcus	faecalis	Enterococcus faecalis	Siphovirus	Unclassified	Efquatrovirus	Enteroccous phage Ef212	40690	34.77	16	11	56
	KF192053	Bacilli	Lactobacillales	Enterococcaceae	Enterococcus	faecalis	Enterococcus faecalis 002	Siphovirus	Unclassified	Saphexavirus	Enterococcus phage IMEEF1	57081	40.045	197	160	425
	NC_041959	Bacilli	Lactobacillales	Enterococcaceae	Enterococcus	faecalis	Enterococcus faecalis 002	Siphovirus	Unclassified	Saphexavirus	Enterococcus phage IMEEF1	57081	40.045	197	160	425
	MK268686	Bacilli	Lactobacillales	Enterococcaceae	Enterococcus	faecalis	Enterococcus faecalis 1/1112	Myovirus	Herelleviridae	Kochikohdavirus	Enterococcus phage vB_EfaH_EF1TV	143507	35.843	212	163	414
	OR237565	Bacilli	Lactobacillales	Enterococcaceae	Enterococcus	faecalis	Enterococcus faecalis 11883A	Siphovirus	Unclassified	Unclassified	Enterococcus phage vB_Efa_VP16	41113	34.685	22	15	57
	KT932700	Bacilli	Lactobacillales	Enterococcaceae	Enterococcus	faecalis	Enterococcus faecalis 2003	Podovirus	Rountreeviridae	Copernicusvirus	Enterococcus phage vB_EfaP_IME195	18655	33.203	36	20	69
	NC_028693	Bacilli	Lactobacillales	Enterococcaceae	Enterococcus	faecalis	Enterococcus faecalis 2003	Podovirus	Rountreeviridae	Copernicusvirus	Enterococcus phage vB_EfaP_IME195	18655	33.203	36	20	69
	KT932701	Bacilli	Lactobacillales	Enterococcaceae	Enterococcus	faecalis	Enterococcus faecalis 2007	Siphovirus	Unclassified	Efquatrovirus	Enterococcus phage vB_EfaS_IME196	38886	34.974	21	15	60
	NC_028990	Bacilli	Lactobacillales	Enterococcaceae	Enterococcus	faecalis	Enterococcus faecalis 2007	Siphovirus	Unclassified	Efquatrovirus	Enterococcus phage vB_EfaS_IME196	38886	34.974	21	15	60
	KT932699	Bacilli	Lactobacillales	Enterococcaceae	Enterococcus	faecalis	Enterococcus faecalis 2008	Siphovirus	Unclassified	Saphexavirus	Enterococcus phage vB_EfaS_IME198	58000	40.019	200	152	380
	NC_029016	Bacilli	Lactobacillales	Enterococcaceae	Enterococcus	faecalis	Enterococcus faecalis 2008	Siphovirus	Unclassified	Saphexavirus	Enterococcus phage vB_EfaS_IME198	58000	40.019	200	152	380
	MK982307	Bacilli	Lactobacillales	Enterococcaceae	Enterococcus	faecalis	Enterococcus faecalis 47/3	Siphovirus	Unclassified	Efquatrovirus	Enterococcus phage MSF2	40880	34.447	25	13	69
	OR237563	Bacilli	Lactobacillales	Enterococcaceae	Enterococcus	faecalis	Enterococcus faecalis 587A	Siphovirus	Unclassified	Unclassified	Enterococcus phage vB_Efa_VP14	40454	34.77	25	24	67
	OR237564	Bacilli	Lactobacillales	Enterococcaceae	Enterococcus	faecalis	Enterococcus faecalis 587A	Siphovirus	Unclassified	Unclassified	Enterococcus phage vB_Efa_VP15	39964	34.681	28	17	58
	CP002495	Bacilli	Lactobacillales	Enterococcaceae	Enterococcus	faecalis	Enterococcus faecalis 62	Siphovirus	Unclassified	Unclassified	Enterococcus phage EF62phi	30505	32.657	91	48	143
	NC_017732	Bacilli	Lactobacillales	Enterococcaceae	Enterococcus	faecalis	Enterococcus faecalis 62	Siphovirus	Unclassified	Unclassified	Enterococcus phage EF62phi	30505	32.657	91	48	143
	KJ127303	Bacilli	Lactobacillales	Enterococcaceae	Enterococcus	faecalis	Enterococcus faecalis 8413	Siphovirus	Unclassified	Saphexavirus	Enterococcus phage VD13	55726	40.008	192	141	396
	NC_024212	Bacilli	Lactobacillales	Enterococcaceae	Enterococcus	faecalis	Enterococcus faecalis 8413	Siphovirus	Unclassified	Saphexavirus	Enterococcus phage VD13	55726	40.008	192	141	396
	CP091911	Bacilli	Lactobacillales	Enterococcaceae	Enterococcus	faecalis	Enterococcus faecalis 94-1	Siphovirus	Unclassified	Unclassified	Enterococcus phage DPAraya-2022a	28901	32.504	76	32	133
	KX284704	Bacilli	Lactobacillales	Enterococcaceae	Enterococcus	faecalis	Enterococcus faecalis ATCC 19433	Siphovirus	Unclassified	Efquatrovirus	Enterococcus phage SANTOR1	37933	34.54	19	14	56
	NC_031051	Bacilli	Lactobacillales	Enterococcaceae	Enterococcus	faecalis	Enterococcus faecalis ATCC 19433	Siphovirus	Unclassified	Efquatrovirus	Enterococcus phage SANTOR1	37933	34.54	19	14	56
	MN939408	Bacilli	Lactobacillales	Enterococcaceae	Enterococcus	faecalis	Enterococcus faecalis ATCC 29212	Siphovirus	Unclassified	Saphexavirus	Enterococcus phage vB_EfaS_TV16	58127	40.062	220	158	452
	MT627482	Bacilli	Lactobacillales	Enterococcaceae	Enterococcus	faecalis	Enterococcus faecalis ATCC 29212	Siphovirus	Unclassified	Efquatrovirus	Enterococcus phage vB_EFaS_TV217	41486	34.578	22	16	55
	MG264739	Bacilli	Lactobacillales	Enterococcaceae	Enterococcus	faecalis	Enterococcus faecalis ATCC 49533	Siphovirus	Unclassified	Efquatrovirus	Enterococcus phage phiNASRA1	40139	34.742	30	17	64
	MT119359	Bacilli	Lactobacillales	Enterococcaceae	Enterococcus	faecalis	Enterococcus faecalis ATCC 700802 / V583	Siphovirus	Unclassified	Efquatrovirus	Enterococcus phage heks	39708	34.983	55	36	114
	MT119360	Bacilli	Lactobacillales	Enterococcaceae	Enterococcus	faecalis	Enterococcus faecalis ATCC 700802 / V583	Myovirus	Unclassified	Vipetofemvirus	Enterococcus phage nattely	85669	30.205	184	128	375
	MT119361	Bacilli	Lactobacillales	Enterococcaceae	Enterococcus	faecalis	Enterococcus faecalis ATCC 700802 / V583	Myovirus	Unclassified	Vipetofemvirus	Enterococcus phage vipetofem	85371	30.291	147	109	324
	NC_055833	Bacilli	Lactobacillales	Enterococcaceae	Enterococcus	faecalis	Enterococcus faecalis ATCC 700802 / V583	Myovirus	Unclassified	Vipetofemvirus	Enterococcus phage nattely	85669	30.205	184	128	375
	NC_055834	Bacilli	Lactobacillales	Enterococcaceae	Enterococcus	faecalis	Enterococcus faecalis ATCC 700802 / V583	Myovirus	Unclassified	Vipetofemvirus	Enterococcus phage vipetofem	85371	30.291	147	109	324
	OP172797	Bacilli	Lactobacillales	Enterococcaceae	Enterococcus	faecalis	Enterococcus faecalis DA326	Siphovirus	Unclassified	Efquatrovirus	Enterococcus phage EF326P1	41558	34.672	21	15	71
	OP172798	Bacilli	Lactobacillales	Enterococcaceae	Enterococcus	faecalis	Enterococcus faecalis DA653	Siphovirus	Unclassified	Saphexavirus	Enterococcus phage EF653P1	52450	40.435	175	130	361
	OP172799	Bacilli	Lactobacillales	Enterococcaceae	Enterococcus	faecalis	Enterococcus faecalis DA653	Siphovirus	Unclassified	Saphexavirus	Enterococcus phage EF653P3	56519	40.066	192	143	398
	OP172800	Bacilli	Lactobacillales	Enterococcaceae	Enterococcus	faecalis	Enterococcus faecalis DA653	Siphovirus	Unclassified	Saphexavirus	Enterococcus phage EF653P5	56467	40.038	192	143	398
	OP254195	Bacilli	Lactobacillales	Enterococcaceae	Enterococcus	faecalis	Enterococcus faecalis EF-01	Siphovirus	Unclassified	Efquatrovirus	Enterococcus phage vB_EfS_L1	41151	34.694	27	17	56
	OQ866599	Bacilli	Lactobacillales	Enterococcaceae	Enterococcus	faecalis	Enterococcus faecalis EF-JMSS09	Siphovirus	Unclassified	Unclassified	Enterococcus phage SSMH02	40685	34.856	22	16	57
	MZ420150	Bacilli	Lactobacillales	Enterococcaceae	Enterococcus	faecalis	Enterococcus faecalis ef118	Myovirus	Herelleviridae	Kochikohdavirus	Enterococcus phage vB_EfaM_LG1	150025	35.885	235	195	458
	OL799257	Bacilli	Lactobacillales	Enterococcaceae	Enterococcus	faecalis	Enterococcus faecalis EF2	Siphovirus	Unclassified	Efquatrovirus	Enterococcus phage phiSHEF11	40790	34.656	26	17	59
	OL799256	Bacilli	Lactobacillales	Enterococcaceae	Enterococcus	faecalis	Enterococcus faecalis EF54	Siphovirus	Unclassified	Efquatrovirus	Enterococcus phage phiSHEF10	41680	34.595	22	16	52
	CP124962	Bacilli	Lactobacillales	Enterococcaceae	Enterococcus	faecalis	Enterococcus faecalis EfsC1	Siphovirus	Unclassified	Unclassified	Enterococcus phage 1_EfsC1_EF62phi	29866	32.442	72	38	133
	CP124941	Bacilli	Lactobacillales	Enterococcaceae	Enterococcus	faecalis	Enterococcus faecalis EfsC129	Siphovirus	Unclassified	Unclassified	Enterococcus phage 1_EF62phi	30425	32.49	74	48	140
	CP124959	Bacilli	Lactobacillales	Enterococcaceae	Enterococcus	faecalis	Enterococcus faecalis EfsC13	Siphovirus	Unclassified	Unclassified	Enterococcus phage_EF62phi	28901	32.504	76	32	133
	CP124955	Bacilli	Lactobacillales	Enterococcaceae	Enterococcus	faecalis	Enterococcus faecalis EfsC23	Siphovirus	Unclassified	Unclassified	Enterococcus phage 1_EF62phi	30478	32.669	78	41	122
	CP124952	Bacilli	Lactobacillales	Enterococcaceae	Enterococcus	faecalis	Enterococcus faecalis EfsC29	Siphovirus	Unclassified	Unclassified	Enterococcus phage 1_EF62phi	28899	32.51	76	32	133
	CP124949	Bacilli	Lactobacillales	Enterococcaceae	Enterococcus	faecalis	Enterococcus faecalis EfsC43	Siphovirus	Unclassified	Unclassified	Enterococcus phage 1_EF62phi	28901	32.501	77	33	133
	CP124942	Bacilli	Lactobacillales	Enterococcaceae	Enterococcus	faecalis	Enterococcus faecalis EfsC74	Siphovirus	Unclassified	Unclassified	Enterococcus phage 1_EF62phi	28901	32.504	76	32	133
	CP124938	Bacilli	Lactobacillales	Enterococcaceae	Enterococcus	faecalis	Enterococcus faecalis EfsPF23	Siphovirus	Unclassified	Unclassified	Enterococcus phage 1_EF62phi	28900	32.512	76	32	133
	CP124934	Bacilli	Lactobacillales	Enterococcaceae	Enterococcus	faecalis	Enterococcus faecalis EfsPF24-2	Siphovirus	Unclassified	Unclassified	Enterococcus phage 1_EF62phi	28901	32.504	76	32	133
	CP124930	Bacilli	Lactobacillales	Enterococcaceae	Enterococcus	faecalis	Enterococcus faecalis EfsPF27	Siphovirus	Unclassified	Unclassified	Enterococcus phage 1_EfsC1_EF62phi	28901	32.504	76	32	133
	CP124927	Bacilli	Lactobacillales	Enterococcaceae	Enterococcus	faecalis	Enterococcus faecalis EfsPF36	Siphovirus	Unclassified	Unclassified	Enterococcus phage 1_EfsPF36	36190	34.504	105	92	228
	MN027503	Bacilli	Lactobacillales	Enterococcaceae	Enterococcus	faecalis	Enterococcus faecalis EnGen0211	Myovirus	Herelleviridae	Schiekvirus	Enterococcus phage vB_OCPT_Ben	151985	37.089	386	295	786
	ON086985	Bacilli	Lactobacillales	Enterococcaceae	Enterococcus	faecalis	Enterococcus faecalis EnGen0243	Siphovirus	Unclassified	Saphexavirus	Enterococcus phage 47	57289	39.968	188	144	367
	MG708276	Bacilli	Lactobacillales	Enterococcaceae	Enterococcus	faecalis	Enterococcus faecalis FAIR-E238	Siphovirus	Unclassified	Efquatrovirus	Enterococcus phage PMBT2	41489	34.691	25	13	55
	NC_042101	Bacilli	Lactobacillales	Enterococcaceae	Enterococcus	faecalis	Enterococcus faecalis FAIR-E238	Siphovirus	Unclassified	Efquatrovirus	Enterococcus phage PMBT2	41489	34.691	25	13	55
	KY303907	Bacilli	Lactobacillales	Enterococcaceae	Enterococcus	faecalis	Enterococcus faecalis GF29	Siphovirus	Unclassified	Saphexavirus	Enterococcus phage EF-P29	58984	39.768	207	151	408
	MH618488	Bacilli	Lactobacillales	Enterococcaceae	Enterococcus	faecalis	Enterococcus faecalis KCOM 1162	Siphovirus	Unclassified	Saphexavirus	Enterococcus phage vB_EfaS_HEf13	57811	40.03	192	152	396
	KY472224	Bacilli	Lactobacillales	Enterococcaceae	Enterococcus	faecalis	Enterococcus faecalis N10	Siphovirus	Unclassified	Saphexavirus	Enterococcus phage EF-P10	57408	39.815	203	133	383
	ON352054	Bacilli	Lactobacillales	Enterococcaceae	Enterococcus	faecalis	Enterococcus faecalis N13	Podovirus	Rountreeviridae	Copernicusvirus	Enterococcus phage N13	18449	33.183	31	24	76
	MT856905	Bacilli	Lactobacillales	Enterococcaceae	Enterococcus	faecalis	Enterococcus faecalis OG1RF	Myovirus	Herelleviridae	Schiekvirus	Enterococcus phage vB_EfaM_A2	149431	37.061	362	275	752
	ON286976	Bacilli	Lactobacillales	Enterococcaceae	Enterococcus	faecalis	Enterococcus faecalis OG1RF	Myovirus	Herelleviridae	Kochikohdavirus	Enterococcus phage Sw5	143759	35.805	233	174	433
	MN241318	Bacilli	Lactobacillales	Enterococcaceae	Enterococcus	faecalis	Enterococcus faecalis YN771	Myovirus	Herelleviridae	Schiekvirus	Enterococcus phage PEf771	151052	36.967	356	271	743
	JQ309827	Bacilli	Lactobacillales	Enterococcaceae	Enterococcus	faecium	Enterococcus faecium	Podovirus	Rountreeviridae	Copernicusvirus	Enterococcus phage vB_Efae230P-4	17972	32.757	22	20	54
	KT945995	Bacilli	Lactobacillales	Enterococcaceae	Enterococcus	faecium	Enterococcus faecium	Podovirus	Rountreeviridae	Minhovirus	Enterococcus phage vB_EfaP_IME199	18838	34.627	43	30	72
	KY549443	Bacilli	Lactobacillales	Enterococcaceae	Enterococcus	faecium	Enterococcus faecium	Myovirus	Herelleviridae	Schiekvirus	Enterococcus phage EFP01	155053	37.018	364	272	777
	MT909815	Bacilli	Lactobacillales	Enterococcaceae	Enterococcus	faecium	Enterococcus faecium	Myovirus	Herelleviridae	Schiekvirus	Enterococcus phage iF6	156592	37.061	366	283	780
	MW623430	Bacilli	Lactobacillales	Enterococcaceae	Enterococcus	faecium	Enterococcus faecium	Podovirus	Rountreeviridae	Copernicusvirus	Enterococcus phage MDA1	18058	32.96	34	23	71
	MW633168	Bacilli	Lactobacillales	Enterococcaceae	Enterococcus	faecium	Enterococcus faecium	Myovirus	Herelleviridae	Kochikohdavirus	Enterococcus phage MDA2	140226	35.844	226	160	403
	NC_025467	Bacilli	Lactobacillales	Enterococcaceae	Enterococcus	faecium	Enterococcus faecium	Podovirus	Rountreeviridae	Copernicusvirus	Enterococcus phage vB_Efae230P-4	17972	32.757	22	20	54
	NC_047796	Bacilli	Lactobacillales	Enterococcaceae	Enterococcus	faecium	Enterococcus faecium	Myovirus	Herelleviridae	Schiekvirus	Enterococcus phage EFP01	155053	37.018	364	272	777
	NC_049931	Bacilli	Lactobacillales	Enterococcaceae	Enterococcus	faecium	Enterococcus faecium	Podovirus	Rountreeviridae	Minhovirus	Enterococcus phage vB_EfaP_IME199	18838	34.627	43	30	72
	NC_071002	Bacilli	Lactobacillales	Enterococcaceae	Enterococcus	faecium	Enterococcus faecium	Podovirus	Rountreeviridae	Copernicusvirus	Enterococcus phage MDA1	18058	32.96	34	23	71
	KJ010489	Bacilli	Lactobacillales	Enterococcaceae	Enterococcus	faecium	Enterococcus faecium	Siphovirus	Unclassified	Unclassified	Enterococcus phage IME-EFm1	42597	35.181	27	24	79
	KR131750	Bacilli	Lactobacillales	Enterococcaceae	Enterococcus	faecium	Enterococcus faecium	Siphovirus	Unclassified	Efquatrovirus	Enterococcus phage Ec-ZZ2	41170	34.596	27	18	61
	KT588072	Bacilli	Lactobacillales	Enterococcaceae	Enterococcus	faecium	Enterococcus faecium	Siphovirus	Unclassified	Unclassified	Enterococcus phage IME-EFm5	42265	35.509	29	32	69
	MZ666130	Bacilli	Lactobacillales	Enterococcaceae	Enterococcus	faecium	Enterococcus faecium	Siphovirus	Unclassified	Unclassified	Enterococcus phage Bp29	41014	34.988	23	19	50
	NC_024356	Bacilli	Lactobacillales	Enterococcaceae	Enterococcus	faecium	Enterococcus faecium	Siphovirus	Unclassified	Unclassified	Enterococcus phage IME-EFm1	42597	35.181	27	24	79
	NC_028826	Bacilli	Lactobacillales	Enterococcaceae	Enterococcus	faecium	Enterococcus faecium	Siphovirus	Unclassified	Unclassified	Enterococcus phage IME-EFm5	42265	35.509	29	32	69
	NC_031260	Bacilli	Lactobacillales	Enterococcaceae	Enterococcus	faecium	Enterococcus faecium	Siphovirus	Unclassified	Efquatrovirus	Enterococcus phage Ec-ZZ2	41170	34.596	27	18	61
	OP018674	Bacilli	Lactobacillales	Enterococcaceae	Enterococcus	faecium	Enterococcus faecium 2111230062	Siphovirus	Unclassified	Unclassified	Enterococcus phage vB_Efm_LG62	42236	35.209	38	39	92
	OP534061	Bacilli	Lactobacillales	Enterococcaceae	Enterococcus	faecium	Enterococcus faecium 374iF1 (22)	Siphovirus	Unclassified	Unclassified	Enterococcus phage H1	138084	31.723	164	131	352
	OP745419	Bacilli	Lactobacillales	Enterococcaceae	Enterococcus	faecium	Enterococcus faecium 4995/20	Siphovirus	Unclassified	Unclassified	Enterococcus phage 4995_1	38995	35.425	145	121	295
	OP745420	Bacilli	Lactobacillales	Enterococcaceae	Enterococcus	faecium	Enterococcus faecium 4995/20	Siphovirus	Unclassified	Unclassified	Enterococcus phage 4995_2	36255	36.321	155	125	279
	OL799258	Bacilli	Lactobacillales	Enterococcaceae	Enterococcus	faecium	Enterococcus faecium E1071	Myovirus	Herelleviridae	Schiekvirus	Enterococcus phage phiSHEF13	151389	36.827	367	267	793
	OL799259	Bacilli	Lactobacillales	Enterococcaceae	Enterococcus	faecium	Enterococcus faecium E1071	Podovirus	Rountreeviridae	Minhovirus	Enterococcus phage phiSHEF14	19390	35.09	51	38	96
	OL799260	Bacilli	Lactobacillales	Enterococcaceae	Enterococcus	faecium	Enterococcus faecium E1071	Myovirus	Herelleviridae	Schiekvirus	Enterococcus phage phiSHEF16	151935	37.138	357	291	784
	OL963532	Bacilli	Lactobacillales	Lactobacillaceae	Lacticaseibacillus	casei	Lacticaseibacillus casei	Siphovirus	Unclassified	Unclassified	Lactobacillus phage ADMH1Phi3	1761	45.031	22	10	27
	OP807345	Bacilli	Lactobacillales	Lactobacillaceae	Lacticaseibacillus	casei	Lacticaseibacillus casei LMG 10768	Siphovirus	Unclassified	Coetzeevirus	Lacticaseibacillus phage R3.3	38073	45.746	284	243	601
	OP807346	Bacilli	Lactobacillales	Lactobacillaceae	Lacticaseibacillus	casei	Lacticaseibacillus casei LMG 23550	Siphovirus	Unclassified	Pleetrevirus	Lacticaseibacillus phage R9.1	43914	45.077	287	229	582
	OP676228	Bacilli	Lactobacillales	Lactobacillaceae	Lacticaseibacillus	casei	Lacticaseibacillus casei LMG 24099	Siphovirus	Unclassified	Sukhumvitvirus	Lacticaseibacillus phage C3.1	40498	44.434	231	209	477
	OP807341	Bacilli	Lactobacillales	Lactobacillaceae	Lacticaseibacillus	casei	Lacticaseibacillus casei LMG 24102	Siphovirus	Unclassified	Sukhumvitvirus	Lacticaseibacillus phage C4.1	40496	44.432	231	209	477
	OP807343	Bacilli	Lactobacillales	Lactobacillaceae	Lacticaseibacillus	paracasei	Lacticaseibacillus paracasei LMG 19719	Siphovirus	Unclassified	Unclassified	Lacticaseibacillus phage P7.1	41308	44.432	301	228	571
	OP807344	Bacilli	Lactobacillales	Lactobacillaceae	Lacticaseibacillus	rhamnosus	Lacticaseibacillus rhamnosus LMG 10768	Myovirus	Unclassified	Junavirus	Lacticaseibacillus phage R3.1	41371	44.609	279	233	536
	OP869846	Bacilli	Lactobacillales	Lactobacillaceae	Lacticaseibacillus	rhamnosus	Lacticaseibacillus rhamnosus LMG 19717	Myovirus	Unclassified	Junavirus	Lacticaseibacillus phage R18.1	41877	44.487	303	235	561
	OP869847	Bacilli	Lactobacillales	Lactobacillaceae	Lacticaseibacillus	rhamnosus	Lacticaseibacillus rhamnosus LMG 23277	Siphovirus	Unclassified	Unclassified	Lacticaseibacillus phage R23.1	14518	43.635	89	62	197
	OP869848	Bacilli	Lactobacillales	Lactobacillaceae	Lacticaseibacillus	rhamnosus	Lacticaseibacillus rhamnosus LMG 23277	Myovirus	Unclassified	Junavirus	Lacticaseibacillus phage R23.9	41598	45.182	308	265	610
	OP869849	Bacilli	Lactobacillales	Lactobacillaceae	Lacticaseibacillus	rhamnosus	Lacticaseibacillus rhamnosus LMG 23327	Siphovirus	Unclassified	Sukhumvitvirus	Lacticaseibacillus phage R24.1	40600	44.308	227	188	431
	OP869850	Bacilli	Lactobacillales	Lactobacillaceae	Lacticaseibacillus	rhamnosus	Lacticaseibacillus rhamnosus LMG 23327	Siphovirus	Unclassified	Pleetrevirus	Lacticaseibacillus phage R24.2	42770	44.702	292	209	590
	OP869845	Bacilli	Lactobacillales	Lactobacillaceae	Lacticaseibacillus	rhamnosus	Lacticaseibacillus rhamnosus LMG 25881	Siphovirus	Unclassified	Pleetrevirus	Lacticaseibacillus phage R10.1	37715	45.101	263	223	515
	OP869855	Bacilli	Lactobacillales	Lactobacillaceae	Lacticaseibacillus	rhamnosus	Lacticaseibacillus rhamnosus LMG 27305	Myovirus	Unclassified	Junavirus	Lacticaseibacillus phage R29.1	41353	44.623	277	230	534
	JX486087	Bacilli	Lactobacillales	Lactobacillaceae	Lactiplantibacillus	plantarum	Lactiplantibacillus plantarum ATCC 8014	Siphovirus	Unclassified	Coetzeevirus	Lactobacillus phage ATCC8014	38002	47.597	631	489	1100
	NC_019916	Bacilli	Lactobacillales	Lactobacillaceae	Lactiplantibacillus	plantarum	Lactiplantibacillus plantarum ATCC 8014	Siphovirus	Unclassified	Coetzeevirus	Lactobacillus phage ATCC8014	38002	47.597	631	489	1100
	ON117106	Bacilli	Lactobacillales	Lactobacillaceae	Lactiplantibacillus	plantarum	Lactiplantibacillus plantarum CNGBCC1800069	Podovirus	Unclassified	Douglaswolinvirus	Lactiplantibacillus phage Gut-P1	79928	36.95	234	212	553
	KJ564036	Bacilli	Lactobacillales	Lactobacillaceae	Lactobacillus	delbrueckii	Lactobacillus delbrueckii	Siphovirus	Unclassified	Cequinquevirus	Lactobacillus phage Ld25A	32799	41.663	197	163	433
	KJ564037	Bacilli	Lactobacillales	Lactobacillaceae	Lactobacillus	delbrueckii	Lactobacillus delbrueckii	Siphovirus	Unclassified	Cequinquevirus	Lactobacillus phage Ld17	32975	41.498	185	170	432
	KJ564038	Bacilli	Lactobacillales	Lactobacillaceae	Lactobacillus	delbrueckii	Lactobacillus delbrueckii	Siphovirus	Unclassified	Cequinquevirus	Lactobacillus phage Ld3	29616	41.646	169	154	392
	NC_025415	Bacilli	Lactobacillales	Lactobacillaceae	Lactobacillus	delbrueckii	Lactobacillus delbrueckii	Siphovirus	Unclassified	Cequinquevirus	Lactobacillus phage Ld25A	32799	41.663	197	163	433
	NC_025420	Bacilli	Lactobacillales	Lactobacillaceae	Lactobacillus	delbrueckii	Lactobacillus delbrueckii	Siphovirus	Unclassified	Cequinquevirus	Lactobacillus phage Ld17	32975	41.498	185	170	432
	NC_025421	Bacilli	Lactobacillales	Lactobacillaceae	Lactobacillus	delbrueckii	Lactobacillus delbrueckii	Siphovirus	Unclassified	Cequinquevirus	Lactobacillus phage Ld3	29616	41.646	169	154	392
	KF188410	Bacilli	Lactobacillales	Lactobacillaceae	Lactobacillus	delbrueckii	Lactobacillus delbrueckii ATCC 11842	Siphovirus	Unclassified	Cequinquevirus	Lactobacillus phage phiLdb	33996	41.952	241	174	489
	NC_022762	Bacilli	Lactobacillales	Lactobacillaceae	Lactobacillus	delbrueckii	Lactobacillus delbrueckii ATCC 11842	Siphovirus	Unclassified	Cequinquevirus	Lactobacillus phage phiLdb	33996	41.952	241	174	489
	EU340421	Bacilli	Lactobacillales	Lactobacillaceae	Lactobacillus	delbrueckii	Lactobacillus delbrueckii subsp. bulgaricus	Siphovirus	Unclassified	Cequinquevirus	Lactobacillus phage c5	31841	42.018	227	165	472
	NC_019449	Bacilli	Lactobacillales	Lactobacillaceae	Lactobacillus	delbrueckii	Lactobacillus delbrueckii subsp. bulgaricus	Siphovirus	Unclassified	Cequinquevirus	Lactobacillus phage c5	31841	42.018	227	165	472
	MG913376	Bacilli	Lactobacillales	Lactobacillaceae	Lactobacillus	delbrueckii	Lactobacillus delbrueckii subsp. bulgaricus 21:328	Siphovirus	Unclassified	Cequinquevirus	Lactobacillus phage PMBT4	31399	41.629	199	164	438
	EU409559	Bacilli	Lactobacillales	Lactobacillaceae	Lactobacillus	delbrueckii	Lactobacillus delbrueckii subsp. lactis	Siphovirus	Unclassified	Unclassified	Lactobacillus phage JCL1032	49433	44.246	201	130	390
	KM514685	Bacilli	Lactobacillales	Lactobacillaceae	Lactobacillus	delbrueckii	Lactobacillus delbrueckii subsp. lactis	Podovirus	Unclassified	Lidleunavirus	Lactobacillus phage Ldl1	74806	37.763	206	178	439
	NC_019456	Bacilli	Lactobacillales	Lactobacillaceae	Lactobacillus	delbrueckii	Lactobacillus delbrueckii subsp. lactis	Siphovirus	Unclassified	Unclassified	Lactobacillus phage JCL1032	49433	44.246	201	130	390
	NC_026609	Bacilli	Lactobacillales	Lactobacillaceae	Lactobacillus	delbrueckii	Lactobacillus delbrueckii subsp. lactis	Podovirus	Unclassified	Lidleunavirus	Lactobacillus phage Ldl1	74806	37.763	206	178	439
	EF455602	Bacilli	Lactobacillales	Lactobacillaceae	Lactobacillus	delbrueckii	Lactobacillus delbrueckii subsp. lactis strains LKT and ATCC 15808	Siphovirus	Unclassified	Unclassified	Lactobacillus phage LL-H	34659	47.817	284	224	534
	NC_009554	Bacilli	Lactobacillales	Lactobacillaceae	Lactobacillus	delbrueckii	Lactobacillus delbrueckii subsp. lactis strains LKT and ATCC 15808	Siphovirus	Unclassified	Unclassified	Lactobacillus phage LL-H	34659	47.817	284	224	534
	OQ627802	Bacilli	Lactobacillales	Lactobacillaceae	Lactobacillus	helveticus	Lactobacillus helveticus	Siphovirus	Unclassified	Unclassified	Lactobacillus phage CR28	39536	36.238	96	64	167
	OQ627803	Bacilli	Lactobacillales	Lactobacillaceae	Lactobacillus	helveticus	Lactobacillus helveticus	Siphovirus	Unclassified	Unclassified	Lactobacillus phage CR191	35411	37.449	78	62	150
	OQ627804	Bacilli	Lactobacillales	Lactobacillaceae	Lactobacillus	helveticus	Lactobacillus helveticus	Siphovirus	Unclassified	Unclassified	Lactobacillus phage CV244	39435	39.313	108	78	215
	OQ627805	Bacilli	Lactobacillales	Lactobacillaceae	Lactobacillus	helveticus	Lactobacillus helveticus	Siphovirus	Unclassified	Unclassified	Lactobacillus phage P185	39321	36.411	87	64	159
	OQ627806	Bacilli	Lactobacillales	Lactobacillaceae	Lactobacillus	helveticus	Lactobacillus helveticus	Siphovirus	Unclassified	Unclassified	Lactobacillus phage S16	31477	36.363	53	51	103
	OQ627807	Bacilli	Lactobacillales	Lactobacillaceae	Lactobacillus	helveticus	Lactobacillus helveticus	Siphovirus	Unclassified	Unclassified	Lactobacillus phage S193	36440	35.793	68	60	122
	OQ627808	Bacilli	Lactobacillales	Lactobacillaceae	Lactobacillus	helveticus	Lactobacillus helveticus	Siphovirus	Unclassified	Unclassified	Lactobacillus phage T280	35926	37.299	91	68	169
	EU871039	Bacilli	Lactobacillales	Lactobacillaceae	Lactobacillus	jensenii	Lactobacillus jensenii	Siphovirus	Unclassified	Unclassified	Lactobacillus phage Lv-1	38934	37.042	66	48	166
	NC_011801	Bacilli	Lactobacillales	Lactobacillaceae	Lactobacillus	jensenii	Lactobacillus jensenii	Siphovirus	Unclassified	Unclassified	Lactobacillus phage Lv-1	38934	37.042	66	48	166
	AF195902	Bacilli	Lactobacillales	Lactobacillaceae	Lactobacillus	johnsonii	Lactobacillus johnsonii	Siphovirus	Unclassified	Unclassified	Lactobacillus prophage Lj771	40881	36.401	74	65	171
	NC_005354	Bacilli	Lactobacillales	Lactobacillaceae	Lactobacillus	johnsonii	Lactobacillus johnsonii	Siphovirus	Unclassified	Unclassified	Lactobacillus prophage Lj928	38384	34.697	65	68	152
	NC_005355	Bacilli	Lactobacillales	Lactobacillaceae	Lactobacillus	johnsonii	Lactobacillus johnsonii	Siphovirus	Unclassified	Unclassified	Lactobacillus prophage Lj965	40190	35.141	56	73	179
	NC_010179	Bacilli	Lactobacillales	Lactobacillaceae	Lactobacillus	johnsonii	Lactobacillus johnsonii	Siphovirus	Unclassified	Unclassified	Lactobacillus prophage Lj771	40881	36.401	74	65	171
	EU438902	Bacilli	Lactobacillales	Streptococcaceae	Lactococcus	lactis	Lactococcus lactis	Podovirus	Salasmaviridae	Unclassified	Lactococcus phage asccphi28	18762	33.658	48	36	106
	NC_010363	Bacilli	Lactobacillales	Streptococcaceae	Lactococcus	lactis	Lactococcus lactis	Podovirus	Salasmaviridae	Unclassified	Lactococcus phage asccphi28	18762	33.658	48	36	106
	JQ740787	Bacilli	Lactobacillales	Streptococcaceae	Lactococcus	lactis	Lactococcus lactis	Siphovirus	Unclassified	Skunavirus	Lactococcus phage ASCC191	32414	34.112	53	47	127
	JQ740788	Bacilli	Lactobacillales	Streptococcaceae	Lactococcus	lactis	Lactococcus lactis	Siphovirus	Unclassified	Skunavirus	Lactococcus phage ASCC273	32582	34.528	56	60	135
	JQ740789	Bacilli	Lactobacillales	Streptococcaceae	Lactococcus	lactis	Lactococcus lactis	Siphovirus	Unclassified	Skunavirus	Lactococcus phage ASCC281	32023	34.766	53	49	133
	JQ740790	Bacilli	Lactobacillales	Streptococcaceae	Lactococcus	lactis	Lactococcus lactis	Siphovirus	Unclassified	Skunavirus	Lactococcus phage ASCC284	33178	34.659	56	48	135
	JQ740791	Bacilli	Lactobacillales	Streptococcaceae	Lactococcus	lactis	Lactococcus lactis	Siphovirus	Unclassified	Skunavirus	Lactococcus phage ASCC287	32581	34.523	56	60	135
	JQ740792	Bacilli	Lactobacillales	Streptococcaceae	Lactococcus	lactis	Lactococcus lactis	Siphovirus	Unclassified	Skunavirus	Lactococcus phage ASCC310	32546	34.754	53	51	135
	JQ740793	Bacilli	Lactobacillales	Streptococcaceae	Lactococcus	lactis	Lactococcus lactis	Siphovirus	Unclassified	Skunavirus	Lactococcus phage ASCC324	32277	34.517	56	63	134
	JQ740794	Bacilli	Lactobacillales	Streptococcaceae	Lactococcus	lactis	Lactococcus lactis	Siphovirus	Unclassified	Skunavirus	Lactococcus phage ASCC337	32275	34.528	56	63	135
	JQ740795	Bacilli	Lactobacillales	Streptococcaceae	Lactococcus	lactis	Lactococcus lactis	Siphovirus	Unclassified	Skunavirus	Lactococcus phage ASCC356	32545	34.73	51	51	135
	JQ740796	Bacilli	Lactobacillales	Streptococcaceae	Lactococcus	lactis	Lactococcus lactis	Siphovirus	Unclassified	Skunavirus	Lactococcus phage ASCC358	32052	34.769	54	48	133
	JQ740797	Bacilli	Lactobacillales	Streptococcaceae	Lactococcus	lactis	Lactococcus lactis	Siphovirus	Unclassified	Skunavirus	Lactococcus phage ASCC365	32048	34.779	54	48	133
	JQ740798	Bacilli	Lactobacillales	Streptococcaceae	Lactococcus	lactis	Lactococcus lactis	Siphovirus	Unclassified	Skunavirus	Lactococcus phage ASCC368	32276	34.524	56	63	134
	JQ740799	Bacilli	Lactobacillales	Streptococcaceae	Lactococcus	lactis	Lactococcus lactis	Siphovirus	Unclassified	Skunavirus	Lactococcus phage ASCC395	32239	34.499	58	60	132
	JQ740800	Bacilli	Lactobacillales	Streptococcaceae	Lactococcus	lactis	Lactococcus lactis	Siphovirus	Unclassified	Skunavirus	Lactococcus phage ASCC397	32241	34.496	58	60	132
	JQ740801	Bacilli	Lactobacillales	Streptococcaceae	Lactococcus	lactis	Lactococcus lactis	Siphovirus	Unclassified	Skunavirus	Lactococcus phage ASCC406	32180	34.484	58	60	131
	JQ740802	Bacilli	Lactobacillales	Streptococcaceae	Lactococcus	lactis	Lactococcus lactis	Siphovirus	Unclassified	Skunavirus	Lactococcus phage ASCC454	32583	34.527	56	60	135
	JQ740803	Bacilli	Lactobacillales	Streptococcaceae	Lactococcus	lactis	Lactococcus lactis	Siphovirus	Unclassified	Skunavirus	Lactococcus phage ASCC460	32242	34.461	58	61	131
	JQ740804	Bacilli	Lactobacillales	Streptococcaceae	Lactococcus	lactis	Lactococcus lactis	Siphovirus	Unclassified	Skunavirus	Lactococcus phage ASCC465	31772	34.644	56	50	134
	JQ740805	Bacilli	Lactobacillales	Streptococcaceae	Lactococcus	lactis	Lactococcus lactis	Siphovirus	Unclassified	Skunavirus	Lactococcus phage ASCC473	31772	34.644	56	50	134
	JQ740806	Bacilli	Lactobacillales	Streptococcaceae	Lactococcus	lactis	Lactococcus lactis	Siphovirus	Unclassified	Skunavirus	Lactococcus phage ASCC476	32242	34.452	58	61	131
	JQ740807	Bacilli	Lactobacillales	Streptococcaceae	Lactococcus	lactis	Lactococcus lactis	Siphovirus	Unclassified	Skunavirus	Lactococcus phage ASCC489	30876	34.856	57	52	135
	JQ740808	Bacilli	Lactobacillales	Streptococcaceae	Lactococcus	lactis	Lactococcus lactis	Siphovirus	Unclassified	Skunavirus	Lactococcus phage ASCC497	31774	34.635	56	50	134
	JQ740809	Bacilli	Lactobacillales	Streptococcaceae	Lactococcus	lactis	Lactococcus lactis	Siphovirus	Unclassified	Skunavirus	Lactococcus phage ASCC502	32275	34.541	57	62	134
	JQ740810	Bacilli	Lactobacillales	Streptococcaceae	Lactococcus	lactis	Lactococcus lactis	Siphovirus	Unclassified	Skunavirus	Lactococcus phage ASCC506	32249	34.482	58	61	132
	JQ740811	Bacilli	Lactobacillales	Streptococcaceae	Lactococcus	lactis	Lactococcus lactis	Siphovirus	Unclassified	Skunavirus	Lactococcus phage ASCC527	32345	34.546	57	62	135
	JQ740812	Bacilli	Lactobacillales	Streptococcaceae	Lactococcus	lactis	Lactococcus lactis	Siphovirus	Unclassified	Skunavirus	Lactococcus phage ASCC531	31773	34.646	56	50	133
	JQ740813	Bacilli	Lactobacillales	Streptococcaceae	Lactococcus	lactis	Lactococcus lactis	Siphovirus	Unclassified	Skunavirus	Lactococcus phage ASCC532	32384	34.687	55	53	139
	JQ740814	Bacilli	Lactobacillales	Streptococcaceae	Lactococcus	lactis	Lactococcus lactis	Siphovirus	Unclassified	Skunavirus	Lactococcus phage ASCC544	32275	34.538	57	62	134
	JX567312	Bacilli	Lactobacillales	Streptococcaceae	Lactococcus	lactis	Lactococcus lactis	Siphovirus	Unclassified	Vedamuthuvirus	Lactococcus phage BM13	30910	35.988	71	52	165
	KF676640	Bacilli	Lactobacillales	Streptococcaceae	Lactococcus	lactis	Lactococcus lactis	Siphovirus	Unclassified	Skunavirus	Lactococcus phage SK1833	28452	34.511	43	37	116
	KJ489010	Bacilli	Lactobacillales	Streptococcaceae	Lactococcus	lactis	Lactococcus lactis	Siphovirus	Unclassified	Nevevirus	Lactococcus phage P078	54452	33.516	73	51	155
	KJ489011	Bacilli	Lactobacillales	Streptococcaceae	Lactococcus	lactis	Lactococcus lactis	Siphovirus	Unclassified	Nevevirus	Lactococcus phage P092	53513	33.528	84	52	156
	KJ489012	Bacilli	Lactobacillales	Streptococcaceae	Lactococcus	lactis	Lactococcus lactis	Siphovirus	Unclassified	Nevevirus	Lactococcus phage P118	54173	33.495	71	50	143
	KJ489013	Bacilli	Lactobacillales	Streptococcaceae	Lactococcus	lactis	Lactococcus lactis	Siphovirus	Unclassified	Nevevirus	Lactococcus phage P162	55584	33.333	66	57	162
	KM677185	Bacilli	Lactobacillales	Streptococcaceae	Lactococcus	lactis	Lactococcus lactis	Siphovirus	Unclassified	Audreyjarvisvirus	Lactococcus phage WRP3	130008	32.36	180	150	410
	KP793101	Bacilli	Lactobacillales	Streptococcaceae	Lactococcus	lactis	Lactococcus lactis	Siphovirus	Unclassified	Skunavirus	Lactococcus phage 936 group phage Phi4	28764	35.141	80	52	146
	KP793102	Bacilli	Lactobacillales	Streptococcaceae	Lactococcus	lactis	Lactococcus lactis	Siphovirus	Unclassified	Skunavirus	Lactococcus phage 936 group phage PhiA.16	28349	35.246	79	48	149
	KP793103	Bacilli	Lactobacillales	Streptococcaceae	Lactococcus	lactis	Lactococcus lactis	Siphovirus	Unclassified	Skunavirus	Lactococcus phage 936 group phage Phi19	28437	35.25	78	53	146
	KP793104	Bacilli	Lactobacillales	Streptococcaceae	Lactococcus	lactis	Lactococcus lactis	Siphovirus	Unclassified	Skunavirus	Lactococcus phage 936 group phage PhiB1127	28785	35.459	64	53	132
	KP793105	Bacilli	Lactobacillales	Streptococcaceae	Lactococcus	lactis	Lactococcus lactis	Siphovirus	Unclassified	Skunavirus	Lactococcus phage 936 group phage Phi19.3	28811	34.792	74	40	133
	KP793106	Bacilli	Lactobacillales	Streptococcaceae	Lactococcus	lactis	Lactococcus lactis	Siphovirus	Unclassified	Skunavirus	Lactococcus phage 936 group phage PhiA1127	28873	35.171	72	53	149
	KP793107	Bacilli	Lactobacillales	Streptococcaceae	Lactococcus	lactis	Lactococcus lactis	Siphovirus	Unclassified	Skunavirus	Lactococcus phage 936 group phage PhiD.18	28833	35.31	63	54	138
	KP793108	Bacilli	Lactobacillales	Streptococcaceae	Lactococcus	lactis	Lactococcus lactis	Siphovirus	Unclassified	Skunavirus	Lactococcus phage 936 group phage Phi5.12	29026	34.745	62	49	123
	KP793109	Bacilli	Lactobacillales	Streptococcaceae	Lactococcus	lactis	Lactococcus lactis	Siphovirus	Unclassified	Skunavirus	Lactococcus phage 936 group phage PhiC0139	29032	35.364	62	57	134
	KP793110	Bacilli	Lactobacillales	Streptococcaceae	Lactococcus	lactis	Lactococcus lactis	Siphovirus	Unclassified	Skunavirus	Lactococcus phage 936 group phage Phi43	29416	35.073	64	58	131
	KP793111	Bacilli	Lactobacillales	Streptococcaceae	Lactococcus	lactis	Lactococcus lactis	Siphovirus	Unclassified	Skunavirus	Lactococcus phage 936 group phage Phi19.2	29984	34.735	80	46	142
	KP793112	Bacilli	Lactobacillales	Streptococcaceae	Lactococcus	lactis	Lactococcus lactis	Siphovirus	Unclassified	Skunavirus	Lactococcus phage 936 group phage Phi129	30178	35.032	60	57	135
	KP793113	Bacilli	Lactobacillales	Streptococcaceae	Lactococcus	lactis	Lactococcus lactis	Siphovirus	Unclassified	Skunavirus	Lactococcus phage 936 group phage PhiF.17	30389	34.713	70	46	141
	KP793114	Bacilli	Lactobacillales	Streptococcaceae	Lactococcus	lactis	Lactococcus lactis	Siphovirus	Unclassified	Skunavirus	Lactococcus phage 936 group phage Phi17	30463	34.8	77	54	149
	KP793115	Bacilli	Lactobacillales	Streptococcaceae	Lactococcus	lactis	Lactococcus lactis	Siphovirus	Unclassified	Skunavirus	Lactococcus phage 936 group phage Phi114	30532	34.682	75	55	146
	KP793116	Bacilli	Lactobacillales	Streptococcaceae	Lactococcus	lactis	Lactococcus lactis	Siphovirus	Unclassified	Skunavirus	Lactococcus phage 936 group phage Phi13.16	30577	34.67	85	47	148
	KP793117	Bacilli	Lactobacillales	Streptococcaceae	Lactococcus	lactis	Lactococcus lactis	Siphovirus	Unclassified	Skunavirus	Lactococcus phage 936 group phage PhiG	30594	34.618	60	43	138
	KP793118	Bacilli	Lactobacillales	Streptococcaceae	Lactococcus	lactis	Lactococcus lactis	Siphovirus	Unclassified	Skunavirus	Lactococcus phage 936 group phage PhiF0139	30811	34.669	69	50	146
	KP793119	Bacilli	Lactobacillales	Streptococcaceae	Lactococcus	lactis	Lactococcus lactis	Siphovirus	Unclassified	Skunavirus	Lactococcus phage 936 group phage Phi10.5	31805	34.84	78	55	142
	KP793120	Bacilli	Lactobacillales	Streptococcaceae	Lactococcus	lactis	Lactococcus lactis	Siphovirus	Unclassified	Skunavirus	Lactococcus phage 936 group phage PhiL.18	30882	35.007	88	62	158
	KP793121	Bacilli	Lactobacillales	Streptococcaceae	Lactococcus	lactis	Lactococcus lactis	Siphovirus	Unclassified	Skunavirus	Lactococcus phage 936 group phage Phi109	31033	34.921	70	55	149
	KP793122	Bacilli	Lactobacillales	Streptococcaceae	Lactococcus	lactis	Lactococcus lactis	Siphovirus	Unclassified	Skunavirus	Lactococcus phage 936 group phage PhiL.6	31181	34.55	70	41	138
	KP793123	Bacilli	Lactobacillales	Streptococcaceae	Lactococcus	lactis	Lactococcus lactis	Siphovirus	Unclassified	Skunavirus	Lactococcus phage 936 group phage Phi4.2	31375	34.489	61	42	121
	KP793124	Bacilli	Lactobacillales	Streptococcaceae	Lactococcus	lactis	Lactococcus lactis	Siphovirus	Unclassified	Skunavirus	Lactococcus phage 936 group phage Phi44	31379	34.622	77	57	153
	KP793125	Bacilli	Lactobacillales	Streptococcaceae	Lactococcus	lactis	Lactococcus lactis	Siphovirus	Unclassified	Skunavirus	Lactococcus phage 936 group phage Phi91127	31495	34.821	76	62	154
	KP793126	Bacilli	Lactobacillales	Streptococcaceae	Lactococcus	lactis	Lactococcus lactis	Siphovirus	Unclassified	Skunavirus	Lactococcus phage 936 group phage PhiM.5	31498	34.824	76	64	154
	KP793127	Bacilli	Lactobacillales	Streptococcaceae	Lactococcus	lactis	Lactococcus lactis	Siphovirus	Unclassified	Skunavirus	Lactococcus phage 936 group phage Phi40	31631	34.874	82	60	152
	KP793128	Bacilli	Lactobacillales	Streptococcaceae	Lactococcus	lactis	Lactococcus lactis	Siphovirus	Unclassified	Skunavirus	Lactococcus phage 936 group phage PhiM.16	31869	34.956	81	58	153
	KP793129	Bacilli	Lactobacillales	Streptococcaceae	Lactococcus	lactis	Lactococcus lactis	Siphovirus	Unclassified	Skunavirus	Lactococcus phage 936 group phage PhiJF1	31901	34.579	69	47	136
	KP793130	Bacilli	Lactobacillales	Streptococcaceae	Lactococcus	lactis	Lactococcus lactis	Siphovirus	Unclassified	Skunavirus	Lactococcus phage 936 group phage Phi155	32150	34.936	79	67	145
	KP793131	Bacilli	Lactobacillales	Streptococcaceae	Lactococcus	lactis	Lactococcus lactis	Siphovirus	Unclassified	Skunavirus	Lactococcus phage 936 group phage PhiE1127	32270	34.62	75	64	136
	KP793132	Bacilli	Lactobacillales	Streptococcaceae	Lactococcus	lactis	Lactococcus lactis	Siphovirus	Unclassified	Skunavirus	Lactococcus phage 936 group phage PhiM1127	32682	34.79	81	69	150
	KP793133	Bacilli	Lactobacillales	Streptococcaceae	Lactococcus	lactis	Lactococcus lactis	Siphovirus	Unclassified	Skunavirus	Lactococcus phage 936 group phage PhiLj	28983	35.138	84	54	154
	KP793134	Bacilli	Lactobacillales	Streptococcaceae	Lactococcus	lactis	Lactococcus lactis	Siphovirus	Unclassified	Skunavirus	Lactococcus phage 936 group phage PhiS0139	30116	35.197	62	65	142
	KP793135	Bacilli	Lactobacillales	Streptococcaceae	Lactococcus	lactis	Lactococcus lactis	Siphovirus	Unclassified	Skunavirus	Lactococcus phage 936 group phage Phi.16	31561	34.834	76	56	150
	KX160204	Bacilli	Lactobacillales	Streptococcaceae	Lactococcus	lactis	Lactococcus lactis	Siphovirus	Unclassified	Unclassified	Lactococcus phage 38502	34067	35.392	67	54	147
	KX160205	Bacilli	Lactobacillales	Streptococcaceae	Lactococcus	lactis	Lactococcus lactis	Siphovirus	Unclassified	Unclassified	Lactococcus phage 49801	35800	35.869	73	60	203
	KX160206	Bacilli	Lactobacillales	Streptococcaceae	Lactococcus	lactis	Lactococcus lactis	Siphovirus	Unclassified	Vedamuthuvirus	Lactococcus phage 50902	30745	36.045	75	51	152
	KX160207	Bacilli	Lactobacillales	Streptococcaceae	Lactococcus	lactis	Lactococcus lactis	Siphovirus	Unclassified	Unclassified	Lactococcus phage 53801	36378	36.264	76	76	208
	KX160208	Bacilli	Lactobacillales	Streptococcaceae	Lactococcus	lactis	Lactococcus lactis	Siphovirus	Unclassified	Unclassified	Lactococcus phage 53802	36445	35.967	82	78	234
	KX160209	Bacilli	Lactobacillales	Streptococcaceae	Lactococcus	lactis	Lactococcus lactis	Siphovirus	Unclassified	Vedamuthuvirus	Lactococcus phage 58502	30238	36.203	77	55	161
	KX160210	Bacilli	Lactobacillales	Streptococcaceae	Lactococcus	lactis	Lactococcus lactis	Siphovirus	Unclassified	Vedamuthuvirus	Lactococcus phage 62502	30616	36.089	69	48	161
	KX160211	Bacilli	Lactobacillales	Streptococcaceae	Lactococcus	lactis	Lactococcus lactis	Siphovirus	Unclassified	Vedamuthuvirus	Lactococcus phage 62503	30556	36.32	73	55	160
	KX160212	Bacilli	Lactobacillales	Streptococcaceae	Lactococcus	lactis	Lactococcus lactis	Siphovirus	Unclassified	Unclassified	Lactococcus phage 98101	34635	35.868	77	64	194
	KX160213	Bacilli	Lactobacillales	Streptococcaceae	Lactococcus	lactis	Lactococcus lactis	Siphovirus	Unclassified	Unclassified	Lactococcus phage 98102	34421	35.807	71	65	181
	KX160214	Bacilli	Lactobacillales	Streptococcaceae	Lactococcus	lactis	Lactococcus lactis	Siphovirus	Unclassified	Unclassified	Lactococcus phage 98103	35904	35.754	74	67	204
	KX160215	Bacilli	Lactobacillales	Streptococcaceae	Lactococcus	lactis	Lactococcus lactis	Siphovirus	Unclassified	Unclassified	Lactococcus phage 98104	34989	36.117	74	66	200
	KX160216	Bacilli	Lactobacillales	Streptococcaceae	Lactococcus	lactis	Lactococcus lactis	Siphovirus	Unclassified	Unclassified	Lactococcus phage 98202	35636	36.143	100	97	261
	KX160217	Bacilli	Lactobacillales	Streptococcaceae	Lactococcus	lactis	Lactococcus lactis	Siphovirus	Unclassified	Unclassified	Lactococcus phage 98203	35867	36.315	102	96	243
	KX160218	Bacilli	Lactobacillales	Streptococcaceae	Lactococcus	lactis	Lactococcus lactis	Siphovirus	Unclassified	Unclassified	Lactococcus phage 98204	38334	36.576	92	95	267
	KX160219	Bacilli	Lactobacillales	Streptococcaceae	Lactococcus	lactis	Lactococcus lactis	Siphovirus	Unclassified	Unclassified	Lactococcus phage C41431	31446	35.769	65	45	130
	KX160220	Bacilli	Lactobacillales	Streptococcaceae	Lactococcus	lactis	Lactococcus lactis	Siphovirus	Unclassified	Unclassified	Lactococcus phage Dub35A	35188	35.381	67	53	159
	KX379664	Bacilli	Lactobacillales	Streptococcaceae	Lactococcus	lactis	Lactococcus lactis	Siphovirus	Unclassified	Skunavirus	Lactococcus phage 10W18	32393	34.949	70	59	144
	KX379665	Bacilli	Lactobacillales	Streptococcaceae	Lactococcus	lactis	Lactococcus lactis	Siphovirus	Unclassified	Skunavirus	Lactococcus phage i0139	29513	35.1	64	55	139
	KX379666	Bacilli	Lactobacillales	Streptococcaceae	Lactococcus	lactis	Lactococcus lactis	Siphovirus	Unclassified	Skunavirus	Lactococcus phage 3R16S	30446	34.98	73	55	137
	KX379667	Bacilli	Lactobacillales	Streptococcaceae	Lactococcus	lactis	Lactococcus lactis	Siphovirus	Unclassified	Skunavirus	Lactococcus phage 4R15L	30782	34.432	51	44	116
	KX379668	Bacilli	Lactobacillales	Streptococcaceae	Lactococcus	lactis	Lactococcus lactis	Siphovirus	Unclassified	Skunavirus	Lactococcus phage 4R16L2	30913	34.574	56	42	123
	KX379669	Bacilli	Lactobacillales	Streptococcaceae	Lactococcus	lactis	Lactococcus lactis	Siphovirus	Unclassified	Skunavirus	Lactococcus phage 10W22S	30934	34.939	75	55	140
	KX379670	Bacilli	Lactobacillales	Streptococcaceae	Lactococcus	lactis	Lactococcus lactis	Siphovirus	Unclassified	Skunavirus	Lactococcus phage 19W07F	30890	34.681	79	54	149
	KX379671	Bacilli	Lactobacillales	Streptococcaceae	Lactococcus	lactis	Lactococcus lactis	Siphovirus	Unclassified	Skunavirus	Lactococcus phage 13W11L	29952	34.709	77	47	137
	KX379672	Bacilli	Lactobacillales	Streptococcaceae	Lactococcus	lactis	Lactococcus lactis	Siphovirus	Unclassified	Skunavirus	Lactococcus phage 16W12L	32782	34.766	67	44	150
	KX379673	Bacilli	Lactobacillales	Streptococcaceae	Lactococcus	lactis	Lactococcus lactis	Siphovirus	Unclassified	Skunavirus	Lactococcus phage MW18L	33013	34.814	69	44	154
	KY554760	Bacilli	Lactobacillales	Streptococcaceae	Lactococcus	lactis	Lactococcus lactis	Siphovirus	Unclassified	Skunavirus	Lactococcus phage R3.4	27704	35.381	61	56	146
	KY554761	Bacilli	Lactobacillales	Streptococcaceae	Lactococcus	lactis	Lactococcus lactis	Siphovirus	Unclassified	Skunavirus	Lactococcus phage R31	27203	35.378	60	56	145
	KY554762	Bacilli	Lactobacillales	Streptococcaceae	Lactococcus	lactis	Lactococcus lactis	Siphovirus	Unclassified	Teubervirus	Lactococcus phage LW31	60551	34.292	83	69	190
	KY554763	Bacilli	Lactobacillales	Streptococcaceae	Lactococcus	lactis	Lactococcus lactis	Siphovirus	Unclassified	Teubervirus	Lactococcus phage LW32	60161	34.341	83	66	186
	KY554764	Bacilli	Lactobacillales	Streptococcaceae	Lactococcus	lactis	Lactococcus lactis	Siphovirus	Unclassified	Teubervirus	Lactococcus phage LW33	59899	34.376	82	66	184
	KY554765	Bacilli	Lactobacillales	Streptococcaceae	Lactococcus	lactis	Lactococcus lactis	Siphovirus	Unclassified	Teubervirus	Lactococcus phage LW4	60217	34.334	84	66	185
	KY554766	Bacilli	Lactobacillales	Streptococcaceae	Lactococcus	lactis	Lactococcus lactis	Siphovirus	Unclassified	Teubervirus	Lactococcus phage AM6	62054	34.246	89	70	168
	KY554767	Bacilli	Lactobacillales	Streptococcaceae	Lactococcus	lactis	Lactococcus lactis	Siphovirus	Unclassified	Teubervirus	Lactococcus phage AM7	62252	34.237	87	70	172
	KY554768	Bacilli	Lactobacillales	Streptococcaceae	Lactococcus	lactis	Lactococcus lactis	Siphovirus	Unclassified	Audreyjarvisvirus	Lactococcus phage AM1	125658	32.551	183	141	409
	KY554769	Bacilli	Lactobacillales	Streptococcaceae	Lactococcus	lactis	Lactococcus lactis	Siphovirus	Unclassified	Audreyjarvisvirus	Lactococcus phage AM2	125656	32.532	182	140	407
	KY554770	Bacilli	Lactobacillales	Streptococcaceae	Lactococcus	lactis	Lactococcus lactis	Siphovirus	Unclassified	Audreyjarvisvirus	Lactococcus phage AM3	126032	32.499	182	140	407
	KY554771	Bacilli	Lactobacillales	Streptococcaceae	Lactococcus	lactis	Lactococcus lactis	Siphovirus	Unclassified	Audreyjarvisvirus	Lactococcus phage AM4	132949	32.508	183	142	430
	KY554772	Bacilli	Lactobacillales	Streptococcaceae	Lactococcus	lactis	Lactococcus lactis	Siphovirus	Unclassified	Audreyjarvisvirus	Lactococcus phage AM5	128178	32.552	187	138	413
	KY554773	Bacilli	Lactobacillales	Streptococcaceae	Lactococcus	lactis	Lactococcus lactis	Siphovirus	Unclassified	Audreyjarvisvirus	Lactococcus phage AM8	126177	32.546	182	140	407
	KY554774	Bacilli	Lactobacillales	Streptococcaceae	Lactococcus	lactis	Lactococcus lactis	Siphovirus	Unclassified	Audreyjarvisvirus	Lactococcus phage AM9	125294	32.536	180	140	407
	KY554775	Bacilli	Lactobacillales	Streptococcaceae	Lactococcus	lactis	Lactococcus lactis	Siphovirus	Unclassified	Audreyjarvisvirus	Lactococcus phage AM11	126161	32.546	182	140	407
	KY554776	Bacilli	Lactobacillales	Streptococcaceae	Lactococcus	lactis	Lactococcus lactis	Siphovirus	Unclassified	Audreyjarvisvirus	Lactococcus phage AM12	125842	32.556	184	141	408
	KY554777	Bacilli	Lactobacillales	Streptococcaceae	Lactococcus	lactis	Lactococcus lactis	Siphovirus	Unclassified	Audreyjarvisvirus	Lactococcus phage LW81	128179	32.57	202	143	447
	MF443119	Bacilli	Lactobacillales	Streptococcaceae	Lactococcus	lactis	Lactococcus lactis	Siphovirus	Unclassified	Ceduovirus	Lactococcus phage 62402	21980	35.983	38	36	113
	MF443120	Bacilli	Lactobacillales	Streptococcaceae	Lactococcus	lactis	Lactococcus lactis	Siphovirus	Unclassified	Ceduovirus	Lactococcus phage 62403	21704	35.851	37	38	99
	MF443121	Bacilli	Lactobacillales	Streptococcaceae	Lactococcus	lactis	Lactococcus lactis	Siphovirus	Unclassified	Ceduovirus	Lactococcus phage 37203	22029	35.921	54	35	95
	MF443122	Bacilli	Lactobacillales	Streptococcaceae	Lactococcus	lactis	Lactococcus lactis	Siphovirus	Unclassified	Ceduovirus	Lactococcus phage 74001	21879	35.916	53	43	97
	MF443123	Bacilli	Lactobacillales	Streptococcaceae	Lactococcus	lactis	Lactococcus lactis	Siphovirus	Unclassified	Ceduovirus	Lactococcus phage 62606	22185	36.407	42	49	104
	MF443124	Bacilli	Lactobacillales	Streptococcaceae	Lactococcus	lactis	Lactococcus lactis	Siphovirus	Unclassified	Ceduovirus	Lactococcus phage 50504	21562	35.92	42	36	82
	MF443125	Bacilli	Lactobacillales	Streptococcaceae	Lactococcus	lactis	Lactococcus lactis	Siphovirus	Unclassified	Ceduovirus	Lactococcus phage 50102	22242	36.022	48	42	108
	MF443126	Bacilli	Lactobacillales	Streptococcaceae	Lactococcus	lactis	Lactococcus lactis	Siphovirus	Unclassified	Ceduovirus	Lactococcus phage 05802	22434	35.727	47	35	113
	MF448554	Bacilli	Lactobacillales	Streptococcaceae	Lactococcus	lactis	Lactococcus lactis	Siphovirus	Unclassified	Skunavirus	Lactococcus phage 05601	32895	34.084	59	56	122
	MF448555	Bacilli	Lactobacillales	Streptococcaceae	Lactococcus	lactis	Lactococcus lactis	Siphovirus	Unclassified	Skunavirus	Lactococcus phage 16802	28721	35.239	72	54	128
	MF448556	Bacilli	Lactobacillales	Streptococcaceae	Lactococcus	lactis	Lactococcus lactis	Siphovirus	Unclassified	Skunavirus	Lactococcus phage 30804	30401	34.193	50	47	111
	MF448557	Bacilli	Lactobacillales	Streptococcaceae	Lactococcus	lactis	Lactococcus lactis	Siphovirus	Unclassified	Skunavirus	Lactococcus phage 37201	30989	34.79	51	49	125
	MF448558	Bacilli	Lactobacillales	Streptococcaceae	Lactococcus	lactis	Lactococcus lactis	Siphovirus	Unclassified	Skunavirus	Lactococcus phage 38503	27948	34.414	61	40	113
	MF448559	Bacilli	Lactobacillales	Streptococcaceae	Lactococcus	lactis	Lactococcus lactis	Siphovirus	Unclassified	Skunavirus	Lactococcus phage 38507	32458	33.56	60	46	108
	MF448560	Bacilli	Lactobacillales	Streptococcaceae	Lactococcus	lactis	Lactococcus lactis	Siphovirus	Unclassified	Skunavirus	Lactococcus phage 51701	32529	34.357	70	43	127
	MF448561	Bacilli	Lactobacillales	Streptococcaceae	Lactococcus	lactis	Lactococcus lactis	Siphovirus	Unclassified	Skunavirus	Lactococcus phage 56003	30926	34.524	49	33	122
	MF448562	Bacilli	Lactobacillales	Streptococcaceae	Lactococcus	lactis	Lactococcus lactis	Siphovirus	Unclassified	Skunavirus	Lactococcus phage 56301	32555	33.958	65	50	112
	MF448563	Bacilli	Lactobacillales	Streptococcaceae	Lactococcus	lactis	Lactococcus lactis	Siphovirus	Unclassified	Skunavirus	Lactococcus phage 57001	31819	34.3	52	35	129
	MF448564	Bacilli	Lactobacillales	Streptococcaceae	Lactococcus	lactis	Lactococcus lactis	Siphovirus	Unclassified	Skunavirus	Lactococcus phage 62601	30852	34.62	51	38	131
	MF448565	Bacilli	Lactobacillales	Streptococcaceae	Lactococcus	lactis	Lactococcus lactis	Siphovirus	Unclassified	Skunavirus	Lactococcus phage 62605	31014	34.562	55	39	116
	MF448566	Bacilli	Lactobacillales	Streptococcaceae	Lactococcus	lactis	Lactococcus lactis	Siphovirus	Unclassified	Skunavirus	Lactococcus phage 63302	31883	34.774	53	53	141
	MF448567	Bacilli	Lactobacillales	Streptococcaceae	Lactococcus	lactis	Lactococcus lactis	Siphovirus	Unclassified	Skunavirus	Lactococcus phage 66901	28917	34.71	51	38	121
	MF448568	Bacilli	Lactobacillales	Streptococcaceae	Lactococcus	lactis	Lactococcus lactis	Siphovirus	Unclassified	Skunavirus	Lactococcus phage 79201	31123	34.932	66	57	165
	MF448569	Bacilli	Lactobacillales	Streptococcaceae	Lactococcus	lactis	Lactococcus lactis	Siphovirus	Unclassified	Skunavirus	Lactococcus phage 88605	31508	34.467	57	51	147
	MF448570	Bacilli	Lactobacillales	Streptococcaceae	Lactococcus	lactis	Lactococcus lactis	Siphovirus	Unclassified	Skunavirus	Lactococcus phage 96401	29306	35.16	55	41	104
	MF448571	Bacilli	Lactobacillales	Streptococcaceae	Lactococcus	lactis	Lactococcus lactis	Siphovirus	Unclassified	Skunavirus	Lactococcus phage 96403	26874	34.476	38	37	101
	MF448572	Bacilli	Lactobacillales	Streptococcaceae	Lactococcus	lactis	Lactococcus lactis	Siphovirus	Unclassified	Skunavirus	Lactococcus phage 96603	30690	34.904	60	51	140
	MH779521	Bacilli	Lactobacillales	Streptococcaceae	Lactococcus	lactis	Lactococcus lactis	Siphovirus	Unclassified	Ceduovirus	Lactococcus phage vB_Llc_bIBB94p4	21834	36.077	54	35	109
	MH779522	Bacilli	Lactobacillales	Streptococcaceae	Lactococcus	lactis	Lactococcus lactis	Siphovirus	Unclassified	Ceduovirus	Lactococcus phage vB_Llc_bIBBA3	21906	36.159	46	42	104
	MH779524	Bacilli	Lactobacillales	Streptococcaceae	Lactococcus	lactis	Lactococcus lactis	Siphovirus	Unclassified	Ceduovirus	Lactococcus phage vB_Llc_bIBBD4	21907	35.998	42	38	93
	MH779525	Bacilli	Lactobacillales	Streptococcaceae	Lactococcus	lactis	Lactococcus lactis	Siphovirus	Unclassified	Ceduovirus	Lactococcus phage vB_Llc_bIBBE1	21749	36.043	47	41	123
	MH779527	Bacilli	Lactobacillales	Streptococcaceae	Lactococcus	lactis	Lactococcus lactis	Siphovirus	Unclassified	Ceduovirus	Lactococcus phage vB_Llc_bIBBp6/4	22220	35.482	53	43	87
	MK301437	Bacilli	Lactobacillales	Streptococcaceae	Lactococcus	lactis	Lactococcus lactis	Siphovirus	Unclassified	Skunavirus	Lactococcus phage 1W08F	30633	34.887	64	52	123
	MK301438	Bacilli	Lactobacillales	Streptococcaceae	Lactococcus	lactis	Lactococcus lactis	Siphovirus	Unclassified	Skunavirus	Lactococcus phage 8V08	32312	35.071	71	65	162
	MK301439	Bacilli	Lactobacillales	Streptococcaceae	Lactococcus	lactis	Lactococcus lactis	Siphovirus	Unclassified	Skunavirus	Lactococcus phage AV09	28732	35.299	80	52	162
	MK301440	Bacilli	Lactobacillales	Streptococcaceae	Lactococcus	lactis	Lactococcus lactis	Siphovirus	Unclassified	Skunavirus	Lactococcus phage MV10L	31374	34.876	72	71	144
	MK301441	Bacilli	Lactobacillales	Streptococcaceae	Lactococcus	lactis	Lactococcus lactis	Siphovirus	Unclassified	Skunavirus	Lactococcus phage MV16	32855	35.039	72	66	168
	MK301442	Bacilli	Lactobacillales	Streptococcaceae	Lactococcus	lactis	Lactococcus lactis	Siphovirus	Unclassified	Ceduovirus	Lactococcus phage 20R03M	21750	35.959	46	52	100
	MK301443	Bacilli	Lactobacillales	Streptococcaceae	Lactococcus	lactis	Lactococcus lactis	Siphovirus	Unclassified	Ceduovirus	Lactococcus phage CW09	21677	35.941	46	52	99
	MN528768	Bacilli	Lactobacillales	Streptococcaceae	Lactococcus	lactis	Lactococcus lactis	Siphovirus	Unclassified	Teubervirus	Lactococcus phage P596	57909	34.364	70	60	151
	MN552143	Bacilli	Lactobacillales	Streptococcaceae	Lactococcus	lactis	Lactococcus lactis	Siphovirus	Unclassified	Fremauxvirus	Lactococcus phage P1046	54289	34.105	63	61	131
	MN552144	Bacilli	Lactobacillales	Streptococcaceae	Lactococcus	lactis	Lactococcus lactis	Siphovirus	Unclassified	Vedamuthuvirus	Lactococcus phage P1045	31050	36.135	79	58	167
	MN552145	Bacilli	Lactobacillales	Streptococcaceae	Lactococcus	lactis	Lactococcus lactis	Siphovirus	Unclassified	Audreyjarvisvirus	Lactococcus phage P1048	123023	32.967	169	152	415
	MN552148	Bacilli	Lactobacillales	Streptococcaceae	Lactococcus	lactis	Lactococcus lactis	Siphovirus	Unclassified	Skunavirus	Lactococcus phage P1532	29075	35.384	69	49	131
	MN552149	Bacilli	Lactobacillales	Streptococcaceae	Lactococcus	lactis	Lactococcus lactis	Siphovirus	Unclassified	Skunavirus	Lactococcus phage P656	28396	35.075	47	31	109
	MN552150	Bacilli	Lactobacillales	Streptococcaceae	Lactococcus	lactis	Lactococcus lactis	Siphovirus	Unclassified	Skunavirus	Lactococcus phage P4565	32697	34.236	58	52	131
	MN689503	Bacilli	Lactobacillales	Streptococcaceae	Lactococcus	lactis	Lactococcus lactis	Siphovirus	Unclassified	Ceduovirus	Lactococcus phage 5171F	21078	36.218	44	43	106
	MN689504	Bacilli	Lactobacillales	Streptococcaceae	Lactococcus	lactis	Lactococcus lactis	Siphovirus	Unclassified	Ceduovirus	Lactococcus phage 5205F	21214	36.306	52	47	109
	MN689505	Bacilli	Lactobacillales	Streptococcaceae	Lactococcus	lactis	Lactococcus lactis	Siphovirus	Unclassified	Ceduovirus	Lactococcus phage CHPC1020	22410	35.573	60	46	118
	MN689506	Bacilli	Lactobacillales	Streptococcaceae	Lactococcus	lactis	Lactococcus lactis	Siphovirus	Unclassified	Ceduovirus	Lactococcus phage CHPC1161	21344	36.174	48	30	98
	MN689507	Bacilli	Lactobacillales	Streptococcaceae	Lactococcus	lactis	Lactococcus lactis	Siphovirus	Unclassified	Ceduovirus	Lactococcus phage CHPC116	21869	35.731	48	39	101
	MN689508	Bacilli	Lactobacillales	Streptococcaceae	Lactococcus	lactis	Lactococcus lactis	Siphovirus	Unclassified	Ceduovirus	Lactococcus phage CHPC1170	21746	35.616	46	34	83
	MN689509	Bacilli	Lactobacillales	Streptococcaceae	Lactococcus	lactis	Lactococcus lactis	Siphovirus	Unclassified	Unclassified	Lactococcus phage CHPC1175	36339	35.326	69	58	165
	MN689510	Bacilli	Lactobacillales	Streptococcaceae	Lactococcus	lactis	Lactococcus lactis	Siphovirus	Unclassified	Ceduovirus	Lactococcus phage CHPC1182	20751	35.96	50	31	106
	MN689511	Bacilli	Lactobacillales	Streptococcaceae	Lactococcus	lactis	Lactococcus lactis	Siphovirus	Unclassified	Ceduovirus	Lactococcus phage CHPC1183	20030	36.216	54	33	100
	MN689512	Bacilli	Lactobacillales	Streptococcaceae	Lactococcus	lactis	Lactococcus lactis	Siphovirus	Unclassified	Ceduovirus	Lactococcus phage CHPC122	22109	35.474	48	35	106
	MN689513	Bacilli	Lactobacillales	Streptococcaceae	Lactococcus	lactis	Lactococcus lactis	Siphovirus	Unclassified	Ceduovirus	Lactococcus phage CHPC1242	21144	35.873	53	36	95
	MN689514	Bacilli	Lactobacillales	Streptococcaceae	Lactococcus	lactis	Lactococcus lactis	Siphovirus	Unclassified	Skunavirus	Lactococcus phage CHPC129	30832	34.561	50	48	108
	MN689515	Bacilli	Lactobacillales	Streptococcaceae	Lactococcus	lactis	Lactococcus lactis	Siphovirus	Unclassified	Ceduovirus	Lactococcus phage CHPC134	21987	36.144	53	37	108
	MN689516	Bacilli	Lactobacillales	Streptococcaceae	Lactococcus	lactis	Lactococcus lactis	Siphovirus	Unclassified	Unclassified	Lactococcus phage CHPC148	33553	34.897	59	55	133
	MN689517	Bacilli	Lactobacillales	Streptococcaceae	Lactococcus	lactis	Lactococcus lactis	Siphovirus	Unclassified	Skunavirus	Lactococcus phage CHPC361	30162	34.451	51	45	127
	MN689518	Bacilli	Lactobacillales	Streptococcaceae	Lactococcus	lactis	Lactococcus lactis	Siphovirus	Unclassified	Skunavirus	Lactococcus phage CHPC362	27642	35.428	55	37	115
	MN689519	Bacilli	Lactobacillales	Streptococcaceae	Lactococcus	lactis	Lactococcus lactis	Siphovirus	Unclassified	Skunavirus	Lactococcus phage CHPC52	29652	34.149	46	31	120
	MN689520	Bacilli	Lactobacillales	Streptococcaceae	Lactococcus	lactis	Lactococcus lactis	Siphovirus	Unclassified	Skunavirus	Lactococcus phage CHPC781	29218	34.475	40	44	141
	MN689521	Bacilli	Lactobacillales	Streptococcaceae	Lactococcus	lactis	Lactococcus lactis	Siphovirus	Unclassified	Unclassified	Lactococcus phage CHPC836	36482	34.74	62	60	151
	MN689522	Bacilli	Lactobacillales	Streptococcaceae	Lactococcus	lactis	Lactococcus lactis	Siphovirus	Unclassified	Skunavirus	Lactococcus phage CHPC958	32653	34.478	51	38	120
	MN689523	Bacilli	Lactobacillales	Streptococcaceae	Lactococcus	lactis	Lactococcus lactis	Siphovirus	Unclassified	Skunavirus	Lactococcus phage CHPC959	29340	34.315	47	41	124
	MN689524	Bacilli	Lactobacillales	Streptococcaceae	Lactococcus	lactis	Lactococcus lactis	Siphovirus	Unclassified	Skunavirus	Lactococcus phage CHPC964	29925	34.399	45	30	108
	MN689525	Bacilli	Lactobacillales	Streptococcaceae	Lactococcus	lactis	Lactococcus lactis	Siphovirus	Unclassified	Skunavirus	Lactococcus phage CHPC965	25327	34.876	46	33	116
	MN689526	Bacilli	Lactobacillales	Streptococcaceae	Lactococcus	lactis	Lactococcus lactis	Siphovirus	Unclassified	Ceduovirus	Lactococcus phage CHPC966	21749	36.264	49	27	99
	MN689527	Bacilli	Lactobacillales	Streptococcaceae	Lactococcus	lactis	Lactococcus lactis	Siphovirus	Unclassified	Ceduovirus	Lactococcus phage CHPC967	22405	35.729	29	44	103
	MN689528	Bacilli	Lactobacillales	Streptococcaceae	Lactococcus	lactis	Lactococcus lactis	Siphovirus	Unclassified	Ceduovirus	Lactococcus phage CHPC972	23281	35.51	38	41	100
	MN689529	Bacilli	Lactobacillales	Streptococcaceae	Lactococcus	lactis	Lactococcus lactis	Siphovirus	Unclassified	Ceduovirus	Lactococcus phage CHPC973	22306	35.937	48	44	113
	MN689530	Bacilli	Lactobacillales	Streptococcaceae	Lactococcus	lactis	Lactococcus lactis	Siphovirus	Unclassified	Unclassified	Lactococcus phage CHPC974	33796	35.016	69	54	131
	MN689531	Bacilli	Lactobacillales	Streptococcaceae	Lactococcus	lactis	Lactococcus lactis	Siphovirus	Unclassified	Ceduovirus	Lactococcus phage PC_B1	22099	36.092	43	41	106
	MN689532	Bacilli	Lactobacillales	Streptococcaceae	Lactococcus	lactis	Lactococcus lactis	Siphovirus	Unclassified	Ceduovirus	Lactococcus phage PC_B3	21987	36.117	53	37	108
	MN689533	Bacilli	Lactobacillales	Streptococcaceae	Lactococcus	lactis	Lactococcus lactis	Siphovirus	Unclassified	Ceduovirus	Lactococcus phage PC_S1	21629	36.104	52	38	108
	MW791312	Bacilli	Lactobacillales	Streptococcaceae	Lactococcus	lactis	Lactococcus lactis	Siphovirus	Unclassified	Questintvirus	Lactococcus phage Nocturne116	25554	37.986	46	27	91
	MZ955869	Bacilli	Lactobacillales	Streptococcaceae	Lactococcus	lactis	Lactococcus lactis	Siphovirus	Unclassified	Ceduovirus	Lactococcus phage BIM BV-114	21499	35.904	54	37	94
	NC_001835	Bacilli	Lactobacillales	Streptococcaceae	Lactococcus	lactis	Lactococcus lactis	Siphovirus	Unclassified	Skunavirus	Lactococcus phage SK1	28451	34.512	42	37	116
	NC_002703	Bacilli	Lactobacillales	Streptococcaceae	Lactococcus	lactis	Lactococcus lactis	Siphovirus	Unclassified	Unclassified	Lactococcus phage Tuc2009	38347	36.222	90	76	223
	NC_002747	Bacilli	Lactobacillales	Streptococcaceae	Lactococcus	lactis	Lactococcus lactis	Siphovirus	Unclassified	Unclassified	Lactococcus phage TP901-1	37667	35.378	82	67	213
	NC_002796	Bacilli	Lactobacillales	Streptococcaceae	Lactococcus	lactis	Lactococcus lactis	Siphovirus	Unclassified	Sandinevirus	Lactococcus phage BK5-T	40003	34.975	87	48	143
	NC_004066	Bacilli	Lactobacillales	Streptococcaceae	Lactococcus	lactis	Lactococcus lactis	Siphovirus	Unclassified	Unclassified	Lactococcus phage ul36	36798	35.836	77	72	170
	NC_008364	Bacilli	Lactobacillales	Streptococcaceae	Lactococcus	lactis	Lactococcus lactis	Siphovirus	Unclassified	Questintvirus	Lactococcus phage Q54	26537	37.099	106	102	229
	NC_008370	Bacilli	Lactobacillales	Streptococcaceae	Lactococcus	lactis	Lactococcus lactis	Siphovirus	Unclassified	Skunavirus	Lactococcus phage 712	30510	33.884	45	40	104
	NC_008371	Bacilli	Lactobacillales	Streptococcaceae	Lactococcus	lactis	Lactococcus lactis	Siphovirus	Unclassified	Skunavirus	Lactococcus virus jj50	27453	34.943	45	34	112
	NC_009817	Bacilli	Lactobacillales	Streptococcaceae	Lactococcus	lactis	Lactococcus lactis	Podovirus	Unclassified	Chopinvirus	Lactococcus phage KSY1	79232	35.111	62	66	144
	NC_010576	Bacilli	Lactobacillales	Streptococcaceae	Lactococcus	lactis	Lactococcus lactis	Siphovirus	Unclassified	Fremauxvirus	Lactococcus phage 1706	55597	33.689	56	53	130
	NC_012663	Bacilli	Lactobacillales	Streptococcaceae	Lactococcus	lactis	Lactococcus lactis	Siphovirus	Unclassified	Teubervirus	Lactococcus phage P087	60074	34.384	75	66	139
	NC_017688	Bacilli	Lactobacillales	Streptococcaceae	Lactococcus	lactis	Lactococcus lactis	Siphovirus	Unclassified	Skunavirus	Lactococcus phage ASCC191	32414	34.112	53	47	127
	NC_017695	Bacilli	Lactobacillales	Streptococcaceae	Lactococcus	lactis	Lactococcus lactis	Siphovirus	Unclassified	Skunavirus	Lactococcus phage ASCC273	32582	34.528	56	60	135
	NC_017696	Bacilli	Lactobacillales	Streptococcaceae	Lactococcus	lactis	Lactococcus lactis	Siphovirus	Unclassified	Skunavirus	Lactococcus phage ASCC532	32384	34.687	55	53	139
	NC_017698	Bacilli	Lactobacillales	Streptococcaceae	Lactococcus	lactis	Lactococcus lactis	Siphovirus	Unclassified	Skunavirus	Lactococcus phage ASCC465	31772	34.644	56	50	134
	NC_017702	Bacilli	Lactobacillales	Streptococcaceae	Lactococcus	lactis	Lactococcus lactis	Siphovirus	Unclassified	Skunavirus	Lactococcus phage ASCC281	32023	34.766	53	49	133
	NC_021861	Bacilli	Lactobacillales	Streptococcaceae	Lactococcus	lactis	Lactococcus lactis	Siphovirus	Unclassified	Vedamuthuvirus	Lactococcus phage BM13	30910	35.988	71	52	165
	NC_024203	Bacilli	Lactobacillales	Streptococcaceae	Lactococcus	lactis	Lactococcus lactis	Siphovirus	Unclassified	Nevevirus	Lactococcus phage P092	53513	33.528	84	52	156
	NC_024208	Bacilli	Lactobacillales	Streptococcaceae	Lactococcus	lactis	Lactococcus lactis	Siphovirus	Unclassified	Nevevirus	Lactococcus phage P118	54173	33.495	71	50	143
	NC_024214	Bacilli	Lactobacillales	Streptococcaceae	Lactococcus	lactis	Lactococcus lactis	Siphovirus	Unclassified	Nevevirus	Lactococcus phage P162	55584	33.333	66	57	162
	NC_024215	Bacilli	Lactobacillales	Streptococcaceae	Lactococcus	lactis	Lactococcus lactis	Siphovirus	Unclassified	Nevevirus	Lactococcus phage P078	54452	33.516	73	51	155
	NC_027341	Bacilli	Lactobacillales	Streptococcaceae	Lactococcus	lactis	Lactococcus lactis	Siphovirus	Unclassified	Audreyjarvisvirus	Lactococcus phage WRP3	130008	32.36	180	150	410
	NC_049354	Bacilli	Lactobacillales	Streptococcaceae	Lactococcus	lactis	Lactococcus lactis	Siphovirus	Unclassified	Skunavirus	Lactococcus phage 936 group phage PhiA.16	28349	35.246	79	48	149
	NC_049355	Bacilli	Lactobacillales	Streptococcaceae	Lactococcus	lactis	Lactococcus lactis	Siphovirus	Unclassified	Skunavirus	Lactococcus phage 936 group phage PhiB1127	28785	35.459	64	53	132
	NC_049356	Bacilli	Lactobacillales	Streptococcaceae	Lactococcus	lactis	Lactococcus lactis	Siphovirus	Unclassified	Skunavirus	Lactococcus phage 936 group phage Phi19.3	28811	34.792	74	40	133
	NC_049357	Bacilli	Lactobacillales	Streptococcaceae	Lactococcus	lactis	Lactococcus lactis	Siphovirus	Unclassified	Skunavirus	Lactococcus phage 936 group phage Phi5.12	29026	34.745	62	49	123
	NC_049358	Bacilli	Lactobacillales	Streptococcaceae	Lactococcus	lactis	Lactococcus lactis	Siphovirus	Unclassified	Skunavirus	Lactococcus phage 936 group phage PhiF0139	30811	34.669	69	50	146
	NC_049359	Bacilli	Lactobacillales	Streptococcaceae	Lactococcus	lactis	Lactococcus lactis	Siphovirus	Unclassified	Skunavirus	Lactococcus phage 936 group phage PhiL.18	30882	35.007	88	62	158
	NC_049360	Bacilli	Lactobacillales	Streptococcaceae	Lactococcus	lactis	Lactococcus lactis	Siphovirus	Unclassified	Skunavirus	Lactococcus phage 936 group phage Phi109	31033	34.921	70	55	149
	NC_049361	Bacilli	Lactobacillales	Streptococcaceae	Lactococcus	lactis	Lactococcus lactis	Siphovirus	Unclassified	Skunavirus	Lactococcus phage 936 group phage PhiL.6	31181	34.55	70	41	138
	NC_049362	Bacilli	Lactobacillales	Streptococcaceae	Lactococcus	lactis	Lactococcus lactis	Siphovirus	Unclassified	Skunavirus	Lactococcus phage 936 group phage Phi4.2	31375	34.489	61	42	121
	NC_049363	Bacilli	Lactobacillales	Streptococcaceae	Lactococcus	lactis	Lactococcus lactis	Siphovirus	Unclassified	Skunavirus	Lactococcus phage 936 group phage Phi44	31379	34.622	77	57	153
	NC_049364	Bacilli	Lactobacillales	Streptococcaceae	Lactococcus	lactis	Lactococcus lactis	Siphovirus	Unclassified	Skunavirus	Lactococcus phage 936 group phage Phi91127	31495	34.821	76	62	154
	NC_049365	Bacilli	Lactobacillales	Streptococcaceae	Lactococcus	lactis	Lactococcus lactis	Siphovirus	Unclassified	Skunavirus	Lactococcus phage 936 group phage PhiJF1	31901	34.579	69	47	136
	NC_049366	Bacilli	Lactobacillales	Streptococcaceae	Lactococcus	lactis	Lactococcus lactis	Siphovirus	Unclassified	Skunavirus	Lactococcus phage 936 group phage Phi155	32150	34.936	79	67	145
	NC_049367	Bacilli	Lactobacillales	Streptococcaceae	Lactococcus	lactis	Lactococcus lactis	Siphovirus	Unclassified	Skunavirus	Lactococcus phage 936 group phage PhiE1127	32270	34.62	75	64	136
	NC_049368	Bacilli	Lactobacillales	Streptococcaceae	Lactococcus	lactis	Lactococcus lactis	Siphovirus	Unclassified	Skunavirus	Lactococcus phage 936 group phage PhiM1127	32682	34.79	81	69	150
	NC_049369	Bacilli	Lactobacillales	Streptococcaceae	Lactococcus	lactis	Lactococcus lactis	Siphovirus	Unclassified	Skunavirus	Lactococcus phage 936 group phage PhiLj	28983	35.138	84	54	154
	NC_049370	Bacilli	Lactobacillales	Streptococcaceae	Lactococcus	lactis	Lactococcus lactis	Siphovirus	Unclassified	Skunavirus	Lactococcus phage 936 group phage PhiS0139	30116	35.197	62	65	142
	NC_049374	Bacilli	Lactobacillales	Streptococcaceae	Lactococcus	lactis	Lactococcus lactis	Siphovirus	Unclassified	Skunavirus	Lactococcus phage 10W18	32393	34.949	70	59	144
	NC_049375	Bacilli	Lactobacillales	Streptococcaceae	Lactococcus	lactis	Lactococcus lactis	Siphovirus	Unclassified	Skunavirus	Lactococcus phage i0139	29513	35.1	64	55	139
	NC_049376	Bacilli	Lactobacillales	Streptococcaceae	Lactococcus	lactis	Lactococcus lactis	Siphovirus	Unclassified	Skunavirus	Lactococcus phage 3R16S	30446	34.98	73	55	137
	NC_049377	Bacilli	Lactobacillales	Streptococcaceae	Lactococcus	lactis	Lactococcus lactis	Siphovirus	Unclassified	Skunavirus	Lactococcus phage 13W11L	29952	34.709	77	47	137
	NC_049381	Bacilli	Lactobacillales	Streptococcaceae	Lactococcus	lactis	Lactococcus lactis	Siphovirus	Unclassified	Skunavirus	Lactococcus phage R31	27203	35.378	60	56	145
	NC_049397	Bacilli	Lactobacillales	Streptococcaceae	Lactococcus	lactis	Lactococcus lactis	Siphovirus	Unclassified	Skunavirus	Lactococcus phage 05601	32895	34.084	59	56	122
	NC_049398	Bacilli	Lactobacillales	Streptococcaceae	Lactococcus	lactis	Lactococcus lactis	Siphovirus	Unclassified	Skunavirus	Lactococcus phage 16802	28721	35.239	72	54	128
	NC_049399	Bacilli	Lactobacillales	Streptococcaceae	Lactococcus	lactis	Lactococcus lactis	Siphovirus	Unclassified	Skunavirus	Lactococcus phage 30804	30401	34.193	50	47	111
	NC_049400	Bacilli	Lactobacillales	Streptococcaceae	Lactococcus	lactis	Lactococcus lactis	Siphovirus	Unclassified	Skunavirus	Lactococcus phage 37201	30989	34.79	51	49	125
	NC_049401	Bacilli	Lactobacillales	Streptococcaceae	Lactococcus	lactis	Lactococcus lactis	Siphovirus	Unclassified	Skunavirus	Lactococcus phage 38503	27948	34.414	61	40	113
	NC_049402	Bacilli	Lactobacillales	Streptococcaceae	Lactococcus	lactis	Lactococcus lactis	Siphovirus	Unclassified	Skunavirus	Lactococcus phage 38507	32458	33.56	60	46	108
	NC_049403	Bacilli	Lactobacillales	Streptococcaceae	Lactococcus	lactis	Lactococcus lactis	Siphovirus	Unclassified	Skunavirus	Lactococcus phage 51701	32529	34.357	70	43	127
	NC_049404	Bacilli	Lactobacillales	Streptococcaceae	Lactococcus	lactis	Lactococcus lactis	Siphovirus	Unclassified	Skunavirus	Lactococcus phage 56003	30926	34.524	49	33	122
	NC_049405	Bacilli	Lactobacillales	Streptococcaceae	Lactococcus	lactis	Lactococcus lactis	Siphovirus	Unclassified	Skunavirus	Lactococcus phage 56301	32555	33.958	65	50	112
	NC_049406	Bacilli	Lactobacillales	Streptococcaceae	Lactococcus	lactis	Lactococcus lactis	Siphovirus	Unclassified	Skunavirus	Lactococcus phage 57001	31819	34.3	52	35	129
	NC_049407	Bacilli	Lactobacillales	Streptococcaceae	Lactococcus	lactis	Lactococcus lactis	Siphovirus	Unclassified	Skunavirus	Lactococcus phage 62601	30852	34.62	51	38	131
	NC_049408	Bacilli	Lactobacillales	Streptococcaceae	Lactococcus	lactis	Lactococcus lactis	Siphovirus	Unclassified	Skunavirus	Lactococcus phage 62605	31014	34.562	55	39	116
	NC_049409	Bacilli	Lactobacillales	Streptococcaceae	Lactococcus	lactis	Lactococcus lactis	Siphovirus	Unclassified	Skunavirus	Lactococcus phage 63302	31883	34.774	53	53	141
	NC_049410	Bacilli	Lactobacillales	Streptococcaceae	Lactococcus	lactis	Lactococcus lactis	Siphovirus	Unclassified	Skunavirus	Lactococcus phage 66901	28917	34.71	51	38	121
	NC_049411	Bacilli	Lactobacillales	Streptococcaceae	Lactococcus	lactis	Lactococcus lactis	Siphovirus	Unclassified	Skunavirus	Lactococcus phage 79201	31123	34.932	66	57	165
	NC_049412	Bacilli	Lactobacillales	Streptococcaceae	Lactococcus	lactis	Lactococcus lactis	Siphovirus	Unclassified	Skunavirus	Lactococcus phage 88605	31508	34.467	57	51	147
	NC_049413	Bacilli	Lactobacillales	Streptococcaceae	Lactococcus	lactis	Lactococcus lactis	Siphovirus	Unclassified	Skunavirus	Lactococcus phage 96401	29306	35.16	55	41	104
	NC_049414	Bacilli	Lactobacillales	Streptococcaceae	Lactococcus	lactis	Lactococcus lactis	Siphovirus	Unclassified	Skunavirus	Lactococcus phage 96403	26874	34.476	38	37	101
	NC_049415	Bacilli	Lactobacillales	Streptococcaceae	Lactococcus	lactis	Lactococcus lactis	Siphovirus	Unclassified	Skunavirus	Lactococcus phage 96603	30690	34.904	60	51	140
	NC_049446	Bacilli	Lactobacillales	Streptococcaceae	Lactococcus	lactis	Lactococcus lactis	Siphovirus	Unclassified	Skunavirus	Lactococcus phage 8V08	32312	35.071	71	65	162
	NC_049447	Bacilli	Lactobacillales	Streptococcaceae	Lactococcus	lactis	Lactococcus lactis	Siphovirus	Unclassified	Skunavirus	Lactococcus phage MV10L	31374	34.876	72	71	144
	NC_049474	Bacilli	Lactobacillales	Streptococcaceae	Lactococcus	lactis	Lactococcus lactis	Siphovirus	Unclassified	Skunavirus	Lactococcus phage P1532	29075	35.384	69	49	131
	NC_049475	Bacilli	Lactobacillales	Streptococcaceae	Lactococcus	lactis	Lactococcus lactis	Siphovirus	Unclassified	Skunavirus	Lactococcus phage P656	28396	35.075	47	31	109
	NC_049476	Bacilli	Lactobacillales	Streptococcaceae	Lactococcus	lactis	Lactococcus lactis	Siphovirus	Unclassified	Skunavirus	Lactococcus phage P4565	32697	34.236	58	52	131
	NC_049480	Bacilli	Lactobacillales	Streptococcaceae	Lactococcus	lactis	Lactococcus lactis	Siphovirus	Unclassified	Skunavirus	Lactococcus phage CHPC129	30832	34.561	50	48	108
	NC_049481	Bacilli	Lactobacillales	Streptococcaceae	Lactococcus	lactis	Lactococcus lactis	Siphovirus	Unclassified	Skunavirus	Lactococcus phage CHPC361	30162	34.451	51	45	127
	NC_049482	Bacilli	Lactobacillales	Streptococcaceae	Lactococcus	lactis	Lactococcus lactis	Siphovirus	Unclassified	Skunavirus	Lactococcus phage CHPC362	27642	35.428	55	37	115
	NC_049483	Bacilli	Lactobacillales	Streptococcaceae	Lactococcus	lactis	Lactococcus lactis	Siphovirus	Unclassified	Skunavirus	Lactococcus phage CHPC52	29652	34.149	46	31	120
	NC_049484	Bacilli	Lactobacillales	Streptococcaceae	Lactococcus	lactis	Lactococcus lactis	Siphovirus	Unclassified	Skunavirus	Lactococcus phage CHPC781	29218	34.475	40	44	141
	NC_049485	Bacilli	Lactobacillales	Streptococcaceae	Lactococcus	lactis	Lactococcus lactis	Siphovirus	Unclassified	Skunavirus	Lactococcus phage CHPC958	32653	34.478	51	38	120
	NC_049486	Bacilli	Lactobacillales	Streptococcaceae	Lactococcus	lactis	Lactococcus lactis	Siphovirus	Unclassified	Skunavirus	Lactococcus phage CHPC959	29340	34.315	47	41	124
	NC_049487	Bacilli	Lactobacillales	Streptococcaceae	Lactococcus	lactis	Lactococcus lactis	Siphovirus	Unclassified	Skunavirus	Lactococcus phage CHPC964	29925	34.399	45	30	108
	NC_049488	Bacilli	Lactobacillales	Streptococcaceae	Lactococcus	lactis	Lactococcus lactis	Siphovirus	Unclassified	Skunavirus	Lactococcus phage CHPC965	25327	34.876	46	33	116
	NC_049806	Bacilli	Lactobacillales	Streptococcaceae	Lactococcus	lactis	Lactococcus lactis	Siphovirus	Unclassified	Teubervirus	Lactococcus phage LW31	60551	34.292	83	69	190
	NC_049807	Bacilli	Lactobacillales	Streptococcaceae	Lactococcus	lactis	Lactococcus lactis	Siphovirus	Unclassified	Teubervirus	Lactococcus phage AM6	62054	34.246	89	70	168
	NC_049808	Bacilli	Lactobacillales	Streptococcaceae	Lactococcus	lactis	Lactococcus lactis	Siphovirus	Unclassified	Teubervirus	Lactococcus phage P596	57909	34.364	70	60	151
	NC_049810	Bacilli	Lactobacillales	Streptococcaceae	Lactococcus	lactis	Lactococcus lactis	Siphovirus	Unclassified	Vedamuthuvirus	Lactococcus phage 50902	30745	36.045	75	51	152
	NC_049811	Bacilli	Lactobacillales	Streptococcaceae	Lactococcus	lactis	Lactococcus lactis	Siphovirus	Unclassified	Vedamuthuvirus	Lactococcus phage 62503	30556	36.32	73	55	160
	NC_049812	Bacilli	Lactobacillales	Streptococcaceae	Lactococcus	lactis	Lactococcus lactis	Siphovirus	Unclassified	Vedamuthuvirus	Lactococcus phage P1045	31050	36.135	79	58	167
	NC_049854	Bacilli	Lactobacillales	Streptococcaceae	Lactococcus	lactis	Lactococcus lactis	Siphovirus	Unclassified	Audreyjarvisvirus	Lactococcus phage AM1	125658	32.551	183	141	409
	NC_049855	Bacilli	Lactobacillales	Streptococcaceae	Lactococcus	lactis	Lactococcus lactis	Siphovirus	Unclassified	Audreyjarvisvirus	Lactococcus phage LW81	128179	32.57	202	143	447
	NC_049856	Bacilli	Lactobacillales	Streptococcaceae	Lactococcus	lactis	Lactococcus lactis	Siphovirus	Unclassified	Audreyjarvisvirus	Lactococcus phage AM4	132949	32.508	183	142	430
	NC_049857	Bacilli	Lactobacillales	Streptococcaceae	Lactococcus	lactis	Lactococcus lactis	Siphovirus	Unclassified	Audreyjarvisvirus	Lactococcus phage P1048	123023	32.967	169	152	415
	NC_054990	Bacilli	Lactobacillales	Streptococcaceae	Lactococcus	lactis	Lactococcus lactis	Siphovirus	Unclassified	Ceduovirus	Lactococcus phage 05802	22434	35.727	47	35	113
	NC_054991	Bacilli	Lactobacillales	Streptococcaceae	Lactococcus	lactis	Lactococcus lactis	Siphovirus	Unclassified	Ceduovirus	Lactococcus phage 20R03M	21750	35.959	46	52	100
	NC_054992	Bacilli	Lactobacillales	Streptococcaceae	Lactococcus	lactis	Lactococcus lactis	Siphovirus	Unclassified	Ceduovirus	Lactococcus phage 37203	22029	35.921	54	35	95
	NC_054993	Bacilli	Lactobacillales	Streptococcaceae	Lactococcus	lactis	Lactococcus lactis	Siphovirus	Unclassified	Ceduovirus	Lactococcus phage 50102	22242	36.022	48	42	108
	NC_054994	Bacilli	Lactobacillales	Streptococcaceae	Lactococcus	lactis	Lactococcus lactis	Siphovirus	Unclassified	Ceduovirus	Lactococcus phage 50504	21562	35.92	42	36	82
	NC_054995	Bacilli	Lactobacillales	Streptococcaceae	Lactococcus	lactis	Lactococcus lactis	Siphovirus	Unclassified	Ceduovirus	Lactococcus phage 5171F	21078	36.218	44	43	106
	NC_054996	Bacilli	Lactobacillales	Streptococcaceae	Lactococcus	lactis	Lactococcus lactis	Siphovirus	Unclassified	Ceduovirus	Lactococcus phage 62402	21980	35.983	38	36	113
	NC_054997	Bacilli	Lactobacillales	Streptococcaceae	Lactococcus	lactis	Lactococcus lactis	Siphovirus	Unclassified	Ceduovirus	Lactococcus phage 62403	21704	35.851	37	38	99
	NC_054998	Bacilli	Lactobacillales	Streptococcaceae	Lactococcus	lactis	Lactococcus lactis	Siphovirus	Unclassified	Ceduovirus	Lactococcus phage 62606	22185	36.407	42	49	104
	NC_055000	Bacilli	Lactobacillales	Streptococcaceae	Lactococcus	lactis	Lactococcus lactis	Siphovirus	Unclassified	Ceduovirus	Lactococcus phage vB_Llc_bIBBA3	21906	36.159	46	42	104
	NC_055002	Bacilli	Lactobacillales	Streptococcaceae	Lactococcus	lactis	Lactococcus lactis	Siphovirus	Unclassified	Ceduovirus	Lactococcus phage vB_Llc_bIBBE1	21749	36.043	47	41	123
	NC_055004	Bacilli	Lactobacillales	Streptococcaceae	Lactococcus	lactis	Lactococcus lactis	Siphovirus	Unclassified	Ceduovirus	Lactococcus phage vB_Llc_bIBBp6/4	22220	35.482	53	43	87
	NC_055005	Bacilli	Lactobacillales	Streptococcaceae	Lactococcus	lactis	Lactococcus lactis	Siphovirus	Unclassified	Ceduovirus	Lactococcus phage vB_Llc_bIBB94p4	21834	36.077	54	35	109
	NC_055006	Bacilli	Lactobacillales	Streptococcaceae	Lactococcus	lactis	Lactococcus lactis	Siphovirus	Unclassified	Ceduovirus	Lactococcus phage CHPC116	21869	35.731	48	39	101
	NC_055007	Bacilli	Lactobacillales	Streptococcaceae	Lactococcus	lactis	Lactococcus lactis	Siphovirus	Unclassified	Ceduovirus	Lactococcus phage CHPC122	22109	35.474	48	35	106
	NC_055009	Bacilli	Lactobacillales	Streptococcaceae	Lactococcus	lactis	Lactococcus lactis	Siphovirus	Unclassified	Ceduovirus	Lactococcus phage CHPC967	22405	35.729	29	44	103
	NC_055010	Bacilli	Lactobacillales	Streptococcaceae	Lactococcus	lactis	Lactococcus lactis	Siphovirus	Unclassified	Ceduovirus	Lactococcus phage CHPC972	23281	35.51	38	41	100
	NC_055011	Bacilli	Lactobacillales	Streptococcaceae	Lactococcus	lactis	Lactococcus lactis	Siphovirus	Unclassified	Ceduovirus	Lactococcus phage CHPC1020	22410	35.573	60	46	118
	NC_055012	Bacilli	Lactobacillales	Streptococcaceae	Lactococcus	lactis	Lactococcus lactis	Siphovirus	Unclassified	Ceduovirus	Lactococcus phage CHPC1170	21746	35.616	46	34	83
	NC_055013	Bacilli	Lactobacillales	Streptococcaceae	Lactococcus	lactis	Lactococcus lactis	Siphovirus	Unclassified	Ceduovirus	Lactococcus phage CHPC1182	20751	35.96	50	31	106
	NC_055014	Bacilli	Lactobacillales	Streptococcaceae	Lactococcus	lactis	Lactococcus lactis	Siphovirus	Unclassified	Ceduovirus	Lactococcus phage CHPC1183	20030	36.216	54	33	100
	NC_055017	Bacilli	Lactobacillales	Streptococcaceae	Lactococcus	lactis	Lactococcus lactis	Siphovirus	Unclassified	Ceduovirus	Lactococcus phage PC_B1	22099	36.092	43	41	106
	NC_055018	Bacilli	Lactobacillales	Streptococcaceae	Lactococcus	lactis	Lactococcus lactis	Siphovirus	Unclassified	Ceduovirus	Lactococcus phage PC_S1	21629	36.104	52	38	108
	OQ985161	Bacilli	Lactobacillales	Streptococcaceae	Lactococcus	lactis	Lactococcus lactis	Siphovirus	Unclassified	Ceduovirus	Lactococcus phage STA28	21644	35.585	48	46	79
	OQ985162	Bacilli	Lactobacillales	Streptococcaceae	Lactococcus	lactis	Lactococcus lactis	Siphovirus	Unclassified	Ceduovirus	Lactococcus phage STA30	21578	35.634	52	41	90
	OQ985163	Bacilli	Lactobacillales	Streptococcaceae	Lactococcus	lactis	Lactococcus lactis	Siphovirus	Unclassified	Ceduovirus	Lactococcus phage STA74	22139	35.833	49	42	95
	OQ985164	Bacilli	Lactobacillales	Streptococcaceae	Lactococcus	lactis	Lactococcus lactis	Siphovirus	Unclassified	Ceduovirus	Lactococcus phage STA135	21571	35.78	50	47	87
	KX456207	Bacilli	Lactobacillales	Streptococcaceae	Lactococcus	lactis	Lactococcus lactis 3107	Siphovirus	Unclassified	Unclassified	Lactococcus phage 50101	31987	35.618	67	43	140
	KX456211	Bacilli	Lactobacillales	Streptococcaceae	Lactococcus	lactis	Lactococcus lactis 3107	Siphovirus	Unclassified	Unclassified	Lactococcus phage 63301	32409	35.132	72	57	150
	KX456212	Bacilli	Lactobacillales	Streptococcaceae	Lactococcus	lactis	Lactococcus lactis 3107	Siphovirus	Unclassified	Unclassified	Lactococcus phage 86501	33035	35.499	68	44	141
	NC_031017	Bacilli	Lactobacillales	Streptococcaceae	Lactococcus	lactis	Lactococcus lactis 3107	Siphovirus	Unclassified	Unclassified	Lactococcus phage 63301	32409	35.132	72	57	150
	NC_031040	Bacilli	Lactobacillales	Streptococcaceae	Lactococcus	lactis	Lactococcus lactis 3107	Siphovirus	Unclassified	Unclassified	Lactococcus phage 50101	31987	35.618	67	43	140
	FJ429185	Bacilli	Lactobacillales	Streptococcaceae	Lactococcus	lactis	Lactococcus lactis C10	Siphovirus	Unclassified	Teubervirus	Lactococcus phage P087	60074	34.384	75	66	139
	KX373688	Bacilli	Lactobacillales	Streptococcaceae	Lactococcus	lactis	Lactococcus lactis DGCC11032	Siphovirus	Unclassified	Ceduovirus	Lactococcus phage M6162	21697	35.793	44	31	91
	KX373689	Bacilli	Lactobacillales	Streptococcaceae	Lactococcus	lactis	Lactococcus lactis DGCC11032	Siphovirus	Unclassified	Ceduovirus	Lactococcus phage M6165	22179	35.732	51	34	96
	KX373690	Bacilli	Lactobacillales	Streptococcaceae	Lactococcus	lactis	Lactococcus lactis DGCC11032	Siphovirus	Unclassified	Ceduovirus	Lactococcus phage M6202	22251	35.949	46	32	102
	KX373691	Bacilli	Lactobacillales	Streptococcaceae	Lactococcus	lactis	Lactococcus lactis DGCC11032	Siphovirus	Unclassified	Ceduovirus	Lactococcus phage M6653	22157	35.943	46	36	88
	KX373692	Bacilli	Lactobacillales	Streptococcaceae	Lactococcus	lactis	Lactococcus lactis DGCC11032	Siphovirus	Unclassified	Ceduovirus	Lactococcus phage M6654	22350	35.866	48	36	97
	NC_031002	Bacilli	Lactobacillales	Streptococcaceae	Lactococcus	lactis	Lactococcus lactis DGCC11032	Siphovirus	Unclassified	Ceduovirus	Lactococcus phage M6162	21697	35.793	44	31	91
	NC_031044	Bacilli	Lactobacillales	Streptococcaceae	Lactococcus	lactis	Lactococcus lactis DGCC11032	Siphovirus	Unclassified	Ceduovirus	Lactococcus phage M6165	22179	35.732	51	34	96
	OP323075	Bacilli	Lactobacillales	Streptococcaceae	Lactococcus	lactis	Lactococcus lactis DGCC7127	Siphovirus	Unclassified	Unclassified	Lactococcus phage D4351	33227	36.022	59	81	180
	OP323073	Bacilli	Lactobacillales	Streptococcaceae	Lactococcus	lactis	Lactococcus lactis DGCC7158	Siphovirus	Unclassified	Unclassified	Lactococcus phage D3906	36041	35.646	77	67	196
	OP323071	Bacilli	Lactobacillales	Streptococcaceae	Lactococcus	lactis	Lactococcus lactis DGCC7180	Siphovirus	Unclassified	Unclassified	Lactococcus phage D2544	36290	35.762	81	54	206
	OP323072	Bacilli	Lactobacillales	Streptococcaceae	Lactococcus	lactis	Lactococcus lactis DGCC7180	Siphovirus	Unclassified	Unclassified	Lactococcus phage D2950	34983	35.895	79	64	197
	OP323074	Bacilli	Lactobacillales	Streptococcaceae	Lactococcus	lactis	Lactococcus lactis DGCC7204	Siphovirus	Unclassified	Unclassified	Lactococcus phage D4044	38040	35.762	82	71	192
	KX373685	Bacilli	Lactobacillales	Streptococcaceae	Lactococcus	lactis	Lactococcus lactis DGCC7271	Siphovirus	Unclassified	Ceduovirus	Lactococcus phage D4410	22825	35.706	57	38	125
	KX373686	Bacilli	Lactobacillales	Streptococcaceae	Lactococcus	lactis	Lactococcus lactis DGCC7271	Siphovirus	Unclassified	Ceduovirus	Lactococcus phage D4412	22884	35.431	54	44	113
	KX373687	Bacilli	Lactobacillales	Streptococcaceae	Lactococcus	lactis	Lactococcus lactis DGCC7271	Siphovirus	Unclassified	Ceduovirus	Lactococcus phage M5938	22240	35.863	43	34	92
	NC_031009	Bacilli	Lactobacillales	Streptococcaceae	Lactococcus	lactis	Lactococcus lactis DGCC7271	Siphovirus	Unclassified	Ceduovirus	Lactococcus phage D4412	22884	35.431	54	44	113
	NC_031071	Bacilli	Lactobacillales	Streptococcaceae	Lactococcus	lactis	Lactococcus lactis DGCC7271	Siphovirus	Unclassified	Ceduovirus	Lactococcus phage D4410	22825	35.706	57	38	125
	NC_031075	Bacilli	Lactobacillales	Streptococcaceae	Lactococcus	lactis	Lactococcus lactis DGCC7271	Siphovirus	Unclassified	Ceduovirus	Lactococcus phage M5938	22240	35.863	43	34	92
	DQ838728	Bacilli	Lactobacillales	Streptococcaceae	Lactococcus	lactis	Lactococcus lactis F7/2	Siphovirus	Unclassified	Unclassified	Lactococcus phage P335	33613	35.486	83	68	191
	AF323668	Bacilli	Lactobacillales	Streptococcaceae	Lactococcus	lactis	Lactococcus lactis IL1403	Siphovirus	Unclassified	Unclassified	Lactococcus phage bIL285	35538	35.188	76	59	180
	AF323669	Bacilli	Lactobacillales	Streptococcaceae	Lactococcus	lactis	Lactococcus lactis IL1403	Siphovirus	Unclassified	Unclassified	Lactococcus phage bIL286	41834	35.323	107	73	168
	AF323670	Bacilli	Lactobacillales	Streptococcaceae	Lactococcus	lactis	Lactococcus lactis IL1403	Siphovirus	Unclassified	Unclassified	Lactococcus phage bIL309	36949	35.679	86	77	189
	AF323671	Bacilli	Lactobacillales	Streptococcaceae	Lactococcus	lactis	Lactococcus lactis IL1403	Siphovirus	Unclassified	Unclassified	Lactococcus phage bIL310	14957	35.876	57	32	85
	AF323672	Bacilli	Lactobacillales	Streptococcaceae	Lactococcus	lactis	Lactococcus lactis IL1403	Siphovirus	Unclassified	Unclassified	Lactococcus phage bIL311	14510	34.238	35	26	68
	AF323673	Bacilli	Lactobacillales	Streptococcaceae	Lactococcus	lactis	Lactococcus lactis IL1403	Siphovirus	Unclassified	Unclassified	Lactococcus phage bIL312	15179	33.039	30	27	56
	MF346933	Bacilli	Lactobacillales	Streptococcaceae	Lactococcus	lactis	Lactococcus lactis IL1403	Siphovirus	Unclassified	Skunavirus	Lactococcus phage vB_Llc_bIBBF14	29837	34.739	62	32	119
	MG253647	Bacilli	Lactobacillales	Streptococcaceae	Lactococcus	lactis	Lactococcus lactis IL1403	Siphovirus	Unclassified	Skunavirus	Lactococcus phage vB_Llc_bIBB5g1	30132	34.667	62	31	123
	MG253648	Bacilli	Lactobacillales	Streptococcaceae	Lactococcus	lactis	Lactococcus lactis IL1403	Siphovirus	Unclassified	Skunavirus	Lactococcus phage vB_Llc_bIBB14s	30249	34.679	63	31	119
	MG253649	Bacilli	Lactobacillales	Streptococcaceae	Lactococcus	lactis	Lactococcus lactis IL1403	Siphovirus	Unclassified	Skunavirus	Lactococcus phage vB_Llc_bIBB24tp1	29736	34.712	62	33	120
	MG253650	Bacilli	Lactobacillales	Streptococcaceae	Lactococcus	lactis	Lactococcus lactis IL1403	Siphovirus	Unclassified	Skunavirus	Lactococcus phage vB_Llc_bIBB77s	29423	34.864	61	34	121
	MG253651	Bacilli	Lactobacillales	Streptococcaceae	Lactococcus	lactis	Lactococcus lactis IL1403	Siphovirus	Unclassified	Skunavirus	Lactococcus phage vB_Llc_bIBBEg1	29659	34.684	62	30	121
	MG253652	Bacilli	Lactobacillales	Streptococcaceae	Lactococcus	lactis	Lactococcus lactis IL1403	Siphovirus	Unclassified	Skunavirus	Lactococcus phage vB_Llc_bIBBF12	29454	34.824	60	30	117
	MG253653	Bacilli	Lactobacillales	Streptococcaceae	Lactococcus	lactis	Lactococcus lactis IL1403	Siphovirus	Unclassified	Skunavirus	Lactococcus phage vB_Llc_bIBBF13	29374	34.806	63	31	120
	NC_049425	Bacilli	Lactobacillales	Streptococcaceae	Lactococcus	lactis	Lactococcus lactis IL1403	Siphovirus	Unclassified	Skunavirus	Lactococcus phage vB_Llc_bIBB5g1	30132	34.667	62	31	123
	NC_049426	Bacilli	Lactobacillales	Streptococcaceae	Lactococcus	lactis	Lactococcus lactis IL1403	Siphovirus	Unclassified	Skunavirus	Lactococcus phage vB_Llc_bIBBF12	29454	34.824	60	30	117
	JX564242	Bacilli	Lactobacillales	Streptococcaceae	Lactococcus	lactis	Lactococcus lactis P335	Siphovirus	Unclassified	Vedamuthuvirus	Lactococcus phage Q33	31106	36.215	73	65	158
	NC_049809	Bacilli	Lactobacillales	Streptococcaceae	Lactococcus	lactis	Lactococcus lactis P335	Siphovirus	Unclassified	Vedamuthuvirus	Lactococcus phage Q33	31106	36.215	73	65	158
	OQ985165	Bacilli	Lactobacillales	Streptococcaceae	Lactococcus	lactis	Lactococcus lactis PEN72	Siphovirus	Unclassified	Ceduovirus	Lactococcus phage STA147	22138	35.834	49	42	95
	OQ985166	Bacilli	Lactobacillales	Streptococcaceae	Lactococcus	lactis	Lactococcus lactis PEN72	Siphovirus	Unclassified	Ceduovirus	Lactococcus phage STA173	22045	35.836	55	45	98
	OQ985168	Bacilli	Lactobacillales	Streptococcaceae	Lactococcus	lactis	Lactococcus lactis PEN72	Siphovirus	Unclassified	Ceduovirus	Lactococcus phage STA206	22005	35.446	54	42	83
	OQ985167	Bacilli	Lactobacillales	Streptococcaceae	Lactococcus	lactis	Lactococcus lactis PEN82	Siphovirus	Unclassified	Ceduovirus	Lactococcus phage STA189	21570	35.508	52	42	86
	OQ985169	Bacilli	Lactobacillales	Streptococcaceae	Lactococcus	lactis	Lactococcus lactis PEN82	Siphovirus	Unclassified	Ceduovirus	Lactococcus phage STA251	21643	35.582	47	46	80
	OQ985170	Bacilli	Lactobacillales	Streptococcaceae	Lactococcus	lactis	Lactococcus lactis PEN82	Siphovirus	Unclassified	Ceduovirus	Lactococcus phage STA254	21643	35.582	51	40	97
	GQ403788	Bacilli	Lactobacillales	Streptococcaceae	Lactococcus	lactis	Lactococcus lactis SMQ-388	Siphovirus	Unclassified	Whiteheadvirus	Lactococcus phage 1358	36892	51.038	1168	986	1982
	NC_027120	Bacilli	Lactobacillales	Streptococcaceae	Lactococcus	lactis	Lactococcus lactis SMQ-388	Siphovirus	Unclassified	Whiteheadvirus	Lactococcus phage 1358	36892	51.038	1168	986	1982
	FJ848881	Bacilli	Lactobacillales	Streptococcaceae	Lactococcus	lactis	Lactococcus lactis SMQ-404	Siphovirus	Unclassified	Skunavirus	Lactococcus phage SL4	28144	34.967	54	30	112
	FJ848882	Bacilli	Lactobacillales	Streptococcaceae	Lactococcus	lactis	Lactococcus lactis SMQ-404	Siphovirus	Unclassified	Skunavirus	Lactococcus phage CB13	32182	34.7	62	45	133
	FJ848883	Bacilli	Lactobacillales	Streptococcaceae	Lactococcus	lactis	Lactococcus lactis SMQ-404	Siphovirus	Unclassified	Skunavirus	Lactococcus phage CB14	29459	34.804	56	39	122
	FJ848884	Bacilli	Lactobacillales	Streptococcaceae	Lactococcus	lactis	Lactococcus lactis SMQ-404	Siphovirus	Unclassified	Skunavirus	Lactococcus phage CB19	28643	35.146	61	39	116
	FJ848885	Bacilli	Lactobacillales	Streptococcaceae	Lactococcus	lactis	Lactococcus lactis SMQ-404	Siphovirus	Unclassified	Skunavirus	Lactococcus phage CB20	28625	35.025	58	40	112
	NC_013152	Bacilli	Lactobacillales	Streptococcaceae	Lactococcus	lactis	Lactococcus lactis SMQ-404	Siphovirus	Unclassified	Skunavirus	Lactococcus phage CB14	29459	34.804	56	39	122
	NC_013153	Bacilli	Lactobacillales	Streptococcaceae	Lactococcus	lactis	Lactococcus lactis SMQ-404	Siphovirus	Unclassified	Skunavirus	Lactococcus phage CB19	28643	35.146	61	39	116
	NC_013154	Bacilli	Lactobacillales	Streptococcaceae	Lactococcus	lactis	Lactococcus lactis SMQ-404	Siphovirus	Unclassified	Skunavirus	Lactococcus phage CB20	28625	35.025	58	40	112
	NC_013155	Bacilli	Lactobacillales	Streptococcaceae	Lactococcus	lactis	Lactococcus lactis SMQ-404	Siphovirus	Unclassified	Skunavirus	Lactococcus phage CB13	32182	34.7	62	45	133
	NC_028900	Bacilli	Lactobacillales	Streptococcaceae	Lactococcus	lactis	Lactococcus lactis SMQ-404	Siphovirus	Unclassified	Skunavirus	Lactococcus phage SL4	28144	34.967	54	30	112
	EU081845	Bacilli	Lactobacillales	Streptococcaceae	Lactococcus	lactis	Lactococcus lactis SMQ-450	Siphovirus	Unclassified	Fremauxvirus	Lactococcus phage 1706	55597	33.689	56	53	130
	DQ490056	Bacilli	Lactobacillales	Streptococcaceae	Lactococcus	lactis	Lactococcus lactis SMQ-562	Siphovirus	Unclassified	Questintvirus	Lactococcus phage Q54	26537	37.099	106	102	229
	DQ394806	Bacilli	Lactobacillales	Streptococcaceae	Lactococcus	lactis	Lactococcus lactis SMQ-86	Siphovirus	Unclassified	Unclassified	Lactococcus phage ul36.k1	37131	35.709	83	71	183
	DQ394807	Bacilli	Lactobacillales	Streptococcaceae	Lactococcus	lactis	Lactococcus lactis SMQ-86	Siphovirus	Unclassified	Unclassified	Lactococcus phage ul36.k1t1	35594	35.734	79	68	154
	DQ394808	Bacilli	Lactobacillales	Streptococcaceae	Lactococcus	lactis	Lactococcus lactis SMQ-86	Siphovirus	Unclassified	Unclassified	Lactococcus phage ul36.t1	35992	35.989	73	67	146
	DQ394809	Bacilli	Lactobacillales	Streptococcaceae	Lactococcus	lactis	Lactococcus lactis SMQ-86	Siphovirus	Unclassified	Unclassified	Lactococcus phage ul36.t1k1	34897	35.831	73	69	162
	KX456206	Bacilli	Lactobacillales	Streptococcaceae	Lactococcus	lactis	Lactococcus lactis SMQ-86	Siphovirus	Unclassified	Unclassified	Lactococcus phage 28201	34396	35.821	71	70	167
	KX456208	Bacilli	Lactobacillales	Streptococcaceae	Lactococcus	lactis	Lactococcus lactis SMQ-86	Siphovirus	Unclassified	Unclassified	Lactococcus phage 50901	33440	35.592	66	67	158
	KX456209	Bacilli	Lactobacillales	Streptococcaceae	Lactococcus	lactis	Lactococcus lactis SMQ-86	Siphovirus	Unclassified	Unclassified	Lactococcus phage 56701	34117	35.903	71	62	144
	KX456210	Bacilli	Lactobacillales	Streptococcaceae	Lactococcus	lactis	Lactococcus lactis SMQ-86	Siphovirus	Unclassified	Unclassified	Lactococcus phage 62501	34084	35.82	73	73	164
	KX456213	Bacilli	Lactobacillales	Streptococcaceae	Lactococcus	lactis	Lactococcus lactis SMQ-86	Siphovirus	Unclassified	Unclassified	Lactococcus phage 98201	36202	35.951	71	68	149
	NC_031013	Bacilli	Lactobacillales	Streptococcaceae	Lactococcus	lactis	Lactococcus lactis SMQ-86	Siphovirus	Unclassified	Unclassified	Lactococcus phage 28201	34396	35.821	71	70	167
	NC_031064	Bacilli	Lactobacillales	Streptococcaceae	Lactococcus	lactis	Lactococcus lactis SMQ-86	Siphovirus	Unclassified	Unclassified	Lactococcus phage 98201	36202	35.951	71	68	149
	HM029250	Bacilli	Lactobacillales	Streptococcaceae	Lactococcus	lactis	Lactococcus lactis strain ML8	Siphovirus	Unclassified	Audreyjarvisvirus	Lactococcus phage 949	114768	32.689	179	154	421
	NC_015263	Bacilli	Lactobacillales	Streptococcaceae	Lactococcus	lactis	Lactococcus lactis strain ML8	Siphovirus	Unclassified	Audreyjarvisvirus	Lactococcus phage 949	114768	32.689	179	154	421
	AF242738	Bacilli	Lactobacillales	Streptococcaceae	Lactococcus	lactis	Lactococcus lactis subsp. cremoris	Siphovirus	Unclassified	Unclassified	Lactococcus phage phiLC3	32172	35.509	68	39	133
	AP019527	Bacilli	Lactobacillales	Streptococcaceae	Lactococcus	lactis	Lactococcus lactis subsp. cremoris	Siphovirus	Unclassified	Teubervirus	Lactococcus phage phiQ1	59833	34.412	76	60	151
	KC522412	Bacilli	Lactobacillales	Streptococcaceae	Lactococcus	lactis	Lactococcus lactis subsp. cremoris	Siphovirus	Unclassified	Skunavirus	Lactococcus phage CaseusJM1	30692	34.836	60	47	124
	KX346241	Bacilli	Lactobacillales	Streptococcaceae	Lactococcus	lactis	Lactococcus lactis subsp. cremoris	Siphovirus	Unclassified	Skunavirus	Lactococcus phage 3R07S	31192	34.942	74	60	138
	KX346245	Bacilli	Lactobacillales	Streptococcaceae	Lactococcus	lactis	Lactococcus lactis subsp. cremoris	Siphovirus	Unclassified	Skunavirus	Lactococcus phage 10W24	31866	34.912	75	58	148
	KX346246	Bacilli	Lactobacillales	Streptococcaceae	Lactococcus	lactis	Lactococcus lactis subsp. cremoris	Siphovirus	Unclassified	Skunavirus	Lactococcus phage 11W16L	29964	34.752	79	46	140
	MW032477	Bacilli	Lactobacillales	Streptococcaceae	Lactococcus	lactis	Lactococcus lactis subsp. cremoris	Siphovirus	Unclassified	Skunavirus	Lactococcus phage FB14	31042	34.492	62	40	124
	MZ308445	Bacilli	Lactobacillales	Streptococcaceae	Lactococcus	lactis	Lactococcus lactis subsp. cremoris	Siphovirus	Unclassified	Unclassified	Lactococcus phage CAP	38693	36.094	93	71	220
	NC_005822	Bacilli	Lactobacillales	Streptococcaceae	Lactococcus	lactis	Lactococcus lactis subsp. cremoris	Siphovirus	Unclassified	Unclassified	Lactococcus phage phiLC3	32172	35.509	68	39	133
	NC_049351	Bacilli	Lactobacillales	Streptococcaceae	Lactococcus	lactis	Lactococcus lactis subsp. cremoris	Siphovirus	Unclassified	Skunavirus	Lactococcus phage CaseusJM1	30692	34.836	60	47	124
	NC_049805	Bacilli	Lactobacillales	Streptococcaceae	Lactococcus	lactis	Lactococcus lactis subsp. cremoris	Siphovirus	Unclassified	Teubervirus	Lactococcus phage phiQ1	59833	34.412	76	60	151
	KF926093	Bacilli	Lactobacillales	Streptococcaceae	Lactococcus	lactis	Lactococcus lactis subsp. cremoris DPC6860	Siphovirus	Unclassified	Audreyjarvisvirus	Lactococcus phage phiL47	128546	32.532	187	150	397
	NC_023574	Bacilli	Lactobacillales	Streptococcaceae	Lactococcus	lactis	Lactococcus lactis subsp. cremoris DPC6860	Siphovirus	Unclassified	Audreyjarvisvirus	Lactococcus phage phiL47	128546	32.532	187	150	397
	GQ979703	Bacilli	Lactobacillales	Streptococcaceae	Lactococcus	lactis	Lactococcus lactis subsp. cremoris MG1363	Siphovirus	Unclassified	Skunavirus	Lactococcus virus P2	27595	34.727	41	32	109
	NC_042024	Bacilli	Lactobacillales	Streptococcaceae	Lactococcus	lactis	Lactococcus lactis subsp. cremoris MG1363	Siphovirus	Unclassified	Skunavirus	Lactococcus virus P2	27595	34.727	41	32	109
	MN337887	Bacilli	Lactobacillales	Streptococcaceae	Lactococcus	lactis	Lactococcus lactis subsp. cremoris Mo9	Siphovirus	Unclassified	Ceduovirus	Lactococcus phage vB_LacS_15	21006	36.142	45	38	88
	NC_055016	Bacilli	Lactobacillales	Streptococcaceae	Lactococcus	lactis	Lactococcus lactis subsp. cremoris Mo9	Siphovirus	Unclassified	Ceduovirus	Lactococcus phage vB_LacS_15	21006	36.142	45	38	88
	MW041632	Bacilli	Lactobacillales	Streptococcaceae	Lactococcus	lactis	Lactococcus lactis subsp. cremoris SMQ-1021	Siphovirus	Unclassified	Skunavirus	Lactococcus phage FB3	28969	34.789	54	45	125
	MW041633	Bacilli	Lactobacillales	Streptococcaceae	Lactococcus	lactis	Lactococcus lactis subsp. cremoris SMQ-1021	Siphovirus	Unclassified	Skunavirus	Lactococcus phage FB6	30766	34.499	62	39	124
	MW041637	Bacilli	Lactobacillales	Streptococcaceae	Lactococcus	lactis	Lactococcus lactis subsp. cremoris SMQ-1420	Siphovirus	Unclassified	Skunavirus	Lactococcus phage GP13	29126	34.883	57	45	116
	MG309717	Bacilli	Lactobacillales	Streptococcaceae	Lactococcus	lactis	Lactococcus lactis subsp. cremoris SMQ-404	Siphovirus	Unclassified	Skunavirus	Lactococcus phage CB14a	29339	34.783	56	39	122
	MG309718	Bacilli	Lactobacillales	Streptococcaceae	Lactococcus	lactis	Lactococcus lactis subsp. cremoris SMQ-404	Siphovirus	Unclassified	Skunavirus	Lactococcus phage CB14b	29339	34.773	56	39	122
	MW041636	Bacilli	Lactobacillales	Streptococcaceae	Lactococcus	lactis	Lactococcus lactis subsp. cremoris SMQ-491	Siphovirus	Unclassified	Skunavirus	Lactococcus phage RH10	30860	34.112	49	37	102
	MW041639	Bacilli	Lactobacillales	Streptococcaceae	Lactococcus	lactis	Lactococcus lactis subsp. cremoris SMQ-746	Siphovirus	Unclassified	Skunavirus	Lactococcus phage RH6	30299	35.067	69	48	127
	MW041640	Bacilli	Lactobacillales	Streptococcaceae	Lactococcus	lactis	Lactococcus lactis subsp. cremoris SMQ-746	Siphovirus	Unclassified	Skunavirus	Lactococcus phage FB10	30272	35.062	69	48	126
	MW041638	Bacilli	Lactobacillales	Streptococcaceae	Lactococcus	lactis	Lactococcus lactis subsp. cremoris SMQ-747	Siphovirus	Unclassified	Skunavirus	Lactococcus phage GL7	29705	34.25	48	36	112
	MW041634	Bacilli	Lactobacillales	Streptococcaceae	Lactococcus	lactis	Lactococcus lactis subsp. cremoris SMQ-999	Siphovirus	Unclassified	Skunavirus	Lactococcus phage GP14	29200	34.575	55	40	131
	MW041635	Bacilli	Lactobacillales	Streptococcaceae	Lactococcus	lactis	Lactococcus lactis subsp. cremoris SMQ-999	Siphovirus	Unclassified	Skunavirus	Lactococcus phage GP15	29166	34.636	59	43	139
	MN534318	Bacilli	Lactobacillales	Streptococcaceae	Lactococcus	lactis	Lactococcus lactis subsp. cremoris TIFN5	Siphovirus	Unclassified	Unclassified	Lactococcus phage proPhi5	41249	35.916	78	82	199
	MN534319	Bacilli	Lactobacillales	Streptococcaceae	Lactococcus	lactis	Lactococcus lactis subsp. cremoris TIFN6	Siphovirus	Unclassified	Unclassified	Lactococcus phage proPhi6	37410	35.405	84	62	206
	MN534320	Bacilli	Lactobacillales	Streptococcaceae	Lactococcus	lactis	Lactococcus lactis subsp. cremoris TIFN7	Siphovirus	Unclassified	Unclassified	Lactococcus phage proPhi7	38158	35.243	68	74	197
	MG779474	Bacilli	Lactobacillales	Streptococcaceae	Lactococcus	lactis	Lactococcus lactis subsp. lactis biovar diacetylactis	Siphovirus	Unclassified	Skunavirus	Lactococcus phage MP1	32575	35.008	84	63	153
	NC_049434	Bacilli	Lactobacillales	Streptococcaceae	Lactococcus	lactis	Lactococcus lactis subsp. lactis biovar diacetylactis	Siphovirus	Unclassified	Skunavirus	Lactococcus phage MP1	32575	35.008	84	63	153
	KX346236	Bacilli	Lactobacillales	Streptococcaceae	Lactococcus	lactis	Lactococcus lactis subsp. lactis bv. diacetylactis	Siphovirus	Unclassified	Skunavirus	Lactococcus phage 2R14S	30165	34.782	64	54	129
	KX346237	Bacilli	Lactobacillales	Streptococcaceae	Lactococcus	lactis	Lactococcus lactis subsp. lactis bv. diacetylactis	Siphovirus	Unclassified	Skunavirus	Lactococcus phage 2R15M	31632	34.914	78	60	149
	KX346238	Bacilli	Lactobacillales	Streptococcaceae	Lactococcus	lactis	Lactococcus lactis subsp. lactis bv. diacetylactis	Siphovirus	Unclassified	Skunavirus	Lactococcus phage 2R15S	32505	34.795	70	56	143
	KX346239	Bacilli	Lactobacillales	Streptococcaceae	Lactococcus	lactis	Lactococcus lactis subsp. lactis bv. diacetylactis	Siphovirus	Unclassified	Skunavirus	Lactococcus phage 2R15S2	31468	34.966	79	60	142
	KX346240	Bacilli	Lactobacillales	Streptococcaceae	Lactococcus	lactis	Lactococcus lactis subsp. lactis bv. diacetylactis	Siphovirus	Unclassified	Skunavirus	Lactococcus phage 2R06A	31627	35.207	79	55	143
	KX346242	Bacilli	Lactobacillales	Streptococcaceae	Lactococcus	lactis	Lactococcus lactis subsp. lactis bv. diacetylactis	Siphovirus	Unclassified	Skunavirus	Lactococcus phage 8R06S	31034	34.9	71	45	136
	KX346243	Bacilli	Lactobacillales	Streptococcaceae	Lactococcus	lactis	Lactococcus lactis subsp. lactis bv. diacetylactis	Siphovirus	Unclassified	Skunavirus	Lactococcus phage 6W06	32793	34.87	73	59	146
	KX346244	Bacilli	Lactobacillales	Streptococcaceae	Lactococcus	lactis	Lactococcus lactis subsp. lactis bv. diacetylactis	Siphovirus	Unclassified	Skunavirus	Lactococcus phage 6W18L	30918	34.834	73	58	144
	KX346247	Bacilli	Lactobacillales	Streptococcaceae	Lactococcus	lactis	Lactococcus lactis subsp. lactis bv. diacetylactis	Siphovirus	Unclassified	Skunavirus	Lactococcus phage 17W11	30984	34.937	76	55	140
	KX346248	Bacilli	Lactobacillales	Streptococcaceae	Lactococcus	lactis	Lactococcus lactis subsp. lactis bv. diacetylactis	Siphovirus	Unclassified	Skunavirus	Lactococcus phage 17W12M	33017	34.888	74	59	147
	KX346249	Bacilli	Lactobacillales	Streptococcaceae	Lactococcus	lactis	Lactococcus lactis subsp. lactis bv. diacetylactis	Siphovirus	Unclassified	Skunavirus	Lactococcus phage 16W23	32477	34.76	65	46	153
	KX346250	Bacilli	Lactobacillales	Streptococcaceae	Lactococcus	lactis	Lactococcus lactis subsp. lactis bv. diacetylactis	Siphovirus	Unclassified	Skunavirus	Lactococcus phage MW18S	31877	34.774	62	45	145
	NC_049373	Bacilli	Lactobacillales	Streptococcaceae	Lactococcus	lactis	Lactococcus lactis subsp. lactis bv. diacetylactis	Siphovirus	Unclassified	Skunavirus	Lactococcus phage 16W23	32477	34.76	65	46	153
	MN534316	Bacilli	Lactobacillales	Streptococcaceae	Lactococcus	lactis	Lactococcus lactis subsp. lactis bv. diacetylactis TIFN2	Siphovirus	Unclassified	Unclassified	Lactococcus phage proPhi2	36976	35.607	99	63	179
	MN534317	Bacilli	Lactobacillales	Streptococcaceae	Lactococcus	lactis	Lactococcus lactis subsp. lactis bv. diacetylactis TIFN4	Siphovirus	Unclassified	Unclassified	Lactococcus phage proPhi4	36976	35.607	99	63	179
	NC_002666	Bacilli	Lactobacillales	Streptococcaceae	Lactococcus	lactis	Lactococcus lactis subsp. lactis IL1403	Siphovirus	Unclassified	Unclassified	Lactococcus phage bIL285	35538	35.188	76	59	180
	NC_002667	Bacilli	Lactobacillales	Streptococcaceae	Lactococcus	lactis	Lactococcus lactis subsp. lactis Il1403	Siphovirus	Unclassified	Unclassified	Lactococcus phage bIL286	41834	35.323	107	73	168
	NC_002668	Bacilli	Lactobacillales	Streptococcaceae	Lactococcus	lactis	Lactococcus lactis subsp. lactis Il1403	Siphovirus	Unclassified	Unclassified	Lactococcus phage bIL309	36949	35.679	86	77	189
	NC_008363	Bacilli	Lactobacillales	Streptococcaceae	Lactococcus	lactis	Lactococcus lactis subsp. lactis Il1403	Siphovirus	Unclassified	Skunavirus	Lactococcus phage P008	28538	34.68	57	37	108
	MN552147	Bacilli	Lactobacillales	Lactobacillaceae	Leuconostoc	mesenteroides	Leuconostoc mesenteroides	Siphovirus	Unclassified	Unaquatrovirus	Leuconostoc phage P974	27942	36.032	71	77	191
	GQ451696	Bacilli	Lactobacillales	Lactobacillaceae	Leuconostoc	mesenteroides	Leuconostoc mesenteroides 1-A4	Siphovirus	Unclassified	Unaquatrovirus	Leuconostoc phage 1-A4	29508	36.146	87	86	216
	NC_027987	Bacilli	Lactobacillales	Lactobacillaceae	Leuconostoc	mesenteroides	Leuconostoc mesenteroides 1-A4	Siphovirus	Unclassified	Unaquatrovirus	Leuconostoc phage 1-A4	29508	36.146	87	86	216
	KC013027	Bacilli	Lactobacillales	Lactobacillaceae	Leuconostoc	mesenteroides	Leuconostoc mesenteroides LN05	Siphovirus	Unclassified	Unaquatrovirus	Leuconostoc phage LN34	28022	35.972	69	76	177
	KC013028	Bacilli	Lactobacillales	Lactobacillaceae	Leuconostoc	mesenteroides	Leuconostoc mesenteroides LN05	Siphovirus	Unclassified	Unaquatrovirus	Leuconostoc phage phiLNTR2	28336	36.014	79	83	190
	KC013029	Bacilli	Lactobacillales	Lactobacillaceae	Leuconostoc	mesenteroides	Leuconostoc mesenteroides LN05	Siphovirus	Unclassified	Unaquatrovirus	Leuconostoc phage phiLNTR3	28015	36.052	76	82	187
	NC_024378	Bacilli	Lactobacillales	Lactobacillaceae	Leuconostoc	mesenteroides	Leuconostoc mesenteroides LN05	Siphovirus	Unclassified	Unaquatrovirus	Leuconostoc phage phiLNTR3	28015	36.052	76	82	187
	NC_024388	Bacilli	Lactobacillales	Lactobacillaceae	Leuconostoc	mesenteroides	Leuconostoc mesenteroides LN05	Siphovirus	Unclassified	Unaquatrovirus	Leuconostoc phage LN34	28022	35.972	69	76	177
	NC_024389	Bacilli	Lactobacillales	Lactobacillaceae	Leuconostoc	mesenteroides	Leuconostoc mesenteroides LN05	Siphovirus	Unclassified	Unaquatrovirus	Leuconostoc phage phiLNTR2	28336	36.014	79	83	190
	KC013026	Bacilli	Lactobacillales	Lactobacillaceae	Leuconostoc	mesenteroides	Leuconostoc mesenteroides LN25	Siphovirus	Unclassified	Unaquatrovirus	Leuconostoc phage LN25	28427	36.191	104	88	222
	NC_024386	Bacilli	Lactobacillales	Lactobacillaceae	Leuconostoc	mesenteroides	Leuconostoc mesenteroides LN25	Siphovirus	Unclassified	Unaquatrovirus	Leuconostoc phage LN25	28427	36.191	104	88	222
	JQ659259	Bacilli	Lactobacillales	Lactobacillaceae	Leuconostoc	mesenteroides	Leuconostoc mesenteroides subsp. dextranicum A1 (LMGT 3752)	Podovirus	Unclassified	Limdunavirus	Leuconostoc phage Lmd1	26201	36.403	62	74	176
	NC_018273	Bacilli	Lactobacillales	Lactobacillaceae	Leuconostoc	mesenteroides	Leuconostoc mesenteroides subsp. dextranicum A1 (LMGT 3752)	Podovirus	Unclassified	Limdunavirus	Leuconostoc phage Lmd1	26201	36.403	62	74	176
	KX578044	Bacilli	Lactobacillales	Lactobacillaceae	Leuconostoc	mesenteroides	Leuconostoc mesenteroides subsp. mesenteroides C19A	Siphovirus	Unclassified	Unaquatrovirus	Leuconostoc phage CHA	28142	35.992	75	82	186
	KX578043	Bacilli	Lactobacillales	Lactobacillaceae	Leuconostoc	mesenteroides	Leuconostoc mesenteroides subsp. mesenteroides C19B	Siphovirus	Unclassified	Unaquatrovirus	Leuconostoc phage CHB	28265	35.946	77	75	176
	KX578042	Bacilli	Lactobacillales	Lactobacillaceae	Leuconostoc	mesenteroides	Leuconostoc mesenteroides subsp. mesenteroides D4b	Siphovirus	Unclassified	Unaquatrovirus	Leuconostoc phage Ln-7	28093	36.301	99	85	216
	NC_054988	Bacilli	Lactobacillales	Lactobacillaceae	Leuconostoc	mesenteroides	Leuconostoc mesenteroides subsp. mesenteroides D4b	Siphovirus	Unclassified	Unaquatrovirus	Leuconostoc phage Ln-7	28093	36.301	99	85	216
	KM262191	Bacilli	Lactobacillales	Lactobacillaceae	Leuconostoc	mesenteroides	Leuconostoc mesenteroides subsp. mesenteroides D6a	Siphovirus	Unclassified	Unaquatrovirus	Leuconostoc phage Ln-8	28921	36.14	102	87	224
	NC_027377	Bacilli	Lactobacillales	Lactobacillaceae	Leuconostoc	mesenteroides	Leuconostoc mesenteroides subsp. mesenteroides D6a	Siphovirus	Unclassified	Unaquatrovirus	Leuconostoc phage Ln-8	28921	36.14	102	87	224
	KM262192	Bacilli	Lactobacillales	Lactobacillaceae	Leuconostoc	mesenteroides	Leuconostoc mesenteroides subsp. mesenteroides L79-1	Siphovirus	Unclassified	Unaquatrovirus	Leuconostoc phage Ln-9	28527	36.439	96	84	224
	NC_027358	Bacilli	Lactobacillales	Lactobacillaceae	Leuconostoc	mesenteroides	Leuconostoc mesenteroides subsp. mesenteroides L79-1	Siphovirus	Unclassified	Unaquatrovirus	Leuconostoc phage Ln-9	28527	36.439	96	84	224
	OM293948	Bacilli	Lactobacillales	Lactobacillaceae	Levilactobacillus	brevis	Levilactobacillus brevis KACC 11433	Myovirus	Herelleviridae	Tybeckvirus	Levilactobacillus phage ENFP1	138676	32.484	122	94	261
	OL963531	Bacilli	Lactobacillales	Lactobacillaceae	Limosilactobacillus	fermentum	Limosilactobacillus fermentum	Siphovirus	Unclassified	Unclassified	Lactobacillus phage ADMH18Phi4	2270	45.551	9	11	25
	DQ003638	Bacilli	Bacillales	Listeriaceae	Listeria	monocytogenes	Listeria monocytogenes	Myovirus	Herelleviridae	Pecentumvirus	Listeria phage A511	137619	35.929	213	147	411
	DQ004855	Bacilli	Bacillales	Listeriaceae	Listeria	monocytogenes	Listeria monocytogenes	Myovirus	Herelleviridae	Pecentumvirus	Listeria phage P100	131384	36.039	200	145	366
	KJ094029	Bacilli	Bacillales	Listeriaceae	Listeria	monocytogenes	Listeria monocytogenes	Myovirus	Herelleviridae	Pecentumvirus	Listeria phage LP-064	135279	35.926	209	144	390
	KJ094030	Bacilli	Bacillales	Listeriaceae	Listeria	monocytogenes	Listeria monocytogenes	Myovirus	Herelleviridae	Pecentumvirus	Listeria phage LP-083-2	135831	35.868	206	150	366
	KJ094031	Bacilli	Bacillales	Listeriaceae	Listeria	monocytogenes	Listeria monocytogenes	Myovirus	Herelleviridae	Pecentumvirus	Listeria phage LP-124	135764	35.874	206	150	366
	KJ094033	Bacilli	Bacillales	Listeriaceae	Listeria	monocytogenes	Listeria monocytogenes	Myovirus	Herelleviridae	Pecentumvirus	Listeria phage LP-048	133048	35.966	201	140	377
	KJ535721	Bacilli	Bacillales	Listeriaceae	Listeria	monocytogenes	Listeria monocytogenes	Myovirus	Herelleviridae	Pecentumvirus	Listeria phage List-36	131952	36.013	184	137	381
	KJ535722	Bacilli	Bacillales	Listeriaceae	Listeria	monocytogenes	Listeria monocytogenes	Myovirus	Herelleviridae	Pecentumvirus	Listeria phage LMSP-25	138036	35.87	195	154	372
	KJ586794	Bacilli	Bacillales	Listeriaceae	Listeria	monocytogenes	Listeria monocytogenes	Myovirus	Herelleviridae	Pecentumvirus	Listeria phage LMTA-34	138036	35.87	195	154	372
	KJ586795	Bacilli	Bacillales	Listeriaceae	Listeria	monocytogenes	Listeria monocytogenes	Myovirus	Herelleviridae	Pecentumvirus	Listeria phage LMTA-94	136468	35.841	213	150	380
	KJ591604	Bacilli	Bacillales	Listeriaceae	Listeria	monocytogenes	Listeria monocytogenes	Myovirus	Herelleviridae	Pecentumvirus	Listeria phage LMTA-148	132541	36.027	190	139	357
	KJ591605	Bacilli	Bacillales	Listeriaceae	Listeria	monocytogenes	Listeria monocytogenes	Myovirus	Herelleviridae	Pecentumvirus	Listeria phage LMTA-57	136589	35.848	194	146	365
	KM373208	Bacilli	Bacillales	Listeriaceae	Listeria	monocytogenes	Listeria monocytogenes	Myovirus	Herelleviridae	Pecentumvirus	Listeria phage WIL-1	134369	35.988	205	137	377
	MK792752	Bacilli	Bacillales	Listeriaceae	Listeria	monocytogenes	Listeria monocytogenes	Myovirus	Herelleviridae	Pecentumvirus	Listeria phage vB-LmoM-SH3-3	136801	36.044	207	154	387
	MT178766	Bacilli	Bacillales	Listeriaceae	Listeria	monocytogenes	Listeria monocytogenes	Myovirus	Herelleviridae	Pecentumvirus	Listeria phage P100plus	135028	35.91	204	148	372
	MT178767	Bacilli	Bacillales	Listeriaceae	Listeria	monocytogenes	Listeria monocytogenes	Myovirus	Herelleviridae	Pecentumvirus	Listeria phage P200	135029	35.906	204	148	369
	MT668623	Bacilli	Bacillales	Listeriaceae	Listeria	monocytogenes	Listeria monocytogenes	Myovirus	Herelleviridae	Pecentumvirus	Listeria phage LP-Mix_6.1	136804	35.929	207	146	393
	MT668624	Bacilli	Bacillales	Listeriaceae	Listeria	monocytogenes	Listeria monocytogenes	Myovirus	Herelleviridae	Pecentumvirus	Listeria phage LP-Mix_6.2	138470	35.876	209	147	400
	NC_007610	Bacilli	Bacillales	Listeriaceae	Listeria	monocytogenes	Listeria monocytogenes	Myovirus	Herelleviridae	Pecentumvirus	Listeria phage P100	131384	36.039	200	145	366
	NC_009811	Bacilli	Bacillales	Listeriaceae	Listeria	monocytogenes	Listeria monocytogenes	Myovirus	Herelleviridae	Pecentumvirus	Listeria phage A511	137619	35.929	213	147	411
	NC_024359	Bacilli	Bacillales	Listeriaceae	Listeria	monocytogenes	Listeria monocytogenes	Myovirus	Herelleviridae	Pecentumvirus	Listeria phage LP-048	133048	35.966	201	140	377
	NC_024360	Bacilli	Bacillales	Listeriaceae	Listeria	monocytogenes	Listeria monocytogenes	Myovirus	Herelleviridae	Pecentumvirus	Listeria phage LMSP-25	138036	35.87	195	154	372
	NC_024364	Bacilli	Bacillales	Listeriaceae	Listeria	monocytogenes	Listeria monocytogenes	Myovirus	Herelleviridae	Pecentumvirus	Listeria phage List-36	131952	36.013	184	137	381
	NC_024383	Bacilli	Bacillales	Listeriaceae	Listeria	monocytogenes	Listeria monocytogenes	Myovirus	Herelleviridae	Pecentumvirus	Listeria phage LP-083-2	135831	35.868	206	150	366
	NC_024787	Bacilli	Bacillales	Listeriaceae	Listeria	monocytogenes	Listeria monocytogenes	Myovirus	Herelleviridae	Pecentumvirus	Listeria phage LMTA-148	132541	36.027	190	139	357
	NC_025440	Bacilli	Bacillales	Listeriaceae	Listeria	monocytogenes	Listeria monocytogenes	Myovirus	Herelleviridae	Pecentumvirus	Listeria phage WIL-1	134369	35.988	205	137	377
	NC_041862	Bacilli	Bacillales	Listeriaceae	Listeria	monocytogenes	Listeria monocytogenes	Myovirus	Herelleviridae	Pecentumvirus	Listeria phage LP-064	135279	35.926	209	144	390
	NC_042048	Bacilli	Bacillales	Listeriaceae	Listeria	monocytogenes	Listeria monocytogenes	Myovirus	Herelleviridae	Pecentumvirus	Listeria phage LMTA-34	138036	35.87	195	154	372
	NC_047745	Bacilli	Bacillales	Listeriaceae	Listeria	monocytogenes	Listeria monocytogenes	Myovirus	Herelleviridae	Pecentumvirus	Listeria phage LP-124	135764	35.874	206	150	366
	NC_047871	Bacilli	Bacillales	Listeriaceae	Listeria	monocytogenes	Listeria monocytogenes	Myovirus	Herelleviridae	Pecentumvirus	Listeria phage LMTA-57	136589	35.848	194	146	365
	NC_047872	Bacilli	Bacillales	Listeriaceae	Listeria	monocytogenes	Listeria monocytogenes	Myovirus	Herelleviridae	Pecentumvirus	Listeria phage LMTA-94	136468	35.841	213	150	380
	OR088597	Bacilli	Bacillales	Listeriaceae	Listeria	monocytogenes	Listeria monocytogenes	Myovirus	Herelleviridae	Pecentumvirus	Listeria phage cka15	137077	35.869	201	130	378
	OR125582	Bacilli	Bacillales	Listeriaceae	Listeria	monocytogenes	Listeria monocytogenes	Myovirus	Herelleviridae	Pecentumvirus	Listeria phage cka4	135569	35.884	199	133	370
	OR125583	Bacilli	Bacillales	Listeriaceae	Listeria	monocytogenes	Listeria monocytogenes	Myovirus	Herelleviridae	Pecentumvirus	Listeria phage cka8	136076	35.987	193	148	393
	OR125584	Bacilli	Bacillales	Listeriaceae	Listeria	monocytogenes	Listeria monocytogenes	Myovirus	Herelleviridae	Pecentumvirus	Listeria phage cka11	136461	35.985	199	146	384
	OR125585	Bacilli	Bacillales	Listeriaceae	Listeria	monocytogenes	Listeria monocytogenes	Myovirus	Herelleviridae	Pecentumvirus	Listeria phage cka14	136920	35.987	200	148	384
	OR125586	Bacilli	Bacillales	Listeriaceae	Listeria	monocytogenes	Listeria monocytogenes	Myovirus	Herelleviridae	Pecentumvirus	Listeria phage cka16	133868	35.917	197	130	367
	OR125587	Bacilli	Bacillales	Listeriaceae	Listeria	monocytogenes	Listeria monocytogenes	Myovirus	Herelleviridae	Pecentumvirus	Listeria phage cka17	134199	35.911	197	130	367
	OR125588	Bacilli	Bacillales	Listeriaceae	Listeria	monocytogenes	Listeria monocytogenes	Myovirus	Herelleviridae	Pecentumvirus	Listeria phage cka18	133639	35.923	195	129	356
	AJ242593	Bacilli	Bacillales	Listeriaceae	Listeria	monocytogenes	Listeria monocytogenes	Siphovirus	Unclassified	Unclassified	Listeria phage A118	40834	36.107	184	150	387
	DQ003637	Bacilli	Bacillales	Listeriaceae	Listeria	monocytogenes	Listeria monocytogenes	Siphovirus	Unclassified	Unclassified	Listeria phage A500	38867	36.684	203	146	420
	DQ003639	Bacilli	Bacillales	Listeriaceae	Listeria	monocytogenes	Listeria monocytogenes	Myovirus	Unclassified	Jelitavirus	Listeria phage B025	42653	35.1	142	100	307
	DQ003640	Bacilli	Bacillales	Listeriaceae	Listeria	monocytogenes	Listeria monocytogenes	Siphovirus	Unclassified	Unclassified	Listeria phage B054	48172	36.212	196	150	414
	DQ003641	Bacilli	Bacillales	Listeriaceae	Listeria	monocytogenes	Listeria monocytogenes	Siphovirus	Unclassified	Unclassified	Listeria phage P35	35822	40.818	205	171	484
	DQ003642	Bacilli	Bacillales	Listeriaceae	Listeria	monocytogenes	Listeria monocytogenes	Siphovirus	Unclassified	Unclassified	Listeria phage A006	38124	35.497	159	111	301
	KJ094020	Bacilli	Bacillales	Listeriaceae	Listeria	monocytogenes	Listeria monocytogenes	Siphovirus	Unclassified	Homburgvirus	Listeria phage LP-026	67150	36.258	86	90	241
	KJ094021	Bacilli	Bacillales	Listeriaceae	Listeria	monocytogenes	Listeria monocytogenes	Siphovirus	Unclassified	Homburgvirus	Listeria phage LP-114	66676	36.434	101	107	257
	KJ094022	Bacilli	Bacillales	Listeriaceae	Listeria	monocytogenes	Listeria monocytogenes	Siphovirus	Unclassified	Unclassified	Listeria phage LP-030-3	41156	36.554	249	150	450
	KJ094023	Bacilli	Bacillales	Listeriaceae	Listeria	monocytogenes	Listeria monocytogenes	Siphovirus	Unclassified	Slepowronvirus	Listeria phage LP-101	43767	35.451	158	120	331
	KP399677	Bacilli	Bacillales	Listeriaceae	Listeria	monocytogenes	Listeria monocytogenes	Siphovirus	Unclassified	Unclassified	Listeria phage vB_LmoS_188	38392	35.872	196	123	334
	KP399678	Bacilli	Bacillales	Listeriaceae	Listeria	monocytogenes	Listeria monocytogenes	Siphovirus	Unclassified	Unclassified	Listeria phage vB_LmoS_293	40759	36.861	245	159	465
	MZ361825	Bacilli	Bacillales	Listeriaceae	Listeria	monocytogenes	Listeria monocytogenes	Siphovirus	Unclassified	Unclassified	Listeria phage vB_LmoS_P9	36798	36.673	208	144	412
	NC_003216	Bacilli	Bacillales	Listeriaceae	Listeria	monocytogenes	Listeria monocytogenes	Siphovirus	Unclassified	Unclassified	Listeria phage A118	40834	36.107	184	150	387
	NC_009810	Bacilli	Bacillales	Listeriaceae	Listeria	monocytogenes	Listeria monocytogenes	Siphovirus	Unclassified	Unclassified	Listeria phage A500	38867	36.684	203	146	420
	NC_009812	Bacilli	Bacillales	Listeriaceae	Listeria	monocytogenes	Listeria monocytogenes	Myovirus	Unclassified	Jelitavirus	Listeria phage B025	42653	35.1	142	100	307
	NC_009813	Bacilli	Bacillales	Listeriaceae	Listeria	monocytogenes	Listeria monocytogenes	Siphovirus	Unclassified	Unclassified	Listeria phage B054	48172	36.212	196	150	414
	NC_009814	Bacilli	Bacillales	Listeriaceae	Listeria	monocytogenes	Listeria monocytogenes	Siphovirus	Unclassified	Unclassified	Listeria phage P35	35822	40.818	205	171	484
	NC_009815	Bacilli	Bacillales	Listeriaceae	Listeria	monocytogenes	Listeria monocytogenes	Siphovirus	Unclassified	Unclassified	Listeria phage A006	38124	35.497	159	111	301
	NC_024375	Bacilli	Bacillales	Listeriaceae	Listeria	monocytogenes	Listeria monocytogenes	Siphovirus	Unclassified	Homburgvirus	Listeria phage LP-026	67150	36.258	86	90	241
	NC_024384	Bacilli	Bacillales	Listeriaceae	Listeria	monocytogenes	Listeria monocytogenes	Siphovirus	Unclassified	Unclassified	Listeria phage LP-030-3	41156	36.554	249	150	450
	NC_024387	Bacilli	Bacillales	Listeriaceae	Listeria	monocytogenes	Listeria monocytogenes	Siphovirus	Unclassified	Slepowronvirus	Listeria phage LP-101	43767	35.451	158	120	331
	NC_024392	Bacilli	Bacillales	Listeriaceae	Listeria	monocytogenes	Listeria monocytogenes	Siphovirus	Unclassified	Homburgvirus	Listeria phage LP-114	66676	36.434	101	107	257
	NC_028871	Bacilli	Bacillales	Listeriaceae	Listeria	monocytogenes	Listeria monocytogenes	Siphovirus	Unclassified	Unclassified	Listeria phage vB_LmoS_188	38392	35.872	196	123	334
	NC_028929	Bacilli	Bacillales	Listeriaceae	Listeria	monocytogenes	Listeria monocytogenes	Siphovirus	Unclassified	Unclassified	Listeria phage vB_LmoS_293	40759	36.861	245	159	465
	OK283618	Bacilli	Bacillales	Listeriaceae	Listeria	monocytogenes	Listeria monocytogenes	Siphovirus	Unclassified	Unclassified	Listeria phage LPML1	87038	38.707	110	108	251
	OP894077	Bacilli	Bacillales	Listeriaceae	Listeria	monocytogenes	Listeria monocytogenes	Siphovirus	Unclassified	Unclassified	Listeria phage HS5	39936	36.313	227	167	409
	ON456151	Bacilli	Bacillales	Listeriaceae	Listeria	monocytogenes	Listeria monocytogenes ATCC 19115	Siphovirus	Unclassified	Unclassified	Listeria phage HB17054	42079	36.721	257	172	462
	MN128594	Bacilli	Bacillales	Listeriaceae	Listeria	monocytogenes	Listeria monocytogenes FSL F6-367	Myovirus	Herelleviridae	Pecentumvirus	Listeria phage LP-066	138918	35.833	211	151	376
	MN128593	Bacilli	Bacillales	Listeriaceae	Listeria	monocytogenes	Listeria monocytogenes FSL F6-367	Siphovirus	Unclassified	Homburgvirus	Listeria phage LP-031	65468	36.41	96	98	241
	MN904502	Bacilli	Bacillales	Listeriaceae	Listeria	monocytogenes	Listeria monocytogenes FSL F6-367	Siphovirus	Unclassified	Homburgvirus	Listeria phage LP-018	65284	36.395	86	93	234
	MT500540	Bacilli	Bacillales	Listeriaceae	Listeria	monocytogenes	Listeria monocytogenes HM00113468	Siphovirus	Unclassified	Slepowronvirus	Listeria phage LP-HM00113468	40298	35.488	141	107	310
	NC_049900	Bacilli	Bacillales	Listeriaceae	Listeria	monocytogenes	Listeria monocytogenes HM00113468	Siphovirus	Unclassified	Slepowronvirus	Listeria phage LP-HM00113468	40298	35.488	141	107	310
	MN114082	Bacilli	Bacillales	Listeriaceae	Listeria	monocytogenes	Listeria monocytogenes J1-208	Siphovirus	Unclassified	Homburgvirus	Listeria phage LP-010	64629	36.409	93	98	240
	MN114083	Bacilli	Bacillales	Listeriaceae	Listeria	monocytogenes	Listeria monocytogenes J1-208	Siphovirus	Unclassified	Homburgvirus	Listeria phage LP-013	65660	36.346	90	101	244
	OP779214	Bacilli	Bacillales	Listeriaceae	Listeria	monocytogenes	Listeria monocytogenes LM 71	Siphovirus	Unclassified	Slepowronvirus	Listeria phage LP-P111	43578	35.027	164	117	307
	MN172529	Bacilli	Bacillales	Listeriaceae	Listeria	monocytogenes	Listeria monocytogenes MACK	Myovirus	Herelleviridae	Pecentumvirus	Listeria phage LP-039	136234	35.914	204	141	385
	AJ312240	Bacilli	Bacillales	Listeriaceae	Listeria	monocytogenes	Listeria monocytogenes ScottA	Podovirus	Unclassified	Psavirus	Listeria phage PSA	37618	34.725	108	84	245
	NC_003291	Bacilli	Bacillales	Listeriaceae	Listeria	monocytogenes	Listeria monocytogenes ScottA	Podovirus	Unclassified	Psavirus	Listeria phage PSA	37618	34.725	108	84	245
	MT438761	Bacilli	Bacillales	Listeriaceae	Listeria	monocytogenes	Listeria monocytogenes strain 3053 serotype 1/2a	Myovirus	Herelleviridae	Pecentumvirus	Listeria virus P61	136485	35.922	204	155	381
	AB903967	Bacilli	Bacillales	Staphylococcaceae	Staphylococcus	aureus	Staphylococcus aureus	Myovirus	Herelleviridae	Kayvirus	Staphylococcus phage phiSA12	142094	30.31	61	39	134
	EU136189	Bacilli	Bacillales	Staphylococcaceae	Staphylococcus	aureus	Staphylococcus aureus	Podovirus	Rountreeviridae	Rosenblumvirus	Staphylococcus phage SAP-2	17938	28.944	19	31	68
	FR852584	Bacilli	Bacillales	Staphylococcaceae	Staphylococcus	aureus	Staphylococcus aureus	Myovirus	Herelleviridae	Kayvirus	Staphylococcus phage ISP	138339	30.422	64	37	127
	HF937074	Bacilli	Bacillales	Staphylococcaceae	Staphylococcus	aureus	Staphylococcus aureus	Podovirus	Rountreeviridae	Rosenblumvirus	Staphylococcus phage PSa3	17602	29.588	24	30	75
	HQ163896	Bacilli	Bacillales	Staphylococcaceae	Staphylococcus	aureus	Staphylococcus aureus	Myovirus	Herelleviridae	Kayvirus	Staphylococcus phage Sb1	127188	30.475	63	38	119
	JQ686190	Bacilli	Bacillales	Staphylococcaceae	Staphylococcus	aureus	Staphylococcus aureus	Myovirus	Herelleviridae	Kayvirus	Staphylococcus phage G15	139806	30.228	65	37	141
	JX194239	Bacilli	Bacillales	Staphylococcaceae	Staphylococcus	aureus	Staphylococcus aureus	Myovirus	Herelleviridae	Silviavirus	Staphylococcus phage SA11	136326	30.038	76	52	119
	JX878671	Bacilli	Bacillales	Staphylococcaceae	Staphylococcus	aureus	Staphylococcus aureus	Myovirus	Herelleviridae	Kayvirus	Staphylococcus phage JD007	141836	30.371	68	38	132
	KF766114	Bacilli	Bacillales	Staphylococcaceae	Staphylococcus	aureus	Staphylococcus aureus	Myovirus	Herelleviridae	Kayvirus	Staphylococcus phage K	148317	30.386	64	39	135
	KP687431	Bacilli	Bacillales	Staphylococcaceae	Staphylococcus	aureus	Staphylococcus aureus	Myovirus	Herelleviridae	Kayvirus	Staphylococcus phage IME-SA1	140218	30.328	63	37	128
	KP687432	Bacilli	Bacillales	Staphylococcaceae	Staphylococcus	aureus	Staphylococcus aureus	Myovirus	Herelleviridae	Kayvirus	Staphylococcus phage IME-SA2	140906	30.328	64	37	129
	KP881332	Bacilli	Bacillales	Staphylococcaceae	Staphylococcus	aureus	Staphylococcus aureus	Myovirus	Herelleviridae	Silviavirus	Staphylococcus phage Stau2	133798	29.974	79	53	110
	KR902361	Bacilli	Bacillales	Staphylococcaceae	Staphylococcus	aureus	Staphylococcus aureus	Myovirus	Herelleviridae	Kayvirus	Staphylococcus phage IME-SA118	139750	30.323	63	37	128
	KR908644	Bacilli	Bacillales	Staphylococcaceae	Staphylococcus	aureus	Staphylococcus aureus	Myovirus	Herelleviridae	Kayvirus	Staphylococcus phage IME-SA119	141028	30.326	64	37	130
	KU992911	Bacilli	Bacillales	Staphylococcaceae	Staphylococcus	aureus	Staphylococcus aureus	Podovirus	Rountreeviridae	Rosenblumvirus	Staphylococcus phage SLPW	17861	29.354	27	29	70
	KY000084	Bacilli	Bacillales	Staphylococcaceae	Staphylococcus	aureus	Staphylococcus aureus	Podovirus	Rountreeviridae	Rosenblumvirus	Staphylococcus phage SCH1	18023	29.34	31	28	63
	KY000085	Bacilli	Bacillales	Staphylococcaceae	Staphylococcus	aureus	Staphylococcus aureus	Podovirus	Rountreeviridae	Rosenblumvirus	Staphylococcus phage SCH111	18018	29.348	31	28	63
	KY779848	Bacilli	Bacillales	Staphylococcaceae	Staphylococcus	aureus	Staphylococcus aureus	Myovirus	Herelleviridae	Silviavirus	Staphylococcus phage qdsa001	135563	29.858	73	48	108
	LC492751	Bacilli	Bacillales	Staphylococcaceae	Staphylococcus	aureus	Staphylococcus aureus	Myovirus	Herelleviridae	Silviavirus	Staphylococcus phage KSAP7	137950	29.874	82	54	116
	LC492752	Bacilli	Bacillales	Staphylococcaceae	Staphylococcus	aureus	Staphylococcus aureus	Myovirus	Herelleviridae	Silviavirus	Staphylococcus phage KSAP11	138307	29.878	82	54	116
	LC574321	Bacilli	Bacillales	Staphylococcaceae	Staphylococcus	aureus	Staphylococcus aureus	Myovirus	Herelleviridae	Kayvirus	Staphylococcus phage SaGU1	140909	30.22	63	42	137
	LC576631	Bacilli	Bacillales	Staphylococcaceae	Staphylococcus	aureus	Staphylococcus aureus	Myovirus	Herelleviridae	Silviavirus	Staphylococcus phage vB_SauH_DELF3	136569	33.779	250	223	550
	LC709172	Bacilli	Bacillales	Staphylococcaceae	Staphylococcus	aureus	Staphylococcus aureus	Podovirus	Rountreeviridae	Rosenblumvirus	Staphylococcus phage vB_SauP_JS26	17226	29.136	19	28	65
	MF398190	Bacilli	Bacillales	Staphylococcaceae	Staphylococcus	aureus	Staphylococcus aureus	Myovirus	Herelleviridae	Kayvirus	Staphylococcus phage vB_SauM-fRuSau02	148464	30.223	67	37	133
	MG557618	Bacilli	Bacillales	Staphylococcaceae	Staphylococcus	aureus	Staphylococcus aureus	Myovirus	Herelleviridae	Kayvirus	Staphylococcus phage HSA30	140358	30.18	61	42	134
	MG766218	Bacilli	Bacillales	Staphylococcaceae	Staphylococcus	aureus	Staphylococcus aureus	Podovirus	Rountreeviridae	Rosenblumvirus	Staphylococcus phage vB_SauP_phiAGO1.3	17603	28.955	23	28	55
	MG766219	Bacilli	Bacillales	Staphylococcaceae	Staphylococcus	aureus	Staphylococcus aureus	Podovirus	Rountreeviridae	Rosenblumvirus	Staphylococcus phage vB_SauP_phiAGO1.9	17637	28.962	23	28	55
	MH107118	Bacilli	Bacillales	Staphylococcaceae	Staphylococcus	aureus	Staphylococcus aureus	Podovirus	Rountreeviridae	Rosenblumvirus	Staphylococcus phage CSA13	17034	28.966	19	24	45
	MH159197	Bacilli	Bacillales	Staphylococcaceae	Staphylococcus	aureus	Staphylococcus aureus	Myovirus	Herelleviridae	Kayvirus	Staphylococcus phage VB_SavM_JYL01	141384	30.172	57	40	130
	MK250904	Bacilli	Bacillales	Staphylococcaceae	Staphylococcus	aureus	Staphylococcus aureus	Myovirus	Herelleviridae	Kayvirus	Staphylococcus phage VB-SavM-JYL02	141384	30.18	57	40	130
	MK417514	Bacilli	Bacillales	Staphylococcaceae	Staphylococcus	aureus	Staphylococcus aureus	Myovirus	Herelleviridae	Kayvirus	Staphylococcus virus Sa83	146004	30.314	66	37	132
	MK417515	Bacilli	Bacillales	Staphylococcaceae	Staphylococcus	aureus	Staphylococcus aureus	Myovirus	Herelleviridae	Kayvirus	Staphylococcus virus Sa87	149108	30.332	68	35	141
	MK417516	Bacilli	Bacillales	Staphylococcaceae	Staphylococcus	aureus	Staphylococcus aureus	Myovirus	Herelleviridae	Kayvirus	Staphylococcus phage J-Sa36	148312	30.387	63	39	135
	MK584893	Bacilli	Bacillales	Staphylococcaceae	Staphylococcus	aureus	Staphylococcus aureus	Myovirus	Herelleviridae	Kayvirus	Staphylococcus phage vBSM-A1	140654	30.325	64	37	128
	MK656892	Bacilli	Bacillales	Staphylococcaceae	Staphylococcus	aureus	Staphylococcus aureus	Myovirus	Herelleviridae	Kayvirus	Staphylococcus phage vBSP-A2	136528	30.447	61	38	127
	MK764384	Bacilli	Bacillales	Staphylococcaceae	Staphylococcus	aureus	Staphylococcus aureus	Podovirus	Rountreeviridae	Rosenblumvirus	Staphylococcus phage SA46-CTH2	17505	28.866	17	22	38
	MK903033	Bacilli	Bacillales	Staphylococcaceae	Staphylococcus	aureus	Staphylococcus aureus	Podovirus	Rountreeviridae	Rosenblumvirus	Staphylococcus phage SA44-CTH7	17522	28.867	18	22	38
	MK922546	Bacilli	Bacillales	Staphylococcaceae	Staphylococcus	aureus	Staphylococcus aureus	Podovirus	Rountreeviridae	Rosenblumvirus	Staphylococcus phage SA1-CTA1	17527	28.773	21	24	43
	MK922547	Bacilli	Bacillales	Staphylococcaceae	Staphylococcus	aureus	Staphylococcus aureus	Podovirus	Rountreeviridae	Rosenblumvirus	Staphylococcus phage SA30-CTH2	17545	28.755	22	23	43
	MK922548	Bacilli	Bacillales	Staphylococcaceae	Staphylococcus	aureus	Staphylococcus aureus	Podovirus	Rountreeviridae	Rosenblumvirus	Staphylococcus phage SA46-CTH4	17473	28.764	22	24	43
	MK936475	Bacilli	Bacillales	Staphylococcaceae	Staphylococcus	aureus	Staphylococcus aureus	Podovirus	Rountreeviridae	Rosenblumvirus	Staphylococcus phage SA03-CTH2	17511	28.793	22	23	43
	MK936476	Bacilli	Bacillales	Staphylococcaceae	Staphylococcus	aureus	Staphylococcus aureus	Podovirus	Rountreeviridae	Rosenblumvirus	Staphylococcus phage SA46-CL1	17508	28.81	19	19	39
	MN045228	Bacilli	Bacillales	Staphylococcaceae	Staphylococcus	aureus	Staphylococcus aureus	Myovirus	Herelleviridae	Kayvirus	Staphylococcus phage Maine	141712	30.409	64	37	141
	MN047438	Bacilli	Bacillales	Staphylococcaceae	Staphylococcus	aureus	Staphylococcus aureus	Myovirus	Herelleviridae	Kayvirus	Staphylococcus phage vB_SauM-515A1	148511	30.236	65	37	135
	MN091625	Bacilli	Bacillales	Staphylococcaceae	Staphylococcus	aureus	Staphylococcus aureus	Myovirus	Herelleviridae	Unclassified	Staphylococcus phage PALS_1	138776	30.105	78	50	137
	MN098325	Bacilli	Bacillales	Staphylococcaceae	Staphylococcus	aureus	Staphylococcus aureus	Podovirus	Rountreeviridae	Rosenblumvirus	Staphylococcus phage Portland	17711	29.293	20	25	68
	MN150710	Bacilli	Bacillales	Staphylococcaceae	Staphylococcus	aureus	Staphylococcus aureus	Podovirus	Rountreeviridae	Rosenblumvirus	Staphylococcus phage vB_SauP-436A1	18028	29.343	31	28	63
	MN304941	Bacilli	Bacillales	Staphylococcaceae	Staphylococcus	aureus	Staphylococcus aureus	Myovirus	Herelleviridae	Kayvirus	Staphylococcus phage vB_SauH_IME522	140246	30.192	59	41	134
	MN336261	Bacilli	Bacillales	Staphylococcaceae	Staphylococcus	aureus	Staphylococcus aureus	Myovirus	Herelleviridae	Kayvirus	Staphylococcus phage Sb1_8383	139606	30.399	64	37	128
	MN336262	Bacilli	Bacillales	Staphylococcaceae	Staphylococcus	aureus	Staphylococcus aureus	Myovirus	Herelleviridae	Kayvirus	Staphylococcus phage Sb1M_6168	138231	30.425	64	37	128
	MN336263	Bacilli	Bacillales	Staphylococcaceae	Staphylococcus	aureus	Staphylococcus aureus	Myovirus	Herelleviridae	Kayvirus	Staphylococcus phage Sb1M_9832	138231	30.425	64	37	128
	MT226657	Bacilli	Bacillales	Staphylococcaceae	Staphylococcus	aureus	Staphylococcus aureus	Myovirus	Herelleviridae	Kayvirus	Staphylococcus phage SAM2	137617	30.422	63	37	129
	MT338525	Bacilli	Bacillales	Staphylococcaceae	Staphylococcus	aureus	Staphylococcus aureus	Myovirus	Herelleviridae	Kayvirus	Staphylococcus phage SAM1	147588	30.209	67	36	130
	MT786458	Bacilli	Bacillales	Staphylococcaceae	Staphylococcus	aureus	Staphylococcus aureus	Myovirus	Herelleviridae	Kayvirus	Staphylococcus phage vB_SauH_SAP1	143375	30.161	56	40	143
	MT787017	Bacilli	Bacillales	Staphylococcaceae	Staphylococcus	aureus	Staphylococcus aureus	Myovirus	Herelleviridae	Unclassified	Staphylococcus phage WV	141342	30.574	82	66	156
	MT926124	Bacilli	Bacillales	Staphylococcaceae	Staphylococcus	aureus	Staphylococcus aureus	Podovirus	Rountreeviridae	Rosenblumvirus	Staphylococcus phage Portland	17471	29.569	23	22	72
	MW286254	Bacilli	Bacillales	Staphylococcaceae	Staphylococcus	aureus	Staphylococcus aureus	Podovirus	Rountreeviridae	Rosenblumvirus	Staphylococcus phage TSP	17987	29.427	29	33	64
	MW460250	Bacilli	Bacillales	Staphylococcaceae	Staphylococcus	aureus	Staphylococcus aureus	Myovirus	Herelleviridae	Kayvirus	Staphylococcus phage SAOMS1	140135	30.366	64	37	131
	MW528836	Bacilli	Bacillales	Staphylococcaceae	Staphylococcus	aureus	Staphylococcus aureus	Myovirus	Herelleviridae	Kayvirus	Staphylococcus phage vB_SauH_2002	145076	30.358	66	37	134
	MZ359091	Bacilli	Bacillales	Staphylococcaceae	Staphylococcus	aureus	Staphylococcus aureus	Podovirus	Rountreeviridae	Rosenblumvirus	Staphylococcus phage JPL-50	16927	29.273	19	18	55
	MZ643272	Bacilli	Bacillales	Staphylococcaceae	Staphylococcus	aureus	Staphylococcus aureus	Myovirus	Herelleviridae	Silviavirus	Staphylococcus phage vB_Sau-RP15	139486	29.889	73	54	107
	NC_004679	Bacilli	Bacillales	Staphylococcaceae	Staphylococcus	aureus	Staphylococcus aureus	Podovirus	Rountreeviridae	Rosenblumvirus	Staphylococcus phage P68	18227	29.325	24	25	71
	NC_005880	Bacilli	Bacillales	Staphylococcaceae	Staphylococcus	aureus	Staphylococcus aureus	Myovirus	Herelleviridae	Kayvirus	Staphylococcus phage K	148317	30.386	64	39	135
	NC_007021	Bacilli	Bacillales	Staphylococcaceae	Staphylococcus	aureus	Staphylococcus aureus	Myovirus	Herelleviridae	Twortvirus	Staphylococcus phage Twort	130706	30.261	83	39	135
	NC_007046	Bacilli	Bacillales	Staphylococcaceae	Staphylococcus	aureus	Staphylococcus aureus	Podovirus	Rountreeviridae	Rosenblumvirus	Staphylococcus phage 66	18199	29.287	29	25	64
	NC_007066	Bacilli	Bacillales	Staphylococcaceae	Staphylococcus	aureus	Staphylococcus aureus	Myovirus	Herelleviridae	Kayvirus	Staphylococcus phage G1	138715	30.388	64	38	127
	NC_009875	Bacilli	Bacillales	Staphylococcaceae	Staphylococcus	aureus	Staphylococcus aureus	Podovirus	Rountreeviridae	Rosenblumvirus	Staphylococcus phage SAP-2	17938	28.944	19	31	68
	NC_019448	Bacilli	Bacillales	Staphylococcaceae	Staphylococcus	aureus	Staphylococcus aureus	Myovirus	Herelleviridae	Kayvirus	Staphylococcus phage G15	139806	30.228	65	37	141
	NC_019511	Bacilli	Bacillales	Staphylococcaceae	Staphylococcus	aureus	Staphylococcus aureus	Myovirus	Herelleviridae	Silviavirus	Staphylococcus phage SA11	136326	30.038	76	52	119
	NC_019726	Bacilli	Bacillales	Staphylococcaceae	Staphylococcus	aureus	Staphylococcus aureus	Myovirus	Herelleviridae	Kayvirus	Staphylococcus phage JD007	141836	30.371	68	38	132
	NC_023009	Bacilli	Bacillales	Staphylococcaceae	Staphylococcus	aureus	Staphylococcus aureus	Myovirus	Herelleviridae	Kayvirus	Staphylococcus phage Sb1	127188	30.475	63	38	119
	NC_023573	Bacilli	Bacillales	Staphylococcaceae	Staphylococcus	aureus	Staphylococcus aureus	Myovirus	Herelleviridae	Kayvirus	Staphylococcus phage phiSA12	142094	30.31	61	39	134
	NC_030933	Bacilli	Bacillales	Staphylococcaceae	Staphylococcus	aureus	Staphylococcus aureus	Myovirus	Herelleviridae	Silviavirus	Staphylococcus phage Stau2	133798	29.974	79	53	110
	NC_031008	Bacilli	Bacillales	Staphylococcaceae	Staphylococcus	aureus	Staphylococcus aureus	Podovirus	Rountreeviridae	Rosenblumvirus	Staphylococcus phage SLPW	17861	29.354	27	29	70
	NC_047720	Bacilli	Bacillales	Staphylococcaceae	Staphylococcus	aureus	Staphylococcus aureus	Myovirus	Herelleviridae	Kayvirus	Staphylococcus phage ISP	138339	30.422	64	37	127
	NC_047729	Bacilli	Bacillales	Staphylococcaceae	Staphylococcus	aureus	Staphylococcus aureus	Myovirus	Herelleviridae	Kayvirus	Staphylococcus phage IME-SA1	140218	30.328	63	37	128
	NC_047730	Bacilli	Bacillales	Staphylococcaceae	Staphylococcus	aureus	Staphylococcus aureus	Myovirus	Herelleviridae	Kayvirus	Staphylococcus phage IME-SA2	140906	30.328	64	37	129
	NC_047731	Bacilli	Bacillales	Staphylococcaceae	Staphylococcus	aureus	Staphylococcus aureus	Myovirus	Herelleviridae	Kayvirus	Staphylococcus phage IME-SA118	139750	30.323	63	37	128
	NC_047732	Bacilli	Bacillales	Staphylococcaceae	Staphylococcus	aureus	Staphylococcus aureus	Myovirus	Herelleviridae	Kayvirus	Staphylococcus phage IME-SA119	141028	30.326	64	37	130
	NC_047788	Bacilli	Bacillales	Staphylococcaceae	Staphylococcus	aureus	Staphylococcus aureus	Podovirus	Rountreeviridae	Rosenblumvirus	Staphylococcus phage SCH1	18023	29.34	31	28	63
	NC_047855	Bacilli	Bacillales	Staphylococcaceae	Staphylococcus	aureus	Staphylococcus aureus	Podovirus	Rountreeviridae	Rosenblumvirus	Staphylococcus phage PSa3	17602	29.588	24	30	75
	NC_047919	Bacilli	Bacillales	Staphylococcaceae	Staphylococcus	aureus	Staphylococcus aureus	Podovirus	Rountreeviridae	Rosenblumvirus	Staphylococcus phage vB_SauP_phiAGO1.3	17603	28.955	23	28	55
	NC_048159	Bacilli	Bacillales	Staphylococcaceae	Staphylococcus	aureus	Staphylococcus aureus	Podovirus	Rountreeviridae	Rosenblumvirus	Staphylococcus phage CSA13	17034	28.966	19	24	45
	NC_055802	Bacilli	Bacillales	Staphylococcaceae	Staphylococcus	aureus	Staphylococcus aureus	Podovirus	Rountreeviridae	Rosenblumvirus	Staphylococcus phage SA46-CL1	17508	28.81	19	19	39
	NC_055814	Bacilli	Bacillales	Staphylococcaceae	Staphylococcus	aureus	Staphylococcus aureus	Podovirus	Rountreeviridae	Rosenblumvirus	Staphylococcus phage Portland	17711	29.293	20	25	68
	NC_055906	Bacilli	Bacillales	Staphylococcaceae	Staphylococcus	aureus	Staphylococcus aureus	Podovirus	Rountreeviridae	Rosenblumvirus	Staphylococcus phage vB_SauP_EBHT	17471	29.569	23	22	72
	NC_070878	Bacilli	Bacillales	Staphylococcaceae	Staphylococcus	aureus	Staphylococcus aureus	Podovirus	Rountreeviridae	Rosenblumvirus	Staphylococcus phage JPL-50	16927	29.273	19	18	55
	OL362280	Bacilli	Bacillales	Staphylococcaceae	Staphylococcus	aureus	Staphylococcus aureus	Myovirus	Herelleviridae	Kayvirus	Staphylococcus phage SA4_Green-2022a	148614	30.382	64	39	135
	OL741057	Bacilli	Bacillales	Staphylococcaceae	Staphylococcus	aureus	Staphylococcus aureus	Myovirus	Herelleviridae	Unclassified	Staphylococcus phage vB_Sau_P68	139409	31.001	71	51	162
	OL960567	Bacilli	Bacillales	Staphylococcaceae	Staphylococcus	aureus	Staphylococcus aureus	Myovirus	Herelleviridae	Kayvirus	Staphylococcus phage APTC_SA_2	137622	30.417	63	37	128
	OL960568	Bacilli	Bacillales	Staphylococcaceae	Staphylococcus	aureus	Staphylococcus aureus	Myovirus	Herelleviridae	Kayvirus	Staphylococcus phage APTC_SA_4	137551	30.416	63	37	128
	OL960569	Bacilli	Bacillales	Staphylococcaceae	Staphylococcus	aureus	Staphylococcus aureus	Myovirus	Herelleviridae	Kayvirus	Staphylococcus phage APTC_SA_12	141041	30.357	65	37	130
	OM850391	Bacilli	Bacillales	Staphylococcaceae	Staphylococcus	aureus	Staphylococcus aureus	Myovirus	Herelleviridae	Unclassified	Staphylococcus phage O1-102	142419	30.709	68	50	156
	OM850392	Bacilli	Bacillales	Staphylococcaceae	Staphylococcus	aureus	Staphylococcus aureus	Myovirus	Herelleviridae	Unclassified	Staphylococcus phage B2-102	142419	30.709	68	50	156
	ON113344	Bacilli	Bacillales	Staphylococcaceae	Staphylococcus	aureus	Staphylococcus aureus	Myovirus	Herelleviridae	Unclassified	Staphylococcus phage T2-102	142419	30.709	68	50	156
	ON814135	Bacilli	Bacillales	Staphylococcaceae	Staphylococcus	aureus	Staphylococcus aureus	Myovirus	Herelleviridae	Silviavirus	Staphylococcus phage vB_SauM-V1SA20	136866	30.019	78	52	118
	OP039102	Bacilli	Bacillales	Staphylococcaceae	Staphylococcus	aureus	Staphylococcus aureus	Myovirus	Herelleviridae	Kayvirus	Staphylococcus phage LJT-1	143914	30.195	58	46	135
	OP263967	Bacilli	Bacillales	Staphylococcaceae	Staphylococcus	aureus	Staphylococcus aureus	Myovirus	Herelleviridae	Kayvirus	Staphylococcus phage Biyabeda-mokiny_1	141091	30.445	64	44	135
	OP263968	Bacilli	Bacillales	Staphylococcaceae	Staphylococcus	aureus	Staphylococcus aureus	Myovirus	Herelleviridae	Kayvirus	Staphylococcus phage Biyabeda-mokiny_2	140800	30.396	65	48	129
	OP263969	Bacilli	Bacillales	Staphylococcaceae	Staphylococcus	aureus	Staphylococcus aureus	Myovirus	Herelleviridae	Silviavirus	Staphylococcus phage Koomba-kaat_1	135469	30.093	79	49	123
	OP651044	Bacilli	Bacillales	Staphylococcaceae	Staphylococcus	aureus	Staphylococcus aureus	Myovirus	Herelleviridae	Kayvirus	Staphylococcus phage vb_SaH_Safa	148740	30.251	67	37	134
	OQ129425	Bacilli	Bacillales	Staphylococcaceae	Staphylococcus	aureus	Staphylococcus aureus	Myovirus	Herelleviridae	Unclassified	Staphylococcus phage vB_SauM_JDYN	143839	30.804	73	42	150
	OQ129426	Bacilli	Bacillales	Staphylococcaceae	Staphylococcus	aureus	Staphylococcus aureus	Myovirus	Herelleviridae	Baoshanvirus	Staphylococcus phage vB_SauM_JDF86	146296	29.797	67	45	148
	OQ557157	Bacilli	Bacillales	Staphylococcaceae	Staphylococcus	aureus	Staphylococcus aureus	Myovirus	Herelleviridae	Silviavirus	Staphylococcus phage vB_SauH_SPJ2	142846	29.88	82	58	130
	OR062948	Bacilli	Bacillales	Staphylococcaceae	Staphylococcus	aureus	Staphylococcus aureus	Podovirus	Rountreeviridae	Rosenblumvirus	Staphylococcus phage 351Saur083PP	17209	29.281	19	20	60
	OR062949	Bacilli	Bacillales	Staphylococcaceae	Staphylococcus	aureus	Staphylococcus aureus	Myovirus	Herelleviridae	Kayvirus	Staphylococcus phage 355Saur083PP	143709	30.409	66	37	138
	OR062950	Bacilli	Bacillales	Staphylococcaceae	Staphylococcus	aureus	Staphylococcus aureus	Myovirus	Herelleviridae	Kayvirus	Staphylococcus phage 357Saur119PP	140580	30.356	67	41	131
	AB044554	Bacilli	Bacillales	Staphylococcaceae	Staphylococcus	aureus	Staphylococcus aureus	Siphovirus	Unclassified	Peeveelvirus	Staphylococcus prophage phiPV83	45636	33.476	118	97	273
	AB370205	Bacilli	Bacillales	Staphylococcaceae	Staphylococcus	aureus	Staphylococcus aureus	Siphovirus	Unclassified	Dubowvirus	Staphylococcus phage phiMR25	44342	34.326	144	109	304
	AB370268	Bacilli	Bacillales	Staphylococcaceae	Staphylococcus	aureus	Staphylococcus aureus	Siphovirus	Unclassified	Phietavirus	Staphylococcus phage phiMR11	43011	35.63	218	117	389
	AP008953	Bacilli	Bacillales	Staphylococcaceae	Staphylococcus	aureus	Staphylococcus aureus	Siphovirus	Unclassified	Dubowvirus	Staphylococcus phage phiETA2	43265	34.279	120	109	281
	AP008954	Bacilli	Bacillales	Staphylococcaceae	Staphylococcus	aureus	Staphylococcus aureus	Siphovirus	Unclassified	Phietavirus	Staphylococcus phage phiETA3	43282	34.899	135	104	305
	AP009363	Bacilli	Bacillales	Staphylococcaceae	Staphylococcus	aureus	Staphylococcus aureus	Siphovirus	Unclassified	Triavirus	Staphylococcus phage phi2958PVL	47342	33.04	65	51	142
	AY954948	Bacilli	Bacillales	Staphylococcaceae	Staphylococcus	aureus	Staphylococcus aureus	Siphovirus	Unclassified	Unclassified	Staphylococcus phage PT1028	15603	31.417	38	20	69
	EU861004	Bacilli	Bacillales	Staphylococcaceae	Staphylococcus	aureus	Staphylococcus aureus	Siphovirus	Unclassified	Dubowvirus	Staphylococcus phage vB_SauS-phiIPLA88	42526	34.913	154	126	326
	EU861005	Bacilli	Bacillales	Staphylococcaceae	Staphylococcus	aureus	Staphylococcus aureus	Siphovirus	Unclassified	Triavirus	Staphylococcus phage phiSauS-IPLA35	45344	33.246	66	58	164
	GQ398772	Bacilli	Bacillales	Staphylococcaceae	Staphylococcus	aureus	Staphylococcus aureus	Siphovirus	Unclassified	Biseptimavirus	Staphylococcus phage P954	40761	33.993	123	79	257
	GU169904	Bacilli	Bacillales	Staphylococcaceae	Staphylococcus	aureus	Staphylococcus aureus	Siphovirus	Unclassified	Unclassified	Staphylococcus phage SA1	147303	45.827	1687	1393	2748
	GU477322	Bacilli	Bacillales	Staphylococcaceae	Staphylococcus	aureus	Staphylococcus aureus	Siphovirus	Unclassified	Dubowvirus	Staphylococcus phage SAP-26	41207	34.016	126	121	281
	HQ127381	Bacilli	Bacillales	Staphylococcaceae	Staphylococcus	aureus	Staphylococcus aureus	Siphovirus	Unclassified	Dubowvirus	Staphylococcus phage TEM126	41882	33.676	140	115	261
	JQ779023	Bacilli	Bacillales	Staphylococcaceae	Staphylococcus	aureus	Staphylococcus aureus	Siphovirus	Unclassified	Triavirus	Staphylococcus phage SMSAP5	45552	33.415	73	51	170
	JQ779024	Bacilli	Bacillales	Staphylococcaceae	Staphylococcus	aureus	Staphylococcus aureus	Siphovirus	Unclassified	Dubowvirus	Staphylococcus phage TEM123	43786	34.036	160	133	289
	JQ957932	Bacilli	Bacillales	Staphylococcaceae	Staphylococcus	aureus	Staphylococcus aureus	Siphovirus	Unclassified	Triavirus	Staphylococcus phage StauST398-2	45572	33.341	74	63	159
	JX094501	Bacilli	Bacillales	Staphylococcaceae	Staphylococcus	aureus	Staphylococcus aureus	Siphovirus	Unclassified	Phietavirus	Staphylococcus phage SA13	42652	35.419	185	126	353
	JX174275	Bacilli	Bacillales	Staphylococcaceae	Staphylococcus	aureus	Staphylococcus aureus	Siphovirus	Unclassified	Triavirus	Staphylococcus phage LH1	46048	33.191	65	45	150
	JX274646	Bacilli	Bacillales	Staphylococcaceae	Staphylococcus	aureus	Staphylococcus aureus	Siphovirus	Unclassified	Dubowvirus	Staphylococcus phage SP5	43305	34.446	139	110	297
	JX274647	Bacilli	Bacillales	Staphylococcaceae	Staphylococcus	aureus	Staphylococcus aureus	Siphovirus	Unclassified	Dubowvirus	Staphylococcus phage SP6	42902	34.539	147	117	287
	KC595278	Bacilli	Bacillales	Staphylococcaceae	Staphylococcus	aureus	Staphylococcus aureus	Siphovirus	Unclassified	Biseptimavirus	Staphylococcus phage StauST398-4	42906	33.084	132	80	222
	KC595279	Bacilli	Bacillales	Staphylococcaceae	Staphylococcus	aureus	Staphylococcus aureus	Siphovirus	Unclassified	Phietavirus	Staphylococcus phage StauST398-5	43301	35.135	188	129	363
	KJ140076	Bacilli	Bacillales	Staphylococcaceae	Staphylococcus	aureus	Staphylococcus aureus	Siphovirus	Unclassified	Phietavirus	Staphylococcus phage DW2	41941	35.977	182	127	351
	KJ452291	Bacilli	Bacillales	Staphylococcaceae	Staphylococcus	aureus	Staphylococcus aureus	Siphovirus	Unclassified	Phietavirus	Staphylococcus phage 3MRA	41931	35.411	132	117	296
	KJ452292	Bacilli	Bacillales	Staphylococcaceae	Staphylococcus	aureus	Staphylococcus aureus	Siphovirus	Unclassified	Biseptimavirus	Staphylococcus phage 23MRA	43098	32.902	113	82	223
	KT186243	Bacilli	Bacillales	Staphylococcaceae	Staphylococcus	aureus	Staphylococcus aureus	Siphovirus	Unclassified	Triavirus	Staphylococcus phage vB_SauS_phi2	44222	33.716	75	64	170
	KT809368	Bacilli	Bacillales	Staphylococcaceae	Staphylococcus	aureus	Staphylococcus aureus	Siphovirus	Unclassified	Biseptimavirus	Staphylococcus phage P282	41960	32.96	115	87	215
	KT809369	Bacilli	Bacillales	Staphylococcaceae	Staphylococcus	aureus	Staphylococcus aureus	Siphovirus	Unclassified	Biseptimavirus	Staphylococcus phage P630	40448	33.747	129	84	238
	KT878766	Bacilli	Bacillales	Staphylococcaceae	Staphylococcus	aureus	Staphylococcus aureus	Siphovirus	Unclassified	Biseptimavirus	Staphylococcus phage P1105	42282	33.463	136	70	229
	KX156762	Bacilli	Bacillales	Staphylococcaceae	Staphylococcus	aureus	Staphylococcus aureus	Siphovirus	Unclassified	Unclassified	Staphylococcus phage vB_SauS_IMEP5	44677	34.261	96	84	199
	KY056620	Bacilli	Bacillales	Staphylococcaceae	Staphylococcus	aureus	Staphylococcus aureus	Siphovirus	Unclassified	Triavirus	Staphylococcus phage P240	45985	33.111	74	52	146
	KY695153	Bacilli	Bacillales	Staphylococcaceae	Staphylococcus	aureus	Staphylococcus aureus	Siphovirus	Unclassified	Peeveelvirus	Staphylococcus phage SA7	34730	34.129	95	108	220
	LC541428	Bacilli	Bacillales	Staphylococcaceae	Staphylococcus	aureus	Staphylococcus aureus	Siphovirus	Unclassified	Triavirus	Staphylococcus phage vB_SauS_JS02	46435	33.143	66	59	151
	LC680885	Bacilli	Bacillales	Staphylococcaceae	Staphylococcus	aureus	Staphylococcus aureus	Siphovirus	Unclassified	Unclassified	Staphylococcus phage S6	267055	25.09	87	65	208
	LC779550	Bacilli	Bacillales	Staphylococcaceae	Staphylococcus	aureus	Staphylococcus aureus	Siphovirus	Unclassified	Triavirus	Staphylococcus phage S1	40645	34.066	69	58	149
	MG557619	Bacilli	Bacillales	Staphylococcaceae	Staphylococcus	aureus	Staphylococcus aureus	Siphovirus	Unclassified	Dubowvirus	Staphylococcus phage HSA84	42650	34.567	135	117	300
	MH321492	Bacilli	Bacillales	Staphylococcaceae	Staphylococcus	aureus	Staphylococcus aureus	Siphovirus	Unclassified	Dubowvirus	Staphylococcus phage Lorac	43147	34.575	149	110	296
	MH356730	Bacilli	Bacillales	Staphylococcaceae	Staphylococcus	aureus	Staphylococcus aureus	Siphovirus	Unclassified	Sextaecvirus	Staphylococcus phage VB-SauS-SA2	89055	31.917	72	67	184
	MH384259	Bacilli	Bacillales	Staphylococcaceae	Staphylococcus	aureus	Staphylococcus aureus	Siphovirus	Unclassified	Biseptimavirus	Staphylococcus phage SA1014ruMSSAST7	43504	33.08	122	82	219
	MH384260	Bacilli	Bacillales	Staphylococcaceae	Staphylococcus	aureus	Staphylococcus aureus	Siphovirus	Unclassified	Peeveelvirus	Staphylococcus phage SA780ruMSSAST101	43184	33.554	117	111	249
	MH384261	Bacilli	Bacillales	Staphylococcaceae	Staphylococcus	aureus	Staphylococcus aureus	Siphovirus	Unclassified	Triavirus	Staphylococcus phage SA137ruMSSAST121PVL	45999	33.305	75	63	153
	MK348510	Bacilli	Bacillales	Staphylococcaceae	Staphylococcus	aureus	Staphylococcus aureus	Siphovirus	Unclassified	Triavirus	Staphylococcus phage vB_SauS_fPfSau02	45108	33.708	82	79	185
	MK618716	Bacilli	Bacillales	Staphylococcaceae	Staphylococcus	aureus	Staphylococcus aureus	Siphovirus	Unclassified	Phietavirus	Staphylococcus phage Sebago	43878	35.314	184	106	325
	MN091626	Bacilli	Bacillales	Staphylococcaceae	Staphylococcus	aureus	Staphylococcus aureus	Siphovirus	Unclassified	Unclassified	Staphylococcus phage PALS_2	268748	25.133	89	76	222
	MT899504	Bacilli	Bacillales	Staphylococcaceae	Staphylococcus	aureus	Staphylococcus aureus	Siphovirus	Unclassified	Triavirus	Staphylococcus phage JD419	45509	33.536	85	62	177
	MW147366	Bacilli	Bacillales	Staphylococcaceae	Staphylococcus	aureus	Staphylococcus aureus	Siphovirus	Unclassified	Peeveelvirus	Staphylococcus phage B_UFSM4	41290	33.972	113	85	270
	MW192778	Bacilli	Bacillales	Staphylococcaceae	Staphylococcus	aureus	Staphylococcus aureus	Siphovirus	Unclassified	Peeveelvirus	Staphylococcus phage B_UFSM5	41732	33.976	112	85	278
	MW248466	Bacilli	Bacillales	Staphylococcaceae	Staphylococcus	aureus	Staphylococcus aureus	Siphovirus	Unclassified	Unclassified	Staphylococcus phage MarsHill	266637	25.178	87	79	240
	MW349128	Bacilli	Bacillales	Staphylococcaceae	Staphylococcus	aureus	Staphylococcus aureus	Siphovirus	Unclassified	Unclassified	Staphylococcus phage Machias	274478	24.753	70	74	176
	MW349129	Bacilli	Bacillales	Staphylococcaceae	Staphylococcus	aureus	Staphylococcus aureus	Siphovirus	Unclassified	Unclassified	Staphylococcus phage Madawaska	265446	25.132	94	75	222
	MW627293	Bacilli	Bacillales	Staphylococcaceae	Staphylococcus	aureus	Staphylococcus aureus	Siphovirus	Unclassified	Peeveelvirus	Staphylococcus phage B_UFSM3	42835	34.126	113	90	284
	MW846279	Bacilli	Bacillales	Staphylococcaceae	Staphylococcus	aureus	Staphylococcus aureus	Siphovirus	Unclassified	Dubowvirus	Staphylococcus phage SA3821	43417	34.242	139	115	297
	MW924889	Bacilli	Bacillales	Staphylococcaceae	Staphylococcus	aureus	Staphylococcus aureus	Siphovirus	Unclassified	Biseptimavirus	Staphylococcus phage vB_StaphS-IVBph354	41970	32.964	115	87	217
	MZ041098	Bacilli	Bacillales	Staphylococcaceae	Staphylococcus	aureus	Staphylococcus aureus	Siphovirus	Unclassified	Phietavirus	Staphylococcus phage DSP07	42483	35.252	140	124	287
	NC_002486	Bacilli	Bacillales	Staphylococcaceae	Staphylococcus	aureus	Staphylococcus aureus	Siphovirus	Unclassified	Peeveelvirus	Staphylococcus prophage phiPV83	45636	33.476	118	97	273
	NC_002661	Bacilli	Bacillales	Staphylococcaceae	Staphylococcus	aureus	Staphylococcus aureus	Siphovirus	Unclassified	Triavirus	Staphylococcus phage phiSLT	42942	33.312	112	64	182
	NC_005356	Bacilli	Bacillales	Staphylococcaceae	Staphylococcus	aureus	Staphylococcus aureus	Siphovirus	Unclassified	Biseptimavirus	Staphylococcus phage 77	41708	33.533	127	73	229
	NC_007048	Bacilli	Bacillales	Staphylococcaceae	Staphylococcus	aureus	Staphylococcus aureus	Siphovirus	Unclassified	Dubowvirus	Staphylococcus phage 69	42732	34.302	131	106	280
	NC_007049	Bacilli	Bacillales	Staphylococcaceae	Staphylococcus	aureus	Staphylococcus aureus	Siphovirus	Unclassified	Dubowvirus	Staphylococcus phage 53	43883	34.077	144	105	283
	NC_007050	Bacilli	Bacillales	Staphylococcaceae	Staphylococcus	aureus	Staphylococcus aureus	Siphovirus	Unclassified	Dubowvirus	Staphylococcus phage 85	44283	34.587	135	110	297
	NC_007051	Bacilli	Bacillales	Staphylococcaceae	Staphylococcus	aureus	Staphylococcus aureus	Siphovirus	Unclassified	Fibralongavirus	Staphylococcus phage 2638A	41318	36.916	174	152	397
	NC_007052	Bacilli	Bacillales	Staphylococcaceae	Staphylococcus	aureus	Staphylococcus aureus	Siphovirus	Unclassified	Triavirus	Staphylococcus phage 42E	45861	33.73	92	72	196
	NC_007053	Bacilli	Bacillales	Staphylococcaceae	Staphylococcus	aureus	Staphylococcus aureus	Siphovirus	Unclassified	Triavirus	Staphylococcus phage 3A	43095	33.463	63	54	142
	NC_007054	Bacilli	Bacillales	Staphylococcaceae	Staphylococcus	aureus	Staphylococcus aureus	Siphovirus	Unclassified	Triavirus	Staphylococcus phage 47	44777	33.459	69	57	156
	NC_007055	Bacilli	Bacillales	Staphylococcaceae	Staphylococcus	aureus	Staphylococcus aureus	Siphovirus	Unclassified	Phietavirus	Staphylococcus phage 37	43681	35.114	144	103	287
	NC_007056	Bacilli	Bacillales	Staphylococcaceae	Staphylococcus	aureus	Staphylococcus aureus	Siphovirus	Unclassified	Phietavirus	Staphylococcus phage EW	45286	35.991	160	137	364
	NC_007057	Bacilli	Bacillales	Staphylococcaceae	Staphylococcus	aureus	Staphylococcus aureus	Siphovirus	Unclassified	Phietavirus	Staphylococcus phage 96	43576	35.008	152	128	316
	NC_007058	Bacilli	Bacillales	Staphylococcaceae	Staphylococcus	aureus	Staphylococcus aureus	Siphovirus	Unclassified	Phietavirus	Staphylococcus phage ROSA	43155	35.06	158	109	309
	NC_007059	Bacilli	Bacillales	Staphylococcaceae	Staphylococcus	aureus	Staphylococcus aureus	Siphovirus	Unclassified	Phietavirus	Staphylococcus phage 71	43114	35.239	175	129	330
	NC_007060	Bacilli	Bacillales	Staphylococcaceae	Staphylococcus	aureus	Staphylococcus aureus	Siphovirus	Unclassified	Phietavirus	Staphylococcus phage 55	41902	35.724	188	126	349
	NC_007061	Bacilli	Bacillales	Staphylococcaceae	Staphylococcus	aureus	Staphylococcus aureus	Siphovirus	Unclassified	Phietavirus	Staphylococcus phage 29	42802	35.375	163	115	323
	NC_007062	Bacilli	Bacillales	Staphylococcaceae	Staphylococcus	aureus	Staphylococcus aureus	Siphovirus	Unclassified	Phietavirus	Staphylococcus phage 52A	41690	35.534	170	115	328
	NC_007063	Bacilli	Bacillales	Staphylococcaceae	Staphylococcus	aureus	Staphylococcus aureus	Siphovirus	Unclassified	Phietavirus	Staphylococcus phage 88	43231	35.47	196	136	359
	NC_007064	Bacilli	Bacillales	Staphylococcaceae	Staphylococcus	aureus	Staphylococcus aureus	Siphovirus	Unclassified	Phietavirus	Staphylococcus phage 92	42431	35.722	208	133	368
	NC_007065	Bacilli	Bacillales	Staphylococcaceae	Staphylococcus	aureus	Staphylococcus aureus	Siphovirus	Unclassified	Phietavirus	Staphylococcus phage X2	43440	35.958	190	151	395
	NC_008689	Bacilli	Bacillales	Staphylococcaceae	Staphylococcus	aureus	Staphylococcus aureus	Siphovirus	Unclassified	Peeveelvirus	Staphylococcus virus 108PVL	44857	33.469	117	95	241
	NC_008798	Bacilli	Bacillales	Staphylococcaceae	Staphylococcus	aureus	Staphylococcus aureus	Siphovirus	Unclassified	Dubowvirus	Staphylococcus phage phiETA2	43265	34.279	120	109	281
	NC_008799	Bacilli	Bacillales	Staphylococcaceae	Staphylococcus	aureus	Staphylococcus aureus	Siphovirus	Unclassified	Phietavirus	Staphylococcus phage phiETA3	43282	34.899	135	104	305
	NC_010147	Bacilli	Bacillales	Staphylococcaceae	Staphylococcus	aureus	Staphylococcus aureus	Siphovirus	Unclassified	Phietavirus	Staphylococcus phage phiMR11	43011	35.63	218	117	389
	NC_010808	Bacilli	Bacillales	Staphylococcaceae	Staphylococcus	aureus	Staphylococcus aureus	Siphovirus	Unclassified	Dubowvirus	Staphylococcus phage phiMR25	44342	34.326	144	109	304
	NC_011344	Bacilli	Bacillales	Staphylococcaceae	Staphylococcus	aureus	Staphylococcus aureus	Siphovirus	Unclassified	Triavirus	Staphylococcus phage phi2958PVL	47342	33.04	65	51	142
	NC_011612	Bacilli	Bacillales	Staphylococcaceae	Staphylococcus	aureus	Staphylococcus aureus	Siphovirus	Unclassified	Triavirus	Staphylococcus phage phiSauS-IPLA35	45344	33.246	66	58	164
	NC_011614	Bacilli	Bacillales	Staphylococcaceae	Staphylococcus	aureus	Staphylococcus aureus	Siphovirus	Unclassified	Dubowvirus	Staphylococcus phage vB_SauS-phiIPLA88	42526	34.913	154	126	326
	NC_013195	Bacilli	Bacillales	Staphylococcaceae	Staphylococcus	aureus	Staphylococcus aureus	Siphovirus	Unclassified	Biseptimavirus	Staphylococcus phage P954	40761	33.993	123	79	257
	NC_014460	Bacilli	Bacillales	Staphylococcaceae	Staphylococcus	aureus	Staphylococcus aureus	Siphovirus	Unclassified	Dubowvirus	Staphylococcus phage SAP-26	41207	34.016	126	121	281
	NC_017968	Bacilli	Bacillales	Staphylococcaceae	Staphylococcus	aureus	Staphylococcus aureus	Siphovirus	Unclassified	Dubowvirus	Staphylococcus phage TEM123	43786	34.036	160	133	289
	NC_019513	Bacilli	Bacillales	Staphylococcaceae	Staphylococcus	aureus	Staphylococcus aureus	Siphovirus	Unclassified	Triavirus	Staphylococcus phage SMSAP5	45552	33.415	73	51	170
	NC_021323	Bacilli	Bacillales	Staphylococcaceae	Staphylococcus	aureus	Staphylococcus aureus	Siphovirus	Unclassified	Triavirus	Staphylococcus phage StauST398-2	45572	33.341	74	63	159
	NC_021863	Bacilli	Bacillales	Staphylococcaceae	Staphylococcus	aureus	Staphylococcus aureus	Siphovirus	Unclassified	Phietavirus	Staphylococcus phage SA13	42652	35.419	185	126	353
	NC_023499	Bacilli	Bacillales	Staphylococcaceae	Staphylococcus	aureus	Staphylococcus aureus	Siphovirus	Unclassified	Biseptimavirus	Staphylococcus phage StauST398-4	42906	33.084	132	80	222
	NC_023500	Bacilli	Bacillales	Staphylococcaceae	Staphylococcus	aureus	Staphylococcus aureus	Siphovirus	Unclassified	Phietavirus	Staphylococcus phage StauST398-5	43301	35.135	188	129	363
	NC_024391	Bacilli	Bacillales	Staphylococcaceae	Staphylococcus	aureus	Staphylococcus aureus	Siphovirus	Unclassified	Phietavirus	Staphylococcus phage DW2	41941	35.977	182	127	351
	NC_028775	Bacilli	Bacillales	Staphylococcaceae	Staphylococcus	aureus	Staphylococcus aureus	Siphovirus	Unclassified	Biseptimavirus	Staphylococcus phage 23MRA	43098	32.902	113	82	223
	NC_028862	Bacilli	Bacillales	Staphylococcaceae	Staphylococcus	aureus	Staphylococcus aureus	Siphovirus	Unclassified	Triavirus	Staphylococcus phage vB_SauS_phi2	44222	33.716	75	64	170
	NC_028917	Bacilli	Bacillales	Staphylococcaceae	Staphylococcus	aureus	Staphylococcus aureus	Siphovirus	Unclassified	Phietavirus	Staphylococcus phage 3MRA	41931	35.411	132	117	296
	NC_048634	Bacilli	Bacillales	Staphylococcaceae	Staphylococcus	aureus	Staphylococcus aureus	Siphovirus	Unclassified	Biseptimavirus	Staphylococcus phage P282	41960	32.96	115	87	215
	NC_048635	Bacilli	Bacillales	Staphylococcaceae	Staphylococcus	aureus	Staphylococcus aureus	Siphovirus	Unclassified	Biseptimavirus	Staphylococcus phage P630	40448	33.747	129	84	238
	NC_048636	Bacilli	Bacillales	Staphylococcaceae	Staphylococcus	aureus	Staphylococcus aureus	Siphovirus	Unclassified	Biseptimavirus	Staphylococcus phage P1105	42282	33.463	136	70	229
	NC_048658	Bacilli	Bacillales	Staphylococcaceae	Staphylococcus	aureus	Staphylococcus aureus	Siphovirus	Unclassified	Peeveelvirus	Staphylococcus phage SA7	34730	34.129	95	108	220
	NC_048710	Bacilli	Bacillales	Staphylococcaceae	Staphylococcus	aureus	Staphylococcus aureus	Siphovirus	Unclassified	Biseptimavirus	Staphylococcus phage SA1014ruMSSAST7	43504	33.08	122	82	219
	NC_048711	Bacilli	Bacillales	Staphylococcaceae	Staphylococcus	aureus	Staphylococcus aureus	Siphovirus	Unclassified	Peeveelvirus	Staphylococcus phage SA780ruMSSAST101	43184	33.554	117	111	249
	NC_054974	Bacilli	Bacillales	Staphylococcaceae	Staphylococcus	aureus	Staphylococcus aureus	Siphovirus	Unclassified	Dubowvirus	Staphylococcus phage HSA84	42650	34.567	135	117	300
	NC_054977	Bacilli	Bacillales	Staphylococcaceae	Staphylococcus	aureus	Staphylococcus aureus	Siphovirus	Unclassified	Dubowvirus	Staphylococcus phage SP5	43305	34.446	139	110	297
	NC_054978	Bacilli	Bacillales	Staphylococcaceae	Staphylococcus	aureus	Staphylococcus aureus	Siphovirus	Unclassified	Dubowvirus	Staphylococcus phage TEM126	41882	33.676	140	115	261
	NC_054982	Bacilli	Bacillales	Staphylococcaceae	Staphylococcus	aureus	Staphylococcus aureus	Siphovirus	Unclassified	Phietavirus	Staphylococcus phage Sebago	43878	35.314	184	106	325
	NC_055039	Bacilli	Bacillales	Staphylococcaceae	Staphylococcus	aureus	Staphylococcus aureus	Siphovirus	Unclassified	Triavirus	Staphylococcus phage vB_SauS_fPfSau02	45108	33.708	82	79	185
	NC_055040	Bacilli	Bacillales	Staphylococcaceae	Staphylococcus	aureus	Staphylococcus aureus	Siphovirus	Unclassified	Triavirus	Staphylococcus phage vB_SauS_JS02	46435	33.143	66	59	151
	NC_055041	Bacilli	Bacillales	Staphylococcaceae	Staphylococcus	aureus	Staphylococcus aureus	Siphovirus	Unclassified	Triavirus	Staphylococcus phage LH1	46048	33.191	65	45	150
	NC_055042	Bacilli	Bacillales	Staphylococcaceae	Staphylococcus	aureus	Staphylococcus aureus	Siphovirus	Unclassified	Triavirus	Staphylococcus phage P240	45985	33.111	74	52	146
	NC_055043	Bacilli	Bacillales	Staphylococcaceae	Staphylococcus	aureus	Staphylococcus aureus	Siphovirus	Unclassified	Triavirus	Staphylococcus phage SA137ruMSSAST121PVL	45999	33.305	75	63	153
	OL690335	Bacilli	Bacillales	Staphylococcaceae	Staphylococcus	aureus	Staphylococcus aureus	Siphovirus	Unclassified	Triavirus	Staphylococcus phage 2PHSA1	59779	32.871	143	116	277
	OL840290	Bacilli	Bacillales	Staphylococcaceae	Staphylococcus	aureus	Staphylococcus aureus	Siphovirus	Unclassified	Triavirus	Staphylococcus phage Rih21	44789	33.258	73	49	151
	OM439662	Bacilli	Bacillales	Staphylococcaceae	Staphylococcus	aureus	Staphylococcus aureus	Siphovirus	Unclassified	Dubowvirus	Staphylococcus phage vB_SauS_277g	44016	34.063	134	99	273
	OM439663	Bacilli	Bacillales	Staphylococcaceae	Staphylococcus	aureus	Staphylococcus aureus	Siphovirus	Unclassified	Phietavirus	Staphylococcus phage vB_SauS_287	43134	34.745	128	109	281
	OM439664	Bacilli	Bacillales	Staphylococcaceae	Staphylococcus	aureus	Staphylococcus aureus	Siphovirus	Unclassified	Peeveelvirus	Staphylococcus phage vB_SauS_308	39968	34.112	119	87	265
	OM439665	Bacilli	Bacillales	Staphylococcaceae	Staphylococcus	aureus	Staphylococcus aureus	Siphovirus	Unclassified	Triavirus	Staphylococcus phage vB_SauS_320	45809	33.544	76	56	157
	OM439666	Bacilli	Bacillales	Staphylococcaceae	Staphylococcus	aureus	Staphylococcus aureus	Siphovirus	Unclassified	Dubowvirus	Staphylococcus phage vB_SauS_321c	42397	34.08	101	102	260
	OM439667	Bacilli	Bacillales	Staphylococcaceae	Staphylococcus	aureus	Staphylococcus aureus	Siphovirus	Unclassified	Triavirus	Staphylococcus phage vB_SauS_690	45771	33.274	75	50	155
	OM439668	Bacilli	Bacillales	Staphylococcaceae	Staphylococcus	aureus	Staphylococcus aureus	Siphovirus	Unclassified	Dubowvirus	Staphylococcus phage vB_SauS_713	42961	34.257	120	115	287
	OM439669	Bacilli	Bacillales	Staphylococcaceae	Staphylococcus	aureus	Staphylococcus aureus	Siphovirus	Unclassified	Phietavirus	Staphylococcus phage vB_SauS_760	42788	35.351	149	114	294
	OM439670	Bacilli	Bacillales	Staphylococcaceae	Staphylococcus	aureus	Staphylococcus aureus	Siphovirus	Unclassified	Dubowvirus	Staphylococcus phage vB_SauS_775	43321	33.91	131	107	280
	OM439671	Bacilli	Bacillales	Staphylococcaceae	Staphylococcus	aureus	Staphylococcus aureus	Siphovirus	Unclassified	Dubowvirus	Staphylococcus phage vB_SauS_832	43499	34.07	150	133	284
	OM439672	Bacilli	Bacillales	Staphylococcaceae	Staphylococcus	aureus	Staphylococcus aureus	Siphovirus	Unclassified	Phietavirus	Staphylococcus phage vB_SauS_I73	43575	35.094	148	105	289
	OM439673	Bacilli	Bacillales	Staphylococcaceae	Staphylococcus	aureus	Staphylococcus aureus	Siphovirus	Unclassified	Phietavirus	Staphylococcus phage vB_SauS_Mh1	43800	35.091	147	113	325
	OM439674	Bacilli	Bacillales	Staphylococcaceae	Staphylococcus	aureus	Staphylococcus aureus	Siphovirus	Unclassified	Phietavirus	Staphylococcus phage vB_SauS_Mh15	43090	35.259	142	111	304
	OM439675	Bacilli	Bacillales	Staphylococcaceae	Staphylococcus	aureus	Staphylococcus aureus	Siphovirus	Unclassified	Dubowvirus	Staphylococcus phage vB_SauS_Mh4	44199	34.648	168	128	311
	OM687507	Bacilli	Bacillales	Staphylococcaceae	Staphylococcus	aureus	Staphylococcus aureus	Siphovirus	Unclassified	Triavirus	Staphylococcus phage PHB22a	44558	33.826	117	85	242
	OM687508	Bacilli	Bacillales	Staphylococcaceae	Staphylococcus	aureus	Staphylococcus aureus	Siphovirus	Unclassified	Triavirus	Staphylococcus phage PHB25a	33683	33.052	66	56	123
	OM687509	Bacilli	Bacillales	Staphylococcaceae	Staphylococcus	aureus	Staphylococcus aureus	Siphovirus	Unclassified	Triavirus	Staphylococcus phage PHB38a	46448	33.56	106	90	221
	OM687510	Bacilli	Bacillales	Staphylococcaceae	Staphylococcus	aureus	Staphylococcus aureus	Siphovirus	Unclassified	Triavirus	Staphylococcus phage PHB40a	47749	33.984	112	88	259
	ON113345	Bacilli	Bacillales	Staphylococcaceae	Staphylococcus	aureus	Staphylococcus aureus	Siphovirus	Unclassified	Unclassified	Staphylococcus phage O1-69	41622	34.847	110	84	237
	ON989481	Bacilli	Bacillales	Staphylococcaceae	Staphylococcus	aureus	Staphylococcus aureus	Siphovirus	Unclassified	Triavirus	Staphylococcus phage phiSa2wa-st5.2	44811	33.449	107	73	197
	OP594307	Bacilli	Bacillales	Staphylococcaceae	Staphylococcus	aureus	Staphylococcus aureus	Siphovirus	Unclassified	Phietavirus	Staphylococcus phage Henu2	43513	35.088	176	156	350
	OP797801	Bacilli	Bacillales	Staphylococcaceae	Staphylococcus	aureus	Staphylococcus aureus	Siphovirus	Unclassified	Triavirus	Staphylococcus phage vB_SauS_SPG4	46416	33.825	89	67	187
	OQ578993	Bacilli	Bacillales	Staphylococcaceae	Staphylococcus	aureus	Staphylococcus aureus	Siphovirus	Unclassified	Unclassified	Staphylococcus phage phiST9-A	48241	33.814	119	90	245
	OQ578994	Bacilli	Bacillales	Staphylococcaceae	Staphylococcus	aureus	Staphylococcus aureus	Siphovirus	Unclassified	Unclassified	Staphylococcus phage phiST9-B	46871	33.37	110	87	216
	OQ578995	Bacilli	Bacillales	Staphylococcaceae	Staphylococcus	aureus	Staphylococcus aureus	Siphovirus	Unclassified	Unclassified	Staphylococcus phage phiST9-C	48173	32.744	94	65	195
	OQ915374	Bacilli	Bacillales	Staphylococcaceae	Staphylococcus	aureus	Staphylococcus aureus	Siphovirus	Unclassified	Unclassified	Staphylococcus phage vB_SAP01	141775	30.379	63	40	144
	OP961718	Bacilli	Bacillales	Staphylococcaceae	Staphylococcus	aureus	Staphylococcus aureus (MRSA)	Myovirus	Herelleviridae	Kayvirus	Staphylococcus phage vB_SauM_VL14	141584	30.17	59	42	126
	MH107769	Bacilli	Bacillales	Staphylococcaceae	Staphylococcus	aureus	Staphylococcus aureus 0414	Myovirus	Herelleviridae	Kayvirus	Staphylococcus phage vB_SauM_0414_108	151627	30.388	66	41	161
	JQ973847	Bacilli	Bacillales	Staphylococcaceae	Staphylococcus	aureus	Staphylococcus aureus 1	Siphovirus	Unclassified	Phietavirus	Staphylococcus phage StauST398-3	41392	35.599	169	122	333
	NC_021332	Bacilli	Bacillales	Staphylococcaceae	Staphylococcus	aureus	Staphylococcus aureus 1	Siphovirus	Unclassified	Phietavirus	Staphylococcus phage StauST398-3	41392	35.599	169	122	333
	JX013863	Bacilli	Bacillales	Staphylococcaceae	Staphylococcus	aureus	Staphylococcus aureus 100	Siphovirus	Unclassified	Phietavirus	Staphylococcus phage StauST398-1	45242	34.464	183	120	344
	NC_021326	Bacilli	Bacillales	Staphylococcaceae	Staphylococcus	aureus	Staphylococcus aureus 100	Siphovirus	Unclassified	Phietavirus	Staphylococcus phage StauST398-1	45242	34.464	183	120	344
	OP136131	Bacilli	Bacillales	Staphylococcaceae	Staphylococcus	aureus	Staphylococcus aureus 15129 ST5-MRSA-IV	Siphovirus	Unclassified	Triavirus	Staphylococcus phage phiSa2wa-st5.7	47013	33.206	76	52	163
	OP136135	Bacilli	Bacillales	Staphylococcaceae	Staphylococcus	aureus	Staphylococcus aureus 16985 ST573-MRSA-V	Siphovirus	Unclassified	Biseptimavirus	Staphylococcus phage Sa2wa-st573	42403	33.443	130	65	223
	OP038320	Bacilli	Bacillales	Staphylococcaceae	Staphylococcus	aureus	Staphylococcus aureus 16986 genotype ST5-MRSA-IV	Siphovirus	Unclassified	Biseptimavirus	Staphylococcus phage phiSa2wa-st5.6	44139	33.218	133	84	246
	OP136134	Bacilli	Bacillales	Staphylococcaceae	Staphylococcus	aureus	Staphylococcus aureus 17188 ST88-MRSA-IV	Siphovirus	Unclassified	Triavirus	Staphylococcus phage Sa2wa-st88	45346	33.176	67	51	143
	OP136133	Bacilli	Bacillales	Staphylococcaceae	Staphylococcus	aureus	Staphylococcus aureus 19152 ST30-MRSA-IV	Siphovirus	Unclassified	Peeveelvirus	Staphylococcus phage phiSa2wa-st30.2	41346	33.897	116	105	248
	OP136132	Bacilli	Bacillales	Staphylococcaceae	Staphylococcus	aureus	Staphylococcus aureus 19202 ST6-MRSA-IV	Siphovirus	Unclassified	Triavirus	Staphylococcus phage phiSa2wa-st6	45270	33.234	74	58	145
	OQ658779	Bacilli	Bacillales	Staphylococcaceae	Staphylococcus	aureus	Staphylococcus aureus 2868B2	Podovirus	Rountreeviridae	Rosenblumvirus	Staphylococcus phage vB_Sa_2868B2	17733	28.833	17	25	55
	MG770897	Bacilli	Bacillales	Staphylococcaceae	Staphylococcus	aureus	Staphylococcus aureus 644	Siphovirus	Unclassified	Triavirus	Staphylococcus phage SH-St 15644	45111	33.349	75	55	153
	NC_055038	Bacilli	Bacillales	Staphylococcaceae	Staphylococcus	aureus	Staphylococcus aureus 644	Siphovirus	Unclassified	Triavirus	Staphylococcus phage SH-St 15644	45111	33.349	75	55	153
	KX532239	Bacilli	Bacillales	Staphylococcaceae	Staphylococcus	aureus	Staphylococcus aureus ATCC 12600	Myovirus	Herelleviridae	Silviavirus	Staphylococcus phage StAP1	135502	30.001	78	54	122
	OQ094961	Bacilli	Bacillales	Staphylococcaceae	Staphylococcus	aureus	Staphylococcus aureus ATCC 13301	Myovirus	Herelleviridae	Silviavirus	Staphylococcus phage SSP49	137283	30.009	78	50	114
	KY581279	Bacilli	Bacillales	Staphylococcaceae	Staphylococcus	aureus	Staphylococcus aureus ATCC 25923	Myovirus	Herelleviridae	Kayvirus	Staphylococcus phage pSa-3	137836	30.405	63	37	128
	KY794641	Bacilli	Bacillales	Staphylococcaceae	Staphylococcus	aureus	Staphylococcus aureus ATCC 25923	Myovirus	Herelleviridae	Kayvirus	Staphylococcus phage vB_Sau_CG	142934	30.512	70	43	127
	KY794642	Bacilli	Bacillales	Staphylococcaceae	Staphylococcus	aureus	Staphylococcus aureus ATCC 25923	Myovirus	Herelleviridae	Unclassified	Staphylococcus phage vB_Sau_Clo6	143734	30.863	70	51	135
	KY794643	Bacilli	Bacillales	Staphylococcaceae	Staphylococcus	aureus	Staphylococcus aureus ATCC 25923	Myovirus	Herelleviridae	Unclassified	Staphylococcus phage vB_Sau_S24	139997	30.863	65	48	132
	MH028956	Bacilli	Bacillales	Staphylococcaceae	Staphylococcus	aureus	Staphylococcus aureus ATCC 25923	Myovirus	Herelleviridae	Baoshanvirus	Staphylococcus phage phiSA_BS2	149229	29.608	71	42	163
	MW363798	Bacilli	Bacillales	Staphylococcaceae	Staphylococcus	aureus	Staphylococcus aureus ATCC 25923	Myovirus	Herelleviridae	Silviavirus	Staphylococcus phage LSA2308	144592	29.886	75	57	129
	MW363799	Bacilli	Bacillales	Staphylococcaceae	Staphylococcus	aureus	Staphylococcus aureus ATCC 25923	Podovirus	Rountreeviridae	Rosenblumvirus	Staphylococcus phage LSA2366	17056	29.397	26	23	53
	NC_047948	Bacilli	Bacillales	Staphylococcaceae	Staphylococcus	aureus	Staphylococcus aureus ATCC 25923	Myovirus	Herelleviridae	Baoshanvirus	Staphylococcus phage phiSA_BS2	149229	29.608	71	42	163
	NC_055916	Bacilli	Bacillales	Staphylococcaceae	Staphylococcus	aureus	Staphylococcus aureus ATCC 25923	Podovirus	Rountreeviridae	Rosenblumvirus	Staphylococcus phage LSA2366	17056	29.397	26	23	53
	ON866946	Bacilli	Bacillales	Staphylococcaceae	Staphylococcus	aureus	Staphylococcus aureus ATCC 25923	Myovirus	Herelleviridae	Silviavirus	Staphylococcus phage LSA2311	144592	29.885	75	57	129
	OP856857	Bacilli	Bacillales	Staphylococcaceae	Staphylococcus	aureus	Staphylococcus aureus ATCC 29213	Myovirus	Herelleviridae	Silviavirus	Staphylococcus phage PBSA08	136673	30.015	76	52	119
	OQ302592	Bacilli	Bacillales	Staphylococcaceae	Staphylococcus	aureus	Staphylococcus aureus ATCC 29213	Podovirus	Rountreeviridae	Rosenblumvirus	Staphylococcus phage Huma	16853	29.253	21	21	53
	OQ302593	Bacilli	Bacillales	Staphylococcaceae	Staphylococcus	aureus	Staphylococcus aureus ATCC 29213	Podovirus	Rountreeviridae	Rosenblumvirus	Staphylococcus phage Simurgh	17245	28.994	20	20	54
	KC677663	Bacilli	Bacillales	Staphylococcaceae	Staphylococcus	aureus	Staphylococcus aureus ATCC 29213	Siphovirus	Unclassified	Dubowvirus	Staphylococcus phage SA12	42902	34.542	147	117	287
	NC_021801	Bacilli	Bacillales	Staphylococcaceae	Staphylococcus	aureus	Staphylococcus aureus ATCC 29213	Siphovirus	Unclassified	Dubowvirus	Staphylococcus phage SA12	42902	34.542	147	117	287
	KY779849	Bacilli	Bacillales	Staphylococcaceae	Staphylococcus	aureus	Staphylococcus aureus ATCC 43300	Myovirus	Herelleviridae	Kayvirus	Staphylococcus phage qdsa002	142499	30.259	69	40	140
	AB009866	Bacilli	Bacillales	Staphylococcaceae	Staphylococcus	aureus	Staphylococcus aureus ATCC 49775	Siphovirus	Unclassified	Peeveelvirus	Staphylococcus phage PVL	41401	33.555	108	105	240
	NC_002321	Bacilli	Bacillales	Staphylococcaceae	Staphylococcus	aureus	Staphylococcus aureus ATCC 49775	Siphovirus	Unclassified	Peeveelvirus	Staphylococcus phage PVL	41401	33.555	108	105	240
	MN539736	Bacilli	Bacillales	Staphylococcaceae	Staphylococcus	aureus	Staphylococcus aureus ATCC 6538	Myovirus	Herelleviridae	Kayvirus	Staphylococcus phage vB_SauM-A	139088	30.458	66	41	129
	MN539737	Bacilli	Bacillales	Staphylococcaceae	Staphylococcus	aureus	Staphylococcus aureus ATCC 6538	Myovirus	Herelleviridae	Kayvirus	Staphylococcus phage vB_SauM-C	140086	30.426	65	39	127
	MN539738	Bacilli	Bacillales	Staphylococcaceae	Staphylococcus	aureus	Staphylococcus aureus ATCC 6538	Myovirus	Herelleviridae	Kayvirus	Staphylococcus phage vB_SauM-D	139031	30.451	66	41	126
	OP940114	Bacilli	Bacillales	Staphylococcaceae	Staphylococcus	aureus	Staphylococcus aureus ATCC43300	Myovirus	Herelleviridae	Silviavirus	Staphylococcus phage vB_SauM_VL10	141746	29.862	60	52	116
	KJ888149	Bacilli	Bacillales	Staphylococcaceae	Staphylococcus	aureus	Staphylococcus aureus BCP88	Myovirus	Herelleviridae	Kayvirus	Staphylococcus phage MCE-2014	141907	30.385	55	47	142
	NC_025416	Bacilli	Bacillales	Staphylococcaceae	Staphylococcus	aureus	Staphylococcus aureus BCP88	Myovirus	Herelleviridae	Kayvirus	Staphylococcus phage MCE-2014	141907	30.385	55	47	142
	OR234014	Bacilli	Bacillales	Staphylococcaceae	Staphylococcus	aureus	Staphylococcus aureus CCARM 3089	Myovirus	Herelleviridae	Silviavirus	Staphylococcus phage SAC	136673	30.024	76	52	119
	ON513432	Bacilli	Bacillales	Staphylococcaceae	Staphylococcus	aureus	Staphylococcus aureus clinical strain 4472/08	Siphovirus	Unclassified	Phietavirus	Staphylococcus phage ASZ22RN	43579	35.299	151	117	313
	FJ713816	Bacilli	Bacillales	Staphylococcaceae	Staphylococcus	aureus	Staphylococcus aureus CN125	Siphovirus	Unclassified	Peeveelvirus	Staphylococcus phage phiPVL-CN125	44492	33.568	133	116	259
	NC_012784	Bacilli	Bacillales	Staphylococcaceae	Staphylococcus	aureus	Staphylococcus aureus CN125	Siphovirus	Unclassified	Peeveelvirus	Staphylococcus phage phiPVL-CN125	44492	33.568	133	116	259
	MK331930	Bacilli	Bacillales	Staphylococcaceae	Staphylococcus	aureus	Staphylococcus aureus DSM-20231	Myovirus	Herelleviridae	Kayvirus	Staphylococcus phage CH1	138057	30.426	64	37	127
	AP001553	Bacilli	Bacillales	Staphylococcaceae	Staphylococcus	aureus	Staphylococcus aureus E-1	Siphovirus	Unclassified	Phietavirus	Staphylococcus phage phiETA	43081	35.431	193	133	363
	NC_003288	Bacilli	Bacillales	Staphylococcaceae	Staphylococcus	aureus	Staphylococcus aureus E-1	Siphovirus	Unclassified	Phietavirus	Staphylococcus phage phiETA	43081	35.431	193	133	363
	ON153212	Bacilli	Bacillales	Staphylococcaceae	Staphylococcus	aureus	Staphylococcus aureus food isolate 1 (from leafy vegetables)	Siphovirus	Unclassified	Unclassified	Staphylococcus phage KMSP1	138528	30.527	64	43	144
	KF831354	Bacilli	Bacillales	Staphylococcaceae	Staphylococcus	aureus	Staphylococcus aureus HIP07256	Siphovirus	Unclassified	Biseptimavirus	Staphylococcus phage phiBU01	43748	33.016	121	81	212
	NC_026016	Bacilli	Bacillales	Staphylococcaceae	Staphylococcus	aureus	Staphylococcus aureus HIP07256	Siphovirus	Unclassified	Biseptimavirus	Staphylococcus phage phiBU01	43748	33.016	121	81	212
	KY653125	Bacilli	Bacillales	Staphylococcaceae	Staphylococcus	aureus	Staphylococcus aureus IME1346	Siphovirus	Unclassified	Peeveelvirus	Staphylococcus phage IME1346_01	42689	33.428	102	95	223
	KY653123	Bacilli	Bacillales	Staphylococcaceae	Staphylococcus	aureus	Staphylococcus aureus IME1361	Siphovirus	Unclassified	Biseptimavirus	Staphylococcus phage IME1361_01	43516	32.85	119	79	218
	NC_048657	Bacilli	Bacillales	Staphylococcaceae	Staphylococcus	aureus	Staphylococcus aureus IME1361	Siphovirus	Unclassified	Biseptimavirus	Staphylococcus phage IME1361_01	43516	32.85	119	79	218
	MW238767	Bacilli	Bacillales	Staphylococcaceae	Staphylococcus	aureus	Staphylococcus aureus IME1364	Siphovirus	Unclassified	Phietavirus	Staphylococcus phage IME1364_02	42338	35.224	150	123	298
	KT344895	Bacilli	Bacillales	Staphylococcaceae	Staphylococcus	aureus	Staphylococcus aureus Jevons B	Siphovirus	Unclassified	Phietavirus	Staphylococcus phage phiJB	43012	34.73	137	96	285
	NC_028669	Bacilli	Bacillales	Staphylococcaceae	Staphylococcus	aureus	Staphylococcus aureus Jevons B	Siphovirus	Unclassified	Phietavirus	Staphylococcus phage phiJB	43012	34.73	137	96	285
	KR709302	Bacilli	Bacillales	Staphylococcaceae	Staphylococcus	aureus	Staphylococcus aureus JP8361	Siphovirus	Unclassified	Phietavirus	Staphylococcus phage 55-2	41898	35.742	190	126	352
	KR709303	Bacilli	Bacillales	Staphylococcaceae	Staphylococcus	aureus	Staphylococcus aureus JP8362	Siphovirus	Unclassified	Phietavirus	Staphylococcus phage 55-3	42309	35.645	194	118	342
	KC342645	Bacilli	Bacillales	Staphylococcaceae	Staphylococcus	aureus	Staphylococcus aureus JS201101	Siphovirus	Unclassified	Peeveelvirus	Staphylococcus phage JS01	43458	33.32	114	119	244
	NC_021773	Bacilli	Bacillales	Staphylococcaceae	Staphylococcus	aureus	Staphylococcus aureus JS201101	Siphovirus	Unclassified	Peeveelvirus	Staphylococcus phage JS01	43458	33.32	114	119	244
	MK801680	Bacilli	Bacillales	Staphylococcaceae	Staphylococcus	aureus	Staphylococcus aureus KCCM 12103	Siphovirus	Unclassified	Triavirus	Staphylococcus phage SAP8	45533	33.411	73	51	170
	MK801681	Bacilli	Bacillales	Staphylococcaceae	Staphylococcus	aureus	Staphylococcus aureus KCCM 12103	Siphovirus	Unclassified	Triavirus	Staphylococcus phage SAP11	45346	33.419	73	52	167
	NC_055044	Bacilli	Bacillales	Staphylococcaceae	Staphylococcus	aureus	Staphylococcus aureus KCCM 12103	Siphovirus	Unclassified	Triavirus	Staphylococcus phage SAP11	45346	33.419	73	52	167
	MK801682	Bacilli	Bacillales	Staphylococcaceae	Staphylococcus	aureus	Staphylococcus aureus KCTC 1621	Siphovirus	Unclassified	Dubowvirus	Staphylococcus phage SAP33	42414	33.963	150	119	266
	MK801683	Bacilli	Bacillales	Staphylococcaceae	Staphylococcus	aureus	Staphylococcus aureus KCTC 1621	Siphovirus	Unclassified	Dubowvirus	Staphylococcus phage SAP40	42911	34.017	150	119	264
	NC_054976	Bacilli	Bacillales	Staphylococcaceae	Staphylococcus	aureus	Staphylococcus aureus KCTC 1621	Siphovirus	Unclassified	Dubowvirus	Staphylococcus phage SAP33	42414	33.963	150	119	266
	OQ687052	Bacilli	Bacillales	Staphylococcaceae	Staphylococcus	aureus	Staphylococcus aureus m44	Siphovirus	Unclassified	Unclassified	Staphylococcus phage L-m44	42496	35.328	130	124	294
	MK211557	Bacilli	Bacillales	Staphylococcaceae	Staphylococcus	aureus	Staphylococcus aureus N315	Siphovirus	Unclassified	Phietavirus	Staphylococcus phage Henu2	43513	35.04	171	155	350
	NC_054980	Bacilli	Bacillales	Staphylococcaceae	Staphylococcus	aureus	Staphylococcus aureus N315	Siphovirus	Unclassified	Phietavirus	Staphylococcus phage Henu2	43513	35.04	171	155	350
	CP062454	Bacilli	Bacillales	Staphylococcaceae	Staphylococcus	aureus	Staphylococcus aureus NAS N_030	Siphovirus	Unclassified	Dubowvirus	Staphylococcus phage ECel-2020a	42534	34.135	145	118	305
	CP062451	Bacilli	Bacillales	Staphylococcaceae	Staphylococcus	aureus	Staphylococcus aureus NAS N_085	Siphovirus	Unclassified	Dubowvirus	Staphylococcus phage ECel-2020b	43194	33.965	141	123	299
	CP062447	Bacilli	Bacillales	Staphylococcaceae	Staphylococcus	aureus	Staphylococcus aureus NAS N_141	Siphovirus	Unclassified	Biseptimavirus	Staphylococcus phage ECel-2020d	43956	32.992	132	82	227
	CP062444	Bacilli	Bacillales	Staphylococcaceae	Staphylococcus	aureus	Staphylococcus aureus NAS N_142	Siphovirus	Unclassified	Triavirus	Staphylococcus phage ECel-2020e	44566	33.418	60	52	153
	CP062445	Bacilli	Bacillales	Staphylococcaceae	Staphylococcus	aureus	Staphylococcus aureus NAS N_142	Siphovirus	Unclassified	Peeveelvirus	Staphylococcus phage ECel-2020o	39181	34.269	119	90	256
	CP062442	Bacilli	Bacillales	Staphylococcaceae	Staphylococcus	aureus	Staphylococcus aureus NAS N_208	Siphovirus	Unclassified	Triavirus	Staphylococcus phage ECel-2020f	45361	33.615	75	59	158
	CP062430	Bacilli	Bacillales	Staphylococcaceae	Staphylococcus	aureus	Staphylococcus aureus NAS P_007	Siphovirus	Unclassified	Biseptimavirus	Staphylococcus phage ECel-2020i	44872	32.722	120	94	215
	CP062427	Bacilli	Bacillales	Staphylococcaceae	Staphylococcus	aureus	Staphylococcus aureus NAS P_035	Siphovirus	Unclassified	Dubowvirus	Staphylococcus phage ECel-2020j	43078	33.931	138	125	271
	CP062426	Bacilli	Bacillales	Staphylococcaceae	Staphylococcus	aureus	Staphylococcus aureus NAS P_042	Siphovirus	Unclassified	Peeveelvirus	Staphylococcus phage ECel-2020k	41529	33.704	128	89	266
	CP062422	Bacilli	Bacillales	Staphylococcaceae	Staphylococcus	aureus	Staphylococcus aureus NAS P_087	Siphovirus	Unclassified	Phietavirus	Staphylococcus phage ECel-2020l	43478	34.56	131	112	272
	CP062434	Bacilli	Bacillales	Staphylococcaceae	Staphylococcus	aureus	Staphylococcus aureus NAS P_157	Siphovirus	Unclassified	Triavirus	Staphylococcus phage ECel-2020h	44566	33.418	60	52	153
	CP062435	Bacilli	Bacillales	Staphylococcaceae	Staphylococcus	aureus	Staphylococcus aureus NAS P_157	Siphovirus	Unclassified	Peeveelvirus	Staphylococcus phage ECel-2020p	39181	34.269	119	90	256
	EU418428	Bacilli	Bacillales	Staphylococcaceae	Staphylococcus	aureus	Staphylococcus aureus NCTC9789 (=PS80)	Myovirus	Herelleviridae	Kayvirus	Staphylococcus phage A5W	145542	30.416	69	36	140
	NC_047728	Bacilli	Bacillales	Staphylococcaceae	Staphylococcus	aureus	Staphylococcus aureus NCTC9789 (=PS80)	Myovirus	Herelleviridae	Kayvirus	Staphylococcus phage A5W	145542	30.416	69	36	140
	OQ025229	Bacilli	Bacillales	Staphylococcaceae	Staphylococcus	aureus	Staphylococcus aureus Newman	Myovirus	Herelleviridae	Silviavirus	Staphylococcus phage StAP1	144705	29.716	81	57	118
	OQ025230	Bacilli	Bacillales	Staphylococcaceae	Staphylococcus	aureus	Staphylococcus aureus Newman	Myovirus	Herelleviridae	Silviavirus	Staphylococcus phage SAP6	144705	29.715	81	57	119
	KP893290	Bacilli	Bacillales	Staphylococcaceae	Staphylococcus	aureus	Staphylococcus aureus NRL 08/236	Siphovirus	Unclassified	Phietavirus	Staphylococcus phage B236	43228	35.553	184	144	363
	NC_028915	Bacilli	Bacillales	Staphylococcaceae	Staphylococcus	aureus	Staphylococcus aureus NRL 08/236	Siphovirus	Unclassified	Phietavirus	Staphylococcus phage B236	43228	35.553	184	144	363
	KP893289	Bacilli	Bacillales	Staphylococcaceae	Staphylococcus	aureus	Staphylococcus aureus NRL 09/166	Siphovirus	Unclassified	Phietavirus	Staphylococcus phage B166	42881	34.829	130	112	284
	NC_028859	Bacilli	Bacillales	Staphylococcaceae	Staphylococcus	aureus	Staphylococcus aureus NRL 09/166	Siphovirus	Unclassified	Phietavirus	Staphylococcus phage B166	42881	34.829	130	112	284
	ON571632	Bacilli	Bacillales	Staphylococcaceae	Staphylococcus	aureus	Staphylococcus aureus NY940	Siphovirus	Unclassified	Phietavirus	Staphylococcus phage Sushi	43755	35.338	196	129	377
	JX875065	Bacilli	Bacillales	Staphylococcaceae	Staphylococcus	aureus	Staphylococcus aureus PS80	Myovirus	Herelleviridae	Kayvirus	Staphylococcus phage SA5	137031	30.421	62	37	127
	NC_047721	Bacilli	Bacillales	Staphylococcaceae	Staphylococcus	aureus	Staphylococcus aureus PS80	Myovirus	Herelleviridae	Kayvirus	Staphylococcus phage SA5	137031	30.421	62	37	127
	AP019522	Bacilli	Bacillales	Staphylococcaceae	Staphylococcus	aureus	Staphylococcus aureus RN4220	Myovirus	Herelleviridae	Silviavirus	Staphylococcus phage MR003	132152	29.96	68	47	102
	KJ716334	Bacilli	Bacillales	Staphylococcaceae	Staphylococcus	aureus	Staphylococcus aureus RN4220	Siphovirus	Unclassified	Dubowvirus	Staphylococcus phage SA97	40592	34.246	123	102	255
	NC_029010	Bacilli	Bacillales	Staphylococcaceae	Staphylococcus	aureus	Staphylococcus aureus RN4220	Siphovirus	Unclassified	Dubowvirus	Staphylococcus phage SA97	40592	34.246	123	102	255
	OP038318	Bacilli	Bacillales	Staphylococcaceae	Staphylococcus	aureus	Staphylococcus aureus RPAH47 genotype ST5-MRSA-IV	Siphovirus	Unclassified	Triavirus	Staphylococcus phage phiSa2wa-st5.3	44811	33.449	107	73	197
	MW924497	Bacilli	Bacillales	Staphylococcaceae	Staphylococcus	aureus	Staphylococcus aureus SA14	Siphovirus	Unclassified	Triavirus	Staphylococcus phage PHB21	45260	33.959	103	94	217
	OM304856	Bacilli	Bacillales	Staphylococcaceae	Staphylococcus	aureus	Staphylococcus aureus SA25_	Siphovirus	Unclassified	Triavirus	Staphylococcus phage 4PHCISA25	45086	33.48	102	96	223
	MH401416	Bacilli	Bacillales	Staphylococcaceae	Staphylococcus	aureus	Staphylococcus aureus Sa345	Siphovirus	Unclassified	Biseptimavirus	Staphylococcus phage SA345ruMSSAST8	42735	33.062	129	88	226
	NC_048713	Bacilli	Bacillales	Staphylococcaceae	Staphylococcus	aureus	Staphylococcus aureus Sa345	Siphovirus	Unclassified	Biseptimavirus	Staphylococcus phage SA345ruMSSAST8	42735	33.062	129	88	226
	MH401414	Bacilli	Bacillales	Staphylococcaceae	Staphylococcus	aureus	Staphylococcus aureus SA45	Siphovirus	Unclassified	Peeveelvirus	Staphylococcus phage SA45ruMSSAST97	43454	33.329	117	118	248
	MH401415	Bacilli	Bacillales	Staphylococcaceae	Staphylococcus	aureus	Staphylococcus aureus Sa537	Siphovirus	Unclassified	Peeveelvirus	Staphylococcus phage SA537ruMSSAST97	43458	33.349	115	118	246
	KJ596420	Bacilli	Bacillales	Staphylococcaceae	Staphylococcus	aureus	Staphylococcus aureus Sau119	Siphovirus	Unclassified	Biseptimavirus	Staphylococcus phage phiSa119	42600	33.404	132	65	223
	NC_025460	Bacilli	Bacillales	Staphylococcaceae	Staphylococcus	aureus	Staphylococcus aureus Sau119	Siphovirus	Unclassified	Biseptimavirus	Staphylococcus phage phiSa119	42600	33.404	132	65	223
	MW650841	Bacilli	Bacillales	Staphylococcaceae	Staphylococcus	aureus	Staphylococcus aureus SBP 01/19 Gaivota PE	Siphovirus	Unclassified	Peeveelvirus	Staphylococcus phage B_UFSM1	41971	33.988	113	85	279
	AF424781	Bacilli	Bacillales	Staphylococcaceae	Staphylococcus	aureus	Staphylococcus aureus strain 8325	Siphovirus	Unclassified	Dubowvirus	Staphylococcus phage phi 11	43604	34.497	137	116	281
	AF424782	Bacilli	Bacillales	Staphylococcaceae	Staphylococcus	aureus	Staphylococcus aureus strain 8325	Siphovirus	Unclassified	Triavirus	Staphylococcus phage phi 12	44970	33.347	73	54	159
	AF424783	Bacilli	Bacillales	Staphylococcaceae	Staphylococcus	aureus	Staphylococcus aureus strain 8325	Siphovirus	Unclassified	Peeveelvirus	Staphylococcus phage phi 13	42722	33.472	102	92	227
	NC_004615	Bacilli	Bacillales	Staphylococcaceae	Staphylococcus	aureus	Staphylococcus aureus strain 8325	Siphovirus	Unclassified	Dubowvirus	Staphylococcus phage phi 11	43604	34.497	137	116	281
	CP062461	Bacilli	Bacillales	Staphylococcaceae	Staphylococcus	aureus	Staphylococcus aureus strain NAS P_131	Siphovirus	Unclassified	Triavirus	Staphylococcus phage ECel-2020m	45676	33.267	68	56	153
	CP062462	Bacilli	Bacillales	Staphylococcaceae	Staphylococcus	aureus	Staphylococcus aureus strain NAS P_131	Siphovirus	Unclassified	Phietavirus	Staphylococcus phage ECel-2020q	42844	34.95	134	107	262
	CP062457	Bacilli	Bacillales	Staphylococcaceae	Staphylococcus	aureus	Staphylococcus aureus strain NAS P_153	Siphovirus	Unclassified	Peeveelvirus	Staphylococcus phage ECel-2020n	40081	34.273	124	91	259
	ON856257	Bacilli	Bacillales	Staphylococcaceae	Staphylococcus	aureus	Staphylococcus aureus strain SA12-4PHSA25	Siphovirus	Unclassified	Triavirus	Staphylococcus phage 1PHSA12	50643	33.414	127	107	255
	ON856258	Bacilli	Bacillales	Staphylococcaceae	Staphylococcus	aureus	Staphylococcus aureus strain SA25	Siphovirus	Unclassified	Triavirus	Staphylococcus phage A12-4PHSA25	45314	33.464	102	99	223
	AB626962	Bacilli	Bacillales	Staphylococcaceae	Staphylococcus	aureus	Staphylococcus aureus strain SA27	Podovirus	Rountreeviridae	Rosenblumvirus	Staphylococcus phage S24-1	18168	28.908	25	24	65
	AB626963	Bacilli	Bacillales	Staphylococcaceae	Staphylococcus	aureus	Staphylococcus aureus strain SA27	Podovirus	Rountreeviridae	Rosenblumvirus	Staphylococcus phage S13'	18186	29.215	32	25	68
	NC_016565	Bacilli	Bacillales	Staphylococcaceae	Staphylococcus	aureus	Staphylococcus aureus strain SA27	Podovirus	Rountreeviridae	Rosenblumvirus	Staphylococcus phage S24-1	18168	28.908	25	24	65
	OP661216	Bacilli	Bacillales	Staphylococcaceae	Staphylococcus	aureus	Staphylococcus aureus sub sp. aureus 15062 ST80-MRSA-IVc	Siphovirus	Unclassified	Triavirus	Staphylococcus phage phiSa2wa-st80.2	45164	33.259	66	59	150
	OP661217	Bacilli	Bacillales	Staphylococcaceae	Staphylococcus	aureus	Staphylococcus aureus sub sp. aureus 17006 ST80-MRSA-IVc	Siphovirus	Unclassified	Triavirus	Staphylococcus phage phiSa2wa-st80.4	45164	33.254	66	59	150
	OP374156	Bacilli	Bacillales	Staphylococcaceae	Staphylococcus	aureus	Staphylococcus aureus subsp. aureus 1577 AK3(NZ) ST5-MRSA-IV	Siphovirus	Unclassified	Triavirus	Staphylococcus phage phiSa2wa-st5.9	44811	33.454	107	73	197
	MG029513	Bacilli	Bacillales	Staphylococcaceae	Staphylococcus	aureus	Staphylococcus aureus subsp. aureus 15803 genotype ST72-MRSA-IVa (2B)	Siphovirus	Unclassified	Triavirus	Staphylococcus phage phiSa2wa_st72	47213	33.137	81	55	162
	MG029510	Bacilli	Bacillales	Staphylococcaceae	Staphylococcus	aureus	Staphylococcus aureus subsp. aureus 16386 genotype ST22-MRSA-IVc (2B)	Siphovirus	Unclassified	Biseptimavirus	Staphylococcus phage phiSa2wa_st22	38576	33.241	108	70	210
	NC_048681	Bacilli	Bacillales	Staphylococcaceae	Staphylococcus	aureus	Staphylococcus aureus subsp. aureus 16386 genotype ST22-MRSA-IVc (2B)	Siphovirus	Unclassified	Biseptimavirus	Staphylococcus phage phiSa2wa_st22	38576	33.241	108	70	210
	OP374155	Bacilli	Bacillales	Staphylococcaceae	Staphylococcus	aureus	Staphylococcus aureus subsp. aureus 1659 ST5-MRSA-IV	Siphovirus	Unclassified	Triavirus	Staphylococcus phage phiSa2wa-st5.8	44811	33.454	107	73	197
	MG029511	Bacilli	Bacillales	Staphylococcaceae	Staphylococcus	aureus	Staphylococcus aureus subsp. aureus 16663 genotype ST30-MRSA-IVc (2B)	Siphovirus	Unclassified	Triavirus	Staphylococcus phage phiSa2wa_st30	45780	33.438	81	58	177
	NC_055047	Bacilli	Bacillales	Staphylococcaceae	Staphylococcus	aureus	Staphylococcus aureus subsp. aureus 16663 genotype ST30-MRSA-IVc (2B)	Siphovirus	Unclassified	Triavirus	Staphylococcus phage phiSa2wa_st30	45780	33.438	81	58	177
	MG029512	Bacilli	Bacillales	Staphylococcaceae	Staphylococcus	aureus	Staphylococcus aureus subsp. aureus 16672 genotype ST59-MRSA-IVa (2B)	Siphovirus	Unclassified	Biseptimavirus	Staphylococcus phage phiSa2wa_st59	42133	33.276	132	80	238
	MG029517	Bacilli	Bacillales	Staphylococcaceae	Staphylococcus	aureus	Staphylococcus aureus subsp. aureus 16790 genotype ST93-MRSA-IVa (2B)	Siphovirus	Unclassified	Triavirus	Staphylococcus phage phiSa2wa_st93	45913	33.117	72	53	148
	MK940809	Bacilli	Bacillales	Staphylococcaceae	Staphylococcus	aureus	Staphylococcus aureus subsp. aureus 18751	Siphovirus	Unclassified	Triavirus	Staphylococcus phage Sa2wa_st8	45914	33.121	72	53	148
	MG029509	Bacilli	Bacillales	Staphylococcaceae	Staphylococcus	aureus	Staphylococcus aureus subsp. aureus 18790 genotype ST5-MRSA-IVa (2B)	Siphovirus	Unclassified	Triavirus	Staphylococcus phage phiSa2wa_st5	44823	33.407	100	75	226
	NC_055046	Bacilli	Bacillales	Staphylococcaceae	Staphylococcus	aureus	Staphylococcus aureus subsp. aureus 18790 genotype ST5-MRSA-IVa (2B)	Siphovirus	Unclassified	Triavirus	Staphylococcus phage phiSa2wa_st5	44823	33.407	100	75	226
	OP584903	Bacilli	Bacillales	Staphylococcaceae	Staphylococcus	aureus	Staphylococcus aureus subsp. aureus 20417 ST1232-MRSA-V	Siphovirus	Unclassified	Triavirus	Staphylococcus phage phiSa2wa-st1232	45907	33.126	72	53	146
	OP584904	Bacilli	Bacillales	Staphylococcaceae	Staphylococcus	aureus	Staphylococcus aureus subsp. aureus 20624 ST2974-MRSA-V	Siphovirus	Unclassified	Triavirus	Staphylococcus phage phiSa2wa-st2974	45452	33.235	73	62	150
	OP374154	Bacilli	Bacillales	Staphylococcaceae	Staphylococcus	aureus	Staphylococcus aureus subsp. aureus 389 ST5-MRSA-IV	Siphovirus	Unclassified	Triavirus	Staphylococcus phage phiSa2wa-st5.5	44811	33.449	107	73	197
	MG029518	Bacilli	Bacillales	Staphylococcaceae	Staphylococcus	aureus	Staphylococcus aureus subsp. aureus K25S genotype ST121-MSSA	Siphovirus	Unclassified	Triavirus	Staphylococcus phage phiSa2wa_st121mssa	45621	33.057	73	58	152
	NC_055049	Bacilli	Bacillales	Staphylococcaceae	Staphylococcus	aureus	Staphylococcus aureus subsp. aureus K25S genotype ST121-MSSA	Siphovirus	Unclassified	Triavirus	Staphylococcus phage phiSa2wa_st121mssa	45621	33.057	73	58	152
	NC_004740	Bacilli	Bacillales	Staphylococcaceae	Staphylococcus	aureus	Staphylococcus aureus subsp. aureus N315	Siphovirus	Unclassified	Unclassified	Staphylococcus phage phiN315	44082	32.778	126	91	213
	OP493557	Bacilli	Bacillales	Staphylococcaceae	Staphylococcus	aureus	Staphylococcus aureus subsp. aureus NARSA483 ST59-MRSA-IVa	Siphovirus	Unclassified	Peeveelvirus	Staphylococcus phage phiSa2-NARSA483	42927	33.434	117	103	253
	OP493558	Bacilli	Bacillales	Staphylococcaceae	Staphylococcus	aureus	Staphylococcus aureus subsp. aureus NARSA676 ST59-MRSA-IVa	Siphovirus	Unclassified	Biseptimavirus	Staphylococcus phage phiSa2-NARSA676	41838	33.085	119	74	218
	NC_004616	Bacilli	Bacillales	Staphylococcaceae	Staphylococcus	aureus	Staphylococcus aureus subsp. aureus NCTC 8325	Siphovirus	Unclassified	Triavirus	Staphylococcus phage phi 12	44970	33.347	73	54	159
	NC_004617	Bacilli	Bacillales	Staphylococcaceae	Staphylococcus	aureus	Staphylococcus aureus subsp. aureus NCTC 8325	Siphovirus	Unclassified	Peeveelvirus	Staphylococcus phage phi 13	42722	33.472	102	92	227
	MH972260	Bacilli	Bacillales	Staphylococcaceae	Staphylococcus	aureus	Staphylococcus aureus subsp. aureus RN4220	Podovirus	Rountreeviridae	Rosenblumvirus	Staphylococcus phage Pabna	17700	29.362	26	33	69
	NC_048107	Bacilli	Bacillales	Staphylococcaceae	Staphylococcus	aureus	Staphylococcus aureus subsp. aureus RN4220	Podovirus	Rountreeviridae	Rosenblumvirus	Staphylococcus phage Pabna	17700	29.362	26	33	69
	MN904510	Bacilli	Bacillales	Staphylococcaceae	Staphylococcus	aureus	Staphylococcus aureus subsp. aureus RN4220	Siphovirus	Unclassified	Phietavirus	Staphylococcus phage vB_SauS-SAP27	43444	34.946	170	108	352
	MT013111	Bacilli	Bacillales	Staphylococcaceae	Staphylococcus	aureus	Staphylococcus aureus subsp. aureus RN4220	Siphovirus	Unclassified	Dubowvirus	Staphylococcus phage SA75	43134	34.437	135	109	298
	NC_054973	Bacilli	Bacillales	Staphylococcaceae	Staphylococcus	aureus	Staphylococcus aureus subsp. aureus RN4220	Siphovirus	Unclassified	Dubowvirus	Staphylococcus phage Baq_Sau1	44384	34.046	140	110	285
	NC_054975	Bacilli	Bacillales	Staphylococcaceae	Staphylococcus	aureus	Staphylococcus aureus subsp. aureus RN4220	Siphovirus	Unclassified	Dubowvirus	Staphylococcus phage SA75	43134	34.437	135	109	298
	NC_054981	Bacilli	Bacillales	Staphylococcaceae	Staphylococcus	aureus	Staphylococcus aureus subsp. aureus RN4220	Siphovirus	Unclassified	Phietavirus	Staphylococcus phage vB_SauS-SAP27	43444	34.946	170	108	352
	MG029514	Bacilli	Bacillales	Staphylococcaceae	Staphylococcus	aureus	Staphylococcus aureus subsp. aureus RNSH95 genotype ST78-MRSA-IVa (2B)	Siphovirus	Unclassified	Triavirus	Staphylococcus phage phiSa2wa_st78	45878	33.216	72	59	148
	NC_055048	Bacilli	Bacillales	Staphylococcaceae	Staphylococcus	aureus	Staphylococcus aureus subsp. aureus RNSH95 genotype ST78-MRSA-IVa (2B)	Siphovirus	Unclassified	Triavirus	Staphylococcus phage phiSa2wa_st78	45878	33.216	72	59	148
	KP209285	Bacilli	Bacillales	Staphylococcaceae	Staphylococcus	aureus	Staphylococcus aureus subsp. aureus str. Newman	Siphovirus	Unclassified	Phietavirus	Staphylococcus phage phiNM4-gamma4	40365	35.102	132	94	270
	MG029515	Bacilli	Bacillales	Staphylococcaceae	Staphylococcus	aureus	Staphylococcus aureus subsp. aureus strain 15395 genotype ST80-MRSA-IVc	Siphovirus	Unclassified	Triavirus	Staphylococcus phage phiSa2wa_st80	45164	33.257	66	59	150
	OP328423	Bacilli	Bacillales	Staphylococcaceae	Staphylococcus	aureus	Staphylococcus aureus subsp. aureus strain 15744 genotype ST1930-MRSA-IV	Siphovirus	Unclassified	Unclassified	Staphylococcus phage phiSa2wa-st1930	44629	33.386	98	53	200
	MF580410	Bacilli	Bacillales	Staphylococcaceae	Staphylococcus	aureus	Staphylococcus aureus subsp. aureus strain 15798 genotype ST1-MRSA-IVa	Siphovirus	Unclassified	Triavirus	Staphylococcus phage phiSa2wa_st1	45585	33.281	77	56	164
	OP328420	Bacilli	Bacillales	Staphylococcaceae	Staphylococcus	aureus	Staphylococcus aureus subsp. aureus strain 18116 genotype ST923-MRSA-IV	Siphovirus	Unclassified	Triavirus	Staphylococcus phage phiSa2wa-st923	45914	33.123	72	53	148
	OP328422	Bacilli	Bacillales	Staphylococcaceae	Staphylococcus	aureus	Staphylococcus aureus subsp. aureus strain 20065 genotype ST1633-MRSA-V	Siphovirus	Unclassified	Triavirus	Staphylococcus phage phiSa2wa-st1633	49642	33.369	86	67	175
	OP038319	Bacilli	Bacillales	Staphylococcaceae	Staphylococcus	aureus	Staphylococcus aureus subsp. aureus strain CRGH 26 genotype ST5-MRSA-IV	Siphovirus	Unclassified	Triavirus	Staphylococcus phage phiSa2wa-st5.4	44811	33.449	107	73	197
	NC_055045	Bacilli	Bacillales	Staphylococcaceae	Staphylococcus	aureus	Staphylococcus aureus subsp. aureus strain WBG8287 genotype ST1-MRSA-IVa (2B)	Siphovirus	Unclassified	Triavirus	Staphylococcus phage phiSa2wa_st1	45585	33.281	77	56	164
	MG029516	Bacilli	Bacillales	Staphylococcaceae	Staphylococcus	aureus	Staphylococcus aureus subsp. aureus W17S genotype ST93-MSSA	Siphovirus	Unclassified	Triavirus	Staphylococcus phage phiSa2wa_st93mssa	45913	33.113	72	53	148
	MZ417326	Bacilli	Bacillales	Staphylococcaceae	Staphylococcus	aureus	Staphylococcus aureus Twort	Myovirus	Herelleviridae	Unclassified	Staphylococcus phage PG-2021_27	128279	29.667	62	49	145
	MZ779063	Bacilli	Bacillales	Staphylococcaceae	Staphylococcus	aureus	Staphylococcus aureus UFV2030RH1	Siphovirus	Unclassified	Unclassified	Staphylococcus phage vB_SauM-UFV_DC4	263185	25.029	94	66	213
	CP071049	Bacilli	Bacillales	Staphylococcaceae	Staphylococcus	aureus	Staphylococcus aureus WBG8381	Siphovirus	Unclassified	Phietavirus	Staphylococcus phage WBG8381	42493	34.909	127	116	293
	KM216423	Bacilli	Bacillales	Staphylococcaceae	Staphylococcus	aureus	Staphylococcus aureus XN108	Myovirus	Herelleviridae	Kayvirus	Staphylococcus phage P108	140807	30.217	56	41	131
	NC_025426	Bacilli	Bacillales	Staphylococcaceae	Staphylococcus	aureus	Staphylococcus aureus XN108	Myovirus	Herelleviridae	Kayvirus	Staphylococcus phage P108	140807	30.217	56	41	131
	OP235318	Bacilli	Bacillales	Staphylococcaceae	Staphylococcus	aureus	Staphylococcus aureus XN108	Myovirus	Herelleviridae	Kayvirus	Staphylococcus phage SYL	151066	30.161	65	46	149
	MH136584	Bacilli	Bacillales	Staphylococcaceae	Staphylococcus	aureus	Staphylococcus aureus YZ25	Myovirus	Herelleviridae	Kayvirus	Staphylococcus phage HYZ21	139675	30.423	62	38	126
	MH321490	Bacilli	Bacillales	Staphylococcaceae	Staphylococcus	epidermidis	Staphylococcus epidermidis	Myovirus	Herelleviridae	Sepunavirus	Staphylococcus phage Quidividi	141446	27.992	42	39	104
	MH321491	Bacilli	Bacillales	Staphylococcaceae	Staphylococcus	epidermidis	Staphylococcus epidermidis	Myovirus	Herelleviridae	Sepunavirus	Staphylococcus phage Twillingate	142592	27.987	43	39	93
	MH542234	Bacilli	Bacillales	Staphylococcaceae	Staphylococcus	epidermidis	Staphylococcus epidermidis	Myovirus	Herelleviridae	Sepunavirus	Staphylococcus phage Terranova	141288	27.98	37	38	98
	MZ152915	Bacilli	Bacillales	Staphylococcaceae	Staphylococcus	epidermidis	Staphylococcus epidermidis	Podovirus	Rountreeviridae	Andhravirus	Staphylococcus phage SeAlphi	18292	29.909	24	22	42
	NC_070880	Bacilli	Bacillales	Staphylococcaceae	Staphylococcus	epidermidis	Staphylococcus epidermidis	Podovirus	Rountreeviridae	Andhravirus	Staphylococcus phage SeAlphi	18292	29.909	24	22	42
	OQ355702	Bacilli	Bacillales	Staphylococcaceae	Staphylococcus	epidermidis	Staphylococcus epidermidis	Myovirus	Herelleviridae	Sepunavirus	Staphylococcus phage vB_SepM_BE24	140570	28.007	45	37	99
	OQ355703	Bacilli	Bacillales	Staphylococcaceae	Staphylococcus	epidermidis	Staphylococcus epidermidis	Myovirus	Herelleviridae	Sepunavirus	Staphylococcus phage vB_SepM_BE25	140292	28.028	45	36	102
	JN192400	Bacilli	Bacillales	Staphylococcaceae	Staphylococcus	epidermidis	Staphylococcus epidermidis	Siphovirus	Unclassified	Rockefellervirus	Staphylococcus phage Ipla5	43581	34.726	133	91	243
	JN192401	Bacilli	Bacillales	Staphylococcaceae	Staphylococcus	epidermidis	Staphylococcus epidermidis	Siphovirus	Unclassified	Rockefellervirus	Staphylococcus phage Ipla7	42123	34.755	136	102	288
	MW364971	Bacilli	Bacillales	Staphylococcaceae	Staphylococcus	epidermidis	Staphylococcus epidermidis	Siphovirus	Unclassified	Rockefellervirus	Staphylococcus virus vB_SepS_27	42935	34.587	129	98	251
	MW364972	Bacilli	Bacillales	Staphylococcaceae	Staphylococcus	epidermidis	Staphylococcus epidermidis	Siphovirus	Unclassified	Rockefellervirus	Staphylococcus virus vB_SepS_48	42460	34.769	123	99	253
	MW364973	Bacilli	Bacillales	Staphylococcaceae	Staphylococcus	epidermidis	Staphylococcus epidermidis	Siphovirus	Unclassified	Rockefellervirus	Staphylococcus phage vB_SepS_456	43266	34.699	128	96	276
	MW364974	Bacilli	Bacillales	Staphylococcaceae	Staphylococcus	epidermidis	Staphylococcus epidermidis	Siphovirus	Unclassified	Rockefellervirus	Staphylococcus virus vB_SepS_459	42498	34.719	129	96	258
	NC_008722	Bacilli	Bacillales	Staphylococcaceae	Staphylococcus	epidermidis	Staphylococcus epidermidis	Siphovirus	Unclassified	Rockefellervirus	Staphylococcus phage CNPH82	43420	34.675	134	97	273
	NC_008723	Bacilli	Bacillales	Staphylococcaceae	Staphylococcus	epidermidis	Staphylococcus epidermidis	Siphovirus	Unclassified	Rockefellervirus	Staphylococcus phage PH15	44041	34.908	137	105	299
	NC_018281	Bacilli	Bacillales	Staphylococcaceae	Staphylococcus	epidermidis	Staphylococcus epidermidis	Siphovirus	Unclassified	Rockefellervirus	Staphylococcus phage Ipla5	43581	34.726	133	91	243
	NC_018284	Bacilli	Bacillales	Staphylococcaceae	Staphylococcus	epidermidis	Staphylococcus epidermidis	Siphovirus	Unclassified	Rockefellervirus	Staphylococcus phage Ipla7	42123	34.755	136	102	288
	OQ355699	Bacilli	Bacillales	Staphylococcaceae	Staphylococcus	epidermidis	Staphylococcus epidermidis	Siphovirus	Unclassified	Rockefellervirus	Staphylococcus phage vB_SepS_BE20	43521	34.974	133	93	287
	OQ355700	Bacilli	Bacillales	Staphylococcaceae	Staphylococcus	epidermidis	Staphylococcus epidermidis	Siphovirus	Unclassified	Rockefellervirus	Staphylococcus phage vB_SepS_BE21	43563	35.007	131	101	279
	OQ355701	Bacilli	Bacillales	Staphylococcaceae	Staphylococcus	epidermidis	Staphylococcus epidermidis	Siphovirus	Unclassified	Sextaecvirus	Staphylococcus phage vB_SepS_BE22	92847	29.54	83	65	181
	OQ355704	Bacilli	Bacillales	Staphylococcaceae	Staphylococcus	epidermidis	Staphylococcus epidermidis	Siphovirus	Unclassified	Rockefellervirus	Staphylococcus phage vB_SepS_BE28	42841	34.924	119	92	258
	CP018841	Bacilli	Bacillales	Staphylococcaceae	Staphylococcus	epidermidis	Staphylococcus epidermidis 14.1.R1	Siphovirus	Unclassified	Unclassified	Staphylococcus phage HOB 14.1.R1	18659	32.885	52	41	108
	KT429160	Bacilli	Bacillales	Staphylococcaceae	Staphylococcus	epidermidis	Staphylococcus epidermidis 36-1	Siphovirus	Unclassified	Unclassified	Staphylococcus phage SPbeta-like	127726	30.534	162	122	379
	KT429161	Bacilli	Bacillales	Staphylococcaceae	Staphylococcus	epidermidis	Staphylococcus epidermidis 36-1	Siphovirus	Unclassified	Unclassified	Staphylococcus phage StB20-like	40670	33.29	130	102	247
	NC_028821	Bacilli	Bacillales	Staphylococcaceae	Staphylococcus	epidermidis	Staphylococcus epidermidis 36-1	Siphovirus	Unclassified	Unclassified	Staphylococcus phage StB20-like	40670	33.29	130	102	247
	NC_029119	Bacilli	Bacillales	Staphylococcaceae	Staphylococcus	epidermidis	Staphylococcus epidermidis 36-1	Siphovirus	Unclassified	Unclassified	Staphylococcus phage SPbeta-like	127726	30.534	162	122	379
	MT596497	Bacilli	Bacillales	Staphylococcaceae	Staphylococcus	epidermidis	Staphylococcus epidermidis 414	Siphovirus	Unclassified	Rockefellervirus	Staphylococcus phage 456	43393	34.72	128	96	278
	MZ417339	Bacilli	Bacillales	Staphylococcaceae	Staphylococcus	epidermidis	Staphylococcus epidermidis C6869	Siphovirus	Unclassified	Sextaecvirus	Staphylococcus phage PG-2021_5	92222	29.415	89	55	177
	MZ417348	Bacilli	Bacillales	Staphylococcaceae	Staphylococcus	epidermidis	Staphylococcus epidermidis C6869	Siphovirus	Unclassified	Sextaecvirus	Staphylococcus phage PG-2021_88	92222	29.413	89	54	177
	KY471386	Bacilli	Bacillales	Staphylococcaceae	Staphylococcus	epidermidis	Staphylococcus epidermidis CEMTC 2044	Podovirus	Rountreeviridae	Andhravirus	Staphylococcus phage St 134	18275	30.096	20	20	60
	NC_047814	Bacilli	Bacillales	Staphylococcaceae	Staphylococcus	epidermidis	Staphylococcus epidermidis CEMTC 2044	Podovirus	Rountreeviridae	Andhravirus	Staphylococcus phage St 134	18275	30.096	20	20	60
	MW364975	Bacilli	Bacillales	Staphylococcaceae	Staphylococcus	epidermidis	Staphylococcus epidermidis E72	Siphovirus	Unclassified	Rockefellervirus	Staphylococcus virus vB_SepS_E72	44592	34.54	126	101	277
	MT596500	Bacilli	Bacillales	Staphylococcaceae	Staphylococcus	epidermidis	Staphylococcus epidermidis F12	Podovirus	Rountreeviridae	Andhravirus	Staphylococcus phage BESEP3	18271	29.966	22	26	54
	MT596501	Bacilli	Bacillales	Staphylococcaceae	Staphylococcus	epidermidis	Staphylococcus epidermidis F12	Myovirus	Herelleviridae	Sepunavirus	Staphylococcus phage vB_SepM_BE04	142331	27.934	49	41	101
	MT596502	Bacilli	Bacillales	Staphylococcaceae	Staphylococcus	epidermidis	Staphylococcus epidermidis F12	Myovirus	Herelleviridae	Sepunavirus	Staphylococcus phage vB_SepM_BE05	140271	28.044	52	36	117
	MT596503	Bacilli	Bacillales	Staphylococcaceae	Staphylococcus	epidermidis	Staphylococcus epidermidis F12	Myovirus	Herelleviridae	Sepunavirus	Staphylococcus phage vB_SepM_BE06	140659	27.992	45	37	99
	MT596504	Bacilli	Bacillales	Staphylococcaceae	Staphylococcus	epidermidis	Staphylococcus epidermidis F12	Myovirus	Herelleviridae	Sepunavirus	Staphylococcus phage vB_SepM_BE07	140661	27.991	45	37	99
	MT596505	Bacilli	Bacillales	Staphylococcaceae	Staphylococcus	epidermidis	Staphylococcus epidermidis F12	Myovirus	Herelleviridae	Sepunavirus	Staphylococcus phage vB_SepM_BE08	140659	28.019	45	37	99
	MT596506	Bacilli	Bacillales	Staphylococcaceae	Staphylococcus	epidermidis	Staphylococcus epidermidis F12	Myovirus	Herelleviridae	Sepunavirus	Staphylococcus phage vB_SepM_BE09	140668	28.018	45	37	99
	NC_070879	Bacilli	Bacillales	Staphylococcaceae	Staphylococcus	epidermidis	Staphylococcus epidermidis F12	Podovirus	Rountreeviridae	Andhravirus	Staphylococcus phage vB_SepP_BE03	18271	29.966	22	26	54
	MT596498	Bacilli	Bacillales	Staphylococcaceae	Staphylococcus	epidermidis	Staphylococcus epidermidis F12	Siphovirus	Unclassified	Rockefellervirus	Staphylococcus phage vB_SepS_BE01	42718	34.835	131	96	279
	MT596499	Bacilli	Bacillales	Staphylococcaceae	Staphylococcus	epidermidis	Staphylococcus epidermidis F12	Siphovirus	Unclassified	Sextaecvirus	Staphylococcus phage vB_SepS_BE02	95233	29.354	92	59	179
	MT880870	Bacilli	Bacillales	Staphylococcaceae	Staphylococcus	epidermidis	Staphylococcus epidermidis HD21-2	Siphovirus	Unclassified	Unclassified	Staphylococcus phage PhiSepi-HH1	34053	28.435	32	25	38
	MT880871	Bacilli	Bacillales	Staphylococcaceae	Staphylococcus	epidermidis	Staphylococcus epidermidis HD21-2	Siphovirus	Unclassified	Unclassified	Staphylococcus phage PI-Sepi-HH2	36164	29.314	41	40	93
	MT880872	Bacilli	Bacillales	Staphylococcaceae	Staphylococcus	epidermidis	Staphylococcus epidermidis HD21-2	Siphovirus	Unclassified	Unclassified	Staphylococcus phage PhiSepi-HH3	147057	30.811	184	148	435
	MZ417332	Bacilli	Bacillales	Staphylococcaceae	Staphylococcus	epidermidis	Staphylococcus epidermidis I0515	Myovirus	Herelleviridae	Unclassified	Staphylococcus phage PG-2021_38	140647	30.801	69	39	134
	MZ417343	Bacilli	Bacillales	Staphylococcaceae	Staphylococcus	epidermidis	Staphylococcus epidermidis I0515	Siphovirus	Unclassified	Sextaecvirus	Staphylococcus phage PG-2021_74	85762	29.688	79	52	159
	MZ417336	Bacilli	Bacillales	Staphylococcaceae	Staphylococcus	epidermidis	Staphylococcus epidermidis I0564	Siphovirus	Unclassified	Sextaecvirus	Staphylococcus phage PG-2021_46	86018	29.662	64	55	154
	KY653120	Bacilli	Bacillales	Staphylococcaceae	Staphylococcus	epidermidis	Staphylococcus epidermidis IME1348	Siphovirus	Unclassified	Rockefellervirus	Staphylococcus phage IME1348_01	42371	34.686	127	88	246
	NC_055036	Bacilli	Bacillales	Staphylococcaceae	Staphylococcus	epidermidis	Staphylococcus epidermidis IME1348	Siphovirus	Unclassified	Rockefellervirus	Staphylococcus phage IME1348_01	42371	34.686	127	88	246
	MH972261	Bacilli	Bacillales	Staphylococcaceae	Staphylococcus	epidermidis	Staphylococcus epidermidis LM1680	Podovirus	Rountreeviridae	Andhravirus	Staphylococcus phage Pike	18376	29.909	18	24	42
	MH972263	Bacilli	Bacillales	Staphylococcaceae	Staphylococcus	epidermidis	Staphylococcus epidermidis LM1680	Podovirus	Rountreeviridae	Andhravirus	Staphylococcus phage JBug18	18547	29.59	18	25	42
	KU598975	Bacilli	Bacillales	Staphylococcaceae	Staphylococcus	epidermidis	Staphylococcus epidermidis LM1680	Siphovirus	Unclassified	Rockefellervirus	Staphylococcus phage CNPx	43293	34.661	129	101	285
	NC_031241	Bacilli	Bacillales	Staphylococcaceae	Staphylococcus	epidermidis	Staphylococcus epidermidis LM1680	Siphovirus	Unclassified	Rockefellervirus	Staphylococcus phage CNPx	43293	34.661	129	101	285
	ON550478	Bacilli	Bacillales	Staphylococcaceae	Staphylococcus	epidermidis	Staphylococcus epidermidis LM1680	Siphovirus	Unclassified	Unclassified	Staphylococcus phage Sazerac	46428	34.953	164	133	337
	OQ623150	Bacilli	Bacillales	Staphylococcaceae	Staphylococcus	epidermidis	Staphylococcus epidermidis LM1680	Siphovirus	Unclassified	Unclassified	Staphylococcus phage Southeast	47272	34.691	152	118	335
	MZ417323	Bacilli	Bacillales	Staphylococcaceae	Staphylococcus	epidermidis	Staphylococcus epidermidis NCC 100655	Myovirus	Herelleviridae	Sepunavirus	Staphylococcus phage PG-2021_1	143764	27.961	47	39	97
	MZ417349	Bacilli	Bacillales	Staphylococcaceae	Staphylococcus	epidermidis	Staphylococcus epidermidis NCC 100655	Siphovirus	Unclassified	Rockefellervirus	Staphylococcus phage PG-2021_89	43039	35.108	129	99	271
	MZ417351	Bacilli	Bacillales	Staphylococcaceae	Staphylococcus	epidermidis	Staphylococcus epidermidis NCC 100655	Siphovirus	Unclassified	Rockefellervirus	Staphylococcus phage PG-2021_90	44493	34.718	142	106	278
	MZ417352	Bacilli	Bacillales	Staphylococcaceae	Staphylococcus	epidermidis	Staphylococcus epidermidis NCC 100655	Siphovirus	Unclassified	Rockefellervirus	Staphylococcus phage PG-2021_91	42188	34.967	119	100	267
	KY442063	Bacilli	Bacillales	Staphylococcaceae	Staphylococcus	epidermidis	Staphylococcus epidermidis RP62A	Podovirus	Rountreeviridae	Andhravirus	Staphylococcus phage Andhra	18546	29.823	18	25	39
	MH972262	Bacilli	Bacillales	Staphylococcaceae	Staphylococcus	epidermidis	Staphylococcus epidermidis RP62A	Podovirus	Rountreeviridae	Andhravirus	Staphylococcus phage Pontiff	18364	29.955	21	25	44
	NC_047813	Bacilli	Bacillales	Staphylococcaceae	Staphylococcus	epidermidis	Staphylococcus epidermidis RP62A	Podovirus	Rountreeviridae	Andhravirus	Staphylococcus phage Andhra	18546	29.823	18	25	39
	MZ417327	Bacilli	Bacillales	Staphylococcaceae	Staphylococcus	epidermidis	Staphylococcus epidermidis S414	Myovirus	Herelleviridae	Unclassified	Staphylococcus phage PG-2021_29	131570	30.889	68	41	134
	MZ417353	Bacilli	Bacillales	Staphylococcaceae	Staphylococcus	epidermidis	Staphylococcus epidermidis S414	Siphovirus	Unclassified	Rockefellervirus	Staphylococcus phage PG-2021_93	43459	34.368	115	79	247
	ON325435	Bacilli	Bacillales	Staphylococcaceae	Staphylococcus	epidermidis	Staphylococcus epidermidis SE14	Siphovirus	Unclassified	Unclassified	Staphylococcus phage CUB-EPI_14	46098	35.019	167	141	360
	KP735928	Bacilli	Bacillales	Staphylococcaceae	Staphylococcus	haemolyticus	Staphylococcus haemolyticus	Siphovirus	Unclassified	Unclassified	Staphylococcus phage IME-SA4	41843	33.982	124	101	311
	NC_029025	Bacilli	Bacillales	Staphylococcaceae	Staphylococcus	haemolyticus	Staphylococcus haemolyticus	Siphovirus	Unclassified	Unclassified	Staphylococcus phage IME-SA4	41843	33.982	124	101	311
	KY653116	Bacilli	Bacillales	Staphylococcaceae	Staphylococcus	haemolyticus	Staphylococcus haemolyticus IME1318	Siphovirus	Unclassified	Unclassified	Staphylococcus phage IME1318_01	45236	34.488	138	126	336
	KY653129	Bacilli	Bacillales	Staphylococcaceae	Staphylococcus	haemolyticus	Staphylococcus haemolyticus IME1365	Siphovirus	Unclassified	Rockefellervirus	Staphylococcus phage IME1365_01	44875	35.349	181	129	393
	KF589919	Bacilli	Bacillales	Staphylococcaceae	Staphylococcus	saprophyticus	Staphylococcus saprophyticus	Siphovirus	Unclassified	Unclassified	Staphylococcus phage phiRS7	43394	34.267	126	87	289
	NC_022914	Bacilli	Bacillales	Staphylococcaceae	Staphylococcus	saprophyticus	Staphylococcus saprophyticus	Siphovirus	Unclassified	Unclassified	Staphylococcus phage phiRS7	43394	34.267	126	87	289
	LC557520	Bacilli	Bacillales	Staphylococcaceae	Staphylococcus	saprophyticus	Staphylococcus saprophyticus 101	Myovirus	Herelleviridae	Baoshanvirus	Staphylococcus phage vB_SsapH-Golestan101-M	144081	29.576	62	43	108
	LC648442	Bacilli	Bacillales	Staphylococcaceae	Staphylococcus	saprophyticus	Staphylococcus saprophyticus 105	Myovirus	Herelleviridae	Unclassified	Staphylococcus phage vB_SsapH-Golestan-105-M	142192	30.579	76	49	143
	EF207558	Bacilli	Lactobacillales	Streptococcaceae	Streptococcus	dysgalactiae	Streptococcus dysgalactiae subsp. equisimilis NS3396	Siphovirus	Unclassified	Unclassified	Streptococcus phage phi3396	38528	37.482	133	103	244
	NC_009018	Bacilli	Lactobacillales	Streptococcaceae	Streptococcus	dysgalactiae	Streptococcus dysgalactiae subsp. equisimilis NS3396	Siphovirus	Unclassified	Unclassified	Streptococcus phage phi3396	38528	37.482	133	103	244
	LC628082	Bacilli	Lactobacillales	Streptococcaceae	Streptococcus	gordonii	Streptococcus gordonii	Podovirus	Rountreeviridae	Unclassified	Streptococcus phage SG005	16127	34.52	39	19	58
	FM163528	Bacilli	Lactobacillales	Streptococcaceae	Streptococcus	gordonii	Streptococcus gordonii	Siphovirus	Unclassified	Unclassified	Streptococcus phage PH15	39136	40.507	174	152	390
	NC_010945	Bacilli	Lactobacillales	Streptococcaceae	Streptococcus	gordonii	Streptococcus gordonii	Siphovirus	Unclassified	Unclassified	Streptococcus phage PH15	39136	40.507	174	152	390
	MK448713	Bacilli	Lactobacillales	Streptococcaceae	Streptococcus	gordonii	Streptococcus gordonii 1116 GOR	Siphovirus	Unclassified	Unclassified	Streptococcus phage Javan239	36677	41.167	129	101	271
	MK448881	Bacilli	Lactobacillales	Streptococcaceae	Streptococcus	gordonii	Streptococcus gordonii Channon	Siphovirus	Unclassified	Unclassified	Streptococcus phage Javan240	33013	38.67	102	104	257
	MK448714	Bacilli	Lactobacillales	Streptococcaceae	Streptococcus	gordonii	Streptococcus gordonii FSS8	Siphovirus	Unclassified	Unclassified	Streptococcus phage Javan241	36502	38.255	95	77	218
	MK448882	Bacilli	Lactobacillales	Streptococcaceae	Streptococcus	gordonii	Streptococcus gordonii KCOM_1506	Siphovirus	Unclassified	Unclassified	Streptococcus phage Javan242	33252	38.422	128	98	254
	MK448883	Bacilli	Lactobacillales	Streptococcaceae	Streptococcus	gordonii	Streptococcus gordonii MB666	Siphovirus	Unclassified	Unclassified	Streptococcus phage Javan244	35462	41.461	117	83	241
	MK448715	Bacilli	Lactobacillales	Streptococcaceae	Streptococcus	gordonii	Streptococcus gordonii SK184	Siphovirus	Unclassified	Unclassified	Streptococcus phage Javan247	35684	41.374	80	71	201
	MK448884	Bacilli	Lactobacillales	Streptococcaceae	Streptococcus	gordonii	Streptococcus gordonii SK184	Siphovirus	Unclassified	Unclassified	Streptococcus phage Javan246	38065	40.883	196	167	434
	OL774866	Bacilli	Lactobacillales	Streptococcaceae	Streptococcus	mitis	Streptococcus mitis	Siphovirus	Unclassified	Unclassified	Streptococcus phage MissG2	21387	40.557	51	51	120
	OL774867	Bacilli	Lactobacillales	Streptococcaceae	Streptococcus	mitis	Streptococcus mitis	Siphovirus	Unclassified	Unclassified	Streptococcus phage MismyG	42739	39.65	184	152	362
	OL774871	Bacilli	Lactobacillales	Streptococcaceae	Streptococcus	mitis	Streptococcus mitis	Siphovirus	Unclassified	Unclassified	Streptococcus phage MissB1	36522	41.701	159	133	317
	OL774872	Bacilli	Lactobacillales	Streptococcaceae	Streptococcus	mitis	Streptococcus mitis	Siphovirus	Unclassified	Unclassified	Streptococcus phage MissC	36804	41.145	161	136	319
	OL774873	Bacilli	Lactobacillales	Streptococcaceae	Streptococcus	mitis	Streptococcus mitis	Siphovirus	Unclassified	Unclassified	Streptococcus phage MissD	38511	38.584	96	74	185
	OL774874	Bacilli	Lactobacillales	Streptococcaceae	Streptococcus	mitis	Streptococcus mitis	Siphovirus	Unclassified	Unclassified	Streptococcus phage MissE1	41671	41.41	237	185	450
	OL774875	Bacilli	Lactobacillales	Streptococcaceae	Streptococcus	mitis	Streptococcus mitis	Siphovirus	Unclassified	Unclassified	Streptococcus phage MissE2	36665	39.864	176	128	379
	OL774876	Bacilli	Lactobacillales	Streptococcaceae	Streptococcus	mitis	Streptococcus mitis	Siphovirus	Unclassified	Unclassified	Streptococcus phage MissB2	12916	39.285	23	26	63
	OL774877	Bacilli	Lactobacillales	Streptococcaceae	Streptococcus	mitis	Streptococcus mitis	Siphovirus	Unclassified	Unclassified	Streptococcus phage MissG1	34071	40.774	157	150	288
	OL799250	Bacilli	Lactobacillales	Streptococcaceae	Streptococcus	mitis	Streptococcus mitis	Siphovirus	Unclassified	Unclassified	Streptococcus phage MissF	41035	41.048	167	137	323
	MK448901	Bacilli	Lactobacillales	Streptococcaceae	Streptococcus	mitis	Streptococcus mitis 321A	Siphovirus	Unclassified	Unclassified	Streptococcus phage Javan306	32976	40.011	139	122	300
	MK448902	Bacilli	Lactobacillales	Streptococcaceae	Streptococcus	mitis	Streptococcus mitis B6	Siphovirus	Unclassified	Unclassified	Streptococcus phage Javan308	43790	39.842	231	160	443
	MK448730	Bacilli	Lactobacillales	Streptococcaceae	Streptococcus	mitis	Streptococcus mitis B9	Siphovirus	Unclassified	Unclassified	Streptococcus phage Javan311	40399	45.142	711	578	1184
	MK448903	Bacilli	Lactobacillales	Streptococcaceae	Streptococcus	mitis	Streptococcus mitis B9	Siphovirus	Unclassified	Unclassified	Streptococcus phage Javan310	38675	39.387	208	158	411
	MK448904	Bacilli	Lactobacillales	Streptococcaceae	Streptococcus	mitis	Streptococcus mitis M3-4	Siphovirus	Unclassified	Unclassified	Streptococcus phage Javan316	36441	40.257	183	120	380
	MK448905	Bacilli	Lactobacillales	Streptococcaceae	Streptococcus	mitis	Streptococcus mitis P-2	Siphovirus	Unclassified	Unclassified	Streptococcus phage Javan318	39412	38.176	89	73	217
	MK448907	Bacilli	Lactobacillales	Streptococcaceae	Streptococcus	mitis	Streptococcus mitis P-23	Siphovirus	Unclassified	Unclassified	Streptococcus phage Javan320	33228	36.514	67	74	161
	MK448908	Bacilli	Lactobacillales	Streptococcaceae	Streptococcus	mitis	Streptococcus mitis P-44	Siphovirus	Unclassified	Unclassified	Streptococcus phage Javan326	41238	40.455	198	136	352
	AY007505	Bacilli	Lactobacillales	Streptococcaceae	Streptococcus	mitis	Streptococcus mitis SF100	Siphovirus	Unclassified	Unclassified	Streptococcus phage SM1	34692	39.15	146	138	306
	NC_004996	Bacilli	Lactobacillales	Streptococcaceae	Streptococcus	mitis	Streptococcus mitis SF100	Siphovirus	Unclassified	Unclassified	Streptococcus phage SM1	34692	39.15	146	138	306
	MK448732	Bacilli	Lactobacillales	Streptococcaceae	Streptococcus	mitis	Streptococcus mitis SK137	Siphovirus	Unclassified	Unclassified	Streptococcus phage Javan331	35176	39.982	126	98	292
	MK448909	Bacilli	Lactobacillales	Streptococcaceae	Streptococcus	mitis	Streptococcus mitis SK137	Siphovirus	Unclassified	Unclassified	Streptococcus phage Javan330	34560	40.344	156	148	307
	MK448910	Bacilli	Lactobacillales	Streptococcaceae	Streptococcus	mitis	Streptococcus mitis SK608	Siphovirus	Unclassified	Unclassified	Streptococcus phage Javan336	42688	40.002	219	158	406
	MK448912	Bacilli	Lactobacillales	Streptococcaceae	Streptococcus	mitis	Streptococcus mitis U-o8	Siphovirus	Unclassified	Unclassified	Streptococcus phage Javan340	31480	39.581	111	94	239
	MT430910	Bacilli	Lactobacillales	Streptococcaceae	Streptococcus	mutans	Streptococcus mutans	Siphovirus	Unclassified	Unclassified	Streptococcus phage smHBZ8	32219	38.775	147	113	310
	KR153145	Bacilli	Lactobacillales	Streptococcaceae	Streptococcus	mutans	Streptococcus mutans DPC6143	Siphovirus	Unclassified	Unclassified	Streptococcus phage APCM01	31075	39.028	156	144	325
	NC_029030	Bacilli	Lactobacillales	Streptococcaceae	Streptococcus	mutans	Streptococcus mutans DPC6143	Siphovirus	Unclassified	Unclassified	Streptococcus phage APCM01	31075	39.028	156	144	325
	DQ386162	Bacilli	Lactobacillales	Streptococcaceae	Streptococcus	mutans	Streptococcus mutans P42-SM	Siphovirus	Unclassified	Unclassified	Streptococcus phage M102AD	30664	39.62	146	109	311
	NC_028984	Bacilli	Lactobacillales	Streptococcaceae	Streptococcus	mutans	Streptococcus mutans P42-SM	Siphovirus	Unclassified	Unclassified	Streptococcus phage M102AD	30664	39.62	146	109	311
	KJ617393	Bacilli	Lactobacillales	Streptococcaceae	Streptococcus	pneumoniae	Streptococcus pneumoniae	Podovirus	Salasmaviridae	Cepunavirus	Streptococcus phage SOCP	19347	38.823	57	49	136
	LK392619	Bacilli	Lactobacillales	Streptococcaceae	Streptococcus	pneumoniae	Streptococcus pneumoniae	Podovirus	Salasmaviridae	Cepunavirus	Streptococcus phage CP-7	19741	38.544	44	42	113
	NC_001825	Bacilli	Lactobacillales	Streptococcaceae	Streptococcus	pneumoniae	Streptococcus pneumoniae	Podovirus	Salasmaviridae	Cepunavirus	Streptococcus phage Cp1	19343	38.831	57	49	134
	NC_042114	Bacilli	Lactobacillales	Streptococcaceae	Streptococcus	pneumoniae	Streptococcus pneumoniae	Podovirus	Salasmaviridae	Cepunavirus	Streptococcus phage CP-7	19741	38.544	44	42	113
	KM882824	Bacilli	Lactobacillales	Streptococcaceae	Streptococcus	pneumoniae	Streptococcus pneumoniae	Siphovirus	Unclassified	Unclassified	Streptococcus phage SpSL1	33756	38.595	114	93	214
	NC_005294	Bacilli	Lactobacillales	Streptococcaceae	Streptococcus	pneumoniae	Streptococcus pneumoniae	Siphovirus	Unclassified	Unclassified	Streptococcus phage EJ-1	42935	39.641	217	172	420
	NC_027396	Bacilli	Lactobacillales	Streptococcaceae	Streptococcus	pneumoniae	Streptococcus pneumoniae	Siphovirus	Unclassified	Unclassified	Streptococcus phage SpSL1	33756	38.595	114	93	214
	OK173051	Bacilli	Lactobacillales	Streptococcaceae	Streptococcus	pneumoniae	Streptococcus pneumoniae	Siphovirus	Unclassified	Unclassified	Streptococcus phage SF39	41257	39.877	170	171	346
	FR671406	Bacilli	Lactobacillales	Streptococcaceae	Streptococcus	pneumoniae	Streptococcus pneumoniae strain 04-0922	Siphovirus	Unclassified	Unclassified	Streptococcus phage 040922	40104	39.734	171	154	335
	FR671409	Bacilli	Lactobacillales	Streptococcaceae	Streptococcus	pneumoniae	Streptococcus pneumoniae strain 11865	Siphovirus	Unclassified	Unclassified	Streptococcus phage 11865	32602	40.228	124	120	264
	FR671411	Bacilli	Lactobacillales	Streptococcaceae	Streptococcus	pneumoniae	Streptococcus pneumoniae strain 2167	Siphovirus	Unclassified	Unclassified	Streptococcus phage 2167	36217	40.655	146	114	291
	FR671408	Bacilli	Lactobacillales	Streptococcaceae	Streptococcus	pneumoniae	Streptococcus pneumoniae strain 23782	Siphovirus	Unclassified	Unclassified	Streptococcus phage 23782	32031	40.298	109	124	238
	FR671407	Bacilli	Lactobacillales	Streptococcaceae	Streptococcus	pneumoniae	Streptococcus pneumoniae strain 34117	Siphovirus	Unclassified	Unclassified	Streptococcus phage 34117	37636	40.384	159	133	314
	FR671410	Bacilli	Lactobacillales	Streptococcaceae	Streptococcus	pneumoniae	Streptococcus pneumoniae strain 8140	Siphovirus	Unclassified	Unclassified	Streptococcus phage 8140	35890	40.496	148	122	298
	FR671405	Bacilli	Lactobacillales	Streptococcaceae	Streptococcus	pneumoniae	Streptococcus pneumoniae strain V22	Siphovirus	Unclassified	Unclassified	Streptococcus phage V22	37159	40.082	162	118	296
	KT337339	Bacilli	Lactobacillales	Streptococcaceae	Streptococcus	pneumoniae	Streptococcus pneumoniae 08B01757	Siphovirus	Unclassified	Unclassified	Streptococcus phage phiARI0004	41105	40.659	183	139	349
	NC_031920	Bacilli	Lactobacillales	Streptococcaceae	Streptococcus	pneumoniae	Streptococcus pneumoniae 08B01757	Siphovirus	Unclassified	Unclassified	Streptococcus phage phiARI0004	41105	40.659	183	139	349
	KT337352	Bacilli	Lactobacillales	Streptococcaceae	Streptococcus	pneumoniae	Streptococcus pneumoniae 08B03577	Siphovirus	Unclassified	Unclassified	Streptococcus phage phiARI0460-1	41807	39.69	159	159	335
	NC_031913	Bacilli	Lactobacillales	Streptococcaceae	Streptococcus	pneumoniae	Streptococcus pneumoniae 08B03577	Siphovirus	Unclassified	Unclassified	Streptococcus phage phiARI0460-1	41807	39.69	159	159	335
	KT337355	Bacilli	Lactobacillales	Streptococcaceae	Streptococcus	pneumoniae	Streptococcus pneumoniae 08B06220	Siphovirus	Unclassified	Unclassified	Streptococcus phage phiARI0468-1	41063	40.806	184	146	356
	NC_031929	Bacilli	Lactobacillales	Streptococcaceae	Streptococcus	pneumoniae	Streptococcus pneumoniae 08B06220	Siphovirus	Unclassified	Unclassified	Streptococcus phage phiARI0468-1	41063	40.806	184	146	356
	KT337356	Bacilli	Lactobacillales	Streptococcaceae	Streptococcus	pneumoniae	Streptococcus pneumoniae 08B07540	Siphovirus	Unclassified	Unclassified	Streptococcus phage phiARI0468-2	42186	40.362	186	166	386
	NC_031923	Bacilli	Lactobacillales	Streptococcaceae	Streptococcus	pneumoniae	Streptococcus pneumoniae 08B07540	Siphovirus	Unclassified	Unclassified	Streptococcus phage phiARI0468-2	42186	40.362	186	166	386
	KT337340	Bacilli	Lactobacillales	Streptococcaceae	Streptococcus	pneumoniae	Streptococcus pneumoniae 08B08535	Siphovirus	Unclassified	Unclassified	Streptococcus phage phiARI0031	41887	41.208	188	147	362
	NC_031910	Bacilli	Lactobacillales	Streptococcaceae	Streptococcus	pneumoniae	Streptococcus pneumoniae 08B08535	Siphovirus	Unclassified	Unclassified	Streptococcus phage phiARI0031	41887	41.208	188	147	362
	KT337354	Bacilli	Lactobacillales	Streptococcaceae	Streptococcus	pneumoniae	Streptococcus pneumoniae 09B05356	Siphovirus	Unclassified	Unclassified	Streptococcus phage phiARI0462	40498	40.543	172	164	345
	NC_031942	Bacilli	Lactobacillales	Streptococcaceae	Streptococcus	pneumoniae	Streptococcus pneumoniae 09B05356	Siphovirus	Unclassified	Unclassified	Streptococcus phage phiARI0462	40498	40.543	172	164	345
	KT337341	Bacilli	Lactobacillales	Streptococcaceae	Streptococcus	pneumoniae	Streptococcus pneumoniae 09B07772	Siphovirus	Unclassified	Unclassified	Streptococcus phage phiARI0131-1	42927	39.597	171	139	351
	NC_031901	Bacilli	Lactobacillales	Streptococcaceae	Streptococcus	pneumoniae	Streptococcus pneumoniae 09B07772	Siphovirus	Unclassified	Unclassified	Streptococcus phage phiARI0131-1	42927	39.597	171	139	351
	KT337358	Bacilli	Lactobacillales	Streptococcaceae	Streptococcus	pneumoniae	Streptococcus pneumoniae 09B10874	Siphovirus	Unclassified	Unclassified	Streptococcus phage phiARI0468-4	37395	38.131	72	82	182
	NC_031915	Bacilli	Lactobacillales	Streptococcaceae	Streptococcus	pneumoniae	Streptococcus pneumoniae 09B10874	Siphovirus	Unclassified	Unclassified	Streptococcus phage phiARI0468-4	37395	38.131	72	82	182
	KY065454	Bacilli	Lactobacillales	Streptococcaceae	Streptococcus	pneumoniae	Streptococcus pneumoniae 1_2	Siphovirus	Unclassified	Unclassified	Streptococcus phage IPP12	34428	40.252	134	122	266
	AJ609634	Bacilli	Lactobacillales	Streptococcaceae	Streptococcus	pneumoniae	Streptococcus pneumoniae 101	Siphovirus	Unclassified	Unclassified	Streptococcus phage EJ-1	42935	39.641	217	172	420
	KY065456	Bacilli	Lactobacillales	Streptococcaceae	Streptococcus	pneumoniae	Streptococcus pneumoniae 10B/2	Siphovirus	Unclassified	Unclassified	Streptococcus phage IPP15	38083	40.257	133	123	274
	KT337370	Bacilli	Lactobacillales	Streptococcaceae	Streptococcus	pneumoniae	Streptococcus pneumoniae 10B00617	Siphovirus	Unclassified	Unclassified	Streptococcus phage phiARI0923	33477	38.952	115	118	233
	NC_030946	Bacilli	Lactobacillales	Streptococcaceae	Streptococcus	pneumoniae	Streptococcus pneumoniae 10B00617	Siphovirus	Unclassified	Unclassified	Streptococcus phage phiARI0923	33477	38.952	115	118	233
	KT337342	Bacilli	Lactobacillales	Streptococcaceae	Streptococcus	pneumoniae	Streptococcus pneumoniae 10B01058	Siphovirus	Unclassified	Unclassified	Streptococcus phage phiARI0131-2	34563	40.187	123	137	271
	NC_031941	Bacilli	Lactobacillales	Streptococcaceae	Streptococcus	pneumoniae	Streptococcus pneumoniae 10B01058	Siphovirus	Unclassified	Unclassified	Streptococcus phage phiARI0131-2	34563	40.187	123	137	271
	KT337365	Bacilli	Lactobacillales	Streptococcaceae	Streptococcus	pneumoniae	Streptococcus pneumoniae 10B04751	Siphovirus	Unclassified	Unclassified	Streptococcus phage phiARI0746	33181	39.586	129	105	259
	NC_031907	Bacilli	Lactobacillales	Streptococcaceae	Streptococcus	pneumoniae	Streptococcus pneumoniae 10B04751	Siphovirus	Unclassified	Unclassified	Streptococcus phage phiARI0746	33181	39.586	129	105	259
	KY065461	Bacilli	Lactobacillales	Streptococcaceae	Streptococcus	pneumoniae	Streptococcus pneumoniae 11F/2	Siphovirus	Unclassified	Unclassified	Streptococcus phage IPP20	37441	40.14	134	146	308
	KY065488	Bacilli	Lactobacillales	Streptococcaceae	Streptococcus	pneumoniae	Streptococcus pneumoniae 12F/3	Siphovirus	Unclassified	Unclassified	Streptococcus phage IPP50	40284	39.805	169	141	321
	KY065470	Bacilli	Lactobacillales	Streptococcaceae	Streptococcus	pneumoniae	Streptococcus pneumoniae 14/9	Siphovirus	Unclassified	Unclassified	Streptococcus phage IPP29	33953	39.914	116	116	266
	KY065465	Bacilli	Lactobacillales	Streptococcaceae	Streptococcus	pneumoniae	Streptococcus pneumoniae 16A/1	Siphovirus	Unclassified	Unclassified	Streptococcus phage IPP24	34638	39.63	165	124	312
	KY065466	Bacilli	Lactobacillales	Streptococcaceae	Streptococcus	pneumoniae	Streptococcus pneumoniae 16A/1	Siphovirus	Unclassified	Unclassified	Streptococcus phage IPP25	33895	37.917	151	93	263
	KY065452	Bacilli	Lactobacillales	Streptococcaceae	Streptococcus	pneumoniae	Streptococcus pneumoniae 17F/1	Siphovirus	Unclassified	Unclassified	Streptococcus phage IPP10	40648	40.041	180	174	357
	KY065474	Bacilli	Lactobacillales	Streptococcaceae	Streptococcus	pneumoniae	Streptococcus pneumoniae 18C/2	Siphovirus	Unclassified	Unclassified	Streptococcus phage IPP34	38867	39.972	153	129	295
	KY065497	Bacilli	Lactobacillales	Streptococcaceae	Streptococcus	pneumoniae	Streptococcus pneumoniae 18C/3	Siphovirus	Unclassified	Unclassified	Streptococcus phage IPP61	59870	39.851	252	217	507
	KY065479	Bacilli	Lactobacillales	Streptococcaceae	Streptococcus	pneumoniae	Streptococcus pneumoniae 19A	Siphovirus	Unclassified	Unclassified	Streptococcus phage IPP39	37761	38.362	81	76	202
	NC_070926	Bacilli	Lactobacillales	Streptococcaceae	Streptococcus	pneumoniae	Streptococcus pneumoniae 19A	Siphovirus	Unclassified	Unclassified	Streptococcus phage IPP39	37761	38.362	81	76	202
	KY065464	Bacilli	Lactobacillales	Streptococcaceae	Streptococcus	pneumoniae	Streptococcus pneumoniae 20/4	Siphovirus	Unclassified	Unclassified	Streptococcus phage IPP23	33903	37.917	157	89	294
	KY065476	Bacilli	Lactobacillales	Streptococcaceae	Streptococcus	pneumoniae	Streptococcus pneumoniae 22F/2	Siphovirus	Unclassified	Unclassified	Streptococcus phage IPP36	40781	40.19	175	160	380
	KY065481	Bacilli	Lactobacillales	Streptococcaceae	Streptococcus	pneumoniae	Streptococcus pneumoniae 23F/10	Siphovirus	Unclassified	Unclassified	Streptococcus phage IPP41	34915	39.562	132	153	262
	KY065458	Bacilli	Lactobacillales	Streptococcaceae	Streptococcus	pneumoniae	Streptococcus pneumoniae 23F/5	Siphovirus	Unclassified	Unclassified	Streptococcus phage IPP17	34864	40.245	123	142	284
	KY065501	Bacilli	Lactobacillales	Streptococcaceae	Streptococcus	pneumoniae	Streptococcus pneumoniae 24B/2	Siphovirus	Unclassified	Unclassified	Streptococcus phage IPP65	39046	38.514	80	84	210
	NC_070922	Bacilli	Lactobacillales	Streptococcaceae	Streptococcus	pneumoniae	Streptococcus pneumoniae 24B/2	Siphovirus	Unclassified	Unclassified	Streptococcus phage IPP65	39046	38.514	80	84	210
	KY065500	Bacilli	Lactobacillales	Streptococcaceae	Streptococcus	pneumoniae	Streptococcus pneumoniae 24F/2	Siphovirus	Unclassified	Unclassified	Streptococcus phage IPP64	39689	41.1	166	129	334
	KY065492	Bacilli	Lactobacillales	Streptococcaceae	Streptococcus	pneumoniae	Streptococcus pneumoniae 32F/2	Siphovirus	Unclassified	Unclassified	Streptococcus phage IPP54	38900	38.375	74	78	195
[truncated: 5,019 more rows]
