# Supplementary material for: Large-Scale Genomic Analysis of CpG-Mediated Immunogenicity in Bacteriophages and a Novel Predictive Risk Index
Source: bioRxiv. 2025 May 16:2025.05.15.652987. Preprint. [Version 1] doi: 10.1101/2025.05.15.652987 (PMC12132194; doi:10.1101/2025.05.15.652987)
Supplement: Supplement 4 [file media-4.xlsx]

## Sheet: Supplementary File 1
Host Phylum	Accession	Host Class	Host Order	Host Family	Host Genus	Host Species	Host Description	Phage Morphology	Phage Family	Phage Genus	Phage Description	Genome Length (bp)	G+C Content (%)	freq_ACGT	freq_TCGT	freq_CCGT	freq_CCGC	freq_GCGC	freq_GCGG
Actinomycetota
	NC_009816	Actinomycetes	Mycobacteriales	Corynebacteriaceae	Corynebacterium	glutamicum	Corynebacterium glutamicum	Siphovirus	Zierdtviridae	Chunghsingvirus	Corynebacterium phage P1201	70579	50.919	0.00249	0.00412	0.00281	0.00309	0.00262	0.00309
	KY250482	Actinomycetes	Mycobacteriales	Corynebacteriaceae	Corynebacterium	glutamicum	Corynebacterium glutamicum ATCC 21792	Podovirus	Unclassified	Unclassified	Corynebacterium phage phi16	58200	52.241	0.00232	0.00411	0.00274	0.00537	0.00524	0.00537
	MG324353	Actinomycetes	Mycobacteriales	Corynebacteriaceae	Corynebacterium	glutamicum	Corynebacterium glutamicum ATCC13032	Podovirus	Unclassified	Ikedavirus	Corynebacterium phage phi673	44530	51.087	0.00398	0.00155	0.0032	0.00218	0.00517	0.00218
	MG324354	Actinomycetes	Mycobacteriales	Corynebacteriaceae	Corynebacterium	glutamicum	Corynebacterium glutamicum ATCC13032	Podovirus	Unclassified	Ikedavirus	Corynebacterium phage phi674	43193	50.749	0.00426	0.00163	0.00291	0.00191	0.00456	0.00191
	NC_042354	Actinomycetes	Mycobacteriales	Corynebacteriaceae	Corynebacterium	glutamicum	Corynebacterium glutamicum ATCC13032	Podovirus	Unclassified	Ikedavirus	Corynebacterium phage phi673	44530	51.087	0.00398	0.00155	0.0032	0.00218	0.00517	0.00218
	NC_042355	Actinomycetes	Mycobacteriales	Corynebacteriaceae	Corynebacterium	glutamicum	Corynebacterium glutamicum ATCC13032	Podovirus	Unclassified	Ikedavirus	Corynebacterium phage phi674	43193	50.749	0.00426	0.00163	0.00291	0.00191	0.00456	0.00191
	JX262215	Actinomycetes	Propionibacteriales	Propionibacteriaceae	Cutibacterium	acnes	Cutibacterium acnes	Siphovirus	Unclassified	Pahexavirus	Propionibacterium phage P9.1	29214	54.121	0.00243	0.00424	0.00407	0.00527	0.00308	0.00527
	JX262216	Actinomycetes	Propionibacteriales	Propionibacteriaceae	Cutibacterium	acnes	Cutibacterium acnes	Siphovirus	Unclassified	Pahexavirus	Propionibacterium phage P14	29729	54.082	0.00229	0.00441	0.00422	0.00503	0.00326	0.00503
	JX262217	Actinomycetes	Propionibacteriales	Propionibacteriaceae	Cutibacterium	acnes	Cutibacterium acnes	Siphovirus	Unclassified	Pahexavirus	Propionibacterium phage P101A	29574	54.135	0.00216	0.00414	0.00443	0.00511	0.00321	0.00511
	JX262218	Actinomycetes	Propionibacteriales	Propionibacteriaceae	Cutibacterium	acnes	Cutibacterium acnes	Siphovirus	Unclassified	Pahexavirus	Propionibacterium phage P104A	29371	53.982	0.00221	0.00448	0.00412	0.00501	0.00306	0.00501
	JX262219	Actinomycetes	Propionibacteriales	Propionibacteriaceae	Cutibacterium	acnes	Cutibacterium acnes	Siphovirus	Unclassified	Pahexavirus	Propionibacterium phage P105	29202	54.174	0.00236	0.00401	0.00428	0.00531	0.00305	0.00531
	JX262220	Actinomycetes	Propionibacteriales	Propionibacteriaceae	Cutibacterium	acnes	Cutibacterium acnes	Siphovirus	Unclassified	Pahexavirus	Propionibacterium phage P100D	29506	53.762	0.0022	0.00424	0.00407	0.00475	0.00298	0.00475
	JX262221	Actinomycetes	Propionibacteriales	Propionibacteriaceae	Cutibacterium	acnes	Cutibacterium acnes	Siphovirus	Unclassified	Pahexavirus	Propionibacterium phage P100_A	29505	53.832	0.0021	0.00434	0.0042	0.00486	0.00295	0.00486
	JX262222	Actinomycetes	Propionibacteriales	Propionibacteriaceae	Cutibacterium	acnes	Cutibacterium acnes	Siphovirus	Unclassified	Pahexavirus	Propionibacterium phage P100_1	29612	54.069	0.00253	0.0042	0.00442	0.00518	0.00331	0.00518
	JX262223	Actinomycetes	Propionibacteriales	Propionibacteriaceae	Cutibacterium	acnes	Cutibacterium acnes	Siphovirus	Unclassified	Pahexavirus	Propionibacterium phage P1.1	29348	54.365	0.00201	0.00426	0.00426	0.0052	0.00303	0.0052
	JX262224	Actinomycetes	Propionibacteriales	Propionibacteriaceae	Cutibacterium	acnes	Cutibacterium acnes	Siphovirus	Unclassified	Pahexavirus	Propionibacterium phage ATCC29399B_T	29516	54.005	0.00176	0.00425	0.00425	0.00469	0.00332	0.00469
	JX262225	Actinomycetes	Propionibacteriales	Propionibacteriaceae	Cutibacterium	acnes	Cutibacterium acnes	Siphovirus	Unclassified	Pahexavirus	Propionibacterium phage ATCC29399B_C	29516	53.998	0.00176	0.00415	0.00429	0.00471	0.00315	0.00471
	MW161461	Actinomycetes	Propionibacteriales	Propionibacteriaceae	Cutibacterium	acnes	Cutibacterium acnes	Siphovirus	Unclassified	Pahexavirus	Cutibacterium phage FD1	29774	54.265	0.00218	0.00427	0.00435	0.00494	0.00336	0.00494
	MW161462	Actinomycetes	Propionibacteriales	Propionibacteriaceae	Cutibacterium	acnes	Cutibacterium acnes	Siphovirus	Unclassified	Pahexavirus	Cutibacterium phage FD2	29768	54.256	0.00218	0.00425	0.00437	0.00494	0.00333	0.00494
	MW161463	Actinomycetes	Propionibacteriales	Propionibacteriaceae	Cutibacterium	acnes	Cutibacterium acnes	Siphovirus	Unclassified	Pahexavirus	Cutibacterium phage FD3	29638	54.187	0.00206	0.00422	0.0044	0.00508	0.00314	0.00508
	MW161464	Actinomycetes	Propionibacteriales	Propionibacteriaceae	Cutibacterium	acnes	Cutibacterium acnes	Siphovirus	Unclassified	Pahexavirus	Cutibacterium phage PAVL20	29800	54.279	0.00218	0.00428	0.00433	0.00495	0.00342	0.00495
	MW161465	Actinomycetes	Propionibacteriales	Propionibacteriaceae	Cutibacterium	acnes	Cutibacterium acnes	Siphovirus	Unclassified	Pahexavirus	Cutibacterium phage PAVL21	30034	54.302	0.00236	0.00405	0.00416	0.00514	0.00293	0.00514
	MW161466	Actinomycetes	Propionibacteriales	Propionibacteriaceae	Cutibacterium	acnes	Cutibacterium acnes	Siphovirus	Unclassified	Pahexavirus	Cutibacterium phage PAVL33	29627	54.363	0.00209	0.0039	0.00414	0.00562	0.00287	0.00562
	MW161467	Actinomycetes	Propionibacteriales	Propionibacteriaceae	Cutibacterium	acnes	Cutibacterium acnes	Siphovirus	Unclassified	Pahexavirus	Cutibacterium phage PAVL34	29535	54.288	0.0021	0.00391	0.00413	0.00564	0.00285	0.00564
	MW161468	Actinomycetes	Propionibacteriales	Propionibacteriaceae	Cutibacterium	acnes	Cutibacterium acnes	Siphovirus	Unclassified	Pahexavirus	Cutibacterium phage PAVL45	29772	54.283	0.00218	0.00425	0.00433	0.00495	0.00336	0.00495
	NC_018834	Actinomycetes	Propionibacteriales	Propionibacteriaceae	Cutibacterium	acnes	Cutibacterium acnes	Siphovirus	Unclassified	Pahexavirus	Propionibacterium phage P9.1	29214	54.121	0.00243	0.00424	0.00407	0.00527	0.00308	0.00527
	NC_018838	Actinomycetes	Propionibacteriales	Propionibacteriaceae	Cutibacterium	acnes	Cutibacterium acnes	Siphovirus	Unclassified	Pahexavirus	Propionibacterium phage P100_A	29505	53.832	0.0021	0.00434	0.0042	0.00486	0.00295	0.00486
	NC_018839	Actinomycetes	Propionibacteriales	Propionibacteriaceae	Cutibacterium	acnes	Cutibacterium acnes	Siphovirus	Unclassified	Pahexavirus	Propionibacterium phage P14	29729	54.082	0.00229	0.00441	0.00422	0.00503	0.00326	0.00503
	NC_018840	Actinomycetes	Propionibacteriales	Propionibacteriaceae	Cutibacterium	acnes	Cutibacterium acnes	Siphovirus	Unclassified	Pahexavirus	Propionibacterium phage P100_1	29612	54.069	0.00253	0.0042	0.00442	0.00518	0.00331	0.00518
	NC_018841	Actinomycetes	Propionibacteriales	Propionibacteriaceae	Cutibacterium	acnes	Cutibacterium acnes	Siphovirus	Unclassified	Pahexavirus	Propionibacterium phage P101A	29574	54.135	0.00216	0.00414	0.00443	0.00511	0.00321	0.00511
	NC_018842	Actinomycetes	Propionibacteriales	Propionibacteriaceae	Cutibacterium	acnes	Cutibacterium acnes	Siphovirus	Unclassified	Pahexavirus	Propionibacterium phage P1.1	29348	54.365	0.00201	0.00426	0.00426	0.0052	0.00303	0.0052
	NC_018845	Actinomycetes	Propionibacteriales	Propionibacteriaceae	Cutibacterium	acnes	Cutibacterium acnes	Siphovirus	Unclassified	Pahexavirus	Propionibacterium phage P104A	29371	53.982	0.00221	0.00448	0.00412	0.00501	0.00306	0.00501
	NC_018847	Actinomycetes	Propionibacteriales	Propionibacteriaceae	Cutibacterium	acnes	Cutibacterium acnes	Siphovirus	Unclassified	Pahexavirus	Propionibacterium phage ATCC29399B_T	29516	54.005	0.00176	0.00425	0.00425	0.00469	0.00332	0.00469
	NC_018849	Actinomycetes	Propionibacteriales	Propionibacteriaceae	Cutibacterium	acnes	Cutibacterium acnes	Siphovirus	Unclassified	Pahexavirus	Propionibacterium phage P105	29202	54.174	0.00236	0.00401	0.00428	0.00531	0.00305	0.00531
	NC_018851	Actinomycetes	Propionibacteriales	Propionibacteriaceae	Cutibacterium	acnes	Cutibacterium acnes	Siphovirus	Unclassified	Pahexavirus	Propionibacterium phage ATCC29399B_C	29516	53.998	0.00176	0.00415	0.00429	0.00471	0.00315	0.00471
	NC_018852	Actinomycetes	Propionibacteriales	Propionibacteriaceae	Cutibacterium	acnes	Cutibacterium acnes	Siphovirus	Unclassified	Pahexavirus	Propionibacterium phage P100D	29506	53.762	0.0022	0.00424	0.00407	0.00475	0.00298	0.00475
	OQ411034	Actinomycetes	Propionibacteriales	Propionibacteriaceae	Cutibacterium	acnes	Cutibacterium acnes	Siphovirus	Unclassified	Pahexavirus	Cutibacterium phage Y3Z	29160	54.102	0.00199	0.004	0.00444	0.00509	0.00281	0.00509
	OR178992	Actinomycetes	Propionibacteriales	Propionibacteriaceae	Cutibacterium	acnes	Cutibacterium acnes	Siphovirus	Unclassified	Unclassified	Cutibacterium phage CAP 6-3	29467	54.335	0.00204	0.00414	0.00428	0.00535	0.00295	0.00535
	MG820640	Actinomycetes	Propionibacteriales	Propionibacteriaceae	Cutibacterium	acnes	Cutibacterium acnes 01-A-087	Siphovirus	Unclassified	Pahexavirus	Propionibacterium phage pa15	29309	54.29	0.00215	0.00413	0.00438	0.00548	0.00297	0.00548
	MG820634	Actinomycetes	Propionibacteriales	Propionibacteriaceae	Cutibacterium	acnes	Cutibacterium acnes 02-A-018	Siphovirus	Unclassified	Pahexavirus	Propionibacterium phage pa27	29593	53.915	0.00196	0.00428	0.00438	0.00526	0.00321	0.00526
	MG820635	Actinomycetes	Propionibacteriales	Propionibacteriaceae	Cutibacterium	acnes	Cutibacterium acnes 02-A-018	Siphovirus	Unclassified	Pahexavirus	Propionibacterium phage pa29399-1-D_1	29370	54.072	0.00211	0.00417	0.00431	0.00528	0.00317	0.00528
	MG820642	Actinomycetes	Propionibacteriales	Propionibacteriaceae	Cutibacterium	acnes	Cutibacterium acnes 02-A-018	Siphovirus	Unclassified	Pahexavirus	Propionibacterium phage pa28	29733	54.138	0.00212	0.00417	0.00437	0.00508	0.00336	0.00508
	MG820633	Actinomycetes	Propionibacteriales	Propionibacteriaceae	Cutibacterium	acnes	Cutibacterium acnes 03-A-023	Siphovirus	Unclassified	Pahexavirus	Propionibacterium phage pa59	29507	53.858	0.00207	0.0042	0.0042	0.00519	0.00288	0.00519
	MG820632	Actinomycetes	Propionibacteriales	Propionibacteriaceae	Cutibacterium	acnes	Cutibacterium acnes 05-A-026	Siphovirus	Unclassified	Pahexavirus	Propionibacterium phage pa310	29508	53.853	0.00207	0.0042	0.0042	0.00519	0.00288	0.00519
	MG820643	Actinomycetes	Propionibacteriales	Propionibacteriaceae	Cutibacterium	acnes	Cutibacterium acnes 05-A-026	Siphovirus	Unclassified	Pahexavirus	Propionibacterium phage pa35	29491	54.271	0.00227	0.00395	0.00444	0.00571	0.00278	0.00571
	MG820644	Actinomycetes	Propionibacteriales	Propionibacteriaceae	Cutibacterium	acnes	Cutibacterium acnes 05-A-026	Siphovirus	Unclassified	Pahexavirus	Propionibacterium phage pa33	29135	54.412	0.00223	0.00386	0.00433	0.00541	0.00268	0.00541
	MG820645	Actinomycetes	Propionibacteriales	Propionibacteriaceae	Cutibacterium	acnes	Cutibacterium acnes 05-A-026	Siphovirus	Unclassified	Pahexavirus	Propionibacterium phage pa3-SS3	29137	54.412	0.00223	0.00386	0.00432	0.00541	0.00268	0.00541
	MG820637	Actinomycetes	Propionibacteriales	Propionibacteriaceae	Cutibacterium	acnes	Cutibacterium acnes 06-0893	Siphovirus	Unclassified	Pahexavirus	Propionibacterium phage pa63	29446	53.912	0.00211	0.0044	0.00421	0.00528	0.00295	0.00528
	MG820641	Actinomycetes	Propionibacteriales	Propionibacteriaceae	Cutibacterium	acnes	Cutibacterium acnes 06-0893	Siphovirus	Unclassified	Pahexavirus	Propionibacterium phage pa615	29307	54.414	0.00208	0.00403	0.00452	0.00544	0.00307	0.00544
	OR088869	Actinomycetes	Propionibacteriales	Propionibacteriaceae	Cutibacterium	acnes	Cutibacterium acnes 11827	Siphovirus	Unclassified	Unclassified	Cutibacterium phage CaCom2	29646	53.936	0.00229	0.0042	0.00427	0.00482	0.00324	0.00482
	MG820636	Actinomycetes	Propionibacteriales	Propionibacteriaceae	Cutibacterium	acnes	Cutibacterium acnes ATCC 29399	Siphovirus	Unclassified	Pahexavirus	Propionibacterium phage pa29399-1-D_2	28892	54.378	0.00222	0.00427	0.00402	0.00488	0.00322	0.00488
	MG820638	Actinomycetes	Propionibacteriales	Propionibacteriaceae	Cutibacterium	acnes	Cutibacterium acnes ATCC 6919	Siphovirus	Unclassified	Pahexavirus	Propionibacterium phage pa6919-4	29784	54.079	0.00215	0.00408	0.00428	0.00517	0.00312	0.00517
	MG820639	Actinomycetes	Propionibacteriales	Propionibacteriaceae	Cutibacterium	acnes	Cutibacterium acnes ATCC 6919	Siphovirus	Unclassified	Pahexavirus	Propionibacterium phage pa9-6919-4	29784	54.079	0.00215	0.00408	0.00428	0.00517	0.00312	0.00517
	MT647607	Actinomycetes	Propionibacteriales	Propionibacteriaceae	Cutibacterium	acnes	Cutibacterium acnes PAc-125	Siphovirus	Unclassified	Pahexavirus	Propionibacterium phage phiPA50S	29590	54.387	0.00206	0.00411	0.00438	0.00527	0.00304	0.00527
	OP491959	Actinomycetes	Propionibacteriales	Propionibacteriaceae	Cutibacterium	acnes	Cutibacterium acnes subsp. acnes	Siphovirus	Unclassified	Pahexavirus	Cutibacterium phage PAP1-1	29534	54.029	0.00217	0.00398	0.00445	0.00515	0.00328	0.00515
	KC960489	Actinomycetes	Mycobacteriales	Mycobacteriaceae	Mycobacterium	abscessus	Mycobacterium abscessus subsp. bolletii strain F1660	Myovirus	Unclassified	Unclassified	Mycobacterium phage Adler	95705	62.716	0.00336	0.00389	0.00486	0.01182	0.0113	0.01182
	NC_003387	Actinomycetes	Mycobacteriales	Mycobacteriaceae	Mycobacterium	avium	Mycobacterium avium	Siphovirus	Unclassified	Timquatrovirus	Mycobacterium phage TM4	52797	68.114	0.00451	0.00611	0.00546	0.01447	0.01767	0.01447
	KC172839	Actinomycetes	Mycobacteriales	Mycobacteriaceae	Mycobacterium	smegmatis	Mycobacterium smegmatis	Siphovirus	Unclassified	Veracruzvirus	Mycobacterium phage BTCU-1	45942	64.246	0.00374	0.00582	0.00588	0.00791	0.00581	0.00791
	KY006474	Actinomycetes	Mycobacteriales	Mycobacteriaceae	Mycobacterium	smegmatis	Mycobacterium smegmatis	Siphovirus	Unclassified	Pegunavirus	Mycobacterium phage Prann	68398	66.638	0.00354	0.00569	0.00584	0.01303	0.01218	0.01303
	NC_002656	Actinomycetes	Mycobacteriales	Mycobacteriaceae	Mycobacterium	smegmatis	Mycobacterium smegmatis	Siphovirus	Unclassified	Fromanvirus	Mycobacterium phage Bxb1	50550	63.65	0.00516	0.00591	0.00573	0.01043	0.0073	0.01043
	NC_009820	Actinomycetes	Mycobacteriales	Mycobacteriaceae	Mycobacterium	smegmatis	Mycobacterium smegmatis	Siphovirus	Unclassified	Cheoctovirus	Mycobacterium phage Tweety	58692	61.739	0.0038	0.005	0.0054	0.01055	0.00855	0.01055
	NC_011039	Actinomycetes	Mycobacteriales	Mycobacteriaceae	Mycobacterium	smegmatis	Mycobacterium smegmatis	Podovirus	Unclassified	Predatorvirus	Mycobacterium phage Predator	70110	56.286	0.00379	0.0066	0.00539	0.00563	0.01013	0.00563
	NC_011044	Actinomycetes	Mycobacteriales	Mycobacteriaceae	Mycobacterium	smegmatis	Mycobacterium smegmatis	Siphovirus	Unclassified	Coopervirus	Mycobacterium phage Nigel	69904	68.342	0.00416	0.00429	0.00586	0.01329	0.01494	0.01329
	NC_021533	Actinomycetes	Mycobacteriales	Mycobacteriaceae	Mycobacterium	smegmatis	Mycobacterium smegmatis	Siphovirus	Unclassified	Veracruzvirus	Mycobacterium phage BTCU-1	45942	64.246	0.00374	0.00582	0.00588	0.00791	0.00581	0.00791
	JF946695	Actinomycetes	Mycobacteriales	Mycobacteriaceae	Mycobacterium	smegmatis	Mycobacterium smegmatis mc2155	Siphovirus	Unclassified	Fromanvirus	Mycobacterium phage SWU1	52474	62.406	0.00408	0.00556	0.00497	0.00737	0.00635	0.00737
	JN600672	Actinomycetes	Mycobacteriales	Mycobacteriaceae	Mycobacterium	smegmatis	Mycobacterium smegmatis mc2155	Siphovirus	Vilmaviridae	Bronvirus	Mycobacterium phage Fezzik	74155	58.685	0.00418	0.00462	0.00547	0.00838	0.0101	0.00838
	KY945355	Actinomycetes	Mycobacteriales	Mycobacteriaceae	Mycobacterium	smegmatis	Mycobacterium smegmatis mc2155	Podovirus	Unclassified	Unicornvirus	Mycobacterium phage Shandong1	60618	67.46	0.00511	0.00636	0.00628	0.01314	0.01793	0.01314
	MG793454	Actinomycetes	Mycobacteriales	Mycobacteriaceae	Mycobacterium	smegmatis	Mycobacterium smegmatis mc2155	Siphovirus	Unclassified	Timshelvirus	Mycobacterium phage SWU2	50013	62.666	0.00466	0.00593	0.00639	0.00763	0.00406	0.00763
	NC_012027	Actinomycetes	Mycobacteriales	Mycobacteriaceae	Mycobacterium	smegmatis	Mycobacterium smegmatis mc2155	Siphovirus	Unclassified	Pipefishvirus	Mycobacterium phage Phlyer	69378	67.484	0.00492	0.00685	0.00744	0.01268	0.00985	0.01268
	NC_017973	Actinomycetes	Mycobacteriales	Mycobacteriaceae	Mycobacterium	smegmatis	Mycobacterium smegmatis mc2155	Siphovirus	Unclassified	Fromanvirus	Mycobacterium phage SWU1	52474	62.406	0.00408	0.00556	0.00497	0.00737	0.00635	0.00737
	NC_051602	Actinomycetes	Mycobacteriales	Mycobacteriaceae	Mycobacterium	smegmatis	Mycobacterium smegmatis mc2155	Podovirus	Unclassified	Unicornvirus	Mycobacterium phage Shandong1	60618	67.46	0.00511	0.00636	0.00628	0.01314	0.01793	0.01314
	NC_054788	Actinomycetes	Mycobacteriales	Mycobacteriaceae	Mycobacterium	smegmatis	Mycobacterium smegmatis mc2155	Siphovirus	Unclassified	Timshelvirus	Mycobacterium phage SWU2	50013	62.666	0.00466	0.00593	0.00639	0.00763	0.00406	0.00763
	JX899358	Actinomycetes	Mycobacteriales	Mycobacteriaceae	Mycobacterium	smegmatis	Mycobacterium smegmatis mc2155	Siphovirus	Unclassified	Fromanvirus	Mycobacterium phage First	53028	63.425	0.00392	0.00549	0.00516	0.008	0.00656	0.008
	KJ410132	Actinomycetes	Mycobacteriales	Mycobacteriaceae	Mycobacterium	smegmatis	Mycobacterium smegmatis mc2155	Siphovirus	Unclassified	Fromanvirus	Mycobacterium phage 20ES	53124	63.427	0.00395	0.00552	0.00529	0.00804	0.00634	0.00804
	KJ410133	Actinomycetes	Mycobacteriales	Mycobacteriaceae	Mycobacterium	smegmatis	Mycobacterium smegmatis mc2155	Myovirus	Unclassified	Jolieduovirus	Mycobacterium phage Jolie2	44306	68.065	0.00576	0.00686	0.00747	0.01152	0.01684	0.01152
	KJ410134	Actinomycetes	Mycobacteriales	Mycobacteriaceae	Mycobacterium	smegmatis	Mycobacterium smegmatis mc2155	Siphovirus	Unclassified	Fromanvirus	Mycobacterium phage CRB1	52963	63.227	0.00414	0.00532	0.00541	0.00809	0.00627	0.00809
	NC_020876	Actinomycetes	Mycobacteriales	Mycobacteriaceae	Mycobacterium	smegmatis	Mycobacterium smegmatis mc2155	Siphovirus	Unclassified	Fromanvirus	Mycobacterium phage First	53028	63.425	0.00392	0.00549	0.00516	0.008	0.00656	0.008
	NC_023597	Actinomycetes	Mycobacteriales	Mycobacteriaceae	Mycobacterium	smegmatis	Mycobacterium smegmatis mc2155	Siphovirus	Unclassified	Fromanvirus	Mycobacterium phage 20ES	53124	63.427	0.00395	0.00552	0.00529	0.00804	0.00634	0.00804
	NC_023604	Actinomycetes	Mycobacteriales	Mycobacteriaceae	Mycobacterium	smegmatis	Mycobacterium smegmatis mc2155	Myovirus	Unclassified	Jolieduovirus	Mycobacterium phage Jolie2	44306	68.065	0.00576	0.00686	0.00747	0.01152	0.01684	0.01152
	NC_023606	Actinomycetes	Mycobacteriales	Mycobacteriaceae	Mycobacterium	smegmatis	Mycobacterium smegmatis mc2155	Siphovirus	Unclassified	Fromanvirus	Mycobacterium phage CRB1	52963	63.227	0.00414	0.00532	0.00541	0.00809	0.00627	0.00809
	MPU46938	Actinomycetes	Mycobacteriales	Mycobacteriaceae	Mycobacterium	tuberculosis	Mycobacterium tuberculosis	Siphovirus	Unclassified	Hnatkovirus	Mycobacterium phage DS6A	15664	69.344	0.00313	0.00466	0.00642	0.01622	0.01188	0.01622
	KC787105	Actinomycetes	Mycobacteriales	Mycobacteriaceae	Mycobacterium	tuberculosis	Mycobacterium tuberculosis	Siphovirus	Unclassified	Fromanvirus	Mycobacterium phage Chy4	46639	63.678	0.00407	0.0054	0.00546	0.00775	0.00592	0.00775
	KC787106	Actinomycetes	Mycobacteriales	Mycobacteriaceae	Mycobacterium	tuberculosis	Mycobacterium tuberculosis	Siphovirus	Unclassified	Fromanvirus	Mycobacterium phage Chy5	51214	63.6	0.00414	0.00549	0.00542	0.00774	0.00611	0.00774
	KC787107	Actinomycetes	Mycobacteriales	Mycobacteriaceae	Mycobacterium	tuberculosis	Mycobacterium tuberculosis	Podovirus	Unclassified	Liefievirus	Mycobacterium phage Bo4	39318	66.763	0.00514	0.00651	0.0066	0.01167	0.01808	0.01167
	KC787108	Actinomycetes	Mycobacteriales	Mycobacteriaceae	Mycobacterium	tuberculosis	Mycobacterium tuberculosis	Podovirus	Unclassified	Liefievirus	Mycobacterium phage DNAIII	39520	66.827	0.00514	0.00654	0.00657	0.01168	0.01825	0.01168
	KC787110	Actinomycetes	Mycobacteriales	Mycobacteriaceae	Mycobacterium	tuberculosis	Mycobacterium tuberculosis	Podovirus	Unclassified	Liefievirus	Mycobacterium phage Leo	39981	66.862	0.0051	0.00652	0.00657	0.01177	0.01824	0.01177
	NC_021318	Actinomycetes	Mycobacteriales	Mycobacteriaceae	Mycobacterium	tuberculosis	Mycobacterium tuberculosis	Siphovirus	Unclassified	Fromanvirus	Mycobacterium phage Chy5	51214	63.6	0.00414	0.00549	0.00542	0.00774	0.00611	0.00774
	NC_021338	Actinomycetes	Mycobacteriales	Mycobacteriaceae	Mycobacterium	tuberculosis	Mycobacterium tuberculosis	Siphovirus	Unclassified	Fromanvirus	Mycobacterium phage Chy4	46639	63.678	0.00407	0.0054	0.00546	0.00775	0.00592	0.00775
	NC_021556	Actinomycetes	Mycobacteriales	Mycobacteriaceae	Mycobacterium	tuberculosis	Mycobacterium tuberculosis	Podovirus	Unclassified	Liefievirus	Mycobacterium phage Leo	39981	66.862	0.0051	0.00652	0.00657	0.01177	0.01824	0.01177
Bacteroidota
	HE608841	Bacteroidia	Bacteroidales	Bacteroidaceae	Bacteroides	fragilis	Bacteroides fragilis	Siphovirus	Unclassified	Unclassified	Bacteroides phage B124-14	47159	38.75	0.00346	0.00388	0.00313	0.00205	0.00129	0.00205
	MN078104	Bacteroidia	Bacteroidales	Bacteroidaceae	Bacteroides	fragilis	Bacteroides fragilis	Siphovirus	Unclassified	Unclassified	Bacteroides phage Barc2635	45990	38.878	0.0035	0.00396	0.00336	0.00222	0.00122	0.00222
	MW916539	Bacteroidia	Bacteroidales	Bacteroidaceae	Bacteroides	fragilis	Bacteroides fragilis	Siphovirus	Unclassified	Unclassified	Bacteroides phage GEC_vB_Bfr_VA7	47095	38.526	0.00327	0.0038	0.0032	0.00199	0.00123	0.00199
	NC_016770	Bacteroidia	Bacteroidales	Bacteroidaceae	Bacteroides	fragilis	Bacteroides fragilis	Siphovirus	Unclassified	Unclassified	Bacteroides phage B124-14	47159	38.75	0.00346	0.00388	0.00313	0.00205	0.00129	0.00205
	OQ116603	Bacteroidia	Bacteroidales	Bacteroidaceae	Bacteroides	fragilis	Bacteroides fragilis	Siphovirus	Unclassified	Unclassified	Bacteroides phage vB_BfrS_UZM3	46054	38.893	0.00345	0.00397	0.00321	0.00213	0.00126	0.00213
	OP172665	Bacteroidia	Bacteroidales	Bacteroidaceae	Bacteroides	fragilis	Bacteroides fragilis BSC344	Siphovirus	Unclassified	Unclassified	Bacteroides phage BF344P1	47512	38.685	0.00309	0.00393	0.00325	0.00203	0.00133	0.00203
	OP172662	Bacteroidia	Bacteroidales	Bacteroidaceae	Bacteroides	fragilis	Bacteroides fragilis CSC10	Siphovirus	Unclassified	Unclassified	Bacteroides phage BF10P1	48044	38.409	0.00318	0.00386	0.0032	0.00184	0.00131	0.00184
	OP172663	Bacteroidia	Bacteroidales	Bacteroidaceae	Bacteroides	fragilis	Bacteroides fragilis CSC10	Siphovirus	Unclassified	Unclassified	Bacteroides phage BF10P2	47747	38.725	0.00343	0.00377	0.00319	0.00189	0.00136	0.00189
	OP172664	Bacteroidia	Bacteroidales	Bacteroidaceae	Bacteroides	fragilis	Bacteroides fragilis CSC10	Siphovirus	Unclassified	Unclassified	Bacteroides phage BF10P3	49049	38.415	0.00312	0.00386	0.00318	0.00192	0.00133	0.00192
	OP172666	Bacteroidia	Bacteroidales	Bacteroidaceae	Bacteroides	fragilis	Bacteroides fragilis DA486	Siphovirus	Unclassified	Unclassified	Bacteroides phage BF486P1	45869	39.164	0.00362	0.00344	0.00361	0.00165	0.0012	0.00165
	OP172667	Bacteroidia	Bacteroidales	Bacteroidaceae	Bacteroides	fragilis	Bacteroides fragilis DA486	Siphovirus	Unclassified	Unclassified	Bacteroides phage BF486P2	53397	35.307	0.00283	0.00266	0.00088	0.0006	0.00118	0.0006
	OP172668	Bacteroidia	Bacteroidales	Bacteroidaceae	Bacteroides	fragilis	Bacteroides fragilis DA486	Siphovirus	Unclassified	Unclassified	Bacteroides phage BF486P3	53397	35.318	0.00285	0.00266	0.00086	0.0006	0.00118	0.0006
	OP172669	Bacteroidia	Bacteroidales	Bacteroidaceae	Bacteroides	fragilis	Bacteroides fragilis DA494	Siphovirus	Unclassified	Unclassified	Bacteroides phage BF494P1	53397	35.311	0.00283	0.00266	0.00088	0.0006	0.00118	0.0006
	OP172671	Bacteroidia	Bacteroidales	Bacteroidaceae	Bacteroides	fragilis	Bacteroides fragilis DA503	Siphovirus	Unclassified	Unclassified	Bacteroides phage BF503P2	53579	35.29	0.00258	0.00268	0.00085	0.00062	0.00103	0.00062
	OP172672	Bacteroidia	Bacteroidales	Bacteroidaceae	Bacteroides	fragilis	Bacteroides fragilis DA503	Siphovirus	Unclassified	Unclassified	Bacteroides phage BF503P4	53679	35.319	0.00266	0.00252	0.00088	0.00061	0.00114	0.00061
	OP172674	Bacteroidia	Bacteroidales	Bacteroidaceae	Bacteroides	fragilis	Bacteroides fragilis DA695	Siphovirus	Unclassified	Unclassified	Bacteroides phage BF695P3	44628	38.962	0.00372	0.0035	0.00342	0.00174	0.00125	0.00174
	OP172675	Bacteroidia	Bacteroidales	Bacteroidaceae	Bacteroides	fragilis	Bacteroides fragilis DA698	Siphovirus	Unclassified	Unclassified	Bacteroides phage BF698P1	46493	38.845	0.00387	0.00355	0.00338	0.00173	0.00099	0.00173
	OP172676	Bacteroidia	Bacteroidales	Bacteroidaceae	Bacteroides	fragilis	Bacteroides fragilis DA698	Siphovirus	Unclassified	Unclassified	Bacteroides phage BF698P3	46952	38.757	0.00386	0.00356	0.00333	0.00164	0.00092	0.00164
	OP172677	Bacteroidia	Bacteroidales	Bacteroidaceae	Bacteroides	fragilis	Bacteroides fragilis DA702	Siphovirus	Unclassified	Unclassified	Bacteroides phage BF702P1	45731	38.915	0.00341	0.00409	0.00332	0.00201	0.00133	0.00201
	OP172678	Bacteroidia	Bacteroidales	Bacteroidaceae	Bacteroides	fragilis	Bacteroides fragilis DA766	Siphovirus	Unclassified	Unclassified	Bacteroides phage BF766P1	47470	38.833	0.00327	0.00373	0.0033	0.00205	0.00124	0.00205
	OP172679	Bacteroidia	Bacteroidales	Bacteroidaceae	Bacteroides	fragilis	Bacteroides fragilis DA766	Siphovirus	Unclassified	Unclassified	Bacteroides phage BF766P4	47913	38.393	0.00307	0.0038	0.00324	0.00187	0.00104	0.00187
	MT630433	Bacteroidia	Bacteroidales	Bacteroidaceae	Bacteroides	fragilis	Bacteroides fragilis GB124	Siphovirus	Unclassified	Unclassified	Bacteroides phage vB_BfrS_23	48011	38.566	0.00319	0.00387	0.00329	0.00196	0.00119	0.00196
	FJ008913	Bacteroidia	Bacteroidales	Bacteroidaceae	Bacteroides	fragilis	Bacteroides fragilis HSP40 (ATCC 51477)	Siphovirus	Unclassified	Unclassified	Bacteroides phage B40-8	44929	38.628	0.00352	0.00364	0.00341	0.00199	0.00129	0.00199
	NC_011222	Bacteroidia	Bacteroidales	Bacteroidaceae	Bacteroides	fragilis	Bacteroides fragilis HSP40 (ATCC 51477)	Siphovirus	Unclassified	Unclassified	Bacteroides phage B40-8	44929	38.628	0.00352	0.00364	0.00341	0.00199	0.00129	0.00199
	MW314138	Bacteroidia	Bacteroidales	Bacteroidaceae	Bacteroides	fragilis	Bacteroides fragilis NCTC	Siphovirus	Unclassified	Unclassified	Bacteroides phage vB_BfraS_NCTC	47160	38.827	0.00337	0.0038	0.00335	0.00211	0.00123	0.00211
	OP172661	Bacteroidia	Bacteroidales	Bacteroidaceae	Bacteroides	fragilis	Bacteroides fragilis TSN8	Siphovirus	Unclassified	Unclassified	Bacteroides phage BF8P1	48043	38.436	0.00323	0.00385	0.0032	0.00187	0.00131	0.00187
Bdellovibrionota
	JQ177062	Bdellovibrionia	Bdellovibrionales	Pseudobdellovibrionaceae	Bdellovibrio	bacteriovorus	Bdellovibrio bacteriovorus	Myovirus	Unclassified	Unclassified	Bdellovibrio phage phi1422	45354	44.294	0.00227	0.0041	0.00306	0.00305	0.00498	0.00305
	NC_019525	Bdellovibrionia	Bdellovibrionales	Pseudobdellovibrionaceae	Bdellovibrio	bacteriovorus	Bdellovibrio bacteriovorus	Myovirus	Unclassified	Unclassified	Bdellovibrio phage phi1422	45354	44.294	0.00227	0.0041	0.00306	0.00305	0.00498	0.00305
	JF344709	Bdellovibrionia	Bdellovibrionales	Pseudobdellovibrionaceae	Bdellovibrio	bacteriovorus	Bdellovibrio bacteriovorus H-I 109	Myovirus	Unclassified	Unclassified	Bdellovibrio phage phi1402	23931	50.349	0.00305	0.00278	0.00435	0.00579	0.00372	0.00579
	NC_015721	Bdellovibrionia	Bdellovibrionales	Pseudobdellovibrionaceae	Bdellovibrio	bacteriovorus	Bdellovibrio bacteriovorus H-I 109	Myovirus	Unclassified	Unclassified	Bdellovibrio phage phi1402	23931	50.349	0.00305	0.00278	0.00435	0.00579	0.00372	0.00579
Campylobacterota
	MG065636	Epsilonproteobacteria	Campylobacterales	Campylobacteraceae	Campylobacter	jejuni	Campylobacter jejuni	Siphovirus	Drexlerviridae	Hanrivervirus	Campylobacter phage A16a	50168	43.956	0.00221	0.003	0.00271	0.00366	0.00658	0.00366
	MG065637	Epsilonproteobacteria	Campylobacterales	Campylobacteraceae	Campylobacter	jejuni	Campylobacter jejuni	Siphovirus	Drexlerviridae	Unclassified	Campylobacter phage A15b	22375	43.812	0.00237	0.00288	0.00268	0.00315	0.00572	0.00315
	MG065640	Epsilonproteobacteria	Campylobacterales	Campylobacteraceae	Campylobacter	jejuni	Campylobacter jejuni	Siphovirus	Drexlerviridae	Hanrivervirus	Campylobacter phage A14b	47385	43.915	0.00228	0.00306	0.00263	0.00358	0.00686	0.00358
	MG065641	Epsilonproteobacteria	Campylobacterales	Campylobacteraceae	Campylobacter	jejuni	Campylobacter jejuni	Siphovirus	Drexlerviridae	Hanrivervirus	Campylobacter phage A14a	47249	43.929	0.00229	0.00306	0.00264	0.00356	0.00684	0.00356
	MG065642	Epsilonproteobacteria	Campylobacterales	Campylobacteraceae	Campylobacter	jejuni	Campylobacter jejuni	Siphovirus	Demerecviridae	Epseptimavirus	Campylobacter phage A148	113314	40.307	0.00343	0.00336	0.00195	0.00166	0.00115	0.00166
	MG065643	Epsilonproteobacteria	Campylobacterales	Campylobacteraceae	Campylobacter	jejuni	Campylobacter jejuni	Siphovirus	Drexlerviridae	Hanrivervirus	Campylobacter phage E6	49946	43.771	0.00246	0.00318	0.00286	0.00347	0.00627	0.00347
	MG065649	Epsilonproteobacteria	Campylobacterales	Campylobacteraceae	Campylobacter	jejuni	Campylobacter jejuni	Siphovirus	Drexlerviridae	Hanrivervirus	Campylobacter phage A143	49946	43.771	0.00246	0.00318	0.00286	0.00347	0.00627	0.00347
	MG065657	Epsilonproteobacteria	Campylobacterales	Campylobacteraceae	Campylobacter	jejuni	Campylobacter jejuni	Siphovirus	Drexlerviridae	Hanrivervirus	Campylobacter phage C4	49946	43.771	0.00246	0.00318	0.00286	0.00346	0.00627	0.00346
	MG065663	Epsilonproteobacteria	Campylobacterales	Campylobacteraceae	Campylobacter	jejuni	Campylobacter jejuni	Siphovirus	Drexlerviridae	Unclassified	Campylobacter phage A134	47181	43.85	0.00218	0.00305	0.00281	0.0034	0.00689	0.0034
	MG065665	Epsilonproteobacteria	Campylobacterales	Campylobacteraceae	Campylobacter	jejuni	Campylobacter jejuni	Siphovirus	Drexlerviridae	Unclassified	Campylobacter phage A131	47181	43.85	0.00218	0.00305	0.00281	0.0034	0.00689	0.0034
	MG065667	Epsilonproteobacteria	Campylobacterales	Campylobacteraceae	Campylobacter	jejuni	Campylobacter jejuni	Siphovirus	Drexlerviridae	Unclassified	Campylobacter phage A127	47287	43.847	0.00218	0.00305	0.0028	0.00343	0.00687	0.00343
	MG065669	Epsilonproteobacteria	Campylobacterales	Campylobacteraceae	Campylobacter	jejuni	Campylobacter jejuni	Siphovirus	Drexlerviridae	Unclassified	Campylobacter phage A123	50156	43.827	0.00243	0.00303	0.00286	0.00364	0.00626	0.00364
	MG065670	Epsilonproteobacteria	Campylobacterales	Campylobacteraceae	Campylobacter	jejuni	Campylobacter jejuni	Siphovirus	Drexlerviridae	Unclassified	Campylobacter phage A121	47658	43.598	0.00218	0.00295	0.00268	0.00344	0.00674	0.00344
	MG065671	Epsilonproteobacteria	Campylobacterales	Campylobacteraceae	Campylobacter	jejuni	Campylobacter jejuni	Siphovirus	Drexlerviridae	Unclassified	Campylobacter phage A120	47516	43.59	0.00219	0.00295	0.00265	0.00345	0.00678	0.00345
	MG065675	Epsilonproteobacteria	Campylobacterales	Campylobacteraceae	Campylobacter	jejuni	Campylobacter jejuni	Siphovirus	Drexlerviridae	Unclassified	Campylobacter phage A118	50132	43.796	0.00243	0.00303	0.00285	0.00363	0.00624	0.00363
	MG065679	Epsilonproteobacteria	Campylobacterales	Campylobacteraceae	Campylobacter	jejuni	Campylobacter jejuni	Siphovirus	Drexlerviridae	Hanrivervirus	Campylobacter phage A13a	47249	43.929	0.00229	0.00306	0.00264	0.00356	0.00684	0.00356
	MG065680	Epsilonproteobacteria	Campylobacterales	Campylobacteraceae	Campylobacter	jejuni	Campylobacter jejuni	Siphovirus	Drexlerviridae	Hanrivervirus	Campylobacter phage A113	49946	43.771	0.00244	0.00318	0.00286	0.00347	0.00627	0.00347
	MG065681	Epsilonproteobacteria	Campylobacterales	Campylobacteraceae	Campylobacter	jejuni	Campylobacter jejuni	Siphovirus	Drexlerviridae	Hanrivervirus	Campylobacter phage A139	49946	43.771	0.00246	0.00318	0.00286	0.00347	0.00627	0.00347
	MG065687	Epsilonproteobacteria	Campylobacterales	Campylobacteraceae	Campylobacter	jejuni	Campylobacter jejuni	Siphovirus	Drexlerviridae	Hanrivervirus	Campylobacter phage A136	48078	43.981	0.00231	0.00303	0.00264	0.00356	0.0068	0.00356
	MG065688	Epsilonproteobacteria	Campylobacterales	Campylobacteraceae	Campylobacter	jejuni	Campylobacter jejuni	Siphovirus	Drexlerviridae	Unclassified	Campylobacter phage A110b	44238	44.123	0.00228	0.00305	0.00234	0.00311	0.00389	0.00311
	MG065692	Epsilonproteobacteria	Campylobacterales	Campylobacteraceae	Campylobacter	jejuni	Campylobacter jejuni	Siphovirus	Demerecviridae	Tequintavirus	Campylobacter phage C13	99911	38.278	0.00296	0.00269	0.00164	0.00169	0.00102	0.00169
	FR823450	Epsilonproteobacteria	Campylobacterales	Campylobacteraceae	Campylobacter	jejuni	Campylobacter jejuni	Myovirus	Unclassified	Fletchervirus	Campylobacter phage CP81	132454	26.042	3e-05	0.00071	0.0003	0.00013	8e-05	0.00013
	GU296433	Epsilonproteobacteria	Campylobacterales	Campylobacteraceae	Campylobacter	jejuni	Campylobacter jejuni	Myovirus	Unclassified	Fletchervirus	Campylobacter phage NCTC12673	135041	26.154	1e-05	0.00073	0.00029	0.00013	7e-05	0.00013
	JN132397	Epsilonproteobacteria	Campylobacterales	Campylobacteraceae	Campylobacter	jejuni	Campylobacter jejuni	Myovirus	Unclassified	Fletchervirus	Campylobacter phage CPX	132662	26.043	2e-05	0.00071	0.00029	0.00014	7e-05	0.00014
	KX879627	Epsilonproteobacteria	Campylobacterales	Campylobacteraceae	Campylobacter	jejuni	Campylobacter jejuni	Myovirus	Unclassified	Fletchervirus	Campylobacter phage vB_CjeM_Los1	134073	26.196	1e-05	0.00072	0.00031	0.00014	6e-05	0.00014
	MG065635	Epsilonproteobacteria	Campylobacterales	Campylobacteraceae	Campylobacter	jejuni	Campylobacter jejuni	Siphovirus	Unclassified	Vequintavirus	Campylobacter phage C12	137603	43.591	0.0022	0.00275	0.00279	0.00176	0.0011	0.00176
	MG065639	Epsilonproteobacteria	Campylobacterales	Campylobacteraceae	Campylobacter	jejuni	Campylobacter jejuni	Myovirus	Unclassified	Justusliebigvirus	Campylobacter phage A150	146366	37.408	0.0033	0.00292	0.00166	0.00109	0.00097	0.00109
	MG065644	Epsilonproteobacteria	Campylobacterales	Campylobacteraceae	Campylobacter	jejuni	Campylobacter jejuni	Siphovirus	Unclassified	Vequintavirus	Campylobacter phage A147	143296	43.567	0.00223	0.00271	0.00282	0.00176	0.0011	0.00176
	MG065645	Epsilonproteobacteria	Campylobacterales	Campylobacteraceae	Campylobacter	jejuni	Campylobacter jejuni	Myovirus	Unclassified	Justusliebigvirus	Campylobacter phage A145	146364	37.408	0.0033	0.00292	0.00166	0.00109	0.00097	0.00109
	MG065646	Epsilonproteobacteria	Campylobacterales	Campylobacteraceae	Campylobacter	jejuni	Campylobacter jejuni	Siphovirus	Unclassified	Vequintavirus	Campylobacter phage D1	137167	43.621	0.00209	0.0028	0.00276	0.00184	0.00117	0.00184
	MG065647	Epsilonproteobacteria	Campylobacterales	Campylobacteraceae	Campylobacter	jejuni	Campylobacter jejuni	Siphovirus	Unclassified	Vequintavirus	Campylobacter phage D#	137061	43.619	0.00209	0.00279	0.00276	0.00183	0.00117	0.00183
	MG065648	Epsilonproteobacteria	Campylobacterales	Campylobacteraceae	Campylobacter	jejuni	Campylobacter jejuni	Siphovirus	Unclassified	Dhillonvirus	Campylobacter phage A144	35197	54.525	0.00375	0.00442	0.00482	0.00862	0.00989	0.00862
	MG065650	Epsilonproteobacteria	Campylobacterales	Campylobacteraceae	Campylobacter	jejuni	Campylobacter jejuni	Myovirus	Unclassified	Phapecoctavirus	Campylobacter phage B15	150742	39.085	0.00312	0.00331	0.00208	0.00152	0.00101	0.00152
	MG065652	Epsilonproteobacteria	Campylobacterales	Campylobacteraceae	Campylobacter	jejuni	Campylobacter jejuni	Myovirus	Unclassified	Unclassified	Campylobacter phage C11	58772	43.635	0.00196	0.00259	0.00274	0.00152	0.00095	0.00152
	MG065655	Epsilonproteobacteria	Campylobacterales	Campylobacteraceae	Campylobacter	jejuni	Campylobacter jejuni	Siphovirus	Unclassified	Vequintavirus	Campylobacter phage C2	140158	43.649	0.00214	0.00279	0.00279	0.0018	0.00112	0.0018
	MG065656	Epsilonproteobacteria	Campylobacterales	Campylobacteraceae	Campylobacter	jejuni	Campylobacter jejuni	Myovirus	Unclassified	Justusliebigvirus	Campylobacter phage C3	146366	37.408	0.0033	0.00292	0.00166	0.00109	0.00097	0.00109
	MG065658	Epsilonproteobacteria	Campylobacterales	Campylobacteraceae	Campylobacter	jejuni	Campylobacter jejuni	Siphovirus	Unclassified	Vequintavirus	Campylobacter phage C7	134946	43.527	0.00216	0.00271	0.00273	0.00169	0.00119	0.00169
	MG065659	Epsilonproteobacteria	Campylobacterales	Campylobacteraceae	Campylobacter	jejuni	Campylobacter jejuni	Myovirus	Unclassified	Unclassified	Campylobacter phage C5	75622	43.132	0.00237	0.0029	0.00278	0.00186	0.00118	0.00186
	MG065661	Epsilonproteobacteria	Campylobacterales	Campylobacteraceae	Campylobacter	jejuni	Campylobacter jejuni	Siphovirus	Unclassified	Vequintavirus	Campylobacter phage C9	128230	43.48	0.00215	0.00267	0.00273	0.00169	0.00122	0.00169
	MG065662	Epsilonproteobacteria	Campylobacterales	Campylobacteraceae	Campylobacter	jejuni	Campylobacter jejuni	Siphovirus	Unclassified	Vequintavirus	Campylobacter phage A142	140869	43.506	0.00226	0.00275	0.00272	0.00179	0.00111	0.00179
	MG065664	Epsilonproteobacteria	Campylobacterales	Campylobacteraceae	Campylobacter	jejuni	Campylobacter jejuni	Myovirus	Unclassified	Unclassified	Campylobacter phage A132	70739	39.213	0.0025	0.00227	0.00165	0.00044	0.0004	0.00044
	MG065666	Epsilonproteobacteria	Campylobacterales	Campylobacteraceae	Campylobacter	jejuni	Campylobacter jejuni	Siphovirus	Unclassified	Vequintavirus	Campylobacter phage A12a	135398	43.62	0.00213	0.00278	0.00278	0.00175	0.00113	0.00175
	MG065668	Epsilonproteobacteria	Campylobacterales	Campylobacteraceae	Campylobacter	jejuni	Campylobacter jejuni	Myovirus	Unclassified	Unclassified	Campylobacter phage A126	43082	39.049	0.00274	0.00247	0.00176	0.0003	0.00037	0.0003
	MG065672	Epsilonproteobacteria	Campylobacterales	Campylobacteraceae	Campylobacter	jejuni	Campylobacter jejuni	Siphovirus	Unclassified	Vequintavirus	Campylobacter phage A141	140869	43.506	0.00226	0.00275	0.00272	0.00179	0.00111	0.00179
	MG065674	Epsilonproteobacteria	Campylobacterales	Campylobacteraceae	Campylobacter	jejuni	Campylobacter jejuni	Siphovirus	Unclassified	Vequintavirus	Campylobacter phage A140	140874	43.506	0.00226	0.00275	0.00272	0.00179	0.00112	0.00179
	MG065676	Epsilonproteobacteria	Campylobacterales	Campylobacteraceae	Campylobacter	jejuni	Campylobacter jejuni	Myovirus	Unclassified	Unclassified	Campylobacter phage A116	59527	43.699	0.00183	0.00274	0.00265	0.00158	0.00113	0.00158
	MG065677	Epsilonproteobacteria	Campylobacterales	Campylobacteraceae	Campylobacter	jejuni	Campylobacter jejuni	Siphovirus	Unclassified	Vequintavirus	Campylobacter phage A13b	140869	43.506	0.00226	0.00275	0.00272	0.00179	0.00111	0.00179
	MG065682	Epsilonproteobacteria	Campylobacterales	Campylobacteraceae	Campylobacter	jejuni	Campylobacter jejuni	Siphovirus	Unclassified	Vequintavirus	Campylobacter phage A112b	134946	43.527	0.00216	0.00271	0.00273	0.00169	0.00119	0.00169
	MG065684	Epsilonproteobacteria	Campylobacterales	Campylobacteraceae	Campylobacter	jejuni	Campylobacter jejuni	Myovirus	Unclassified	Unclassified	Campylobacter phage A138	35310	42.458	0.00255	0.00269	0.00259	0.00126	0.00074	0.00126
	MG065689	Epsilonproteobacteria	Campylobacterales	Campylobacteraceae	Campylobacter	jejuni	Campylobacter jejuni	Myovirus	Unclassified	Justusliebigvirus	Campylobacter phage A110a	146366	37.408	0.0033	0.00292	0.00166	0.00109	0.00097	0.00109
	MG065690	Epsilonproteobacteria	Campylobacterales	Campylobacteraceae	Campylobacter	jejuni	Campylobacter jejuni	Siphovirus	Unclassified	Vequintavirus	Campylobacter phage A135	143281	43.561	0.00223	0.00272	0.00281	0.00176	0.0011	0.00176
	MK408758	Epsilonproteobacteria	Campylobacterales	Campylobacteraceae	Campylobacter	jejuni	Campylobacter jejuni	Myovirus	Unclassified	Firehammervirus	Campylobacter phage CP20	174820	27.351	0.00119	0.00159	0.00056	0.0003	0.00027	0.0003
	MW057933	Epsilonproteobacteria	Campylobacterales	Campylobacteraceae	Campylobacter	jejuni	Campylobacter jejuni	Myovirus	Unclassified	Fletchervirus	Campylobacter phage CJLB-7	124324	26.309	3e-05	0.00071	0.00029	0.00016	4e-05	0.00016
	MW074124	Epsilonproteobacteria	Campylobacterales	Campylobacteraceae	Campylobacter	jejuni	Campylobacter jejuni	Myovirus	Unclassified	Fletchervirus	Campylobacter phage CJLB-10	123818	26.234	3e-05	0.00067	0.00029	0.00016	6e-05	0.00016
	MW074125	Epsilonproteobacteria	Campylobacterales	Campylobacteraceae	Campylobacter	jejuni	Campylobacter jejuni	Myovirus	Unclassified	Firehammervirus	Campylobacter phage CJLB-12	159905	27.342	0.00123	0.00149	0.00053	0.00029	0.00036	0.00029
	MW074126	Epsilonproteobacteria	Campylobacterales	Campylobacteraceae	Campylobacter	jejuni	Campylobacter jejuni	Myovirus	Unclassified	Firehammervirus	Campylobacter phage CJLB-14	157531	27.346	0.00113	0.0015	0.0005	0.00026	0.00029	0.00026
	MW365733	Epsilonproteobacteria	Campylobacterales	Campylobacteraceae	Campylobacter	jejuni	Campylobacter jejuni	Myovirus	Unclassified	Firehammervirus	Campylobacter phage CJLB-15	169063	25.663	0.00147	0.0018	0.00114	0.00017	0.00023	0.00017
	NC_015464	Epsilonproteobacteria	Campylobacterales	Campylobacteraceae	Campylobacter	jejuni	Campylobacter jejuni	Myovirus	Unclassified	Fletchervirus	Campylobacter phage NCTC12673	135041	26.154	1e-05	0.00073	0.00029	0.00013	7e-05	0.00013
	NC_016562	Epsilonproteobacteria	Campylobacterales	Campylobacteraceae	Campylobacter	jejuni	Campylobacter jejuni	Myovirus	Unclassified	Fletchervirus	Campylobacter phage CPX	132662	26.043	2e-05	0.00071	0.00029	0.00014	7e-05	0.00014
	NC_041896	Epsilonproteobacteria	Campylobacterales	Campylobacteraceae	Campylobacter	jejuni	Campylobacter jejuni	Myovirus	Unclassified	Fletchervirus	Campylobacter phage vB_CjeM_Los1	134073	26.196	1e-05	0.00072	0.00031	0.00014	6e-05	0.00014
	NC_042112	Epsilonproteobacteria	Campylobacterales	Campylobacteraceae	Campylobacter	jejuni	Campylobacter jejuni	Myovirus	Unclassified	Fletchervirus	Campylobacter phage CP81	132454	26.042	3e-05	0.00071	0.0003	0.00013	8e-05	0.00013
	MT863715	Epsilonproteobacteria	Campylobacterales	Campylobacteraceae	Campylobacter	jejuni	Campylobacter jejuni 1447	Myovirus	Unclassified	Fletchervirus	Campylobacter phage F336	131195	26.307	3e-05	0.00072	0.00028	0.00015	8e-05	0.00015
	OQ515481	Epsilonproteobacteria	Campylobacterales	Campylobacteraceae	Campylobacter	jejuni	Campylobacter jejuni 2206	Myovirus	Unclassified	Fletchervirus	Campylobacter phage vB_Cj_QDYZ	130627	26.214	2e-05	0.00065	0.00031	0.00014	9e-05	0.00014
	OP697049	Epsilonproteobacteria	Campylobacterales	Campylobacteraceae	Campylobacter	jejuni	Campylobacter jejuni 49	Myovirus	Unclassified	Unclassified	Campylobacter phage PC22	32543	27.521	0.00025	0.00104	0.00017	0.0008	9e-05	0.0008
	MZ047271	Epsilonproteobacteria	Campylobacterales	Campylobacteraceae	Campylobacter	jejuni	Campylobacter jejuni L26	Myovirus	Unclassified	Unclassified	Campylobacter phage PC10	51148	28.979	4e-05	0.00125	0.0003	0.00076	0.00025	0.00076
	OP686972	Epsilonproteobacteria	Campylobacterales	Campylobacteraceae	Campylobacter	jejuni	Campylobacter jejuni L26	Myovirus	Unclassified	Unclassified	Campylobacter phage PC11	32997	27.603	0.00024	0.00105	0.00017	0.00079	9e-05	0.00079
	KX229736	Epsilonproteobacteria	Campylobacterales	Campylobacteraceae	Campylobacter	jejuni	Campylobacter jejuni LBA65	Myovirus	Unclassified	Fletchervirus	Campylobacter phage PC5	131095	26.139	2e-05	0.00064	0.00028	0.00015	8e-05	0.00015
	KX236333	Epsilonproteobacteria	Campylobacterales	Campylobacteraceae	Campylobacter	jejuni	Campylobacter jejuni NCTC 11168	Myovirus	Unclassified	Fletchervirus	Campylobacter phage PC14	134927	26.16	1e-05	0.00073	0.00029	0.00013	7e-05	0.00013
	NC_031909	Epsilonproteobacteria	Campylobacterales	Campylobacteraceae	Campylobacter	jejuni	Campylobacter jejuni NCTC 11168	Myovirus	Unclassified	Fletchervirus	Campylobacter phage PC14	134927	26.16	1e-05	0.00073	0.00029	0.00013	7e-05	0.00013
	MT863716	Epsilonproteobacteria	Campylobacterales	Campylobacteraceae	Campylobacter	jejuni	Campylobacter jejuni NCTC12658	Myovirus	Unclassified	Fletchervirus	Campylobacter phage F348	131681	26.181	2e-05	0.00071	0.00029	0.00015	5e-05	0.00015
	MT863717	Epsilonproteobacteria	Campylobacterales	Campylobacteraceae	Campylobacter	jejuni	Campylobacter jejuni NCTC12658	Myovirus	Unclassified	Fletchervirus	Campylobacter phage F352	131638	26.197	2e-05	0.00069	0.00031	0.00016	6e-05	0.00016
	OQ864999	Epsilonproteobacteria	Campylobacterales	Campylobacteraceae	Campylobacter	jejuni	Campylobacter jejuni NCTC12658	Myovirus	Unclassified	Unclassified	Campylobacter phage F341	131680	26.325	2e-05	0.00068	0.00031	0.00017	7e-05	0.00017
	MT863714	Epsilonproteobacteria	Campylobacterales	Campylobacteraceae	Campylobacter	jejuni	Campylobacter jejuni NCTC12662	Myovirus	Unclassified	Fletchervirus	Campylobacter phage F207	130779	26.254	2e-05	0.00073	0.00032	0.00015	5e-05	0.00015
	MT863718	Epsilonproteobacteria	Campylobacterales	Campylobacteraceae	Campylobacter	jejuni	Campylobacter jejuni NCTC12662	Myovirus	Unclassified	Fletchervirus	Campylobacter phage F355	133670	26.19	2e-05	0.0007	0.0003	0.00015	3e-05	0.00015
	MT863719	Epsilonproteobacteria	Campylobacterales	Campylobacteraceae	Campylobacter	jejuni	Campylobacter jejuni NCTC12662	Myovirus	Unclassified	Fletchervirus	Campylobacter phage F356	133731	26.191	3e-05	0.0007	0.0003	0.00015	3e-05	0.00015
	MT863720	Epsilonproteobacteria	Campylobacterales	Campylobacteraceae	Campylobacter	jejuni	Campylobacter jejuni NCTC12662	Myovirus	Unclassified	Fletchervirus	Campylobacter phage F357	131922	26.222	3e-05	0.00071	0.00031	0.00016	5e-05	0.00016
	MT863721	Epsilonproteobacteria	Campylobacterales	Campylobacteraceae	Campylobacter	jejuni	Campylobacter jejuni NCTC12662	Myovirus	Unclassified	Fletchervirus	Campylobacter phage F358	131926	26.228	3e-05	0.00071	0.00031	0.00016	5e-05	0.00016
	MT863722	Epsilonproteobacteria	Campylobacterales	Campylobacteraceae	Campylobacter	jejuni	Campylobacter jejuni NCTC12662	Myovirus	Unclassified	Fletchervirus	Campylobacter phage F360	131919	26.221	3e-05	0.00071	0.00031	0.00016	5e-05	0.00016
	MT863723	Epsilonproteobacteria	Campylobacterales	Campylobacteraceae	Campylobacter	jejuni	Campylobacter jejuni NCTC12662	Myovirus	Unclassified	Fletchervirus	Campylobacter phage F361	131889	26.225	3e-05	0.00071	0.00031	0.00016	5e-05	0.00016
	MT863724	Epsilonproteobacteria	Campylobacterales	Campylobacteraceae	Campylobacter	jejuni	Campylobacter jejuni NCTC12662	Myovirus	Unclassified	Fletchervirus	Campylobacter phage F365	131925	26.238	3e-05	0.0007	0.00031	0.00016	5e-05	0.00016
	MT863725	Epsilonproteobacteria	Campylobacterales	Campylobacteraceae	Campylobacter	jejuni	Campylobacter jejuni NCTC12662	Myovirus	Unclassified	Fletchervirus	Campylobacter phage F367	131922	26.227	3e-05	0.00071	0.00031	0.00015	5e-05	0.00015
	MT863726	Epsilonproteobacteria	Campylobacterales	Campylobacteraceae	Campylobacter	jejuni	Campylobacter jejuni NCTC12662	Myovirus	Unclassified	Fletchervirus	Campylobacter phage F368	131924	26.228	3e-05	0.00071	0.00031	0.00015	5e-05	0.00015
	MT863727	Epsilonproteobacteria	Campylobacterales	Campylobacteraceae	Campylobacter	jejuni	Campylobacter jejuni NCTC12662	Myovirus	Unclassified	Fletchervirus	Campylobacter phage F370	132742	26.206	1e-05	0.00072	0.00031	0.00015	5e-05	0.00015
	MT863728	Epsilonproteobacteria	Campylobacterales	Campylobacteraceae	Campylobacter	jejuni	Campylobacter jejuni NCTC12662	Myovirus	Unclassified	Fletchervirus	Campylobacter phage F371	132743	26.206	1e-05	0.00072	0.00031	0.00015	5e-05	0.00015
	MT863729	Epsilonproteobacteria	Campylobacterales	Campylobacteraceae	Campylobacter	jejuni	Campylobacter jejuni NCTC12662	Myovirus	Unclassified	Fletchervirus	Campylobacter phage F372	131465	26.272	1e-05	0.00074	0.00032	0.00016	5e-05	0.00016
	MT863730	Epsilonproteobacteria	Campylobacterales	Campylobacteraceae	Campylobacter	jejuni	Campylobacter jejuni NCTC12662	Myovirus	Unclassified	Fletchervirus	Campylobacter phage F374	131642	26.204	2e-05	0.00069	0.00031	0.00016	6e-05	0.00016
	MT863731	Epsilonproteobacteria	Campylobacterales	Campylobacteraceae	Campylobacter	jejuni	Campylobacter jejuni NCTC12662	Myovirus	Unclassified	Fletchervirus	Campylobacter phage F375	131645	26.202	2e-05	0.00069	0.00031	0.00016	6e-05	0.00016
	MT932329	Epsilonproteobacteria	Campylobacterales	Campylobacteraceae	Campylobacter	jejuni	Campylobacter jejuni RM1221	Myovirus	Unclassified	Firehammervirus	Campylobacter phage F379	183102	27.218	0.00112	0.00154	0.00057	0.00026	0.00035	0.00026
	JX569801	Epsilonproteobacteria	Campylobacterales	Campylobacteraceae	Campylobacter	jejuni	Campylobacter jejuni subsp. jejuni	Myovirus	Unclassified	Fletchervirus	Campylobacter phage CP30A	133572	26.127	5e-05	0.00067	0.0003	0.00015	6e-05	0.00015
	KF148616	Epsilonproteobacteria	Campylobacterales	Campylobacteraceae	Campylobacter	jejuni	Campylobacter jejuni subsp. jejuni	Myovirus	Unclassified	Fletchervirus	Campylobacter phage CP8	132667	26.045	2e-05	0.00071	0.00029	0.00014	7e-05	0.00014
	NC_018861	Epsilonproteobacteria	Campylobacterales	Campylobacteraceae	Campylobacter	jejuni	Campylobacter jejuni subsp. jejuni	Myovirus	Unclassified	Fletchervirus	Campylobacter phage CP30A	133572	26.127	5e-05	0.00067	0.0003	0.00015	6e-05	0.00015
	KF751793	Epsilonproteobacteria	Campylobacterales	Campylobacteraceae	Campylobacter	jejuni	Campylobacter jejuni subsp. jejuni 00-0949	Myovirus	Unclassified	Unclassified	Campylobacter phage CJIE4-1	37940	28.461	5e-05	0.00136	0.00028	0.00071	0.00024	0.00071
	KF751794	Epsilonproteobacteria	Campylobacterales	Campylobacteraceae	Campylobacter	jejuni	Campylobacter jejuni subsp. jejuni 00-1597	Myovirus	Unclassified	Unclassified	Campylobacter phage CJIE4-2	36734	28.51	5e-05	0.00136	0.00029	0.00078	0.00027	0.00078
	KF751795	Epsilonproteobacteria	Campylobacterales	Campylobacteraceae	Campylobacter	jejuni	Campylobacter jejuni subsp. jejuni 00-2425	Myovirus	Unclassified	Unclassified	Campylobacter phage CJIE4-3	35417	28.947	6e-05	0.00131	0.00025	0.00085	0.00025	0.00085
	KF751796	Epsilonproteobacteria	Campylobacterales	Campylobacteraceae	Campylobacter	jejuni	Campylobacter jejuni subsp. jejuni 00-6200	Myovirus	Unclassified	Unclassified	Campylobacter phage CJIE4-4	35459	28.921	6e-05	0.0013	0.00025	0.00082	0.00025	0.00082
	KF751797	Epsilonproteobacteria	Campylobacterales	Campylobacteraceae	Campylobacter	jejuni	Campylobacter jejuni subsp. jejuni 01-1512	Myovirus	Unclassified	Unclassified	Campylobacter phage CJIE4-5	36991	28.704	8e-05	0.00126	0.00027	0.00078	0.00024	0.00078
	MN530981	Epsilonproteobacteria	Campylobacterales	Campylobacteraceae	Campylobacter	jejuni	Campylobacter jejuni subsp. jejuni strain su252gM/12A	Myovirus	Unclassified	Unclassified	Campylobacter phage DA10	35379	27.104	0.00014	0.001	0.00014	0.00076	0.00014	0.00076
	JQ617284	Epsilonproteobacteria	Campylobacterales	Helicobacteraceae	Helicobacter	pylori	Helicobacter pylori	Podovirus	Unclassified	Schmidvirus	Helicobacter phage 1961P	26836	35.516	0	0.00341	0.00117	0.00164	0.00347	0.00164
	KX119174	Epsilonproteobacteria	Campylobacterales	Helicobacteraceae	Helicobacter	pylori	Helicobacter pylori	Podovirus	Unclassified	Schmidvirus	Helicobacter phage UKEN31U	30456	36.715	7e-05	0.00437	0.00131	0.00212	0.0044	0.00212
	KX119175	Epsilonproteobacteria	Campylobacterales	Helicobacteraceae	Helicobacter	pylori	Helicobacter pylori	Podovirus	Unclassified	Schmidvirus	Helicobacter phage Pt22899G	30078	37.22	0.0001	0.00391	0.00103	0.00186	0.00402	0.00186
	KX119176	Epsilonproteobacteria	Campylobacterales	Helicobacteraceae	Helicobacter	pylori	Helicobacter pylori	Podovirus	Unclassified	Schmidvirus	Helicobacter phage Pt1846U	27960	36.996	0.00018	0.0041	0.00122	0.00204	0.00465	0.00204
	KX119177	Epsilonproteobacteria	Campylobacterales	Helicobacteraceae	Helicobacter	pylori	Helicobacter pylori	Podovirus	Unclassified	Schmidvirus	Helicobacter phage SwA626G	30977	36.55	0.00026	0.00436	0.00131	0.0021	0.00491	0.0021
	KX119178	Epsilonproteobacteria	Campylobacterales	Helicobacteraceae	Helicobacter	pylori	Helicobacter pylori	Podovirus	Unclassified	Schmidvirus	Helicobacter phage Pt5303G	16009	35.73	6e-05	0.00356	0.00137	0.00169	0.00525	0.00169
	KX119181	Epsilonproteobacteria	Campylobacterales	Helicobacteraceae	Helicobacter	pylori	Helicobacter pylori	Podovirus	Unclassified	Schmidvirus	Helicobacter phage Pt259G	11604	36.177	0.00026	0.00332	0.00116	0.00159	0.00517	0.00159
	KX119182	Epsilonproteobacteria	Campylobacterales	Helicobacteraceae	Helicobacter	pylori	Helicobacter pylori	Podovirus	Unclassified	Schmidvirus	Helicobacter phage Is3180G	19736	37.135	0.00035	0.00433	0.00134	0.00185	0.00436	0.00185
	KX119183	Epsilonproteobacteria	Campylobacterales	Helicobacteraceae	Helicobacter	pylori	Helicobacter pylori	Podovirus	Unclassified	Schmidvirus	Helicobacter phage SwC388G	12309	36.177	8e-05	0.0039	0.0011	0.00187	0.00414	0.00187
	KX119188	Epsilonproteobacteria	Campylobacterales	Helicobacteraceae	Helicobacter	pylori	Helicobacter pylori	Podovirus	Unclassified	Schmidvirus	Helicobacter phage FrB41M	29388	35.583	7e-05	0.00361	0.00133	0.00177	0.00449	0.00177
	KX119189	Epsilonproteobacteria	Campylobacterales	Helicobacteraceae	Helicobacter	pylori	Helicobacter pylori	Podovirus	Unclassified	Schmidvirus	Helicobacter phage Pt21299RU	23008	37.118	0.0003	0.00402	0.00148	0.00193	0.00474	0.00193
	KX119190	Epsilonproteobacteria	Campylobacterales	Helicobacteraceae	Helicobacter	pylori	Helicobacter pylori	Podovirus	Unclassified	Schmidvirus	Helicobacter phage Pt4472G	27572	36.559	0.00015	0.00381	0.00132	0.0017	0.00424	0.0017
	KX119191	Epsilonproteobacteria	Campylobacterales	Helicobacteraceae	Helicobacter	pylori	Helicobacter pylori	Podovirus	Unclassified	Schmidvirus	Helicobacter phage Pt4497U	29393	36.199	0	0.00347	0.00136	0.00174	0.00487	0.00174
	KX119192	Epsilonproteobacteria	Campylobacterales	Helicobacteraceae	Helicobacter	pylori	Helicobacter pylori	Podovirus	Unclassified	Schmidvirus	Helicobacter phage Pt1918U	28670	36.216	0.00035	0.00358	0.0014	0.00187	0.00481	0.00187
	KX119193	Epsilonproteobacteria	Campylobacterales	Helicobacteraceae	Helicobacter	pylori	Helicobacter pylori	Podovirus	Unclassified	Schmidvirus	Helicobacter phage FrB58M	22559	35.986	4e-05	0.00361	0.00131	0.00151	0.0035	0.00151
	KX119194	Epsilonproteobacteria	Campylobacterales	Helicobacteraceae	Helicobacter	pylori	Helicobacter pylori	Podovirus	Unclassified	Schmidvirus	Helicobacter phage FrG12G	28565	36.422	0.00014	0.00369	0.0014	0.00173	0.00431	0.00173
	KX119195	Epsilonproteobacteria	Campylobacterales	Helicobacteraceae	Helicobacter	pylori	Helicobacter pylori	Podovirus	Unclassified	Schmidvirus	Helicobacter phage FrGC43A	32975	36.264	9e-05	0.00332	0.00112	0.00177	0.00425	0.00177
	KX119196	Epsilonproteobacteria	Campylobacterales	Helicobacteraceae	Helicobacter	pylori	Helicobacter pylori	Podovirus	Unclassified	Schmidvirus	Helicobacter phage Pt4481G	25388	36.817	0.00035	0.00437	0.00148	0.00179	0.00433	0.00179
	KX119197	Epsilonproteobacteria	Campylobacterales	Helicobacteraceae	Helicobacter	pylori	Helicobacter pylori	Podovirus	Unclassified	Schmidvirus	Helicobacter phage PtB92G	30548	36.893	0.00013	0.00424	0.00124	0.00192	0.00462	0.00192
	KX119198	Epsilonproteobacteria	Campylobacterales	Helicobacteraceae	Helicobacter	pylori	Helicobacter pylori	Podovirus	Unclassified	Schmidvirus	Helicobacter phage Pt5322G	28341	36.908	0.00025	0.00423	0.00141	0.00171	0.00483	0.00171
	KX119199	Epsilonproteobacteria	Campylobacterales	Helicobacteraceae	Helicobacter	pylori	Helicobacter pylori	Podovirus	Unclassified	Schmidvirus	Helicobacter phage Pt5771G	29801	37.039	0.0004	0.00423	0.00136	0.0021	0.00419	0.0021
	KX119200	Epsilonproteobacteria	Campylobacterales	Helicobacteraceae	Helicobacter	pylori	Helicobacter pylori	Podovirus	Unclassified	Schmidvirus	Helicobacter phage FrMEG235U	31236	37.255	0.00013	0.00387	0.00123	0.00197	0.00387	0.00197
	KX119201	Epsilonproteobacteria	Campylobacterales	Helicobacteraceae	Helicobacter	pylori	Helicobacter pylori	Podovirus	Unclassified	Schmidvirus	Helicobacter phage FrANT170U	31200	37.234	0.00013	0.00388	0.00123	0.00194	0.00388	0.00194
	KX119202	Epsilonproteobacteria	Campylobacterales	Helicobacteraceae	Helicobacter	pylori	Helicobacter pylori	Podovirus	Unclassified	Schmidvirus	Helicobacter phage Pt1293U	30071	36.933	0.00033	0.00401	0.00153	0.00178	0.00449	0.00178
	KX119203	Epsilonproteobacteria	Campylobacterales	Helicobacteraceae	Helicobacter	pylori	Helicobacter pylori	Podovirus	Unclassified	Schmidvirus	Helicobacter phage PtB89G	27363	37.405	0.00037	0.00464	0.00146	0.00221	0.00435	0.00221
	KX119204	Epsilonproteobacteria	Campylobacterales	Helicobacteraceae	Helicobacter	pylori	Helicobacter pylori	Podovirus	Unclassified	Schmidvirus	Helicobacter phage Sw577G	26906	36.297	4e-05	0.00411	0.00138	0.00195	0.00461	0.00195
	KX119205	Epsilonproteobacteria	Campylobacterales	Helicobacteraceae	Helicobacter	pylori	Helicobacter pylori	Podovirus	Unclassified	Schmidvirus	Helicobacter phage DeM53M	28068	36.223	4e-05	0.00451	0.00119	0.00196	0.00374	0.00196
	KX119206	Epsilonproteobacteria	Campylobacterales	Helicobacteraceae	Helicobacter	pylori	Helicobacter pylori	Podovirus	Unclassified	Schmidvirus	Helicobacter phage UKEN32U	29882	36.691	7e-05	0.00433	0.00134	0.00206	0.00435	0.00206
	MW247144	Epsilonproteobacteria	Campylobacterales	Helicobacteraceae	Helicobacter	pylori	Helicobacter pylori	Podovirus	Unclassified	Schmidvirus	Helicobacter phage COL 5-PUJ	26486	37.699	0.00057	0.00427	0.00142	0.00211	0.00423	0.00211
	MW247145	Epsilonproteobacteria	Campylobacterales	Helicobacteraceae	Helicobacter	pylori	Helicobacter pylori	Podovirus	Unclassified	Schmidvirus	Helicobacter phage COL 6-PUJ	26487	37.698	0.00057	0.00427	0.00142	0.00211	0.00423	0.00211
	MW247147	Epsilonproteobacteria	Campylobacterales	Helicobacteraceae	Helicobacter	pylori	Helicobacter pylori	Podovirus	Unclassified	Schmidvirus	Helicobacter phage COL 23-PUJ	28622	37.293	0.00038	0.00398	0.00129	0.00189	0.00461	0.00189
	NC_019512	Epsilonproteobacteria	Campylobacterales	Helicobacteraceae	Helicobacter	pylori	Helicobacter pylori	Podovirus	Unclassified	Schmidvirus	Helicobacter phage 1961P	26836	35.516	0	0.00341	0.00117	0.00164	0.00347	0.00164
	JF734911	Epsilonproteobacteria	Campylobacterales	Helicobacteraceae	Helicobacter	pylori	Helicobacter pylori B45	Podovirus	Unclassified	Schmidvirus	Helicobacter phage phiHP33	24645	37.338	0.00045	0.00426	0.00128	0.00203	0.00402	0.00203
	NC_016568	Epsilonproteobacteria	Campylobacterales	Helicobacteraceae	Helicobacter	pylori	Helicobacter pylori B45	Podovirus	Unclassified	Schmidvirus	Helicobacter phage phiHP33	24645	37.338	0.00045	0.00426	0.00128	0.00203	0.00402	0.00203
	AB647160	Epsilonproteobacteria	Campylobacterales	Helicobacteraceae	Helicobacter	pylori	Helicobacter pylori strain 3401	Podovirus	Unclassified	Schmidvirus	Helicobacter phage KHP30	26215	35.77	0.00019	0.00362	0.00118	0.00172	0.0037	0.00172
	NC_019928	Epsilonproteobacteria	Campylobacterales	Helicobacteraceae	Helicobacter	pylori	Helicobacter pylori strain 3401	Podovirus	Unclassified	Schmidvirus	Helicobacter phage KHP30	26215	35.77	0.00019	0.00362	0.00118	0.00172	0.0037	0.00172
	AB731695	Epsilonproteobacteria	Campylobacterales	Helicobacteraceae	Helicobacter	pylori	Helicobacter pylori strain KMT83	Podovirus	Unclassified	Schmidvirus	Helicobacter phage KHP40	26449	35.941	8e-05	0.00374	0.00127	0.00163	0.00393	0.00163
	NC_019931	Epsilonproteobacteria	Campylobacterales	Helicobacteraceae	Helicobacter	pylori	Helicobacter pylori strain KMT83	Podovirus	Unclassified	Schmidvirus	Helicobacter phage KHP40	26449	35.941	8e-05	0.00374	0.00127	0.00163	0.00393	0.00163
Bacillota
	MZ427930	Bacilli	Bacillales	Staphylococcaceae	Staphylococcus	aureus	Staphylococcus aureus	Myovirus	Herelleviridae	Kayvirus	Staphylococcus phage SAP23	151618	30.377	0.00185	0.00142	0.00081	0.00052	0.00014	0.00052
	OP947204	Bacilli	Bacillales	Staphylococcaceae	Staphylococcus	aureus	Staphylococcus aureus	Siphovirus	Unclassified	Phietavirus	Staphylococcus phage Hesat	43129	35.111	0.00311	0.00332	0.00175	0.00067	0.00158	0.00067
	OR206057	Bacilli	Bacillales	Staphylococcaceae	Staphylococcus	aureus	Staphylococcus aureus	Siphovirus	Unclassified	Unclassified	Staphylococcus phage vB_SauS_PHM	42634	33.795	0.00213	0.00222	0.00125	0.00065	0.00122	0.00065
	MG564297	Bacilli	Bacillales	Staphylococcaceae	Staphylococcus	aureus	Staphylococcus aureus spa type t223	Siphovirus	Unclassified	Phietavirus	Staphylococcus phage UPMK_2	40955	35.393	0.00286	0.00317	0.00183	0.00087	0.00159	0.00087
	NC_054983	Bacilli	Bacillales	Staphylococcaceae	Staphylococcus	aureus	Staphylococcus aureus spa type t223	Siphovirus	Unclassified	Phietavirus	Staphylococcus phage UPMK_2	40955	35.393	0.00286	0.00317	0.00183	0.00087	0.00159	0.00087
	KF598856	Bacilli	Bacillales	Staphylococcaceae	Staphylococcus	aureus	Staphylococcus aureus YMC/09/04/R1988	Siphovirus	Unclassified	Triavirus	Staphylococcus phage YMC/09/04/R1988	44459	33.37	0.00184	0.00213	0.00109	0.00075	0.0011	0.00075
	NC_022758	Bacilli	Bacillales	Staphylococcaceae	Staphylococcus	aureus	Staphylococcus aureus YMC/09/04/R1988	Siphovirus	Unclassified	Triavirus	Staphylococcus phage YMC/09/04/R1988	44459	33.37	0.00184	0.00213	0.00109	0.00075	0.0011	0.00075
	KU847400	Bacilli	Bacillales	Bacillaceae	Bacillus	anthracis	Bacillus anthracis	Myovirus	Herelleviridae	Wphvirus	Bacillus phage Crookii	154012	37.165	0.00371	0.00355	0.0019	0.00124	0.00095	0.00124
	KC481682	Bacilli	Bacillales	Bacillaceae	Bacillus	anthracis	Bacillus anthracis	Myovirus	Unclassified	Unclassified	Bacillus phage vB_BanS-Tsamsa	168876	34.323	0.0029	0.00259	0.00087	0.00036	0.00028	0.00036
	KY963369	Bacilli	Bacillales	Bacillaceae	Bacillus	anthracis	Bacillus anthracis	Siphovirus	Unclassified	Wbetavirus	Bacillus phage Tavor_SA	40397	35.168	0.00282	0.00297	0.00163	0.00123	0.00119	0.00123
	KY963370	Bacilli	Bacillales	Bacillaceae	Bacillus	anthracis	Bacillus anthracis	Siphovirus	Unclassified	Wbetavirus	Bacillus phage Negev_SA	40375	35.158	0.00253	0.00259	0.00161	0.00108	0.00119	0.00108
	KY963371	Bacilli	Bacillales	Bacillaceae	Bacillus	anthracis	Bacillus anthracis	Siphovirus	Unclassified	Wbetavirus	Bacillus phage Carmel_SA	40165	34.856	0.00284	0.00285	0.00156	0.00129	0.0009	0.00129
	MT745954	Bacilli	Bacillales	Bacillaceae	Bacillus	anthracis	Bacillus anthracis	Siphovirus	Unclassified	Wbetavirus	Bacillus phage F16Ba	38554	34.878	0.00309	0.00267	0.00158	0.00112	0.00104	0.00112
	MT745955	Bacilli	Bacillales	Bacillaceae	Bacillus	anthracis	Bacillus anthracis	Siphovirus	Unclassified	Wbetavirus	Bacillus phage J5a	40353	35.207	0.00295	0.0027	0.00164	0.00114	0.00109	0.00114
	MT745956	Bacilli	Bacillales	Bacillaceae	Bacillus	anthracis	Bacillus anthracis	Siphovirus	Unclassified	Wbetavirus	Bacillus phage z1a	39399	35.062	0.00264	0.00312	0.00161	0.00127	0.00117	0.00127
	NC_007734	Bacilli	Bacillales	Bacillaceae	Bacillus	anthracis	Bacillus anthracis	Siphovirus	Unclassified	Wbetavirus	Bacillus phage WBeta	40867	35.258	0.00267	0.00253	0.00163	0.00125	0.00098	0.00125
	NC_007814	Bacilli	Bacillales	Bacillaceae	Bacillus	anthracis	Bacillus anthracis	Siphovirus	Unclassified	Wbetavirus	Bacillus phage Fah	37974	34.945	0.00277	0.00265	0.00173	0.00128	0.001	0.00128
	NC_023007	Bacilli	Bacillales	Bacillaceae	Bacillus	anthracis	Bacillus anthracis	Myovirus	Unclassified	Unclassified	Bacillus phage vB_BanS-Tsamsa	168876	34.323	0.0029	0.00259	0.00087	0.00036	0.00028	0.00036
	NC_073042	Bacilli	Bacillales	Bacillaceae	Bacillus	anthracis	Bacillus anthracis	Siphovirus	Unclassified	Wbetavirus	Bacillus phage Carmel_SA	40165	34.856	0.00284	0.00285	0.00156	0.00129	0.0009	0.00129
	NC_073043	Bacilli	Bacillales	Bacillaceae	Bacillus	anthracis	Bacillus anthracis	Siphovirus	Unclassified	Wbetavirus	Bacillus phage F16Ba	38554	34.878	0.00309	0.00267	0.00158	0.00112	0.00104	0.00112
	NC_073044	Bacilli	Bacillales	Bacillaceae	Bacillus	anthracis	Bacillus anthracis	Siphovirus	Unclassified	Wbetavirus	Bacillus phage Negev_SA	40375	35.158	0.00253	0.00259	0.00161	0.00108	0.00119	0.00108
	NC_073047	Bacilli	Bacillales	Bacillaceae	Bacillus	anthracis	Bacillus anthracis	Siphovirus	Unclassified	Wbetavirus	Bacillus phage Tavor_SA	40397	35.168	0.00282	0.00297	0.00163	0.00123	0.00119	0.00123
	NC_073048	Bacilli	Bacillales	Bacillaceae	Bacillus	anthracis	Bacillus anthracis	Siphovirus	Unclassified	Wbetavirus	Bacillus phage J5a	40353	35.207	0.00295	0.0027	0.00164	0.00114	0.00109	0.00114
	NC_073049	Bacilli	Bacillales	Bacillaceae	Bacillus	anthracis	Bacillus anthracis	Siphovirus	Unclassified	Wbetavirus	Bacillus phage z1a	39399	35.062	0.00264	0.00312	0.00161	0.00127	0.00117	0.00127
	ON548417	Bacilli	Bacillales	Bacillaceae	Bacillus	anthracis	Bacillus anthracis	Myovirus	Unclassified	Unclassified	Bacillus phage vB_BanS-Thrax1	167267	34.49	0.00281	0.00265	0.00114	0.00077	0.00099	0.00077
	ON548418	Bacilli	Bacillales	Bacillaceae	Bacillus	anthracis	Bacillus anthracis	Myovirus	Unclassified	Unclassified	Bacillus phage vB_BanS-Thrax2	164774	33.356	0.00243	0.00211	0.00094	0.00024	0	0.00024
	ON548419	Bacilli	Bacillales	Bacillaceae	Bacillus	anthracis	Bacillus anthracis	Myovirus	Unclassified	Unclassified	Bacillus phage vB_BanS-Thrax3	168817	34.356	0.00259	0.00259	0.00109	0.00073	0.00099	0.00073
	ON548420	Bacilli	Bacillales	Bacillaceae	Bacillus	anthracis	Bacillus anthracis	Myovirus	Unclassified	Unclassified	Bacillus phage vB_BanS-Thrax4	169483	34.445	0.00284	0.00262	0.00091	0.00037	0.00031	0.00037
	ON548421	Bacilli	Bacillales	Bacillaceae	Bacillus	anthracis	Bacillus anthracis	Myovirus	Unclassified	Unclassified	Bacillus phage vB_BanS-Thrax5	157022	32.124	0.00222	0.00207	0.00072	0.00025	0.00015	0.00025
	MG967616	Bacilli	Bacillales	Bacillaceae	Bacillus	anthracis	Bacillus anthracis ST-1	Myovirus	Unclassified	Unclassified	Bacillus phage v_B-Bak1	80764	33.928	0.00341	0.00351	0.00168	0.00089	0.00109	0.00089
	MG967617	Bacilli	Bacillales	Bacillaceae	Bacillus	anthracis	Bacillus anthracis ST-1	Myovirus	Unclassified	Unclassified	Bacillus phage v_B-Bak6	80764	33.927	0.00341	0.00351	0.00168	0.00089	0.00109	0.00089
	MG967618	Bacilli	Bacillales	Bacillaceae	Bacillus	anthracis	Bacillus anthracis ST-1	Myovirus	Unclassified	Unclassified	Bacillus phage v_B-Bak10	82931	33.81	0.00345	0.00338	0.00159	0.00087	0.00106	0.00087
	NC_070842	Bacilli	Bacillales	Bacillaceae	Bacillus	anthracis	Bacillus anthracis ST-1	Myovirus	Unclassified	Unclassified	Bacillus phage v_B-Bak10	82931	33.81	0.00345	0.00338	0.00159	0.00087	0.00106	0.00087
	DQ222851	Bacilli	Bacillales	Bacillaceae	Bacillus	anthracis	Bacillus anthracis Vollum	Siphovirus	Unclassified	Wbetavirus	Bacillus phage Cherry	36615	35.264	0.00276	0.00272	0.00176	0.00132	0.00101	0.00132
	DQ222855	Bacilli	Bacillales	Bacillaceae	Bacillus	anthracis	Bacillus anthracis Vollum	Siphovirus	Unclassified	Wbetavirus	Bacillus phage Gamma	38067	35.632	0.00276	0.0026	0.00171	0.00126	0.00095	0.00126
	NC_007457	Bacilli	Bacillales	Bacillaceae	Bacillus	anthracis	Bacillus anthracis Vollum	Siphovirus	Unclassified	Wbetavirus	Bacillus phage Cherry	36615	35.264	0.00276	0.00272	0.00176	0.00132	0.00101	0.00132
	NC_073041	Bacilli	Bacillales	Bacillaceae	Bacillus	anthracis	Bacillus anthracis Vollum	Siphovirus	Unclassified	Wbetavirus	Bacillus phage Gamma	38067	35.632	0.00276	0.0026	0.00171	0.00126	0.00095	0.00126
	HM144387	Bacilli	Bacillales	Bacillaceae	Bacillus	cereus	Bacillus cereus	Myovirus	Herelleviridae	Wphvirus	Bacillus phage W.Ph.	156897	36.447	0.00363	0.00371	0.00172	0.00123	0.00091	0.00123
	JN654439	Bacilli	Bacillales	Bacillaceae	Bacillus	cereus	Bacillus cereus	Myovirus	Herelleviridae	Wphvirus	Bacillus phage BPS13	158305	38.751	0.00401	0.00432	0.00206	0.00123	0.00108	0.00123
	JN790865	Bacilli	Bacillales	Bacillaceae	Bacillus	cereus	Bacillus cereus	Myovirus	Herelleviridae	Bequatrovirus	Bacillus phage B4	162596	37.71	0.00323	0.00415	0.00209	0.00142	0.0014	0.00142
	JN797796	Bacilli	Bacillales	Bacillaceae	Bacillus	cereus	Bacillus cereus	Myovirus	Herelleviridae	Bequatrovirus	Bacillus phage B5S	162598	37.71	0.00323	0.00415	0.00208	0.00142	0.0014	0.00142
	JN797797	Bacilli	Bacillales	Bacillaceae	Bacillus	cereus	Bacillus cereus	Myovirus	Herelleviridae	Tsarbombavirus	Bacillus phage BCP78	156176	39.859	0.00414	0.0043	0.00239	0.00147	0.00077	0.00147
	JN797798	Bacilli	Bacillales	Bacillaceae	Bacillus	cereus	Bacillus cereus	Myovirus	Herelleviridae	Tsarbombavirus	Bacillus phage BCU4	154371	39.857	0.00407	0.0043	0.00241	0.00146	0.00074	0.00146
	JX094431	Bacilli	Bacillales	Bacillaceae	Bacillus	cereus	Bacillus cereus	Myovirus	Herelleviridae	Caeruleovirus	Bacillus phage vB_BceM_Bc431v3	158621	39.978	0.00494	0.00519	0.00303	0.00067	0.00056	0.00067
	KJ451625	Bacilli	Bacillales	Bacillaceae	Bacillus	cereus	Bacillus cereus	Myovirus	Herelleviridae	Caeruleovirus	Bacillus phage Bcp1	152778	39.757	0.0046	0.00509	0.00298	0.0007	0.00058	0.0007
	KT187252	Bacilli	Bacillales	Bacillaceae	Bacillus	cereus	Bacillus cereus	Myovirus	Herelleviridae	Tsarbombavirus	Bacillus phage PBC6	157147	39.91	0.00428	0.00443	0.00243	0.00147	0.00076	0.00147
	KX987999	Bacilli	Bacillales	Bacillaceae	Bacillus	cereus	Bacillus cereus	Myovirus	Herelleviridae	Tsarbombavirus	Bacillus phage BCP12	155985	39.846	0.00415	0.00428	0.00241	0.00145	0.00078	0.00145
	MG602477	Bacilli	Bacillales	Bacillaceae	Bacillus	cereus	Bacillus cereus	Myovirus	Herelleviridae	Caeruleovirus	Bacillus phage BCP01	157958	39.871	0.00475	0.00502	0.00298	0.00066	0.00051	0.00066
	MH487649	Bacilli	Bacillales	Bacillaceae	Bacillus	cereus	Bacillus cereus	Myovirus	Herelleviridae	Tsarbombavirus	Bacillus phage BC01	158385	39.895	0.00419	0.00443	0.00244	0.00144	0.00075	0.00144
	MK284526	Bacilli	Bacillales	Bacillaceae	Bacillus	cereus	Bacillus cereus	Podovirus	Salasmaviridae	Hemphillvirus	Bacillus phage DK1	27180	30.868	0.0021	0.00213	0.00081	0.00044	0.00037	0.00044
	MK284527	Bacilli	Bacillales	Bacillaceae	Bacillus	cereus	Bacillus cereus	Podovirus	Salasmaviridae	Hemphillvirus	Bacillus phage DK2	26357	30.914	0.00228	0.00211	0.00082	0.0003	0.00065	0.0003
	MK284528	Bacilli	Bacillales	Bacillaceae	Bacillus	cereus	Bacillus cereus	Podovirus	Salasmaviridae	Hemphillvirus	Bacillus phage DK3	26865	31.055	0.00238	0.00223	0.00082	0.00035	0.00052	0.00035
	MZ384014	Bacilli	Bacillales	Bacillaceae	Bacillus	cereus	Bacillus cereus	Podovirus	Salasmaviridae	Hemphillvirus	Bacillus phage DLn1	25379	30.659	0.00229	0.00213	0.00112	0.00043	0.00032	0.00043
	NC_016563	Bacilli	Bacillales	Bacillaceae	Bacillus	cereus	Bacillus cereus	Myovirus	Herelleviridae	Wphvirus	Bacillus phage W.Ph.	156897	36.447	0.00363	0.00371	0.00172	0.00123	0.00091	0.00123
	NC_018857	Bacilli	Bacillales	Bacillaceae	Bacillus	cereus	Bacillus cereus	Myovirus	Herelleviridae	Wphvirus	Bacillus phage BPS13	158305	38.751	0.00401	0.00432	0.00206	0.00123	0.00108	0.00123
	NC_018860	Bacilli	Bacillales	Bacillaceae	Bacillus	cereus	Bacillus cereus	Myovirus	Herelleviridae	Tsarbombavirus	Bacillus phage BCP78	156176	39.859	0.00414	0.0043	0.00239	0.00147	0.00077	0.00147
	NC_018863	Bacilli	Bacillales	Bacillaceae	Bacillus	cereus	Bacillus cereus	Myovirus	Herelleviridae	Bequatrovirus	Bacillus phage B4	162596	37.71	0.00323	0.00415	0.00209	0.00142	0.0014	0.00142
	NC_020873	Bacilli	Bacillales	Bacillaceae	Bacillus	cereus	Bacillus cereus	Myovirus	Herelleviridae	Caeruleovirus	Bacillus phage vB_BceM_Bc431v3	158621	39.978	0.00494	0.00519	0.00303	0.00067	0.00056	0.00067
	NC_024137	Bacilli	Bacillales	Bacillaceae	Bacillus	cereus	Bacillus cereus	Myovirus	Herelleviridae	Caeruleovirus	Bacillus phage Bcp1	152778	39.757	0.0046	0.00509	0.00298	0.0007	0.00058	0.0007
	NC_047735	Bacilli	Bacillales	Bacillaceae	Bacillus	cereus	Bacillus cereus	Myovirus	Herelleviridae	Tsarbombavirus	Bacillus phage BCU4	154371	39.857	0.00407	0.0043	0.00241	0.00146	0.00074	0.00146
	NC_047736	Bacilli	Bacillales	Bacillaceae	Bacillus	cereus	Bacillus cereus	Myovirus	Herelleviridae	Bequatrovirus	Bacillus phage B5S	162598	37.71	0.00323	0.00415	0.00208	0.00142	0.0014	0.00142
	NC_049967	Bacilli	Bacillales	Bacillaceae	Bacillus	cereus	Bacillus cereus	Podovirus	Salasmaviridae	Hemphillvirus	Bacillus phage DK1	27180	30.868	0.0021	0.00213	0.00081	0.00044	0.00037	0.00044
	NC_049968	Bacilli	Bacillales	Bacillaceae	Bacillus	cereus	Bacillus cereus	Podovirus	Salasmaviridae	Hemphillvirus	Bacillus phage DK2	26357	30.914	0.00228	0.00211	0.00082	0.0003	0.00065	0.0003
	NC_049969	Bacilli	Bacillales	Bacillaceae	Bacillus	cereus	Bacillus cereus	Podovirus	Salasmaviridae	Hemphillvirus	Bacillus phage DK3	26865	31.055	0.00238	0.00223	0.00082	0.00035	0.00052	0.00035
	ON366411	Bacilli	Bacillales	Bacillaceae	Bacillus	cereus	Bacillus cereus	Myovirus	Herelleviridae	Unclassified	Bacillus phage vB_BceH_LY2	154884	35.636	0.00303	0.00375	0.0018	0.0009	0.00054	0.0009
	ON366412	Bacilli	Bacillales	Bacillaceae	Bacillus	cereus	Bacillus cereus	Podovirus	Salasmaviridae	Unclassified	Bacillus phage vB_BceP_LY3	28009	29.78	0.00232	0.00214	0.00114	0.00087	0.00039	0.00087
	OQ187816	Bacilli	Bacillales	Bacillaceae	Bacillus	cereus	Bacillus cereus	Podovirus	Salasmaviridae	Hemphillvirus	Bacillus phage BC-5	25439	30.595	0.00216	0.0022	0.00081	0.00043	0.0002	0.00043
	GU229986	Bacilli	Bacillales	Bacillaceae	Bacillus	cereus	Bacillus cereus	Siphovirus	Unclassified	Cecivirus	Bacillus phage 250	56505	36.441	0.0028	0.00328	0.00206	0.00141	0.00156	0.00141
	JN712910	Bacilli	Bacillales	Bacillaceae	Bacillus	cereus	Bacillus cereus	Myovirus	Unclassified	Becedseptimavirus	Bacillus phage BCD7	93839	38.043	0.00449	0.00326	0.00269	0.002	0.00124	0.002
	JQ619704	Bacilli	Bacillales	Bacillaceae	Bacillus	cereus	Bacillus cereus	Siphovirus	Unclassified	Pebcunavirus	Bacillus phage PBC1	41164	41.684	0.00394	0.00332	0.00375	0.00255	0.00226	0.00255
	KT070866	Bacilli	Bacillales	Bacillaceae	Bacillus	cereus	Bacillus cereus	Myovirus	Unclassified	Unclassified	Bacillus phage PBC4	80647	33.983	0.00326	0.00339	0.00161	0.00078	0.00115	0.00078
	KT070867	Bacilli	Bacillales	Bacillaceae	Bacillus	cereus	Bacillus cereus	Myovirus	Unclassified	Unclassified	Bacillus phage PBC2	168689	34.419	0.00269	0.00251	0.00114	0.00072	0.0009	0.00072
	KT070868	Bacilli	Bacillales	Bacillaceae	Bacillus	cereus	Bacillus cereus	Myovirus	Unclassified	Unclassified	Bacillus phage PBC5	56332	40.256	0.00375	0.00346	0.00423	0.00348	0.00186	0.00348
	LC597490	Bacilli	Bacillales	Bacillaceae	Bacillus	cereus	Bacillus cereus	Myovirus	Unclassified	Unclassified	Bacillus phage vB_BceM_WH1	229829	37.193	0.00332	0.0037	0.00146	0.00083	0.00047	0.00083
	MF418016	Bacilli	Bacillales	Bacillaceae	Bacillus	cereus	Bacillus cereus	Myovirus	Unclassified	Unclassified	Bacillus phage vB_BceM-HSE3	124002	36.206	0.00281	0.00283	0.00078	0.00019	4e-05	0.00019
	MK288021	Bacilli	Bacillales	Bacillaceae	Bacillus	cereus	Bacillus cereus	Myovirus	Unclassified	Unclassified	Bacillus phage pW2	160627	32.536	0.00242	0.00219	0.00083	0.00028	0	0.00028
	MK288022	Bacilli	Bacillales	Bacillaceae	Bacillus	cereus	Bacillus cereus	Myovirus	Unclassified	Unclassified	Bacillus phage pW4	80919	34.024	0.00325	0.00347	0.00173	0.0008	0.00101	0.0008
	MN604230	Bacilli	Bacillales	Bacillaceae	Bacillus	cereus	Bacillus cereus	Myovirus	Unclassified	Unclassified	Bacillus phage vB_BcM_Sam112	45037	41.621	0.00386	0.00379	0.00375	0.00343	0.00269	0.00343
	MN604698	Bacilli	Bacillales	Bacillaceae	Bacillus	cereus	Bacillus cereus	Myovirus	Unclassified	Unclassified	Bacillus phage vB_BcM_Sam46	45419	41.65	0.00385	0.00381	0.00384	0.00328	0.00264	0.00328
	MT136606	Bacilli	Bacillales	Bacillaceae	Bacillus	cereus	Bacillus cereus	Siphovirus	Unclassified	Lwoffvirus	Bacillus phage vB_BceS_KLEB30-3S	37134	38.251	0.00345	0.00306	0.00335	0.00164	0.00272	0.00164
	MW084976	Bacilli	Bacillales	Bacillaceae	Bacillus	cereus	Bacillus cereus	Myovirus	Unclassified	Unclassified	Bacillus phage Kirov	165667	35.48	0.00301	0.00295	0.00109	0.00071	0	0.00071
	NC_004820	Bacilli	Bacillales	Bacillaceae	Bacillus	cereus	Bacillus cereus	Myovirus	Unclassified	Unclassified	Bacillus phage phBC6A51	61395	37.689	0.00422	0.00366	0.00235	0.00173	0.00111	0.00173
	NC_004821	Bacilli	Bacillales	Bacillaceae	Bacillus	cereus	Bacillus cereus	Myovirus	Unclassified	Unclassified	Bacillus phage phBC6A52	38472	34.724	0.00239	0.00263	0.00123	0.00103	0.00094	0.00103
	NC_007458	Bacilli	Bacillales	Bacillaceae	Bacillus	cereus	Bacillus cereus	Siphovirus	Unclassified	Wbetavirus	Bacillus phage Gamma	37253	35.221	0.00274	0.00272	0.00174	0.0013	0.00102	0.0013
	NC_017976	Bacilli	Bacillales	Bacillaceae	Bacillus	cereus	Bacillus cereus	Siphovirus	Unclassified	Pebcunavirus	Bacillus phage PBC1	41164	41.684	0.00394	0.00332	0.00375	0.00255	0.00226	0.00255
	NC_019515	Bacilli	Bacillales	Bacillaceae	Bacillus	cereus	Bacillus cereus	Myovirus	Unclassified	Becedseptimavirus	Bacillus phage BCD7	93839	38.043	0.00449	0.00326	0.00269	0.002	0.00124	0.002
	NC_029024	Bacilli	Bacillales	Bacillaceae	Bacillus	cereus	Bacillus cereus	Siphovirus	Unclassified	Cecivirus	Bacillus phage 250	56505	36.441	0.0028	0.00328	0.00206	0.00141	0.00156	0.00141
	NC_070843	Bacilli	Bacillales	Bacillaceae	Bacillus	cereus	Bacillus cereus	Myovirus	Unclassified	Unclassified	Bacillus phage PBC4	80647	33.983	0.00326	0.00339	0.00161	0.00078	0.00115	0.00078
	NC_070844	Bacilli	Bacillales	Bacillaceae	Bacillus	cereus	Bacillus cereus	Myovirus	Unclassified	Unclassified	Bacillus phage pW4	80919	34.024	0.00325	0.00347	0.00173	0.0008	0.00101	0.0008
	NC_071040	Bacilli	Bacillales	Bacillaceae	Bacillus	cereus	Bacillus cereus	Myovirus	Unclassified	Unclassified	Bacillus phage PBC2	168689	34.419	0.00269	0.00251	0.00114	0.00072	0.0009	0.00072
	NC_071041	Bacilli	Bacillales	Bacillaceae	Bacillus	cereus	Bacillus cereus	Myovirus	Unclassified	Unclassified	Bacillus phage Kirov	165667	35.48	0.00301	0.00295	0.00109	0.00071	0	0.00071
	NC_071043	Bacilli	Bacillales	Bacillaceae	Bacillus	cereus	Bacillus cereus	Myovirus	Unclassified	Unclassified	Bacillus phage pW2	160627	32.536	0.00242	0.00219	0.00083	0.00028	0	0.00028
	ON366410	Bacilli	Bacillales	Bacillaceae	Bacillus	cereus	Bacillus cereus	Myovirus	Unclassified	Unclassified	Bacillus phage vB_BceS_LY1	43140	42.355	0.00341	0.00411	0.00348	0.00136	0.00192	0.00136
	ON699007	Bacilli	Bacillales	Bacillaceae	Bacillus	cereus	Bacillus cereus	Myovirus	Unclassified	Unclassified	Bacillus phage BC-1	39216	38.602	0.00291	0.00332	0.00215	0.00181	0.0011	0.00181
	OP646176	Bacilli	Bacillales	Bacillaceae	Bacillus	cereus	Bacillus cereus	Myovirus	Unclassified	Unclassified	Bacillus phage vB_BceS_LY5	42221	42.37	0.00306	0.00249	0.00237	0.00203	0.00043	0.00203
	OQ259508	Bacilli	Bacillales	Bacillaceae	Bacillus	cereus	Bacillus cereus	Myovirus	Unclassified	Unclassified	Bacillus phage BC-6	48421	39.836	0.00279	0.00252	0.00258	0.00097	0.00105	0.00097
	OQ259509	Bacilli	Bacillales	Bacillaceae	Bacillus	cereus	Bacillus cereus	Myovirus	Unclassified	Unclassified	Bacillus phage BC-7	48649	38.513	0.00212	0.00207	0.00231	0.00082	0.00051	0.00082
	OQ870554	Bacilli	Bacillales	Bacillaceae	Bacillus	cereus	Bacillus cereus	Myovirus	Unclassified	Unclassified	Bacillus phage PSYJ-YH	46577	38.008	0.00249	0.00221	0.00242	0.00076	0.0006	0.00076
	MW012634	Bacilli	Bacillales	Bacillaceae	Bacillus	cereus	Bacillus cereus 1582-3B	Podovirus	Salasmaviridae	Huangshavirus	Bacillus phage DLc1	28950	31.095	0.00238	0.00211	0.00081	0.0005	0.00045	0.0005
	NC_055908	Bacilli	Bacillales	Bacillaceae	Bacillus	cereus	Bacillus cereus 1582-3B	Podovirus	Salasmaviridae	Huangshavirus	Bacillus phage DLc1	28950	31.095	0.00238	0.00211	0.00081	0.0005	0.00045	0.0005
	ON741189	Bacilli	Bacillales	Bacillaceae	Bacillus	cereus	Bacillus cereus 367-H	Siphovirus	Unclassified	Cecivirus	Bacillus phage vB_BceS_LY4	52432	36.535	0.00305	0.00312	0.00199	0.00147	0.00177	0.00147
	KJ676859	Bacilli	Bacillales	Bacillaceae	Bacillus	cereus	Bacillus cereus ATCC 14579	Myovirus	Herelleviridae	Caeruleovirus	Bacillus phage JBP901	159492	39.658	0.00465	0.00482	0.00304	0.00071	0.00036	0.00071
	NC_027352	Bacilli	Bacillales	Bacillaceae	Bacillus	cereus	Bacillus cereus ATCC 14579	Myovirus	Herelleviridae	Caeruleovirus	Bacillus phage JBP901	159492	39.658	0.00465	0.00482	0.00304	0.00071	0.00036	0.00071
	KX495186	Bacilli	Bacillales	Bacillaceae	Bacillus	cereus	Bacillus cereus ATCC 21772	Myovirus	Herelleviridae	Caeruleovirus	Bacillus phage PK16	158127	39.858	0.0048	0.00501	0.00297	0.00069	0.00053	0.00069
	MW392803	Bacilli	Bacillales	Bacillaceae	Bacillus	cereus	Bacillus cereus ATCC 27348	Myovirus	Herelleviridae	Wphvirus	Bacillus phage BCPG1	158861	38.753	0.00406	0.00424	0.00206	0.00125	0.0011	0.00125
	MW392801	Bacilli	Bacillales	Bacillaceae	Bacillus	cereus	Bacillus cereus ATCC 27348	Myovirus	Unclassified	Unclassified	Bacillus phage BCP6	81528	33.894	0.0034	0.00353	0.00167	0.0007	0.00109	0.0007
	MW392802	Bacilli	Bacillales	Bacillaceae	Bacillus	cereus	Bacillus cereus ATCC 27348	Myovirus	Unclassified	Unclassified	Bacillus phage BCPST	81528	33.893	0.0034	0.00353	0.00167	0.00071	0.00109	0.00071
	NC_070845	Bacilli	Bacillales	Bacillaceae	Bacillus	cereus	Bacillus cereus ATCC 27348	Myovirus	Unclassified	Unclassified	Bacillus phage BCPST	81528	33.893	0.0034	0.00353	0.00167	0.00071	0.00109	0.00071
	OQ436521	Bacilli	Bacillales	Bacillaceae	Bacillus	cereus	Bacillus cereus ATCC 27348	Myovirus	Unclassified	Unclassified	Bacillus phage BSG01	81366	33.948	0.00332	0.00349	0.00168	0.00077	0.00092	0.00077
	DQ222853	Bacilli	Bacillales	Bacillaceae	Bacillus	cereus	Bacillus cereus ATCC 4342	Siphovirus	Unclassified	Wbetavirus	Bacillus phage Gamma	37253	35.221	0.00274	0.00272	0.00174	0.0013	0.00102	0.0013
	KU577463	Bacilli	Bacillales	Bacillaceae	Bacillus	cereus	Bacillus cereus BtB2-4	Myovirus	Herelleviridae	Caeruleovirus	Bacillus phage Deep Blue	157501	39.947	0.00482	0.00505	0.00305	0.00069	0.00048	0.00069
	NC_031056	Bacilli	Bacillales	Bacillaceae	Bacillus	cereus	Bacillus cereus BtB2-4	Myovirus	Herelleviridae	Caeruleovirus	Bacillus phage Deep Blue	157501	39.947	0.00482	0.00505	0.00305	0.00069	0.00048	0.00069
	KX227757	Bacilli	Bacillales	Bacillaceae	Bacillus	cereus	Bacillus cereus EFR-4	Siphovirus	Unclassified	Hubeivirus	Bacillus phage PfEFR-4	43223	35.437	0.00222	0.0028	0.00163	0.00105	0.00099	0.00105
	NC_048641	Bacilli	Bacillales	Bacillaceae	Bacillus	cereus	Bacillus cereus EFR-4	Siphovirus	Unclassified	Hubeivirus	Bacillus phage PfEFR-4	43223	35.437	0.00222	0.0028	0.00163	0.00105	0.00099	0.00105
	KX227760	Bacilli	Bacillales	Bacillaceae	Bacillus	cereus	Bacillus cereus EFR-5	Siphovirus	Unclassified	Hubeivirus	Bacillus phage PfEFR-5	43773	35.392	0.00219	0.00279	0.00158	0.00107	0.00098	0.00107
	NC_031055	Bacilli	Bacillales	Bacillaceae	Bacillus	cereus	Bacillus cereus EFR-5	Siphovirus	Unclassified	Hubeivirus	Bacillus phage PfEFR-5	43773	35.392	0.00219	0.00279	0.00158	0.00107	0.00098	0.00107
	JF966203	Bacilli	Bacillales	Bacillaceae	Bacillus	cereus	Bacillus cereus HER1399	Myovirus	Herelleviridae	Bastillevirus	Bacillus phage Bastille	153962	38.144	0.00355	0.00435	0.00219	0.0014	0.00124	0.0014
	KF554508	Bacilli	Bacillales	Bacillaceae	Bacillus	cereus	Bacillus cereus HER1399	Myovirus	Herelleviridae	Siminovitchvirus	Bacillus phage CP-51	138658	40.86	0.00358	0.00194	0.00148	0.00062	0.00032	0.00062
	NC_018856	Bacilli	Bacillales	Bacillaceae	Bacillus	cereus	Bacillus cereus HER1399	Myovirus	Herelleviridae	Bastillevirus	Bacillus phage Bastille	153962	38.144	0.00355	0.00435	0.00219	0.0014	0.00124	0.0014
	NC_025423	Bacilli	Bacillales	Bacillaceae	Bacillus	cereus	Bacillus cereus HER1399	Myovirus	Herelleviridae	Siminovitchvirus	Bacillus phage CP-51	138658	40.86	0.00358	0.00194	0.00148	0.00062	0.00032	0.00062
	KX227759	Bacilli	Bacillales	Bacillaceae	Bacillus	cereus	Bacillus cereus IS075	Siphovirus	Unclassified	Cecivirus	Bacillus phage PfIS075	48709	36.484	0.00329	0.0034	0.00167	0.0013	0.00103	0.0013
	KJ081346	Bacilli	Bacillales	Bacillaceae	Bacillus	cereus	Bacillus cereus JCM 2152	Myovirus	Herelleviridae	Caeruleovirus	Bacillus phage BCP8-2	159071	39.452	0.00458	0.00499	0.003	0.00069	0.00028	0.00069
	NC_027355	Bacilli	Bacillales	Bacillaceae	Bacillus	cereus	Bacillus cereus JCM 2152	Myovirus	Herelleviridae	Caeruleovirus	Bacillus phage BCP8-2	159071	39.452	0.00458	0.00499	0.003	0.00069	0.00028	0.00069
	MW787012	Bacilli	Bacillales	Bacillaceae	Bacillus	cereus	Bacillus cereus LB2	Myovirus	Herelleviridae	Bequatrovirus	Bacillus phage SWEP1	162461	37.794	0.00334	0.00413	0.00202	0.00145	0.00118	0.00145
	MF176161	Bacilli	Bacillales	Bacillaceae	Bacillus	cereus	Bacillus cereus LH002	Siphovirus	Unclassified	Deurplevirus	Bacillus phage Deep-Purple	36278	38.357	0.0043	0.00325	0.00335	0.0016	0.00193	0.0016
	NC_048667	Bacilli	Bacillales	Bacillaceae	Bacillus	cereus	Bacillus cereus LH002	Siphovirus	Unclassified	Deurplevirus	Bacillus phage Deep-Purple	36278	38.357	0.0043	0.00325	0.00335	0.0016	0.00193	0.0016
	KT780304	Bacilli	Bacillales	Bacillaceae	Bacillus	cereus	Bacillus cereus MYB41-22	Podovirus	Salasmaviridae	Mingyongvirus	Bacillus phage VMY22	18609	36.364	0.00457	0.00365	0.00314	0.00132	0.00081	0.00132
	NC_028789	Bacilli	Bacillales	Bacillaceae	Bacillus	cereus	Bacillus cereus MYB41-22	Podovirus	Salasmaviridae	Mingyongvirus	Bacillus phage VMY22	18609	36.364	0.00457	0.00365	0.00314	0.00132	0.00081	0.00132
	MG584725	Bacilli	Bacillales	Bacillaceae	Bacillus	cereus	Bacillus cereus N1	Myovirus	Unclassified	Unclassified	Bacillus phage BVE2	20021	33.395	0.0028	0.0026	0.00167	0.00112	0.00085	0.00112
	KX227758	Bacilli	Bacillales	Bacillaceae	Bacillus	cereus	Bacillus cereus NC7401/2455	Siphovirus	Unclassified	Cecivirus	Bacillus phage PfNC7401	48055	36.552	0.00331	0.00338	0.00173	0.00137	0.00094	0.00137
	KT970646	Bacilli	Bacillales	Bacillaceae	Bacillus	cereus	Bacillus cereus S58	Siphovirus	Unclassified	Waukeshavirus	Bacillus phage phiS58	46635	35.435	0.00249	0.00312	0.0016	0.00128	0.00107	0.00128
	OP066531	Bacilli	Bacillales	Bacillaceae	Bacillus	cereus	Bacillus cereus VKM B-13	Myovirus	Unclassified	Unclassified	Bacillus phage B13	36864	34.831	0.00282	0.00285	0.00156	0.00094	0.00068	0.00094
	MT254578	Bacilli	Bacillales	Bacillaceae	Bacillus	cereus	Bacillus cereus VKM B-370	Myovirus	Unclassified	Unclassified	Bacillus phage Izhevsk	168638	34.319	0.00284	0.00262	0.00088	0.00037	0.00031	0.00037
	NC_071045	Bacilli	Bacillales	Bacillaceae	Bacillus	cereus	Bacillus cereus VKM B-370	Myovirus	Unclassified	Unclassified	Bacillus phage Izhevsk	168638	34.319	0.00284	0.00262	0.00088	0.00037	0.00031	0.00037
	MN524844	Bacilli	Bacillales	Bacillaceae	Bacillus	pumilus	Bacillus pumilus	Podovirus	Salasmaviridae	Bundooravirus	Bacillus phage vB_Bpu_PumA1	18466	34.285	0.00255	0.00276	0.00255	0.00081	0.00076	0.00081
	MN524845	Bacilli	Bacillales	Bacillaceae	Bacillus	pumilus	Bacillus pumilus	Podovirus	Salasmaviridae	Bundooravirus	Bacillus phage vB_Bpu_PumA2	18932	35.802	0.00354	0.00322	0.00328	0.00114	0.00095	0.00114
	NC_049971	Bacilli	Bacillales	Bacillaceae	Bacillus	pumilus	Bacillus pumilus	Podovirus	Salasmaviridae	Bundooravirus	Bacillus phage vB_Bpu_PumA1	18466	34.285	0.00255	0.00276	0.00255	0.00081	0.00076	0.00081
	NC_049972	Bacilli	Bacillales	Bacillaceae	Bacillus	pumilus	Bacillus pumilus	Podovirus	Salasmaviridae	Bundooravirus	Bacillus phage vB_Bpu_PumA2	18932	35.802	0.00354	0.00322	0.00328	0.00114	0.00095	0.00114
	KT895374	Bacilli	Bacillales	Bacillaceae	Bacillus	pumilus	Bacillus pumilus	Myovirus	Unclassified	Takahashivirus	Bacillus phage vB_BpuM-BpSp	255569	25.885	0.00094	0.00103	0.00045	0.00027	0.0001	0.00027
	KU836751	Bacilli	Bacillales	Bacillaceae	Bacillus	pumilus	Bacillus pumilus	Siphovirus	Unclassified	Andromedavirus	Bacillus phage Leo2	48589	42.086	0.00161	0.00297	0.00236	0.00129	0.00097	0.00129
	MT422786	Bacilli	Bacillales	Bacillaceae	Bacillus	pumilus	Bacillus pumilus	Siphovirus	Unclassified	Andromedavirus	Bacillus phage Novomoskovsk	49258	41.737	0.00181	0.003	0.00238	0.00119	0.00067	0.00119
	MT514532	Bacilli	Bacillales	Bacillaceae	Bacillus	pumilus	Bacillus pumilus	Siphovirus	Unclassified	Andromedavirus	Bacillus phage Bolokhovo	49683	41.9	0.00191	0.00324	0.00203	0.00142	0.00095	0.00142
	KF669648	Bacilli	Bacillales	Bacillaceae	Bacillus	pumilus	Bacillus pumilus BL-8	Siphovirus	Unclassified	Andromedavirus	Bacillus phage Blastoid	50354	42.233	0.00177	0.00292	0.00226	0.0013	0.00058	0.0013
	KF669651	Bacilli	Bacillales	Bacillaceae	Bacillus	pumilus	Bacillus pumilus BL-8	Siphovirus	Unclassified	Andromedavirus	Bacillus phage Glittering	49246	42.054	0.00187	0.00321	0.0021	0.00128	0.00108	0.00128
	KF669659	Bacilli	Bacillales	Bacillaceae	Bacillus	pumilus	Bacillus pumilus BL-8	Siphovirus	Unclassified	Andromedavirus	Bacillus phage Riggi	49836	41.46	0.00201	0.00286	0.0023	0.00113	0.00046	0.00113
	NC_022765	Bacilli	Bacillales	Bacillaceae	Bacillus	pumilus	Bacillus pumilus BL-8	Siphovirus	Unclassified	Andromedavirus	Bacillus phage Riggi	49836	41.46	0.00201	0.00286	0.0023	0.00113	0.00046	0.00113
	NC_022766	Bacilli	Bacillales	Bacillaceae	Bacillus	pumilus	Bacillus pumilus BL-8	Siphovirus	Unclassified	Andromedavirus	Bacillus phage Glittering	49246	42.054	0.00187	0.00321	0.0021	0.00128	0.00108	0.00128
	NC_022773	Bacilli	Bacillales	Bacillaceae	Bacillus	pumilus	Bacillus pumilus BL-8	Siphovirus	Unclassified	Andromedavirus	Bacillus phage Blastoid	50354	42.233	0.00177	0.00292	0.00226	0.0013	0.00058	0.0013
	KC330679	Bacilli	Bacillales	Bacillaceae	Bacillus	pumilus	Bacillus pumilus BL8	Siphovirus	Unclassified	Andromedavirus	Bacillus phage Curly	49425	41.821	0.00168	0.0032	0.0021	0.00136	0.00099	0.00136
	KC330680	Bacilli	Bacillales	Bacillaceae	Bacillus	pumilus	Bacillus pumilus BL8	Siphovirus	Unclassified	Andromedavirus	Bacillus phage Eoghan	49458	42.208	0.00176	0.00313	0.00226	0.00139	0.00057	0.00139
	KC330681	Bacilli	Bacillales	Bacillaceae	Bacillus	pumilus	Bacillus pumilus BL8	Siphovirus	Unclassified	Andromedavirus	Bacillus phage Gemini	49362	41.901	0.00174	0.00318	0.00205	0.00139	0.00093	0.00139
	KC330682	Bacilli	Bacillales	Bacillaceae	Bacillus	pumilus	Bacillus pumilus BL8	Siphovirus	Unclassified	Andromedavirus	Bacillus phage Taylor	49492	42.294	0.00176	0.00314	0.00231	0.00132	0.00053	0.00132
	KC330683	Bacilli	Bacillales	Bacillaceae	Bacillus	pumilus	Bacillus pumilus BL8	Siphovirus	Unclassified	Andromedavirus	Bacillus phage Finn	50161	41.69	0.00179	0.00289	0.00239	0.0012	0.0006	0.0012
	KC330684	Bacilli	Bacillales	Bacillaceae	Bacillus	pumilus	Bacillus pumilus BL8	Siphovirus	Unclassified	Andromedavirus	Bacillus phage Andromeda	49259	41.907	0.00175	0.00319	0.00205	0.00137	0.00093	0.00137
	NC_020477	Bacilli	Bacillales	Bacillaceae	Bacillus	pumilus	Bacillus pumilus BL8	Siphovirus	Unclassified	Andromedavirus	Bacillus phage Eoghan	49458	42.208	0.00176	0.00313	0.00226	0.00139	0.00057	0.00139
	NC_020478	Bacilli	Bacillales	Bacillaceae	Bacillus	pumilus	Bacillus pumilus BL8	Siphovirus	Unclassified	Andromedavirus	Bacillus phage Andromeda	49259	41.907	0.00175	0.00319	0.00205	0.00137	0.00093	0.00137
	NC_020479	Bacilli	Bacillales	Bacillaceae	Bacillus	pumilus	Bacillus pumilus BL8	Siphovirus	Unclassified	Andromedavirus	Bacillus phage Curly	49425	41.821	0.00168	0.0032	0.0021	0.00136	0.00099	0.00136
	NC_020480	Bacilli	Bacillales	Bacillaceae	Bacillus	pumilus	Bacillus pumilus BL8	Siphovirus	Unclassified	Andromedavirus	Bacillus phage Finn	50161	41.69	0.00179	0.00289	0.00239	0.0012	0.0006	0.0012
	NC_041858	Bacilli	Bacillales	Bacillaceae	Bacillus	pumilus	Bacillus pumilus BL8	Siphovirus	Unclassified	Andromedavirus	Bacillus phage Taylor	49492	42.294	0.00176	0.00314	0.00231	0.00132	0.00053	0.00132
	JX238501	Bacilli	Bacillales	Bacillaceae	Bacillus	pumilus	Bacillus pumilus GL1	Myovirus	Herelleviridae	Agatevirus	Bacillus phage phiAGATE	149844	40.966	0.00346	0.00409	0.00248	0.0016	0.00077	0.0016
	NC_020081	Bacilli	Bacillales	Bacillaceae	Bacillus	pumilus	Bacillus pumilus GL1	Myovirus	Herelleviridae	Agatevirus	Bacillus phage phiAGATE	149844	40.966	0.00346	0.00409	0.00248	0.0016	0.00077	0.0016
	KJ010547	Bacilli	Bacillales	Bacillaceae	Bacillus	pumilus	Bacillus pumilus GR8	Myovirus	Herelleviridae	Agatevirus	Bacillus phage Bp8p-C	151417	41.153	0.00308	0.00435	0.00263	0.00178	0.00088	0.00178
	KJ010548	Bacilli	Bacillales	Bacillaceae	Bacillus	pumilus	Bacillus pumilus GR8	Myovirus	Herelleviridae	Agatevirus	Bacillus phage Bp8p-T	151419	41.154	0.00308	0.00435	0.00263	0.00178	0.00088	0.00178
	NC_029121	Bacilli	Bacillales	Bacillaceae	Bacillus	pumilus	Bacillus pumilus GR8	Myovirus	Herelleviridae	Agatevirus	Bacillus phage Bp8p-C	151417	41.153	0.00308	0.00435	0.00263	0.00178	0.00088	0.00178
	NC_047744	Bacilli	Bacillales	Bacillaceae	Bacillus	pumilus	Bacillus pumilus GR8	Myovirus	Herelleviridae	Agatevirus	Bacillus phage Bp8p-T	151419	41.154	0.00308	0.00435	0.00263	0.00178	0.00088	0.00178
	KM051843	Bacilli	Bacillales	Bacillaceae	Bacillus	pumilus	Bacillus pumilus SAFR32	Myovirus	Herelleviridae	Agatevirus	Bacillus phage Bobb	160281	41.331	0.00311	0.00426	0.00256	0.00174	0.0008	0.00174
	NC_024792	Bacilli	Bacillales	Bacillaceae	Bacillus	pumilus	Bacillus pumilus SAFR32	Myovirus	Herelleviridae	Agatevirus	Bacillus phage Bobb	160281	41.331	0.00311	0.00426	0.00256	0.00174	0.0008	0.00174
	CP027117	Bacilli	Bacillales	Bacillaceae	Bacillus	pumilus	Bacillus pumilus strain 145	Myovirus	Unclassified	Jenstvirus	Bacillus phage EZ-2018a	118485	39.9	0.00235	0.0018	0.00184	0.00166	0.00143	0.00166
	KC847113	Bacilli	Bacillales	Bacillaceae	Bacillus	pumilus	Bacillus pumilus strain CCTCC AB94180	Myovirus	Unclassified	Unclassified	Bacillus phage PBP180	28205	40.801	0.00298	0.00305	0.00207	0.00216	0.0017	0.00216
	EU771092	Bacilli	Bacillales	Bacillaceae	Bacillus	subtilis	Bacillus subtilis	Podovirus	Salasmaviridae	Salasvirus	Bacillus phage phi29	19282	39.991	0.00415	0.00327	0.00319	0.00239	0.00083	0.00239
	KF669649	Bacilli	Bacillales	Bacillaceae	Bacillus	subtilis	Bacillus subtilis	Myovirus	Herelleviridae	Okubovirus	Bacillus phage CampHawk	146193	40.195	0.00209	0.00151	0.00133	0.00139	0.00051	0.00139
	KF669652	Bacilli	Bacillales	Bacillaceae	Bacillus	subtilis	Bacillus subtilis	Myovirus	Herelleviridae	Nitunavirus	Bacillus phage Grass	156648	42.247	0.00294	0.00307	0.00239	0.00181	0.0008	0.00181
	KU831549	Bacilli	Bacillales	Bacillaceae	Bacillus	subtilis	Bacillus subtilis	Podovirus	Salasmaviridae	Beecentumtrevirus	Bacillus phage vB_BsuP-Goe1	18379	37.494	0.00348	0.00258	0.00248	0.00147	0.0012	0.00147
	NC_001423	Bacilli	Bacillales	Bacillaceae	Bacillus	subtilis	Bacillus subtilis	Podovirus	Salasmaviridae	Salasvirus	Bacillus phage PZA	19366	39.662	0.00423	0.00302	0.00289	0.0025	0.00077	0.0025
	NC_004165	Bacilli	Bacillales	Bacillaceae	Bacillus	subtilis	Bacillus subtilis	Podovirus	Salasmaviridae	Beecentumtrevirus	Bacillus phage B103	18630	37.66	0.00451	0.00263	0.00255	0.00115	0.00107	0.00115
	NC_011048	Bacilli	Bacillales	Bacillaceae	Bacillus	subtilis	Bacillus subtilis	Podovirus	Salasmaviridae	Salasvirus	Bacillus phage phi29	19282	39.991	0.00415	0.00327	0.00319	0.00239	0.00083	0.00239
	NC_022761	Bacilli	Bacillales	Bacillaceae	Bacillus	subtilis	Bacillus subtilis	Myovirus	Herelleviridae	Okubovirus	Bacillus phage CampHawk	146193	40.195	0.00209	0.00151	0.00133	0.00139	0.00051	0.00139
	NC_022771	Bacilli	Bacillales	Bacillaceae	Bacillus	subtilis	Bacillus subtilis	Myovirus	Herelleviridae	Nitunavirus	Bacillus phage Grass	156648	42.247	0.00294	0.00307	0.00239	0.00181	0.0008	0.00181
	NC_049975	Bacilli	Bacillales	Bacillaceae	Bacillus	subtilis	Bacillus subtilis	Podovirus	Salasmaviridae	Beecentumtrevirus	Bacillus phage vB_BsuP-Goe1	18379	37.494	0.00348	0.00258	0.00248	0.00147	0.0012	0.00147
	OM240926	Bacilli	Bacillales	Bacillaceae	Bacillus	subtilis	Bacillus subtilis	Podovirus	Salasmaviridae	Salasvirus	Bacillus phage vB_BsuP-Goe15	19078	39.868	0.00393	0.00317	0.0032	0.0022	0.00084	0.0022
	OM240927	Bacilli	Bacillales	Bacillaceae	Bacillus	subtilis	Bacillus subtilis	Podovirus	Salasmaviridae	Salasvirus	Bacillus phage vB_BsuP-Goe18	19014	40.139	0.00458	0.00316	0.00339	0.00239	0.00095	0.00239
	OM240928	Bacilli	Bacillales	Bacillaceae	Bacillus	subtilis	Bacillus subtilis	Podovirus	Salasmaviridae	Salasvirus	Bacillus phage vB_BsuP-Goe22	19267	39.825	0.00441	0.00319	0.00311	0.00236	0.00088	0.00236
	OM240929	Bacilli	Bacillales	Bacillaceae	Bacillus	subtilis	Bacillus subtilis	Podovirus	Salasmaviridae	Salasvirus	Bacillus phage vB_BsuP-Goe23	19096	39.972	0.00372	0.00306	0.00314	0.00241	0.00105	0.00241
	OM728296	Bacilli	Bacillales	Bacillaceae	Bacillus	subtilis	Bacillus subtilis	Myovirus	Herelleviridae	Unclassified	Bacillus phage vB_BsuM-Goe26	129523	40.423	0.00372	0.00381	0.0022	0.0016	0.00163	0.0016
	OM728298	Bacilli	Bacillales	Bacillaceae	Bacillus	subtilis	Bacillus subtilis	Myovirus	Herelleviridae	Okubovirus	Bacillus phage vB_BsuM-Goe16	148320	40.468	0.00182	0.00147	0.00159	0.00143	0.00038	0.00143
	OM728299	Bacilli	Bacillales	Bacillaceae	Bacillus	subtilis	Bacillus subtilis	Myovirus	Herelleviridae	Okubovirus	Bacillus phage vB_BsuM-Goe19	146929	40.19	0.00203	0.00147	0.00133	0.00142	0.0005	0.00142
	OM728300	Bacilli	Bacillales	Bacillaceae	Bacillus	subtilis	Bacillus subtilis	Myovirus	Herelleviridae	Grisebachstrassevirus	Bacillus phage vB_BsuM-Goe17	162057	41.847	0.0023	0.00293	0.00221	0.00174	0.00076	0.00174
	OM728301	Bacilli	Bacillales	Bacillaceae	Bacillus	subtilis	Bacillus subtilis	Myovirus	Herelleviridae	Grisebachstrassevirus	Bacillus phage vB_BsuM-Goe20	159671	41.857	0.00235	0.00289	0.00222	0.00176	0.00076	0.00176
	OM728302	Bacilli	Bacillales	Bacillaceae	Bacillus	subtilis	Bacillus subtilis	Myovirus	Herelleviridae	Grisebachstrassevirus	Bacillus phage vB_BsuM-Goe24	157566	41.919	0.0023	0.00294	0.00212	0.00178	0.00068	0.00178
	OM728303	Bacilli	Bacillales	Bacillaceae	Bacillus	subtilis	Bacillus subtilis	Myovirus	Herelleviridae	Grisebachstrassevirus	Bacillus phage vB_BsuM-Goe25	157489	41.849	0.00235	0.00291	0.00208	0.00168	0.00076	0.00168
	OM728304	Bacilli	Bacillales	Bacillaceae	Bacillus	subtilis	Bacillus subtilis	Myovirus	Herelleviridae	Grisebachstrassevirus	Bacillus phage vB_BsuM-Goe27	158047	41.882	0.00222	0.00299	0.00216	0.0018	0.00068	0.0018
	ON042750	Bacilli	Bacillales	Bacillaceae	Bacillus	subtilis	Bacillus subtilis	Podovirus	Salasmaviridae	Unclassified	Bacillus phage Chedec 11	17798	38.409	0.00444	0.00264	0.00287	0.00132	0.00107	0.00132
	PZACG	Bacilli	Bacillales	Bacillaceae	Bacillus	subtilis	Bacillus subtilis	Podovirus	Salasmaviridae	Salasvirus	Bacillus phage PZA	19366	39.662	0.00423	0.00302	0.00289	0.0025	0.00077	0.0025
	LC680884	Bacilli	Bacillales	Bacillaceae	Bacillus	subtilis	Bacillus subtilis	Myovirus	Unclassified	Takahashivirus	Bacillus phage PBS1	252136	27.707	0.00099	0.00118	0.00049	0.00035	0.00018	0.00035
	MZ969646	Bacilli	Bacillales	Bacillaceae	Bacillus	subtilis	Bacillus subtilis	Siphovirus	Unclassified	Spbetavirus	Bacillus phage BUCT082	125016	34.789	0.0015	0.00203	0.0012	0.0007	0.00055	0.0007
	NC_001884	Bacilli	Bacillales	Bacillaceae	Bacillus	subtilis	Bacillus subtilis	Siphovirus	Unclassified	Spbetavirus	Bacillus phage SPBc2	134416	34.635	0.00164	0.00211	0.00118	0.00065	0.00049	0.00065
	NC_071050	Bacilli	Bacillales	Bacillaceae	Bacillus	subtilis	Bacillus subtilis	Myovirus	Unclassified	Unclassified	Bacillus phage vB_BsuS_PJN02	165868	33.565	0.00194	0.00232	0.00085	0.0005	0.00051	0.0005
	OL580764	Bacilli	Bacillales	Bacillaceae	Bacillus	subtilis	Bacillus subtilis	Siphovirus	Unclassified	Spbetavirus	Bacillus phage vB_BsuS-Goe14	125490	35.541	0.00159	0.00226	0.00126	0.00078	0.00059	0.00078
	OM634653	Bacilli	Bacillales	Bacillaceae	Bacillus	subtilis	Bacillus subtilis	Myovirus	Unclassified	Unclassified	Bacillus phage vB_BsuS_PJN02	165868	33.565	0.00194	0.00232	0.00085	0.0005	0.00051	0.0005
	OM728297	Bacilli	Bacillales	Bacillaceae	Bacillus	subtilis	Bacillus subtilis	Myovirus	Unclassified	Takahashivirus	Bacillus phage vB_BsuM-Goe21	251286	27.622	0.00094	0.00116	0.00042	0.00032	0.00016	0.00032
	AP013029	Bacilli	Bacillales	Bacillaceae	Bacillus	subtilis	Bacillus subtilis (natto)	Myovirus	Herelleviridae	Nitunavirus	Bacillus phage phiNIT1	155631	42.118	0.00288	0.00312	0.00234	0.00193	0.0008	0.00193
	NC_021856	Bacilli	Bacillales	Bacillaceae	Bacillus	subtilis	Bacillus subtilis (natto)	Myovirus	Herelleviridae	Nitunavirus	Bacillus phage phiNIT1	155631	42.118	0.00288	0.00312	0.00234	0.00193	0.0008	0.00193
	OR208547	Bacilli	Bacillales	Bacillaceae	Bacillus	subtilis	Bacillus subtilis 18	Myovirus	Unclassified	Unclassified	Bacillus phage phi18-2	64467	47.415	0.00593	0.00676	0.00509	0.00534	0.00706	0.00534
	MH707431	Bacilli	Bacillales	Bacillaceae	Bacillus	subtilis	Bacillus subtilis ATCC 14593	Myovirus	Unclassified	Unclassified	Bacillus phage BSP14	154608	41.991	0.0022	0.00294	0.00222	0.00166	0.00079	0.00166
	MF422185	Bacilli	Bacillales	Bacillaceae	Bacillus	subtilis	Bacillus subtilis ATCC 15245	Myovirus	Herelleviridae	Nitunavirus	Bacillus phage BSP10	153767	42.101	0.00276	0.00309	0.00235	0.0018	0.00076	0.0018
	MG000860	Bacilli	Bacillales	Bacillaceae	Bacillus	subtilis	Bacillus subtilis ATCC 15245	Myovirus	Herelleviridae	Nitunavirus	Bacillus phage BSP9	155958	42.008	0.00293	0.00312	0.00233	0.00176	0.00074	0.00176
	MH707429	Bacilli	Bacillales	Bacillaceae	Bacillus	subtilis	Bacillus subtilis ATCC 21336	Myovirus	Unclassified	Unclassified	Bacillus phage BSP12	156878	41.771	0.00221	0.00296	0.00224	0.00166	0.00076	0.00166
	MH707430	Bacilli	Bacillales	Bacillaceae	Bacillus	subtilis	Bacillus subtilis ATCC 21336	Myovirus	Unclassified	Unclassified	Bacillus phage BSP7	55455	39.915	0.00307	0.00309	0.00179	0.00153	0.00101	0.00153
	MH707428	Bacilli	Bacillales	Bacillaceae	Bacillus	subtilis	Bacillus subtilis ATCC 33677	Myovirus	Unclassified	Unclassified	Bacillus phage BSP11	18696	37.265	0.00348	0.00246	0.00254	0.0012	0.00091	0.0012
	OQ921336	Bacilli	Bacillales	Bacillaceae	Bacillus	subtilis	Bacillus subtilis BEST7003	Myovirus	Herelleviridae	Okubovirus	Bacillus phage SPO1L1	136873	40.174	0.00219	0.00165	0.00146	0.00129	0.00047	0.00129
	OQ921337	Bacilli	Bacillales	Bacillaceae	Bacillus	subtilis	Bacillus subtilis BEST7003	Myovirus	Herelleviridae	Okubovirus	Bacillus phage SPO1L2	136874	40.173	0.00219	0.00165	0.00146	0.00129	0.00047	0.00129
	OQ921338	Bacilli	Bacillales	Bacillaceae	Bacillus	subtilis	Bacillus subtilis BEST7003	Myovirus	Herelleviridae	Okubovirus	Bacillus phage SPO1L3	137144	40.142	0.0022	0.00162	0.00144	0.0012	0.00044	0.0012
	OQ921339	Bacilli	Bacillales	Bacillaceae	Bacillus	subtilis	Bacillus subtilis BEST7003	Myovirus	Herelleviridae	Okubovirus	Bacillus phage SPO1L4	132291	39.958	0.002	0.00152	0.0013	0.0012	0.00045	0.0012
	OQ921340	Bacilli	Bacillales	Bacillaceae	Bacillus	subtilis	Bacillus subtilis BEST7003	Myovirus	Herelleviridae	Okubovirus	Bacillus phage SPO1L5	136422	40.173	0.00218	0.00163	0.00139	0.00119	0.00045	0.00119
	OQ921341	Bacilli	Bacillales	Bacillaceae	Bacillus	subtilis	Bacillus subtilis BEST7003	Siphovirus	Unclassified	Spbetavirus	Bacillus phage SPbetaL1	133533	34.797	0.00155	0.0022	0.00116	0.0007	0.00062	0.0007
	OQ921342	Bacilli	Bacillales	Bacillaceae	Bacillus	subtilis	Bacillus subtilis BEST7003	Siphovirus	Unclassified	Spbetavirus	Bacillus phage SPbetaL2	134076	34.562	0.00164	0.00208	0.00113	0.0007	0.00048	0.0007
	OQ921343	Bacilli	Bacillales	Bacillaceae	Bacillus	subtilis	Bacillus subtilis BEST7003	Siphovirus	Unclassified	Spbetavirus	Bacillus phage SPbetaL3	132200	34.779	0.00167	0.00201	0.00119	0.00074	0.00053	0.00074
	OQ921344	Bacilli	Bacillales	Bacillaceae	Bacillus	subtilis	Bacillus subtilis BEST7003	Siphovirus	Unclassified	Spbetavirus	Bacillus phage SPbetaL4	129667	34.895	0.00161	0.00219	0.00124	0.00075	0.00052	0.00075
	OQ921345	Bacilli	Bacillales	Bacillaceae	Bacillus	subtilis	Bacillus subtilis BEST7003	Siphovirus	Unclassified	Spbetavirus	Bacillus phage SPbetaL5	126976	35.011	0.00173	0.00225	0.00124	0.00081	0.00078	0.00081
	OQ921346	Bacilli	Bacillales	Bacillaceae	Bacillus	subtilis	Bacillus subtilis BEST7003	Siphovirus	Unclassified	Spbetavirus	Bacillus phage SPbetaL6	131706	34.799	0.00152	0.00219	0.00119	0.00074	0.00059	0.00074
	OQ921347	Bacilli	Bacillales	Bacillaceae	Bacillus	subtilis	Bacillus subtilis BEST7003	Siphovirus	Unclassified	Spbetavirus	Bacillus phage SPbetaL7	131152	34.768	0.00152	0.00219	0.00115	0.00071	0.00058	0.00071
	OQ921348	Bacilli	Bacillales	Bacillaceae	Bacillus	subtilis	Bacillus subtilis BEST7003	Siphovirus	Unclassified	Spbetavirus	Bacillus phage SPbetaL8	127753	34.935	0.00171	0.00213	0.00123	0.00068	0.00056	0.00068
	HM072038	Bacilli	Bacillales	Bacillaceae	Bacillus	subtilis	Bacillus subtilis BGSC 1L32	Siphovirus	Unclassified	Spizizenvirus	Bacillus phage phi105	39318	42.673	0.00216	0.00271	0.00365	0.0031	0.00305	0.0031
	NC_048631	Bacilli	Bacillales	Bacillaceae	Bacillus	subtilis	Bacillus subtilis BGSC 1L32	Siphovirus	Unclassified	Spizizenvirus	Bacillus phage phi105	39318	42.673	0.00216	0.00271	0.00365	0.0031	0.00305	0.0031
	MW354678	Bacilli	Bacillales	Bacillaceae	Bacillus	subtilis	Bacillus subtilis BSC16	Myovirus	Unclassified	Unclassified	Bacillus phage BSTP12	55418	39.908	0.00314	0.00308	0.0018	0.0015	0.00105	0.0015
	MW354669	Bacilli	Bacillales	Bacillaceae	Bacillus	subtilis	Bacillus subtilis BSC21	Myovirus	Unclassified	Unclassified	Bacillus phage BSTP5	55448	39.908	0.00314	0.00308	0.00179	0.00152	0.00105	0.00152
	AB930182	Bacilli	Bacillales	Bacillaceae	Bacillus	subtilis	Bacillus subtilis G24	Myovirus	Herelleviridae	Nitunavirus	Bacillus phage SPG24	152069	42.18	0.00297	0.00309	0.00241	0.00176	0.00077	0.00176
	NC_030903	Bacilli	Bacillales	Bacillaceae	Bacillus	subtilis	Bacillus subtilis G24	Myovirus	Herelleviridae	Nitunavirus	Bacillus phage SPG24	152069	42.18	0.00297	0.00309	0.00241	0.00176	0.00077	0.00176
	KY368639	Bacilli	Bacillales	Bacillaceae	Bacillus	subtilis	Bacillus subtilis Goe2	Myovirus	Herelleviridae	Okubovirus	Bacillus phage vB_BsuM-Goe2	146141	40.265	0.0022	0.00157	0.00135	0.00143	0.00046	0.00143
	KY368640	Bacilli	Bacillales	Bacillaceae	Bacillus	subtilis	Bacillus subtilis Goe3	Myovirus	Herelleviridae	Grisebachstrassevirus	Bacillus phage vB_BsuM-Goe3	156430	41.927	0.00231	0.00299	0.00205	0.00175	0.00074	0.00175
	NC_048652	Bacilli	Bacillales	Bacillaceae	Bacillus	subtilis	Bacillus subtilis Goe3	Myovirus	Herelleviridae	Grisebachstrassevirus	Bacillus phage vB_BsuM-Goe3	156430	41.927	0.00231	0.00299	0.00205	0.00175	0.00074	0.00175
	MH707426	Bacilli	Bacillales	Bacillaceae	Bacillus	subtilis	Bacillus subtilis KACC 10114	Myovirus	Unclassified	Unclassified	Bacillus phage BSP2	19146	39.94	0.00428	0.00321	0.00295	0.00238	0.00094	0.00238
	MH707427	Bacilli	Bacillales	Bacillaceae	Bacillus	subtilis	Bacillus subtilis KACC 10114	Myovirus	Unclassified	Unclassified	Bacillus phage BSP4	19119	39.929	0.00429	0.00322	0.00296	0.00238	0.00094	0.00238
	MH707432	Bacilli	Bacillales	Bacillaceae	Bacillus	subtilis	Bacillus subtilis KACC 17797	Myovirus	Unclassified	Unclassified	Bacillus phage BSP15	150111	42.202	0.00289	0.00308	0.00234	0.00186	0.00079	0.00186
	MH707433	Bacilli	Bacillales	Bacillaceae	Bacillus	subtilis	Bacillus subtilis KACC 17797	Myovirus	Unclassified	Unclassified	Bacillus phage BSP18	156717	42.107	0.00278	0.00307	0.00243	0.00178	0.00078	0.00178
	MH707434	Bacilli	Bacillales	Bacillaceae	Bacillus	subtilis	Bacillus subtilis KACC 17797	Myovirus	Unclassified	Unclassified	Bacillus phage BSP19	56386	39.866	0.00316	0.00309	0.0018	0.0015	0.00103	0.0015
	MH707435	Bacilli	Bacillales	Bacillaceae	Bacillus	subtilis	Bacillus subtilis KACC 17797	Myovirus	Unclassified	Unclassified	Bacillus phage BSP21	150965	42.22	0.00304	0.00312	0.00242	0.00183	0.00081	0.00183
	MH707436	Bacilli	Bacillales	Bacillaceae	Bacillus	subtilis	Bacillus subtilis KCCM 11780	Myovirus	Unclassified	Unclassified	Bacillus phage BSP36	153037	41.791	0.00227	0.00286	0.00228	0.00186	0.00095	0.00186
	MH606185	Bacilli	Bacillales	Bacillaceae	Bacillus	subtilis	Bacillus subtilis KCCM 12052	Myovirus	Herelleviridae	Jeonjuvirus	Bacillus phage BSP38	153268	41.747	0.00229	0.00287	0.00217	0.00189	0.00091	0.00189
	NC_048726	Bacilli	Bacillales	Bacillaceae	Bacillus	subtilis	Bacillus subtilis KCCM 12052	Myovirus	Herelleviridae	Jeonjuvirus	Bacillus phage BSP38	153268	41.747	0.00229	0.00287	0.00217	0.00189	0.00091	0.00189
	MW354668	Bacilli	Bacillales	Bacillaceae	Bacillus	subtilis	Bacillus subtilis KCCM12150	Podovirus	Salasmaviridae	Salasvirus	Bacillus phage BSTP4	19145	39.948	0.00428	0.00321	0.00295	0.00238	0.00094	0.00238
	MW354670	Bacilli	Bacillales	Bacillaceae	Bacillus	subtilis	Bacillus subtilis KCCM12150	Podovirus	Salasmaviridae	Salasvirus	Bacillus phage BSTP6	19367	39.784	0.00413	0.00307	0.00315	0.0023	0.00088	0.0023
	MW354676	Bacilli	Bacillales	Bacillaceae	Bacillus	subtilis	Bacillus subtilis KCCM12150	Myovirus	Unclassified	Unclassified	Bacillus phage BSTP8	55448	39.908	0.00314	0.00308	0.00179	0.00152	0.00105	0.00152
	MW354677	Bacilli	Bacillales	Bacillaceae	Bacillus	subtilis	Bacillus subtilis KCCM12150	Myovirus	Unclassified	Unclassified	Bacillus phage BSTP10	55450	39.917	0.0031	0.00309	0.00179	0.00153	0.00103	0.00153
	MW354667	Bacilli	Bacillales	Bacillaceae	Bacillus	subtilis	Bacillus subtilis KCCM12511	Myovirus	Herelleviridae	Nitunavirus	Bacillus phage BSTP3	153753	42.104	0.00276	0.00309	0.00235	0.0018	0.00076	0.0018
	MW001214	Bacilli	Bacillales	Bacillaceae	Bacillus	subtilis	Bacillus subtilis Marburg strain	Myovirus	Herelleviridae	Okubovirus	Bacillus phage SP8	138741	40.297	0.00222	0.00165	0.00135	0.00124	0.00048	0.00124
	KY030782	Bacilli	Bacillales	Bacillaceae	Bacillus	subtilis	Bacillus subtilis str. 168	Siphovirus	Unclassified	Spbetavirus	Bacillus phage phi3T	128375	34.959	0.0018	0.00221	0.00122	0.00078	0.00063	0.00078
	AB711120	Bacilli	Bacillales	Bacillaceae	Bacillus	subtilis	Bacillus subtilis subsp. natto	Siphovirus	Unclassified	Pemunavirus	Bacillus phage PM1	50861	41.285	0.00269	0.00403	0.00361	0.0041	0.00254	0.0041
	NC_020883	Bacilli	Bacillales	Bacillaceae	Bacillus	subtilis	Bacillus subtilis subsp. natto	Siphovirus	Unclassified	Pemunavirus	Bacillus phage PM1	50861	41.285	0.00269	0.00403	0.00361	0.0041	0.00254	0.0041
	KU878088	Bacilli	Bacillales	Bacillaceae	Bacillus	subtilis	Bacillus subtilis subsp. subtilis 168	Myovirus	Unclassified	Takahashivirus	Bacillus phage AR9	251042	27.752	0.00098	0.0012	0.0005	0.00032	0.00017	0.00032
	NC_031039	Bacilli	Bacillales	Bacillaceae	Bacillus	subtilis	Bacillus subtilis subsp. subtilis 168	Myovirus	Unclassified	Takahashivirus	Bacillus phage AR9	251042	27.752	0.00098	0.0012	0.0005	0.00032	0.00017	0.00032
	MZ751040	Bacilli	Bacillales	Bacillaceae	Bacillus	subtilis	Bacillus subtilis subsp. subtilis str. 168	Myovirus	Herelleviridae	Okubovirus	Bacillus phage phi18	147298	40.557	0.00225	0.00164	0.00133	0.00145	0.0005	0.00145
	MT366945	Bacilli	Bacillales	Bacillaceae	Bacillus	subtilis	Bacillus subtilis subsp. subtilis str. 168	Siphovirus	Unclassified	Spbetavirus	Bacillus phage phi3Ts	127835	34.963	0.00178	0.00218	0.00123	0.00079	0.00063	0.00079
	MT366946	Bacilli	Bacillales	Bacillaceae	Bacillus	subtilis	Bacillus subtilis subsp. subtilis str. 168	Siphovirus	Unclassified	Spbetavirus	Bacillus phage Hyb1phi3Ts-SPbeta	131755	34.746	0.00178	0.00219	0.00124	0.00082	0.00059	0.00082
	MT366947	Bacilli	Bacillales	Bacillaceae	Bacillus	subtilis	Bacillus subtilis subsp. subtilis str. 168	Siphovirus	Unclassified	Spbetavirus	Bacillus phage Hyb2phi3Ts-SPbeta	128701	35.032	0.00177	0.00221	0.00122	0.00081	0.00061	0.00081
	MT366948	Bacilli	Bacillales	Bacillaceae	Bacillus	subtilis	Bacillus subtilis subsp. subtilis str. 168	Siphovirus	Unclassified	Spbetavirus	Bacillus phage Hyb3phi3Ts-SPbeta	127428	35.06	0.00173	0.00218	0.00123	0.00082	0.00061	0.00082
	ON107264	Bacilli	Bacillales	Bacillaceae	Bacillus	subtilis	Bacillus subtilis subsp. subtilis str. 168	Siphovirus	Unclassified	Spbetavirus	Bacillus phage BUCT083	133818	34.933	0.00159	0.0021	0.00112	0.00068	0.00068	0.00068
	KJ489397	Bacilli	Bacillales	Bacillaceae	Bacillus	thuringiensis	Bacillus thuringiensis	Myovirus	Herelleviridae	Bastillevirus	Bacillus phage CAM003	160541	38.031	0.00354	0.00434	0.00217	0.00134	0.00125	0.00134
	NC_024216	Bacilli	Bacillales	Bacillaceae	Bacillus	thuringiensis	Bacillus thuringiensis	Myovirus	Herelleviridae	Bastillevirus	Bacillus phage CAM003	160541	38.031	0.00354	0.00434	0.00217	0.00134	0.00125	0.00134
	OL964058	Bacilli	Bacillales	Bacillaceae	Bacillus	thuringiensis	Bacillus thuringiensis	Myovirus	Herelleviridae	Caeruleovirus	Bacillus phage vB_BtM_BMBsp2	156575	39.923	0.00459	0.0051	0.00296	0.00071	0.0005	0.00071
	EF583821	Bacilli	Bacillales	Bacillaceae	Bacillus	thuringiensis	Bacillus thuringiensis	Myovirus	Unclassified	Unclassified	Bacillus phage 0305phi8-36	218948	41.795	0.00461	0.00572	0.00311	0.00157	0.00112	0.00157
	EU874396	Bacilli	Bacillales	Bacillaceae	Bacillus	thuringiensis	Bacillus thuringiensis	Siphovirus	Unclassified	Cecivirus	Bacillus phage IEBH	53104	36.423	0.00282	0.0032	0.00186	0.00144	0.00121	0.00144
	JN191664	Bacilli	Bacillales	Bacillaceae	Bacillus	thuringiensis	Bacillus thuringiensis	Podovirus	Unclassified	Camtrevirus	Bacillus phage BtCS33	41992	35.223	0.00262	0.003	0.00151	0.00106	0.00098	0.00106
	MG784342	Bacilli	Bacillales	Bacillaceae	Bacillus	thuringiensis	Bacillus thuringiensis	Siphovirus	Unclassified	Carmenvirus	Bacillus phage Carmen17	41820	42.037	0.00378	0.00337	0.00397	0.00163	0.00201	0.00163
	MH458951	Bacilli	Bacillales	Bacillaceae	Bacillus	thuringiensis	Bacillus thuringiensis	Myovirus	Unclassified	Unclassified	Bacillus phage vB_BthS_BMBphi	49277	39.708	0.00225	0.00263	0.00251	0.00084	0.00079	0.00084
	MN065183	Bacilli	Bacillales	Bacillaceae	Bacillus	thuringiensis	Bacillus thuringiensis	Myovirus	Unclassified	Unclassified	Bacillus phage vB_BthS-HD29phi	32181	34.856	0.00267	0.00275	0.00129	0.00084	0.00099	0.00084
	NC_009760	Bacilli	Bacillales	Bacillaceae	Bacillus	thuringiensis	Bacillus thuringiensis	Myovirus	Unclassified	Unclassified	Bacillus phage 0305phi8-36	218948	41.795	0.00461	0.00572	0.00311	0.00157	0.00112	0.00157
	NC_011167	Bacilli	Bacillales	Bacillaceae	Bacillus	thuringiensis	Bacillus thuringiensis	Siphovirus	Unclassified	Cecivirus	Bacillus phage IEBH	53104	36.423	0.00282	0.0032	0.00186	0.00144	0.00121	0.00144
	NC_018085	Bacilli	Bacillales	Bacillaceae	Bacillus	thuringiensis	Bacillus thuringiensis	Podovirus	Unclassified	Camtrevirus	Bacillus phage BtCS33	41992	35.223	0.00262	0.003	0.00151	0.00106	0.00098	0.00106
	NC_048698	Bacilli	Bacillales	Bacillaceae	Bacillus	thuringiensis	Bacillus thuringiensis	Siphovirus	Unclassified	Carmenvirus	Bacillus phage Carmen17	41820	42.037	0.00378	0.00337	0.00397	0.00163	0.00201	0.00163
	NC_073091	Bacilli	Bacillales	Bacillaceae	Bacillus	thuringiensis	Bacillus thuringiensis	Myovirus	Unclassified	Unclassified	Bacillus phage 0105phi7-2	52629	36.024	0.00279	0.00366	0.00184	0.00139	0.00137	0.00139
	OQ317942	Bacilli	Bacillales	Bacillaceae	Bacillus	thuringiensis	Bacillus thuringiensis	Myovirus	Unclassified	Unclassified	Bacillus phage 0105phi7-2	52629	36.024	0.00279	0.00366	0.00184	0.00139	0.00137	0.00139
	KT626446	Bacilli	Bacillales	Bacillaceae	Bacillus	thuringiensis	Bacillus thuringiensis 4B1	Myovirus	Unclassified	Unclassified	Bacillus phage phi4B1	38663	35.892	0.00256	0.00325	0.00145	0.00106	0.00093	0.00106
	NC_028886	Bacilli	Bacillales	Bacillaceae	Bacillus	thuringiensis	Bacillus thuringiensis 4B1	Myovirus	Unclassified	Unclassified	Bacillus phage phi4B1	38663	35.892	0.00256	0.00325	0.00145	0.00106	0.00093	0.00106
	KT967075	Bacilli	Bacillales	Bacillaceae	Bacillus	thuringiensis	Bacillus thuringiensis 4I1	Podovirus	Unclassified	Camtrevirus	Bacillus phage phi4I1	41999	35.282	0.00267	0.00301	0.00145	0.00107	0.00102	0.00107
	KT970645	Bacilli	Bacillales	Bacillaceae	Bacillus	thuringiensis	Bacillus thuringiensis 4J1	Siphovirus	Unclassified	Rockvillevirus	Bacillus phage phi4J1	41486	35.889	0.00246	0.00297	0.00172	0.00112	0.00111	0.00112
	NC_029008	Bacilli	Bacillales	Bacillaceae	Bacillus	thuringiensis	Bacillus thuringiensis 4J1	Siphovirus	Unclassified	Rockvillevirus	Bacillus phage phi4J1	41486	35.889	0.00246	0.00297	0.00172	0.00112	0.00111	0.00112
	KX190834	Bacilli	Bacillales	Bacillaceae	Bacillus	thuringiensis	Bacillus thuringiensis BGSC 4AE1	Siphovirus	Unclassified	Lwoffvirus	Bacillus phage BMBtpLA3	37385	37.796	0.00337	0.00329	0.00306	0.00171	0.00235	0.00171
	KX190835	Bacilli	Bacillales	Bacillaceae	Bacillus	thuringiensis	Bacillus thuringiensis BGSC 4AE1	Myovirus	Unclassified	Unclassified	Bacillus phage vB_BtS_BMBtp15	34986	35.417	0.00317	0.00294	0.00146	0.00104	0.00086	0.00104
	KX190833	Bacilli	Bacillales	Bacillaceae	Bacillus	thuringiensis	Bacillus thuringiensis BGSC 4AJ1	Siphovirus	Unclassified	Bembunaquatrovirus	Bacillus phage vB_BtS_BMBtp14	50740	36.762	0.00329	0.00281	0.00182	0.00157	0.00158	0.00157
	NC_048640	Bacilli	Bacillales	Bacillaceae	Bacillus	thuringiensis	Bacillus thuringiensis BGSC 4AJ1	Siphovirus	Unclassified	Bembunaquatrovirus	Bacillus phage vB_BtS_BMBtp14	50740	36.762	0.00329	0.00281	0.00182	0.00157	0.00158	0.00157
	KX190832	Bacilli	Bacillales	Bacillaceae	Bacillus	thuringiensis	Bacillus thuringiensis BGSC 4R1	Myovirus	Unclassified	Unclassified	Bacillus phage vB_BtS_BMBtp13	26471	35.001	0.0023	0.00298	0.00151	0.00138	0.00083	0.00138
	KX156152	Bacilli	Bacillales	Bacillaceae	Bacillus	thuringiensis	Bacillus thuringiensis DSM-350	Myovirus	Herelleviridae	Wphvirus	Bacillus phage Smudge	162040	38.755	0.00431	0.00411	0.00216	0.00117	0.00118	0.00117
	KX147229	Bacilli	Bacillales	Bacillaceae	Bacillus	thuringiensis	Bacillus thuringiensis DSM350	Myovirus	Herelleviridae	Wphvirus	Bacillus phage Belinda	162308	38.784	0.00411	0.00437	0.00213	0.00121	0.00116	0.00121
	NC_031024	Bacilli	Bacillales	Bacillaceae	Bacillus	thuringiensis	Bacillus thuringiensis DSM350	Myovirus	Herelleviridae	Wphvirus	Bacillus phage Belinda	162308	38.784	0.00411	0.00437	0.00213	0.00121	0.00116	0.00121
	MK310228	Bacilli	Bacillales	Bacillaceae	Bacillus	thuringiensis	Bacillus thuringiensis HD73	Podovirus	Salasmaviridae	Claudivirus	Bacillus phage vB_BthP-HD73phi	25867	30.518	0.00155	0.00178	0.00079	0.00035	0.00039	0.00035
	MG710484	Bacilli	Bacillales	Bacillaceae	Bacillus	thuringiensis	Bacillus thuringiensis israelensis	Podovirus	Unclassified	Camtrevirus	Bacillus phage BtiUFT6.51-F	42076	35.334	0.00266	0.00302	0.00145	0.00108	0.00102	0.00108
	MH538193	Bacilli	Bacillales	Bacillaceae	Bacillus	thuringiensis	Bacillus thuringiensis serovar kurstaki	Myovirus	Herelleviridae	Wphvirus	Bacillus phage Saddex	142353	38.985	0.00412	0.00438	0.00209	0.00117	0.0011	0.00117
	MT777452	Bacilli	Bacillales	Bacillaceae	Bacillus	thuringiensis	Bacillus thuringiensis serovar kurstaki	Podovirus	Salasmaviridae	Claudivirus	Bacillus phage Baseball_field	26863	30.436	0.00149	0.00192	0.00087	0.00041	0.00026	0.00041
	NC_055905	Bacilli	Bacillales	Bacillaceae	Bacillus	thuringiensis	Bacillus thuringiensis serovar kurstaki	Podovirus	Salasmaviridae	Claudivirus	Bacillus phage Baseball_field	26863	30.436	0.00149	0.00192	0.00087	0.00041	0.00026	0.00041
	MK215646	Bacilli	Bacillales	Bacillaceae	Bacillus	thuringiensis	Bacillus thuringiensis serovar kurstaki HD-1	Myovirus	Herelleviridae	Bastillevirus	Bacillus phage vB_BthM-Goe5	157804	37.948	0.00333	0.00429	0.00211	0.00131	0.00124	0.00131
	KJ024807	Bacilli	Bacillales	Bacillaceae	Bacillus	thuringiensis	Bacillus thuringiensis serovar tenebrionis strain YBT-1765	Siphovirus	Unclassified	Waukeshavirus	Bacillus phage vB_BtS_BMBtp3	51366	35.446	0.00282	0.00293	0.00161	0.00125	0.00109	0.00125
	NC_028748	Bacilli	Bacillales	Bacillaceae	Bacillus	thuringiensis	Bacillus thuringiensis serovar tenebrionis strain YBT-1765	Siphovirus	Unclassified	Waukeshavirus	Bacillus phage vB_BtS_BMBtp3	51366	35.446	0.00282	0.00293	0.00161	0.00125	0.00109	0.00125
	KF296717	Bacilli	Bacillales	Bacillaceae	Bacillus	thuringiensis	Bacillus thuringiensis strain YM-03	Siphovirus	Unclassified	Lwoffvirus	Bacillus phage proCM3	43278	37.361	0.0034	0.00333	0.00288	0.00148	0.00194	0.00148
	KF296718	Bacilli	Bacillales	Bacillaceae	Bacillus	thuringiensis	Bacillus thuringiensis strain YM-03	Podovirus	Unclassified	Camtrevirus	Bacillus phage phiCM3	38772	35.482	0.00284	0.00303	0.00168	0.0013	0.0008	0.0013
	NC_023599	Bacilli	Bacillales	Bacillaceae	Bacillus	thuringiensis	Bacillus thuringiensis strain YM-03	Podovirus	Unclassified	Camtrevirus	Bacillus phage phiCM3	38772	35.482	0.00284	0.00303	0.00168	0.0013	0.0008	0.0013
	KF669647	Bacilli	Bacillales	Bacillaceae	Bacillus	thuringiensis	Bacillus thuringiensis subsp. Kurstaki	Myovirus	Herelleviridae	Bequatrovirus	Bacillus phage BigBertha	165238	37.773	0.0032	0.00397	0.00197	0.00149	0.00139	0.00149
	KF669662	Bacilli	Bacillales	Bacillaceae	Bacillus	thuringiensis	Bacillus thuringiensis subsp. Kurstaki	Myovirus	Herelleviridae	Bequatrovirus	Bacillus phage Spock	164297	37.621	0.00335	0.00422	0.00201	0.00149	0.00136	0.00149
	NC_022763	Bacilli	Bacillales	Bacillaceae	Bacillus	thuringiensis	Bacillus thuringiensis subsp. Kurstaki	Myovirus	Herelleviridae	Bequatrovirus	Bacillus phage Spock	164297	37.621	0.00335	0.00422	0.00201	0.00149	0.00136	0.00149
	NC_022769	Bacilli	Bacillales	Bacillaceae	Bacillus	thuringiensis	Bacillus thuringiensis subsp. Kurstaki	Myovirus	Herelleviridae	Bequatrovirus	Bacillus phage BigBertha	165238	37.773	0.0032	0.00397	0.00197	0.00149	0.00139	0.00149
	KJ920400	Bacilli	Bacillales	Bacillaceae	Bacillus	thuringiensis	Bacillus thuringiensis subsp. Kurstaki	Siphovirus	Unclassified	Waukeshavirus	Bacillus phage Waukesha92	45648	35.452	0.0025	0.00314	0.00158	0.00127	0.00105	0.00127
	NC_025424	Bacilli	Bacillales	Bacillaceae	Bacillus	thuringiensis	Bacillus thuringiensis subsp. Kurstaki	Siphovirus	Unclassified	Waukeshavirus	Bacillus phage Waukesha92	45648	35.452	0.0025	0.00314	0.00158	0.00127	0.00105	0.00127
	JX887877	Bacilli	Bacillales	Bacillaceae	Bacillus	thuringiensis	Bacillus thuringiensis subsp. tenebrionis YBT-1765	Siphovirus	Unclassified	Lwoffvirus	Bacillus phage vB_BtS_BMBtp2	36932	37.788	0.0033	0.00315	0.00311	0.00156	0.00209	0.00156
	NC_019912	Bacilli	Bacillales	Bacillaceae	Bacillus	thuringiensis	Bacillus thuringiensis subsp. tenebrionis YBT-1765	Siphovirus	Unclassified	Lwoffvirus	Bacillus phage vB_BtS_BMBtp2	36932	37.788	0.0033	0.00315	0.00311	0.00156	0.00209	0.00156
	JQ062992	Bacilli	Bacillales	Bacillaceae	Bacillus	thuringiensis	Bacillus thuringiensis var. israelensis ATCC 35646	Podovirus	Unclassified	Camtrevirus	Bacillus phage phIS3501	44401	34.864	0.00286	0.0028	0.0017	0.00109	0.00104	0.00109
	NC_019502	Bacilli	Bacillales	Bacillaceae	Bacillus	thuringiensis	Bacillus thuringiensis var. israelensis ATCC 35646	Podovirus	Unclassified	Camtrevirus	Bacillus phage phIS3501	44401	34.864	0.00286	0.0028	0.0017	0.00109	0.00104	0.00109
	MK759918	Bacilli	Bacillales	Bacillaceae	Bacillus	thuringiensis	Bacillus thuringiensis VKM B-83	Siphovirus	Unclassified	Pushchinovirus	Bacillus phage vB_BtS_B83	49952	35.79	0.00298	0.0029	0.00179	0.00121	0.00098	0.00121
	NC_048762	Bacilli	Bacillales	Bacillaceae	Bacillus	thuringiensis	Bacillus thuringiensis VKM B-83	Siphovirus	Unclassified	Pushchinovirus	Bacillus phage vB_BtS_B83	49952	35.79	0.00298	0.0029	0.00179	0.00121	0.00098	0.00121
	KT372714	Bacilli	Bacillales	Bacillaceae	Bacillus	thuringiensis	Bacillus thuringiensis YBT-1518	Myovirus	Unclassified	Unclassified	Bacillus phage vB_BtS_BMBtp16	34979	35.055	0.00249	0.00299	0.00126	0.00104	0.00097	0.00104
	KT852578	Bacilli	Bacillales	Bacillaceae	Bacillus	thuringiensis	Bacillus thuringiensis YBT-1765	Myovirus	Unclassified	Unclassified	Bacillus phage BMBtp1	35838	34.896	0.00276	0.00282	0.00163	0.0008	0.00095	0.0008
	EU719189	Clostridia	Eubacteriales	Peptostreptococcaceae	Clostridioides	difficile	Clostridioides difficile	Myovirus	Unclassified	Colneyvirus	Clostridioides phage phiCD27	50930	29.327	0.00055	0.0008	0.00032	0.00014	0.00014	0.00014
	MF547662	Clostridia	Eubacteriales	Peptostreptococcaceae	Clostridioides	difficile	Clostridioides difficile	Myovirus	Unclassified	Unclassified	Clostridioides phage LIBA6276	134243	26.141	0.00054	0.00067	0.00017	9e-05	5e-05	9e-05
	MF547663	Clostridia	Eubacteriales	Peptostreptococcaceae	Clostridioides	difficile	Clostridioides difficile	Myovirus	Unclassified	Unclassified	Clostridioides phage LIBA2945	132508	26.272	0.00048	0.00067	0.00018	0.0001	3e-05	0.0001
	MN718463	Clostridia	Eubacteriales	Peptostreptococcaceae	Clostridioides	difficile	Clostridioides difficile	Myovirus	Unclassified	Unclassified	Clostridium phage phiCDKH01	45089	28.719	0.0002	0.0005	0.00022	0.0001	7e-05	0.0001
	MT193276	Clostridia	Eubacteriales	Peptostreptococcaceae	Clostridioides	difficile	Clostridioides difficile	Myovirus	Unclassified	Sherbrookevirus	Clostridioides phage JD033	35144	30.238	0.00102	0.00147	0.00051	0.00047	0.0004	0.00047
	NC_011398	Clostridia	Eubacteriales	Peptostreptococcaceae	Clostridioides	difficile	Clostridioides difficile	Myovirus	Unclassified	Colneyvirus	Clostridioides phage phiCD27	50930	29.327	0.00055	0.0008	0.00032	0.00014	0.00014	0.00014
	OQ703261	Clostridia	Eubacteriales	Peptostreptococcaceae	Clostridioides	difficile	Clostridioides difficile	Podovirus	Unclassified	Leicestervirus	Clostridioides phage AR1075-1	41195	30.844	0.0008	0.00157	0.00057	0.00058	0.00097	0.00058
	OR397123	Clostridia	Eubacteriales	Peptostreptococcaceae	Clostridioides	difficile	Clostridioides difficile	Myovirus	Unclassified	Unclassified	Clostridioides phage AR1074-1	38059	29.071	0.00113	0.00167	0.00053	0.00068	0.00074	0.00068
	OR397124	Clostridia	Eubacteriales	Peptostreptococcaceae	Clostridioides	difficile	Clostridioides difficile	Myovirus	Unclassified	Unclassified	Clostridioides phage AR1086-1	130030	26.323	0.00055	0.00078	0.00022	0.00013	3e-05	0.00013
	MW512570	Clostridia	Eubacteriales	Peptostreptococcaceae	Clostridioides	difficile	Clostridioides difficile CD1801	Myovirus	Unclassified	Unclassified	Clostridioides phage CD1801	44363	28.781	0.00068	0.00105	0.00037	0.00015	7e-05	0.00015
	CP103976	Clostridia	Eubacteriales	Peptostreptococcaceae	Clostridioides	difficile	Clostridioides difficile HGP05	Myovirus	Unclassified	Unclassified	Clostridioides phage HGP05	63696	26.931	0.00064	0.00086	0.00029	0.00016	8e-05	0.00016
	KX905163	Clostridia	Eubacteriales	Peptostreptococcaceae	Clostridioides	difficile	Clostridioides difficile Semix9	Myovirus	Unclassified	Unclassified	Clostridioides phage phiSemix9P1	56606	26.889	0.00062	0.0008	0.00017	0.00016	0.00018	0.00016
	CP103806	Clostridia	Eubacteriales	Peptostreptococcaceae	Clostridioides	difficile	Clostridioides difficile ST632	Podovirus	Unclassified	Leicestervirus	Clostridioides phage Hain-Saunders-2022a	35072	31.415	0.00088	0.00157	0.00073	0.00036	0.0014	0.00036
	MK473382	Clostridia	Eubacteriales	Peptostreptococcaceae	Clostridioides	difficile	Clostridioides difficile TW69	Myovirus	Unclassified	Sherbrookevirus	Clostridium phage JD032	35109	29.944	0.00085	0.00148	0.00061	0.0005	0.00057	0.0005
	CP063964	Clostridia	Eubacteriales	Clostridiaceae	Clostridium	botulinum	Clostridium botulinum 3859/11	Podovirus	Unclassified	Unclassified	Clostridium phage CWou-2020a	35258	27.971	0.00142	0.00109	0.00065	0.0004	0.00017	0.0004
	CP063968	Clostridia	Eubacteriales	Clostridiaceae	Clostridium	botulinum	Clostridium botulinum BKT2873	Podovirus	Unclassified	Unclassified	Clostridium phage CWou-2020b	52215	30.823	0.00057	0.00079	0.00065	0.00045	0.0004	0.00045
	ACSJ01000013	Clostridia	Eubacteriales	Clostridiaceae	Clostridium	botulinum	Clostridium botulinum D str. 1873	Podovirus	Unclassified	Unclassified	Clostridium phage D-1873	10531	25.61	0.00076	0.00109	0.00066	9e-05	0.00038	9e-05
	ACSJ01000015	Clostridia	Eubacteriales	Clostridiaceae	Clostridium	botulinum	Clostridium botulinum D str. 1873	Podovirus	Unclassified	Unclassified	Clostridium phage D-1873	17272	25.272	0.00064	0.00087	0.00043	9e-05	0.00017	9e-05
	ACSJ01000017	Clostridia	Eubacteriales	Clostridiaceae	Clostridium	botulinum	Clostridium botulinum D str. 1873	Podovirus	Unclassified	Unclassified	Clostridium phage D-1873	74599	25.696	0.00118	0.00106	0.00064	9e-05	7e-05	9e-05
	ACSJ01000018	Clostridia	Eubacteriales	Clostridiaceae	Clostridium	botulinum	Clostridium botulinum D str. 1873	Podovirus	Unclassified	Unclassified	Clostridium phage D-1873	14466	25.964	0.00083	0.00111	0.00062	0.0001	7e-05	0.0001
	AP008983	Clostridia	Eubacteriales	Clostridiaceae	Clostridium	botulinum	Clostridium botulinum type C strain C-Stockholm	Podovirus	Unclassified	Unclassified	Clostridium phage c-st	185683	26.284	0.00113	0.00124	0.00056	0.00012	8e-05	0.00012
	NC_007581	Clostridia	Eubacteriales	Clostridiaceae	Clostridium	botulinum	Clostridium botulinum type C strain C-Stockholm	Podovirus	Unclassified	Unclassified	Clostridium phage c-st	185683	26.284	0.00113	0.00124	0.00056	0.00012	8e-05	0.00012
	HM640230	Clostridia	Eubacteriales	Clostridiaceae	Clostridium	perfringens	Clostridium perfringens	Podovirus	Guelinviridae	Capvunavirus	Clostridium phage CpV1	16748	30.505	0.00257	0.00164	0.00233	0.00027	0.00012	0.00027
	JN800508	Clostridia	Eubacteriales	Clostridiaceae	Clostridium	perfringens	Clostridium perfringens	Podovirus	Guelinviridae	Gregsiragusavirus	Clostridium phage phi24R	18919	27.803	0.00111	0.00095	0.00095	0.00019	0.00011	0.00019
	JQ729990	Clostridia	Eubacteriales	Clostridiaceae	Clostridium	perfringens	Clostridium perfringens	Podovirus	Guelinviridae	Brucesealvirus	Clostridium phage phiCP7R	18397	34.81	0.00321	0.00299	0.00283	0.00092	0.00043	0.00092
	JQ729991	Clostridia	Eubacteriales	Clostridiaceae	Clostridium	perfringens	Clostridium perfringens	Podovirus	Guelinviridae	Brucesealvirus	Clostridium phage phiCPV4	17972	34.487	0.00317	0.00275	0.0027	0.00095	0.0005	0.00095
	JQ729992	Clostridia	Eubacteriales	Clostridiaceae	Clostridium	perfringens	Clostridium perfringens	Podovirus	Guelinviridae	Brucesealvirus	Clostridium phage phiZP2	18078	34.478	0.00343	0.00288	0.00257	0.00133	0.00044	0.00133
	KY996523	Clostridia	Eubacteriales	Clostridiaceae	Clostridium	perfringens	Clostridium perfringens	Podovirus	Guelinviridae	Gregsiragusavirus	Clostridium phage CPS1	19089	28.257	0.00121	0.00118	0.00105	0.00016	0.00016	0.00016
	MZ401005	Clostridia	Eubacteriales	Clostridiaceae	Clostridium	perfringens	Clostridium perfringens	Podovirus	Guelinviridae	Brucesealvirus	Clostridium phage CPQ3	18246	34.72	0.00356	0.00274	0.0028	0.00085	0.00049	0.00085
	NC_017980	Clostridia	Eubacteriales	Clostridiaceae	Clostridium	perfringens	Clostridium perfringens	Podovirus	Guelinviridae	Brucesealvirus	Clostridium phage phiCP7R	18397	34.81	0.00321	0.00299	0.00283	0.00092	0.00043	0.00092
	NC_018083	Clostridia	Eubacteriales	Clostridiaceae	Clostridium	perfringens	Clostridium perfringens	Podovirus	Guelinviridae	Brucesealvirus	Clostridium phage phiCPV4	17972	34.487	0.00317	0.00275	0.0027	0.00095	0.0005	0.00095
	NC_018084	Clostridia	Eubacteriales	Clostridiaceae	Clostridium	perfringens	Clostridium perfringens	Podovirus	Guelinviridae	Brucesealvirus	Clostridium phage phiZP2	18078	34.478	0.00343	0.00288	0.00257	0.00133	0.00044	0.00133
	NC_019523	Clostridia	Eubacteriales	Clostridiaceae	Clostridium	perfringens	Clostridium perfringens	Podovirus	Guelinviridae	Gregsiragusavirus	Clostridium phage phi24R	18919	27.803	0.00111	0.00095	0.00095	0.00019	0.00011	0.00019
	NC_048629	Clostridia	Eubacteriales	Clostridiaceae	Clostridium	perfringens	Clostridium perfringens	Podovirus	Guelinviridae	Capvunavirus	Clostridium phage CpV1	16748	30.505	0.00257	0.00164	0.00233	0.00027	0.00012	0.00027
	NC_048661	Clostridia	Eubacteriales	Clostridiaceae	Clostridium	perfringens	Clostridium perfringens	Podovirus	Guelinviridae	Gregsiragusavirus	Clostridium phage CPS1	19089	28.257	0.00121	0.00118	0.00105	0.00016	0.00016	0.00016
	NC_070972	Clostridia	Eubacteriales	Clostridiaceae	Clostridium	perfringens	Clostridium perfringens	Podovirus	Guelinviridae	Unclassified	Clostridium phage LPCPA6	18554	30.565	0.00102	0.00172	0.00205	0.00143	0.00022	0.00143
	OM638104	Clostridia	Eubacteriales	Clostridiaceae	Clostridium	perfringens	Clostridium perfringens	Podovirus	Guelinviridae	Unclassified	Clostridium phage LPCPA6	18554	30.565	0.00102	0.00172	0.00205	0.00143	0.00022	0.00143
	OP022426	Clostridia	Eubacteriales	Clostridiaceae	Clostridium	perfringens	Clostridium perfringens	Podovirus	Guelinviridae	Gregsiragusavirus	Clostridium phage vB_CpeP_PM11	17894	28.166	0.00106	0.00117	0.00092	8e-05	0	8e-05
	OP894055	Clostridia	Eubacteriales	Clostridiaceae	Clostridium	perfringens	Clostridium perfringens	Podovirus	Guelinviridae	Susfortunavirus	Clostridium phage vB_CP_qdyz_P5	18888	28.801	0.00122	0.0009	0.00119	0.00101	0	0.00101
	OQ737697	Clostridia	Eubacteriales	Clostridiaceae	Clostridium	perfringens	Clostridium perfringens	Podovirus	Guelinviridae	Gregsiragusavirus	Clostridium phage cpp	19564	28.256	0.00097	0.00095	0.00097	0.0001	5e-05	0.0001
	AY082070	Clostridia	Eubacteriales	Clostridiaceae	Clostridium	perfringens	Clostridium perfringens	Podovirus	Unclassified	Unclassified	Clostridium phage phi3626	33507	28.382	0.00054	0.00054	0.00019	0.00024	0	0.00024
	EU588980	Clostridia	Eubacteriales	Clostridiaceae	Clostridium	perfringens	Clostridium perfringens	Podovirus	Unclassified	Unclassified	Clostridium phage phiCP39-O	38753	30.421	0.00093	0.00139	0.00093	0.0009	0.00031	0.0009
	GQ443085	Clostridia	Eubacteriales	Clostridiaceae	Clostridium	perfringens	Clostridium perfringens	Podovirus	Unclassified	Unclassified	Clostridium phage phiCP26F	39188	30.262	0.00069	0.00147	0.00091	0.00091	0.00028	0.00091
	JF767208	Clostridia	Eubacteriales	Clostridiaceae	Clostridium	perfringens	Clostridium perfringens	Podovirus	Unclassified	Unclassified	Clostridium phage phiCP13O	38329	30.363	0.00073	0.00134	0.00084	0.00082	0.00029	0.00082
	JF767209	Clostridia	Eubacteriales	Clostridiaceae	Clostridium	perfringens	Clostridium perfringens	Podovirus	Unclassified	Unclassified	Clostridium phage phiCP34O	38309	30.528	0.00076	0.00147	0.0009	0.00081	0.00029	0.00081
	JF767210	Clostridia	Eubacteriales	Clostridiaceae	Clostridium	perfringens	Clostridium perfringens	Podovirus	Unclassified	Unclassified	Clostridium phage phiCP9O	39594	30.191	0.00068	0.00145	0.00091	0.00091	0.00028	0.00091
	MN417334	Clostridia	Eubacteriales	Clostridiaceae	Clostridium	perfringens	Clostridium perfringens	Podovirus	Unclassified	Unclassified	Clostridium phage CPAS-15	51829	34.182	0.00027	0.00042	0.00019	0.00014	0	0.00014
	MW478289	Clostridia	Eubacteriales	Clostridiaceae	Clostridium	perfringens	Clostridium perfringens	Podovirus	Unclassified	Unclassified	Clostridium phage phiCp-A	40619	28.221	0.00039	0.00055	0.00037	0.00021	5e-05	0.00021
	MW478290	Clostridia	Eubacteriales	Clostridiaceae	Clostridium	perfringens	Clostridium perfringens	Podovirus	Unclassified	Unclassified	Clostridium phage phiCp-B	33985	28.083	0.00047	0.00066	0.00054	0.00028	3e-05	0.00028
	MW478291	Clostridia	Eubacteriales	Clostridiaceae	Clostridium	perfringens	Clostridium perfringens	Podovirus	Unclassified	Unclassified	Clostridium phage phiCp-D	54735	30.098	0.00051	0.00076	0.00035	0.00033	0.00015	0.00033
	MW478292	Clostridia	Eubacteriales	Clostridiaceae	Clostridium	perfringens	Clostridium perfringens	Podovirus	Unclassified	Unclassified	Clostridium phage vB_CpeS-1181	48164	28.258	0.00052	0.00079	0.00061	0.00023	2e-05	0.00023
	MZ995505	Clostridia	Eubacteriales	Clostridiaceae	Clostridium	perfringens	Clostridium perfringens	Podovirus	Unclassified	Unclassified	Clostridium phage vB_CpeP_PMQ04	38947	30.613	0.00098	0.00146	0.00092	0.00099	0.00028	0.00099
	NC_003524	Clostridia	Eubacteriales	Clostridiaceae	Clostridium	perfringens	Clostridium perfringens	Podovirus	Unclassified	Unclassified	Clostridium phage phi3626	33507	28.382	0.00054	0.00054	0.00019	0.00024	0	0.00024
	NC_011318	Clostridia	Eubacteriales	Clostridiaceae	Clostridium	perfringens	Clostridium perfringens	Podovirus	Unclassified	Unclassified	Clostridium phage phiCP39-O	38753	30.421	0.00093	0.00139	0.00093	0.0009	0.00031	0.0009
	NC_019496	Clostridia	Eubacteriales	Clostridiaceae	Clostridium	perfringens	Clostridium perfringens	Podovirus	Unclassified	Unclassified	Clostridium phage phiCP26F	39188	30.262	0.00069	0.00147	0.00091	0.00091	0.00028	0.00091
	NC_019506	Clostridia	Eubacteriales	Clostridiaceae	Clostridium	perfringens	Clostridium perfringens	Podovirus	Unclassified	Unclassified	Clostridium phage phiCP13O	38329	30.363	0.00073	0.00134	0.00084	0.00082	0.00029	0.00082
	NC_019508	Clostridia	Eubacteriales	Clostridiaceae	Clostridium	perfringens	Clostridium perfringens	Podovirus	Unclassified	Unclassified	Clostridium phage phiCP34O	38309	30.528	0.00076	0.00147	0.0009	0.00081	0.00029	0.00081
	OK247671	Clostridia	Eubacteriales	Clostridiaceae	Clostridium	perfringens	Clostridium perfringens	Podovirus	Unclassified	Unclassified	Clostridium phage vB_CpeS_BG3P	48528	28.398	0.00052	0.00069	0.00058	0.00016	6e-05	0.00016
	OP753449	Clostridia	Eubacteriales	Clostridiaceae	Clostridium	perfringens	Clostridium perfringens	Podovirus	Unclassified	Unclassified	Clostridium phage A2	52794	34.021	0.00025	0.00045	0.00017	0.00013	0	0.00013
	OP753450	Clostridia	Eubacteriales	Clostridiaceae	Clostridium	perfringens	Clostridium perfringens	Podovirus	Unclassified	Unclassified	Clostridium phage C2	52795	34.02	0.00025	0.00045	0.00017	0.00013	0	0.00013
	OP753451	Clostridia	Eubacteriales	Clostridiaceae	Clostridium	perfringens	Clostridium perfringens	Podovirus	Unclassified	Unclassified	Clostridium phage H1	52794	34.021	0.00025	0.00045	0.00017	0.00013	0	0.00013
	OP753452	Clostridia	Eubacteriales	Clostridiaceae	Clostridium	perfringens	Clostridium perfringens	Podovirus	Unclassified	Unclassified	Clostridium phage D1	52794	34.021	0.00025	0.00045	0.00017	0.00013	0	0.00013
	OP753453	Clostridia	Eubacteriales	Clostridiaceae	Clostridium	perfringens	Clostridium perfringens	Podovirus	Unclassified	Unclassified	Clostridium phage E1	52792	34.024	0.00025	0.00045	0.00017	0.00013	0	0.00013
	OQ717002	Clostridia	Eubacteriales	Clostridiaceae	Clostridium	perfringens	Clostridium perfringens 012	Podovirus	Unclassified	Unclassified	Clostridium phage vB_CpeS-17DYC	39184	30.566	0.00087	0.00149	0.00105	0.00086	0.00031	0.00086
	MH999279	Clostridia	Eubacteriales	Clostridiaceae	Clostridium	perfringens	Clostridium perfringens 2589	Podovirus	Guelinviridae	Gregsiragusavirus	Clostridium phage CPD2	18212	27.943	0.00148	0.00096	0.00126	0.00022	0.00011	0.00022
	NC_048738	Clostridia	Eubacteriales	Clostridiaceae	Clostridium	perfringens	Clostridium perfringens 2589	Podovirus	Guelinviridae	Gregsiragusavirus	Clostridium phage CPD2	18212	27.943	0.00148	0.00096	0.00126	0.00022	0.00011	0.00022
	MH999280	Clostridia	Eubacteriales	Clostridiaceae	Clostridium	perfringens	Clostridium perfringens 2589	Podovirus	Unclassified	Unclassified	Clostridium phage CPD1	39531	30.255	0.00071	0.00134	0.00095	0.00095	0.00028	0.00095
	KC237729	Clostridia	Eubacteriales	Clostridiaceae	Clostridium	perfringens	Clostridium perfringens 5147-97	Podovirus	Unclassified	Unclassified	Clostridium phage vB_CpeS-CP51	39108	28.076	0.00051	0.00049	0.00023	0.00017	8e-05	0.00017
	NC_021325	Clostridia	Eubacteriales	Clostridiaceae	Clostridium	perfringens	Clostridium perfringens 5147-97	Podovirus	Unclassified	Unclassified	Clostridium phage vB_CpeS-CP51	39108	28.076	0.00051	0.00049	0.00023	0.00017	8e-05	0.00017
	MH248069	Clostridia	Eubacteriales	Clostridiaceae	Clostridium	perfringens	Clostridium perfringens ATCC 13124	Podovirus	Guelinviridae	Brucesealvirus	Clostridium phage CPS2	17961	33.3	0.00368	0.0029	0.00242	0.00139	6e-05	0.00139
	NC_048707	Clostridia	Eubacteriales	Clostridiaceae	Clostridium	perfringens	Clostridium perfringens ATCC 13124	Podovirus	Guelinviridae	Brucesealvirus	Clostridium phage CPS2	17961	33.3	0.00368	0.0029	0.00242	0.00139	6e-05	0.00139
	MK017819	Clostridia	Eubacteriales	Clostridiaceae	Clostridium	perfringens	Clostridium perfringens ATCC 13124 Clostridium perfringens FORC 25	Podovirus	Unclassified	Unclassified	Clostridium phage CPD4	52658	34.09	0.00028	0.00046	0.00015	0.00015	0	0.00015
	OP256049	Clostridia	Eubacteriales	Clostridiaceae	Clostridium	perfringens	Clostridium perfringens D22	Podovirus	Guelinviridae	Susfortunavirus	Clostridium phage DCp1	18555	28.224	0.00124	0.00062	0.00124	0.00092	0	0.00092
	MK017820	Clostridia	Eubacteriales	Clostridiaceae	Clostridium	perfringens	Clostridium perfringens FORC 25	Podovirus	Guelinviridae	Susfortunavirus	Clostridium phage CPD7	18958	29.122	0.00047	0.00113	0.001	0.00092	0.00011	0.00092
	MZ401007	Clostridia	Eubacteriales	Clostridiaceae	Clostridium	perfringens	Clostridium perfringens JCM 1290	Podovirus	Guelinviridae	Brucesealvirus	Clostridium phage CPQ7	17980	34.778	0.00334	0.00287	0.00278	0.00114	0.00056	0.00114
	MZ401008	Clostridia	Eubacteriales	Clostridiaceae	Clostridium	perfringens	Clostridium perfringens JCM 1290	Podovirus	Guelinviridae	Brucesealvirus	Clostridium phage CPQ9	18270	34.702	0.00334	0.00296	0.00274	0.00112	0.00055	0.00112
	MZ401009	Clostridia	Eubacteriales	Clostridiaceae	Clostridium	perfringens	Clostridium perfringens JCM 1290	Podovirus	Guelinviridae	Brucesealvirus	Clostridium phage CPQ10	18254	34.683	0.00334	0.00296	0.00274	0.00112	0.00055	0.00112
	MZ401006	Clostridia	Eubacteriales	Clostridiaceae	Clostridium	perfringens	Clostridium perfringens JCM 1290	Podovirus	Unclassified	Unclassified	Clostridium phage CPQ4	40182	30.307	0.00092	0.00146	0.001	0.00083	0.0002	0.00083
	CP000315	Clostridia	Eubacteriales	Clostridiaceae	Clostridium	perfringens	Clostridium perfringens SM101	Podovirus	Unclassified	Unclassified	Clostridium phage phiSM101	38092	28.129	0.00037	0.00055	0.0003	0.00026	0	0.00026
	NC_008265	Clostridia	Eubacteriales	Clostridiaceae	Clostridium	perfringens	Clostridium perfringens SM101	Podovirus	Unclassified	Unclassified	Clostridium phage phiSM101	38092	28.129	0.00037	0.00055	0.0003	0.00026	0	0.00026
	MH393889	Clostridia	Eubacteriales	Clostridiaceae	Clostridium	perfringens	Clostridium perfringens SM3	Podovirus	Guelinviridae	Susfortunavirus	Clostridium phage susfortuna	19046	29.224	0.00053	0.00118	0.001	0.00113	5e-05	0.00113
	NC_048712	Clostridia	Eubacteriales	Clostridiaceae	Clostridium	perfringens	Clostridium perfringens SM3	Podovirus	Guelinviridae	Susfortunavirus	Clostridium phage susfortuna	19046	29.224	0.00053	0.00118	0.001	0.00113	5e-05	0.00113
	JQ660954	Clostridia	Eubacteriales	Clostridiaceae	Clostridium	perfringens	Clostridium perfringens strain S63	Podovirus	Unclassified	Unclassified	Clostridium phage PhiS63	33609	27.478	0.00036	0.00054	0.00027	0.00015	3e-05	0.00015
	NC_017978	Clostridia	Eubacteriales	Clostridiaceae	Clostridium	perfringens	Clostridium perfringens strain S63	Podovirus	Unclassified	Unclassified	Clostridium phage PhiS63	33609	27.478	0.00036	0.00054	0.00027	0.00015	3e-05	0.00015
	OP381444	Clostridia	Eubacteriales	Clostridiaceae	Clostridium	perfringens	Clostridium perfringens ZWCP 21	Podovirus	Unclassified	Unclassified	Clostridium phage P21	51995	34.196	0.00029	0.00043	0.00017	0.00012	0	0.00012
	JQ246028	Clostridia	Eubacteriales	Clostridiaceae	Clostridium	sporogenes	Clostridium sporogenes	Podovirus	Unclassified	Unclassified	Clostridium phage phi8074-B1	47595	35.382	0.0016	0.00195	0.00105	0.00096	0.00019	0.00096
	NC_019924	Clostridia	Eubacteriales	Clostridiaceae	Clostridium	sporogenes	Clostridium sporogenes	Podovirus	Unclassified	Unclassified	Clostridium phage phi8074-B1	47595	35.382	0.0016	0.00195	0.00105	0.00096	0.00019	0.00096
	AB609718	Bacilli	Lactobacillales	Enterococcaceae	Enterococcus	faecalis	Enterococcus faecalis	Myovirus	Herelleviridae	Kochikohdavirus	Enterococcus phage phiEF24C-P2	142072	35.737	0.00289	0.00271	0.00135	0.00065	0.00054	0.00065
	AP009390	Bacilli	Lactobacillales	Enterococcaceae	Enterococcus	faecalis	Enterococcus faecalis	Myovirus	Herelleviridae	Kochikohdavirus	Enterococcus phage EF24C	142072	35.738	0.00289	0.00271	0.00135	0.00065	0.00054	0.00065
	KJ801817	Bacilli	Lactobacillales	Enterococcaceae	Enterococcus	faecalis	Enterococcus faecalis	Myovirus	Herelleviridae	Kochikohdavirus	Enterococcus phage ECP3	145519	35.908	0.00292	0.00261	0.00132	0.00064	0.00054	0.00064
	KP339049	Bacilli	Lactobacillales	Enterococcaceae	Enterococcus	faecalis	Enterococcus faecalis	Myovirus	Herelleviridae	Schiekvirus	Enterococcus phage EFDG1	147589	37.203	0.00413	0.00319	0.00202	0.00079	0.00046	0.00079
	KR049063	Bacilli	Lactobacillales	Enterococcaceae	Enterococcus	faecalis	Enterococcus faecalis	Myovirus	Herelleviridae	Kochikohdavirus	Enterococcus phage EFLK1	130952	35.888	0.00294	0.00275	0.00121	0.00066	0.00054	0.00066
	LC596377	Bacilli	Lactobacillales	Enterococcaceae	Enterococcus	faecalis	Enterococcus faecalis	Myovirus	Herelleviridae	Kochikohdavirus	Enterococcus phage phi EF7H	143399	35.953	0.00299	0.00262	0.00134	0.00065	0.00058	0.00065
	LC596378	Bacilli	Lactobacillales	Enterococcaceae	Enterococcus	faecalis	Enterococcus faecalis	Myovirus	Herelleviridae	Kochikohdavirus	Enterococcus phage phi EF14H1	143280	35.949	0.00299	0.00262	0.00134	0.00065	0.00058	0.00065
	LC596379	Bacilli	Lactobacillales	Enterococcaceae	Enterococcus	faecalis	Enterococcus faecalis	Myovirus	Herelleviridae	Kochikohdavirus	Enterococcus phage phi EF19G	143400	35.952	0.00299	0.00262	0.00134	0.00065	0.00058	0.00065
	MH791397	Bacilli	Lactobacillales	Enterococcaceae	Enterococcus	faecalis	Enterococcus faecalis	Myovirus	Herelleviridae	Schiekvirus	Enterococcus phage EfsSzw-1	150272	36.834	0.00401	0.00322	0.00197	0.00085	0.00049	0.00085
	MN854830	Bacilli	Lactobacillales	Enterococcaceae	Enterococcus	faecalis	Enterococcus faecalis	Myovirus	Herelleviridae	Kochikohdavirus	Enterococcus phage PBEF129	141520	35.907	0.00295	0.00266	0.00133	0.00067	0.00053	0.00067
	MT350292	Bacilli	Lactobacillales	Enterococcaceae	Enterococcus	faecalis	Enterococcus faecalis	Podovirus	Autographiviridae	Kayfunavirus	Enterococcus phage EFA-1	40712	50.145	0.00437	0.00459	0.00349	0.00194	0.00219	0.00194
	MT350293	Bacilli	Lactobacillales	Enterococcaceae	Enterococcus	faecalis	Enterococcus faecalis	Podovirus	Autographiviridae	Unclassified	Enterococcus phage EFA-2	39964	48.554	0.00435	0.00418	0.00342	0.00233	0.00313	0.00233
	MW004544	Bacilli	Lactobacillales	Enterococcaceae	Enterococcus	faecalis	Enterococcus faecalis	Myovirus	Herelleviridae	Schiekvirus	Enterococcus phage EFGrKN	147532	37.311	0.00418	0.00331	0.00204	0.00077	0.00049	0.00077
	MW004545	Bacilli	Lactobacillales	Enterococcaceae	Enterococcus	faecalis	Enterococcus faecalis	Myovirus	Herelleviridae	Schiekvirus	Enterococcus phage EFGrNG	145199	37.327	0.00415	0.00321	0.00212	0.00076	0.00044	0.00076
	NC_009904	Bacilli	Lactobacillales	Enterococcaceae	Enterococcus	faecalis	Enterococcus faecalis	Myovirus	Herelleviridae	Kochikohdavirus	Enterococcus phage EF24C	142072	35.738	0.00289	0.00271	0.00135	0.00065	0.00054	0.00065
	NC_027335	Bacilli	Lactobacillales	Enterococcaceae	Enterococcus	faecalis	Enterococcus faecalis	Myovirus	Herelleviridae	Kochikohdavirus	Enterococcus phage ECP3	145519	35.908	0.00292	0.00261	0.00132	0.00064	0.00054	0.00064
	NC_029009	Bacilli	Lactobacillales	Enterococcaceae	Enterococcus	faecalis	Enterococcus faecalis	Myovirus	Herelleviridae	Schiekvirus	Enterococcus phage EFDG1	147589	37.203	0.00413	0.00319	0.00202	0.00079	0.00046	0.00079
	NC_029026	Bacilli	Lactobacillales	Enterococcaceae	Enterococcus	faecalis	Enterococcus faecalis	Myovirus	Herelleviridae	Kochikohdavirus	Enterococcus phage EFLK1	130952	35.888	0.00294	0.00275	0.00121	0.00066	0.00054	0.00066
	NC_047853	Bacilli	Lactobacillales	Enterococcaceae	Enterococcus	faecalis	Enterococcus faecalis	Myovirus	Herelleviridae	Kochikohdavirus	Enterococcus phage phiEF24C-P2	142072	35.737	0.00289	0.00271	0.00135	0.00065	0.00054	0.00065
	OL870611	Bacilli	Lactobacillales	Enterococcaceae	Enterococcus	faecalis	Enterococcus faecalis	Myovirus	Herelleviridae	Schiekvirus	Enterococcus phage UTI-EfS3	150393	37.098	0.0042	0.00324	0.00202	0.00083	0.00042	0.00083
	AB712291	Bacilli	Lactobacillales	Enterococcaceae	Enterococcus	faecalis	Enterococcus faecalis	Siphovirus	Unclassified	Saphexavirus	Enterococcus phage BC611	53996	40.449	0.00326	0.00344	0.00187	0.00119	0.00133	0.00119
	FJ792813	Bacilli	Lactobacillales	Enterococcaceae	Enterococcus	faecalis	Enterococcus faecalis	Siphovirus	Unclassified	Unclassified	Enterococcus phage EFAP-1	21115	36.718	0.00384	0.00144	0.0014	0.00111	0.00118	0.00111
	GQ452243	Bacilli	Lactobacillales	Enterococcaceae	Enterococcus	faecalis	Enterococcus faecalis	Siphovirus	Unclassified	Unclassified	Enterococcus phage phiEf11	42822	34.389	0.00248	0.00286	0.00128	0.00104	0.00058	0.00104
	GQ478081	Bacilli	Lactobacillales	Enterococcaceae	Enterococcus	faecalis	Enterococcus faecalis	Siphovirus	Unclassified	Phifelvirus	Enterococcus phage phiFL1A	38764	34.014	0.00191	0.0028	0.0015	0.0009	0.00075	0.0009
	GQ478082	Bacilli	Lactobacillales	Enterococcaceae	Enterococcus	faecalis	Enterococcus faecalis	Siphovirus	Unclassified	Phifelvirus	Enterococcus phage phiFL1B	38989	33.979	0.00187	0.00278	0.0015	0.00091	0.00072	0.00091
	GQ478083	Bacilli	Lactobacillales	Enterococcaceae	Enterococcus	faecalis	Enterococcus faecalis	Siphovirus	Unclassified	Phifelvirus	Enterococcus phage phiFL1C	38721	34.023	0.00191	0.00278	0.00151	0.0009	0.00072	0.0009
	GQ478084	Bacilli	Lactobacillales	Enterococcaceae	Enterococcus	faecalis	Enterococcus faecalis	Siphovirus	Unclassified	Phifelvirus	Enterococcus phage phiFL2A	36270	34.607	0.00212	0.00292	0.00157	0.00102	0.0008	0.00102
	GQ478085	Bacilli	Lactobacillales	Enterococcaceae	Enterococcus	faecalis	Enterococcus faecalis	Siphovirus	Unclassified	Phifelvirus	Enterococcus phage phiFL2B	36826	34.573	0.00209	0.00291	0.00156	0.00105	0.00079	0.00105
	GQ478086	Bacilli	Lactobacillales	Enterococcaceae	Enterococcus	faecalis	Enterococcus faecalis	Siphovirus	Unclassified	Phifelvirus	Enterococcus phage phiFL3A	39576	34.546	0.00172	0.00262	0.00142	0.00078	0.00066	0.00078
	GQ478087	Bacilli	Lactobacillales	Enterococcaceae	Enterococcus	faecalis	Enterococcus faecalis	Siphovirus	Unclassified	Phifelvirus	Enterococcus phage phiFL3B	40275	34.498	0.00169	0.00263	0.00139	0.00082	0.00067	0.00082
	GQ478088	Bacilli	Lactobacillales	Enterococcaceae	Enterococcus	faecalis	Enterococcus faecalis	Siphovirus	Unclassified	Unclassified	Enterococcus phage phiFL4A	37856	37.777	0.00354	0.00367	0.00273	0.00176	0.00119	0.00176
	GU815339	Bacilli	Lactobacillales	Enterococcaceae	Enterococcus	faecalis	Enterococcus faecalis	Siphovirus	Unclassified	Unclassified	Enterococcus phage EFRM31	16945	34.577	0.00384	0.00195	0.00124	0.00094	0.00071	0.00094
	JF731128	Bacilli	Lactobacillales	Enterococcaceae	Enterococcus	faecalis	Enterococcus faecalis	Siphovirus	Unclassified	Saphexavirus	Enterococcus phage SAP6	58619	39.996	0.00348	0.00345	0.00204	0.00099	0.00104	0.00099
	JX193904	Bacilli	Lactobacillales	Enterococcaceae	Enterococcus	faecalis	Enterococcus faecalis	Siphovirus	Unclassified	Efquatrovirus	Enterococcus phage EfaCPT1	40923	34.641	0.00347	0.00181	0.00112	0.00076	0.00108	0.00076
	KF728385	Bacilli	Lactobacillales	Enterococcaceae	Enterococcus	faecalis	Enterococcus faecalis	Siphovirus	Unclassified	Efquatrovirus	Enterococcus phage IME_EF3	41687	34.598	0.00362	0.0019	0.00134	0.0009	0.0011	0.0009
	KJ094032	Bacilli	Lactobacillales	Enterococcaceae	Enterococcus	faecalis	Enterococcus faecalis	Siphovirus	Unclassified	Saphexavirus	Enterococcus phage VD13	55073	40.003	0.00294	0.00365	0.00179	0.00111	0.00114	0.00111
	KJ608188	Bacilli	Lactobacillales	Enterococcaceae	Enterococcus	faecalis	Enterococcus faecalis	Siphovirus	Unclassified	Unclassified	Enterococcus phage EFC-1	40286	35.047	0.00226	0.00271	0.00137	0.00098	0.00097	0.00098
	KT945994	Bacilli	Lactobacillales	Enterococcaceae	Enterococcus	faecalis	Enterococcus faecalis	Siphovirus	Unclassified	Unclassified	Enterococcus phage vB_EfaS_IME197	41098	34.058	0.00231	0.00262	0.00144	0.0011	0.00066	0.0011
	LC513943	Bacilli	Lactobacillales	Enterococcaceae	Enterococcus	faecalis	Enterococcus faecalis	Siphovirus	Unclassified	Unclassified	Enterococcus phage vB_EfaS-DELF1	40248	34.931	0.00455	0.00176	0.00121	0.00057	0.00097	0.00057
	MF678788	Bacilli	Lactobacillales	Enterococcaceae	Enterococcus	faecalis	Enterococcus faecalis	Siphovirus	Unclassified	Efquatrovirus	Enterococcus phage phiSHEF2	41712	34.554	0.00369	0.00173	0.00115	0.00071	0.00105	0.00071
	MF678789	Bacilli	Lactobacillales	Enterococcaceae	Enterococcus	faecalis	Enterococcus faecalis	Siphovirus	Unclassified	Efquatrovirus	Enterococcus phage phiSHEF4	41081	34.724	0.0037	0.00181	0.00142	0.00075	0.00122	0.00075
	MF678790	Bacilli	Lactobacillales	Enterococcaceae	Enterococcus	faecalis	Enterococcus faecalis	Siphovirus	Unclassified	Efquatrovirus	Enterococcus phage phiSHEF5	41598	34.747	0.0038	0.00174	0.0013	0.00076	0.00111	0.00076
	MH193369	Bacilli	Lactobacillales	Enterococcaceae	Enterococcus	faecalis	Enterococcus faecalis	Siphovirus	Unclassified	Efquatrovirus	Enterococcus phage LY0322	40934	34.841	0.00354	0.00177	0.00134	0.00068	0.00103	0.00068
	MH203383	Bacilli	Lactobacillales	Enterococcaceae	Enterococcus	faecalis	Enterococcus faecalis	Siphovirus	Unclassified	Efquatrovirus	Enterococcus phage vB_EfaS_AL3	40789	34.838	0.00351	0.00169	0.0014	0.00077	0.00103	0.00077
	MH203384	Bacilli	Lactobacillales	Enterococcaceae	Enterococcus	faecalis	Enterococcus faecalis	Siphovirus	Unclassified	Efquatrovirus	Enterococcus phage vB_EfaS_AL2	40836	34.514	0.00353	0.00179	0.00131	0.00089	0.00088	0.00089
	MH375074	Bacilli	Lactobacillales	Enterococcaceae	Enterococcus	faecalis	Enterococcus faecalis	Siphovirus	Unclassified	Efquatrovirus	Enterococcus phage LY0323	40876	34.673	0.00345	0.00185	0.00141	0.00089	0.00078	0.00089
	MH791415	Bacilli	Lactobacillales	Enterococcaceae	Enterococcus	faecalis	Enterococcus faecalis	Siphovirus	Unclassified	Saphexavirus	Enterococcus phage EfsWh-1	58036	39.849	0.00331	0.00349	0.00184	0.00105	0.00109	0.00105
	MK125140	Bacilli	Lactobacillales	Enterococcaceae	Enterococcus	faecalis	Enterococcus faecalis	Siphovirus	Unclassified	Efquatrovirus	Enterococcus phage Nonaheksakonda	41994	34.562	0.00352	0.00221	0.00158	0.00106	0.00174	0.00106
	MK570225	Bacilli	Lactobacillales	Enterococcaceae	Enterococcus	faecalis	Enterococcus faecalis	Siphovirus	Unclassified	Saphexavirus	Enterococcus phage vB_EfaS_PHB08	55244	40.055	0.00349	0.00348	0.00168	0.00095	0.001	0.00095
	MK800154	Bacilli	Lactobacillales	Enterococcaceae	Enterococcus	faecalis	Enterococcus faecalis	Siphovirus	Unclassified	Saphexavirus	Enterococcus phage Entf1	58938	39.93	0.00275	0.0033	0.00193	0.00114	0.00102	0.00114
	MN103542	Bacilli	Lactobacillales	Enterococcaceae	Enterococcus	faecalis	Enterococcus faecalis	Siphovirus	Unclassified	Saphexavirus	Enterococcus phage vB_EfaS_EF1c55	55876	39.783	0.00288	0.00347	0.00179	0.00106	0.00102	0.00106
	MN871443	Bacilli	Lactobacillales	Enterococcaceae	Enterococcus	faecalis	Enterococcus faecalis	Siphovirus	Unclassified	Saphexavirus	Enterococcus phage EfsWh_1	58036	39.849	0.00331	0.00349	0.00184	0.00105	0.00109	0.00105
	MN995824	Bacilli	Lactobacillales	Enterococcaceae	Enterococcus	faecalis	Enterococcus faecalis	Siphovirus	Unclassified	Unclassified	Enterococcus phage EFP1	37561	37.621	0.00362	0.00377	0.00278	0.00172	0.00122	0.00172
	MT520979	Bacilli	Lactobacillales	Enterococcaceae	Enterococcus	faecalis	Enterococcus faecalis	Siphovirus	Unclassified	Efquatrovirus	Enterococcus phage vB_EfaS-271	40197	34.943	0.00373	0.00192	0.00146	0.00078	0.00092	0.00078
	MT829326	Bacilli	Lactobacillales	Enterococcaceae	Enterococcus	faecalis	Enterococcus faecalis	Siphovirus	Unclassified	Efquatrovirus	Enterococcus phage FX417	41061	34.661	0.00356	0.00173	0.00135	0.00067	0.00093	0.00067
	MT857001	Bacilli	Lactobacillales	Enterococcaceae	Enterococcus	faecalis	Enterococcus faecalis	Siphovirus	Unclassified	Efquatrovirus	Enterococcus phage EFA1	40454	34.812	0.00418	0.00189	0.00129	0.00078	0.00121	0.00078
	MW677132	Bacilli	Lactobacillales	Enterococcaceae	Enterococcus	faecalis	Enterococcus faecalis	Siphovirus	Unclassified	Saphexavirus	Enterococcus phage EFC1	56099	39.96	0.00326	0.00347	0.0018	0.00108	0.00114	0.00108
	MZ182246	Bacilli	Lactobacillales	Enterococcaceae	Enterococcus	faecalis	Enterococcus faecalis	Siphovirus	Unclassified	Efquatrovirus	Enterococcus phage vB_EfaS_785CS	40946	34.785	0.00357	0.00164	0.00133	0.00077	0.00098	0.00077
	MZ272341	Bacilli	Lactobacillales	Enterococcaceae	Enterococcus	faecalis	Enterococcus faecalis	Siphovirus	Unclassified	Efquatrovirus	Enterococcus phage vB_EfaS_785CC	40956	34.781	0.00357	0.00164	0.00133	0.00077	0.00098	0.00077
	MZ326865	Bacilli	Lactobacillales	Enterococcaceae	Enterococcus	faecalis	Enterococcus faecalis	Siphovirus	Unclassified	Efquatrovirus	Enterococcus phage Sigurd	41811	34.457	0.00378	0.00203	0.00127	0.00078	0.001	0.00078
	NC_012419	Bacilli	Lactobacillales	Enterococcaceae	Enterococcus	faecalis	Enterococcus faecalis	Siphovirus	Unclassified	Unclassified	Enterococcus phage EFAP-1	21115	36.718	0.00384	0.00144	0.0014	0.00111	0.00118	0.00111
	NC_013643	Bacilli	Lactobacillales	Enterococcaceae	Enterococcus	faecalis	Enterococcus faecalis	Siphovirus	Unclassified	Phifelvirus	Enterococcus phage phiFL2A	36270	34.607	0.00212	0.00292	0.00157	0.00102	0.0008	0.00102
	NC_013644	Bacilli	Lactobacillales	Enterococcaceae	Enterococcus	faecalis	Enterococcus faecalis	Siphovirus	Unclassified	Unclassified	Enterococcus phage phiFL4A	37856	37.777	0.00354	0.00367	0.00273	0.00176	0.00119	0.00176
	NC_013646	Bacilli	Lactobacillales	Enterococcaceae	Enterococcus	faecalis	Enterococcus faecalis	Siphovirus	Unclassified	Phifelvirus	Enterococcus phage phiFL1A	38764	34.014	0.00191	0.0028	0.0015	0.0009	0.00075	0.0009
	NC_013648	Bacilli	Lactobacillales	Enterococcaceae	Enterococcus	faecalis	Enterococcus faecalis	Siphovirus	Unclassified	Phifelvirus	Enterococcus phage phiFL3A	39576	34.546	0.00172	0.00262	0.00142	0.00078	0.00066	0.00078
	NC_013696	Bacilli	Lactobacillales	Enterococcaceae	Enterococcus	faecalis	Enterococcus faecalis	Siphovirus	Unclassified	Unclassified	Enterococcus phage phiEf11	42822	34.389	0.00248	0.00286	0.00128	0.00104	0.00058	0.00104
	NC_015270	Bacilli	Lactobacillales	Enterococcaceae	Enterococcus	faecalis	Enterococcus faecalis	Siphovirus	Unclassified	Unclassified	Enterococcus phage EFRM31	16945	34.577	0.00384	0.00195	0.00124	0.00094	0.00071	0.00094
	NC_018086	Bacilli	Lactobacillales	Enterococcaceae	Enterococcus	faecalis	Enterococcus faecalis	Siphovirus	Unclassified	Saphexavirus	Enterococcus phage BC611	53996	40.449	0.00326	0.00344	0.00187	0.00119	0.00133	0.00119
	NC_023595	Bacilli	Lactobacillales	Enterococcaceae	Enterococcus	faecalis	Enterococcus faecalis	Siphovirus	Unclassified	Efquatrovirus	Enterococcus phage IME_EF3	41687	34.598	0.00362	0.0019	0.00134	0.0009	0.0011	0.0009
	NC_025453	Bacilli	Lactobacillales	Enterococcaceae	Enterococcus	faecalis	Enterococcus faecalis	Siphovirus	Unclassified	Unclassified	Enterococcus phage EFC-1	40286	35.047	0.00226	0.00271	0.00137	0.00098	0.00097	0.00098
	NC_025465	Bacilli	Lactobacillales	Enterococcaceae	Enterococcus	faecalis	Enterococcus faecalis	Siphovirus	Unclassified	Efquatrovirus	Enterococcus phage EfaCPT1	40923	34.641	0.00347	0.00181	0.00112	0.00076	0.00108	0.00076
	NC_028671	Bacilli	Lactobacillales	Enterococcaceae	Enterococcus	faecalis	Enterococcus faecalis	Siphovirus	Unclassified	Unclassified	Enterococcus phage vB_EfaS_IME197	41098	34.058	0.00231	0.00262	0.00144	0.0011	0.00066	0.0011
	NC_041861	Bacilli	Lactobacillales	Enterococcaceae	Enterococcus	faecalis	Enterococcus faecalis	Siphovirus	Unclassified	Saphexavirus	Enterococcus phage VD13	55073	40.003	0.00294	0.00365	0.00179	0.00111	0.00114	0.00111
	NC_041960	Bacilli	Lactobacillales	Enterococcaceae	Enterococcus	faecalis	Enterococcus faecalis	Siphovirus	Unclassified	Saphexavirus	Enterococcus phage SAP6	58619	39.996	0.00348	0.00345	0.00204	0.00099	0.00104	0.00099
	NC_042021	Bacilli	Lactobacillales	Enterococcaceae	Enterococcus	faecalis	Enterococcus faecalis	Siphovirus	Unclassified	Efquatrovirus	Enterococcus phage phiSHEF2	41712	34.554	0.00369	0.00173	0.00115	0.00071	0.00105	0.00071
	NC_042022	Bacilli	Lactobacillales	Enterococcaceae	Enterococcus	faecalis	Enterococcus faecalis	Siphovirus	Unclassified	Efquatrovirus	Enterococcus phage phiSHEF4	41081	34.724	0.0037	0.00181	0.00142	0.00075	0.00122	0.00075
	NC_042023	Bacilli	Lactobacillales	Enterococcaceae	Enterococcus	faecalis	Enterococcus faecalis	Siphovirus	Unclassified	Efquatrovirus	Enterococcus phage phiSHEF5	41598	34.747	0.0038	0.00174	0.0013	0.00076	0.00111	0.00076
	NC_042125	Bacilli	Lactobacillales	Enterococcaceae	Enterococcus	faecalis	Enterococcus faecalis	Siphovirus	Unclassified	Efquatrovirus	Enterococcus phage LY0322	40934	34.841	0.00354	0.00177	0.00134	0.00068	0.00103	0.00068
	NC_042126	Bacilli	Lactobacillales	Enterococcaceae	Enterococcus	faecalis	Enterococcus faecalis	Siphovirus	Unclassified	Efquatrovirus	Enterococcus phage vB_EfaS_AL3	40789	34.838	0.00351	0.00169	0.0014	0.00077	0.00103	0.00077
	NC_042127	Bacilli	Lactobacillales	Enterococcaceae	Enterococcus	faecalis	Enterococcus faecalis	Siphovirus	Unclassified	Efquatrovirus	Enterococcus phage vB_EfaS_AL2	40836	34.514	0.00353	0.00179	0.00131	0.00089	0.00088	0.00089
	OL505084	Bacilli	Lactobacillales	Enterococcaceae	Enterococcus	faecalis	Enterococcus faecalis	Siphovirus	Unclassified	Efquatrovirus	Enterococcus phage EFap02	39766	34.874	0.00395	0.00196	0.00123	0.00075	0.00101	0.00075
	OL505085	Bacilli	Lactobacillales	Enterococcaceae	Enterococcus	faecalis	Enterococcus faecalis	Siphovirus	Unclassified	Saphexavirus	Enterococcus phage EFap05-1	56564	39.987	0.00316	0.00338	0.00184	0.00107	0.00115	0.00107
	OL870612	Bacilli	Lactobacillales	Enterococcaceae	Enterococcus	faecalis	Enterococcus faecalis	Siphovirus	Unclassified	Saphexavirus	Enterococcus phage UTI-EfS7	56144	39.935	0.00269	0.00325	0.00178	0.00115	0.00119	0.00115
	ON113334	Bacilli	Lactobacillales	Enterococcaceae	Enterococcus	faecalis	Enterococcus faecalis	Siphovirus	Unclassified	Efquatrovirus	Enterococcus phage ZXL	40804	34.82	0.00353	0.0017	0.00135	0.00069	0.00103	0.00069
	OP831581	Bacilli	Lactobacillales	Enterococcaceae	Enterococcus	faecalis	Enterococcus faecalis	Siphovirus	Unclassified	Saphexavirus	Enterococcus phage EFKL	58343	39.7	0.00327	0.0034	0.00169	0.00101	0.00105	0.00101
	OQ269649	Bacilli	Lactobacillales	Enterococcaceae	Enterococcus	faecalis	Enterococcus faecalis	Siphovirus	Unclassified	Efquatrovirus	Enterococcus phage DEfc27b	41054	34.703	0.00348	0.00164	0.00135	0.00067	0.0009	0.00067
	OQ831052	Bacilli	Lactobacillales	Enterococcaceae	Enterococcus	faecalis	Enterococcus faecalis	Siphovirus	Unclassified	Efquatrovirus	Enterococcus phage SFQ01	40787	34.766	0.00343	0.00168	0.00141	0.00083	0.00105	0.00083
	OR052631	Bacilli	Lactobacillales	Enterococcaceae	Enterococcus	faecalis	Enterococcus faecalis	Siphovirus	Unclassified	Efquatrovirus	Enteroccous phage Ef212	40690	34.77	0.00369	0.00166	0.00145	0.00084	0.00108	0.00084
	KF192053	Bacilli	Lactobacillales	Enterococcaceae	Enterococcus	faecalis	Enterococcus faecalis 002	Siphovirus	Unclassified	Saphexavirus	Enterococcus phage IMEEF1	57081	40.045	0.00314	0.00342	0.00176	0.00103	0.00116	0.00103
	NC_041959	Bacilli	Lactobacillales	Enterococcaceae	Enterococcus	faecalis	Enterococcus faecalis 002	Siphovirus	Unclassified	Saphexavirus	Enterococcus phage IMEEF1	57081	40.045	0.00314	0.00342	0.00176	0.00103	0.00116	0.00103
	MK268686	Bacilli	Lactobacillales	Enterococcaceae	Enterococcus	faecalis	Enterococcus faecalis 1/1112	Myovirus	Herelleviridae	Kochikohdavirus	Enterococcus phage vB_EfaH_EF1TV	143507	35.843	0.00288	0.00269	0.00128	0.00063	0.00049	0.00063
	OR237565	Bacilli	Lactobacillales	Enterococcaceae	Enterococcus	faecalis	Enterococcus faecalis 11883A	Siphovirus	Unclassified	Unclassified	Enterococcus phage vB_Efa_VP16	41113	34.685	0.0035	0.00192	0.00108	0.00068	0.00105	0.00068
	KT932700	Bacilli	Lactobacillales	Enterococcaceae	Enterococcus	faecalis	Enterococcus faecalis 2003	Podovirus	Rountreeviridae	Copernicusvirus	Enterococcus phage vB_EfaP_IME195	18655	33.203	0.00263	0.00271	0.00166	0.00064	5e-05	0.00064
	NC_028693	Bacilli	Lactobacillales	Enterococcaceae	Enterococcus	faecalis	Enterococcus faecalis 2003	Podovirus	Rountreeviridae	Copernicusvirus	Enterococcus phage vB_EfaP_IME195	18655	33.203	0.00263	0.00271	0.00166	0.00064	5e-05	0.00064
	KT932701	Bacilli	Lactobacillales	Enterococcaceae	Enterococcus	faecalis	Enterococcus faecalis 2007	Siphovirus	Unclassified	Efquatrovirus	Enterococcus phage vB_EfaS_IME196	38886	34.974	0.00355	0.00179	0.00135	0.00086	0.00144	0.00086
	NC_028990	Bacilli	Lactobacillales	Enterococcaceae	Enterococcus	faecalis	Enterococcus faecalis 2007	Siphovirus	Unclassified	Efquatrovirus	Enterococcus phage vB_EfaS_IME196	38886	34.974	0.00355	0.00179	0.00135	0.00086	0.00144	0.00086
	KT932699	Bacilli	Lactobacillales	Enterococcaceae	Enterococcus	faecalis	Enterococcus faecalis 2008	Siphovirus	Unclassified	Saphexavirus	Enterococcus phage vB_EfaS_IME198	58000	40.019	0.00321	0.00322	0.00184	0.00103	0.00109	0.00103
	NC_029016	Bacilli	Lactobacillales	Enterococcaceae	Enterococcus	faecalis	Enterococcus faecalis 2008	Siphovirus	Unclassified	Saphexavirus	Enterococcus phage vB_EfaS_IME198	58000	40.019	0.00321	0.00322	0.00184	0.00103	0.00109	0.00103
	MK982307	Bacilli	Lactobacillales	Enterococcaceae	Enterococcus	faecalis	Enterococcus faecalis 47/3	Siphovirus	Unclassified	Efquatrovirus	Enterococcus phage MSF2	40880	34.447	0.00362	0.00191	0.00144	0.00082	0.00117	0.00082
	OR237563	Bacilli	Lactobacillales	Enterococcaceae	Enterococcus	faecalis	Enterococcus faecalis 587A	Siphovirus	Unclassified	Unclassified	Enterococcus phage vB_Efa_VP14	40454	34.77	0.00371	0.00163	0.00142	0.00073	0.00084	0.00073
	OR237564	Bacilli	Lactobacillales	Enterococcaceae	Enterococcus	faecalis	Enterococcus faecalis 587A	Siphovirus	Unclassified	Unclassified	Enterococcus phage vB_Efa_VP15	39964	34.681	0.00375	0.00169	0.00136	0.00076	0.0009	0.00076
	CP002495	Bacilli	Lactobacillales	Enterococcaceae	Enterococcus	faecalis	Enterococcus faecalis 62	Siphovirus	Unclassified	Unclassified	Enterococcus phage EF62phi	30505	32.657	0.00272	0.0031	0.00141	0.00102	0.00075	0.00102
	NC_017732	Bacilli	Lactobacillales	Enterococcaceae	Enterococcus	faecalis	Enterococcus faecalis 62	Siphovirus	Unclassified	Unclassified	Enterococcus phage EF62phi	30505	32.657	0.00272	0.0031	0.00141	0.00102	0.00075	0.00102
	KJ127303	Bacilli	Lactobacillales	Enterococcaceae	Enterococcus	faecalis	Enterococcus faecalis 8413	Siphovirus	Unclassified	Saphexavirus	Enterococcus phage VD13	55726	40.008	0.00298	0.00364	0.00178	0.00111	0.00115	0.00111
	NC_024212	Bacilli	Lactobacillales	Enterococcaceae	Enterococcus	faecalis	Enterococcus faecalis 8413	Siphovirus	Unclassified	Saphexavirus	Enterococcus phage VD13	55726	40.008	0.00298	0.00364	0.00178	0.00111	0.00115	0.00111
	CP091911	Bacilli	Lactobacillales	Enterococcaceae	Enterococcus	faecalis	Enterococcus faecalis 94-1	Siphovirus	Unclassified	Unclassified	Enterococcus phage DPAraya-2022a	28901	32.504	0.00256	0.00303	0.00147	0.00071	0.00069	0.00071
	KX284704	Bacilli	Lactobacillales	Enterococcaceae	Enterococcus	faecalis	Enterococcus faecalis ATCC 19433	Siphovirus	Unclassified	Efquatrovirus	Enterococcus phage SANTOR1	37933	34.54	0.00356	0.00177	0.00137	0.00054	0.00113	0.00054
	NC_031051	Bacilli	Lactobacillales	Enterococcaceae	Enterococcus	faecalis	Enterococcus faecalis ATCC 19433	Siphovirus	Unclassified	Efquatrovirus	Enterococcus phage SANTOR1	37933	34.54	0.00356	0.00177	0.00137	0.00054	0.00113	0.00054
	MN939408	Bacilli	Lactobacillales	Enterococcaceae	Enterococcus	faecalis	Enterococcus faecalis ATCC 29212	Siphovirus	Unclassified	Saphexavirus	Enterococcus phage vB_EfaS_TV16	58127	40.062	0.00322	0.00341	0.00193	0.00111	0.00126	0.00111
	MT627482	Bacilli	Lactobacillales	Enterococcaceae	Enterococcus	faecalis	Enterococcus faecalis ATCC 29212	Siphovirus	Unclassified	Efquatrovirus	Enterococcus phage vB_EFaS_TV217	41486	34.578	0.00359	0.00177	0.00113	0.00067	0.00108	0.00067
	MG264739	Bacilli	Lactobacillales	Enterococcaceae	Enterococcus	faecalis	Enterococcus faecalis ATCC 49533	Siphovirus	Unclassified	Efquatrovirus	Enterococcus phage phiNASRA1	40139	34.742	0.00366	0.00179	0.00138	0.00076	0.00127	0.00076
	MT119359	Bacilli	Lactobacillales	Enterococcaceae	Enterococcus	faecalis	Enterococcus faecalis ATCC 700802 / V583	Siphovirus	Unclassified	Efquatrovirus	Enterococcus phage heks	39708	34.983	0.00322	0.00213	0.00174	0.00127	0.00186	0.00127
	MT119360	Bacilli	Lactobacillales	Enterococcaceae	Enterococcus	faecalis	Enterococcus faecalis ATCC 700802 / V583	Myovirus	Unclassified	Vipetofemvirus	Enterococcus phage nattely	85669	30.205	0.00232	0.00264	0.00099	0.00068	0.00055	0.00068
	MT119361	Bacilli	Lactobacillales	Enterococcaceae	Enterococcus	faecalis	Enterococcus faecalis ATCC 700802 / V583	Myovirus	Unclassified	Vipetofemvirus	Enterococcus phage vipetofem	85371	30.291	0.00224	0.00251	0.00088	0.00067	0.00081	0.00067
	NC_055833	Bacilli	Lactobacillales	Enterococcaceae	Enterococcus	faecalis	Enterococcus faecalis ATCC 700802 / V583	Myovirus	Unclassified	Vipetofemvirus	Enterococcus phage nattely	85669	30.205	0.00232	0.00264	0.00099	0.00068	0.00055	0.00068
	NC_055834	Bacilli	Lactobacillales	Enterococcaceae	Enterococcus	faecalis	Enterococcus faecalis ATCC 700802 / V583	Myovirus	Unclassified	Vipetofemvirus	Enterococcus phage vipetofem	85371	30.291	0.00224	0.00251	0.00088	0.00067	0.00081	0.00067
	OP172797	Bacilli	Lactobacillales	Enterococcaceae	Enterococcus	faecalis	Enterococcus faecalis DA326	Siphovirus	Unclassified	Efquatrovirus	Enterococcus phage EF326P1	41558	34.672	0.00351	0.00173	0.00126	0.00067	0.00099	0.00067
	OP172798	Bacilli	Lactobacillales	Enterococcaceae	Enterococcus	faecalis	Enterococcus faecalis DA653	Siphovirus	Unclassified	Saphexavirus	Enterococcus phage EF653P1	52450	40.435	0.00292	0.00338	0.00196	0.00091	0.00107	0.00091
	OP172799	Bacilli	Lactobacillales	Enterococcaceae	Enterococcus	faecalis	Enterococcus faecalis DA653	Siphovirus	Unclassified	Saphexavirus	Enterococcus phage EF653P3	56519	40.066	0.00297	0.00334	0.00195	0.00096	0.00115	0.00096
	OP172800	Bacilli	Lactobacillales	Enterococcaceae	Enterococcus	faecalis	Enterococcus faecalis DA653	Siphovirus	Unclassified	Saphexavirus	Enterococcus phage EF653P5	56467	40.038	0.00298	0.00334	0.00195	0.00095	0.00115	0.00095
	OP254195	Bacilli	Lactobacillales	Enterococcaceae	Enterococcus	faecalis	Enterococcus faecalis EF-01	Siphovirus	Unclassified	Efquatrovirus	Enterococcus phage vB_EfS_L1	41151	34.694	0.00377	0.00171	0.00125	0.00085	0.00105	0.00085
	OQ866599	Bacilli	Lactobacillales	Enterococcaceae	Enterococcus	faecalis	Enterococcus faecalis EF-JMSS09	Siphovirus	Unclassified	Unclassified	Enterococcus phage SSMH02	40685	34.856	0.00359	0.00168	0.00123	0.0008	0.00118	0.0008
	MZ420150	Bacilli	Lactobacillales	Enterococcaceae	Enterococcus	faecalis	Enterococcus faecalis ef118	Myovirus	Herelleviridae	Kochikohdavirus	Enterococcus phage vB_EfaM_LG1	150025	35.885	0.00295	0.00265	0.00136	0.00068	0.00062	0.00068
	OL799257	Bacilli	Lactobacillales	Enterococcaceae	Enterococcus	faecalis	Enterococcus faecalis EF2	Siphovirus	Unclassified	Efquatrovirus	Enterococcus phage phiSHEF11	40790	34.656	0.00365	0.00184	0.00147	0.0007	0.00118	0.0007
	OL799256	Bacilli	Lactobacillales	Enterococcaceae	Enterococcus	faecalis	Enterococcus faecalis EF54	Siphovirus	Unclassified	Efquatrovirus	Enterococcus phage phiSHEF10	41680	34.595	0.00379	0.00176	0.00115	0.00066	0.00098	0.00066
	CP124962	Bacilli	Lactobacillales	Enterococcaceae	Enterococcus	faecalis	Enterococcus faecalis EfsC1	Siphovirus	Unclassified	Unclassified	Enterococcus phage 1_EfsC1_EF62phi	29866	32.442	0.00231	0.0029	0.00149	0.00082	0.0006	0.00082
	CP124941	Bacilli	Lactobacillales	Enterococcaceae	Enterococcus	faecalis	Enterococcus faecalis EfsC129	Siphovirus	Unclassified	Unclassified	Enterococcus phage 1_EF62phi	30425	32.49	0.00263	0.00312	0.0014	0.00081	0.00066	0.00081
	CP124959	Bacilli	Lactobacillales	Enterococcaceae	Enterococcus	faecalis	Enterococcus faecalis EfsC13	Siphovirus	Unclassified	Unclassified	Enterococcus phage_EF62phi	28901	32.504	0.00256	0.00303	0.00147	0.00071	0.00069	0.00071
	CP124955	Bacilli	Lactobacillales	Enterococcaceae	Enterococcus	faecalis	Enterococcus faecalis EfsC23	Siphovirus	Unclassified	Unclassified	Enterococcus phage 1_EF62phi	30478	32.669	0.00269	0.00307	0.00131	0.00087	0.00072	0.00087
	CP124952	Bacilli	Lactobacillales	Enterococcaceae	Enterococcus	faecalis	Enterococcus faecalis EfsC29	Siphovirus	Unclassified	Unclassified	Enterococcus phage 1_EF62phi	28899	32.51	0.00253	0.00303	0.00147	0.00071	0.00069	0.00071
	CP124949	Bacilli	Lactobacillales	Enterococcaceae	Enterococcus	faecalis	Enterococcus faecalis EfsC43	Siphovirus	Unclassified	Unclassified	Enterococcus phage 1_EF62phi	28901	32.501	0.00256	0.00301	0.00147	0.00071	0.00069	0.00071
	CP124942	Bacilli	Lactobacillales	Enterococcaceae	Enterococcus	faecalis	Enterococcus faecalis EfsC74	Siphovirus	Unclassified	Unclassified	Enterococcus phage 1_EF62phi	28901	32.504	0.00256	0.00303	0.00147	0.00071	0.00069	0.00071
	CP124938	Bacilli	Lactobacillales	Enterococcaceae	Enterococcus	faecalis	Enterococcus faecalis EfsPF23	Siphovirus	Unclassified	Unclassified	Enterococcus phage 1_EF62phi	28900	32.512	0.00256	0.00303	0.00147	0.00071	0.00069	0.00071
	CP124934	Bacilli	Lactobacillales	Enterococcaceae	Enterococcus	faecalis	Enterococcus faecalis EfsPF24-2	Siphovirus	Unclassified	Unclassified	Enterococcus phage 1_EF62phi	28901	32.504	0.00253	0.00303	0.00147	0.00071	0.00069	0.00071
	CP124930	Bacilli	Lactobacillales	Enterococcaceae	Enterococcus	faecalis	Enterococcus faecalis EfsPF27	Siphovirus	Unclassified	Unclassified	Enterococcus phage 1_EfsC1_EF62phi	28901	32.504	0.00256	0.00303	0.00147	0.00071	0.00069	0.00071
	CP124927	Bacilli	Lactobacillales	Enterococcaceae	Enterococcus	faecalis	Enterococcus faecalis EfsPF36	Siphovirus	Unclassified	Unclassified	Enterococcus phage 1_EfsPF36	36190	34.504	0.00213	0.00292	0.00153	0.00119	0.00075	0.00119
	MN027503	Bacilli	Lactobacillales	Enterococcaceae	Enterococcus	faecalis	Enterococcus faecalis EnGen0211	Myovirus	Herelleviridae	Schiekvirus	Enterococcus phage vB_OCPT_Ben	151985	37.089	0.00413	0.00327	0.00201	0.00085	0.00042	0.00085
	ON086985	Bacilli	Lactobacillales	Enterococcaceae	Enterococcus	faecalis	Enterococcus faecalis EnGen0243	Siphovirus	Unclassified	Saphexavirus	Enterococcus phage 47	57289	39.968	0.00304	0.00326	0.00195	0.00113	0.00117	0.00113
	MG708276	Bacilli	Lactobacillales	Enterococcaceae	Enterococcus	faecalis	Enterococcus faecalis FAIR-E238	Siphovirus	Unclassified	Efquatrovirus	Enterococcus phage PMBT2	41489	34.691	0.00369	0.0018	0.00113	0.0007	0.00104	0.0007
	NC_042101	Bacilli	Lactobacillales	Enterococcaceae	Enterococcus	faecalis	Enterococcus faecalis FAIR-E238	Siphovirus	Unclassified	Efquatrovirus	Enterococcus phage PMBT2	41489	34.691	0.00369	0.0018	0.00113	0.0007	0.00104	0.0007
	KY303907	Bacilli	Lactobacillales	Enterococcaceae	Enterococcus	faecalis	Enterococcus faecalis GF29	Siphovirus	Unclassified	Saphexavirus	Enterococcus phage EF-P29	58984	39.768	0.00329	0.00324	0.00181	0.00109	0.00105	0.00109
	MH618488	Bacilli	Lactobacillales	Enterococcaceae	Enterococcus	faecalis	Enterococcus faecalis KCOM 1162	Siphovirus	Unclassified	Saphexavirus	Enterococcus phage vB_EfaS_HEf13	57811	40.03	0.00313	0.0035	0.00184	0.00102	0.00118	0.00102
	KY472224	Bacilli	Lactobacillales	Enterococcaceae	Enterococcus	faecalis	Enterococcus faecalis N10	Siphovirus	Unclassified	Saphexavirus	Enterococcus phage EF-P10	57408	39.815	0.00317	0.00324	0.00174	0.00104	0.00091	0.00104
	ON352054	Bacilli	Lactobacillales	Enterococcaceae	Enterococcus	faecalis	Enterococcus faecalis N13	Podovirus	Rountreeviridae	Copernicusvirus	Enterococcus phage N13	18449	33.183	0.00276	0.00276	0.0013	0.00079	0.00027	0.00079
	MT856905	Bacilli	Lactobacillales	Enterococcaceae	Enterococcus	faecalis	Enterococcus faecalis OG1RF	Myovirus	Herelleviridae	Schiekvirus	Enterococcus phage vB_EfaM_A2	149431	37.061	0.0042	0.00329	0.00206	0.00081	0.00048	0.00081
	ON286976	Bacilli	Lactobacillales	Enterococcaceae	Enterococcus	faecalis	Enterococcus faecalis OG1RF	Myovirus	Herelleviridae	Kochikohdavirus	Enterococcus phage Sw5	143759	35.805	0.00298	0.00266	0.00134	0.00066	0.00056	0.00066
	MN241318	Bacilli	Lactobacillales	Enterococcaceae	Enterococcus	faecalis	Enterococcus faecalis YN771	Myovirus	Herelleviridae	Schiekvirus	Enterococcus phage PEf771	151052	36.967	0.00408	0.00324	0.00207	0.00079	0.00045	0.00079
	JQ309827	Bacilli	Lactobacillales	Enterococcaceae	Enterococcus	faecium	Enterococcus faecium	Podovirus	Rountreeviridae	Copernicusvirus	Enterococcus phage vB_Efae230P-4	17972	32.757	0.00323	0.00281	0.00139	0.00064	0.0005	0.00064
	KT945995	Bacilli	Lactobacillales	Enterococcaceae	Enterococcus	faecium	Enterococcus faecium	Podovirus	Rountreeviridae	Minhovirus	Enterococcus phage vB_EfaP_IME199	18838	34.627	0.00313	0.00308	0.00175	0.00074	0.00042	0.00074
	KY549443	Bacilli	Lactobacillales	Enterococcaceae	Enterococcus	faecium	Enterococcus faecium	Myovirus	Herelleviridae	Schiekvirus	Enterococcus phage EFP01	155053	37.018	0.00404	0.00321	0.00201	0.00073	0.00053	0.00073
	MT909815	Bacilli	Lactobacillales	Enterococcaceae	Enterococcus	faecium	Enterococcus faecium	Myovirus	Herelleviridae	Schiekvirus	Enterococcus phage iF6	156592	37.061	0.00406	0.00318	0.00201	0.00078	0.00055	0.00078
	MW623430	Bacilli	Lactobacillales	Enterococcaceae	Enterococcus	faecium	Enterococcus faecium	Podovirus	Rountreeviridae	Copernicusvirus	Enterococcus phage MDA1	18058	32.96	0.0031	0.00316	0.00147	0.0008	0.00039	0.0008
	MW633168	Bacilli	Lactobacillales	Enterococcaceae	Enterococcus	faecium	Enterococcus faecium	Myovirus	Herelleviridae	Kochikohdavirus	Enterococcus phage MDA2	140226	35.844	0.00293	0.0027	0.00128	0.00066	0.00058	0.00066
	NC_025467	Bacilli	Lactobacillales	Enterococcaceae	Enterococcus	faecium	Enterococcus faecium	Podovirus	Rountreeviridae	Copernicusvirus	Enterococcus phage vB_Efae230P-4	17972	32.757	0.00323	0.00281	0.00139	0.00064	0.0005	0.00064
	NC_047796	Bacilli	Lactobacillales	Enterococcaceae	Enterococcus	faecium	Enterococcus faecium	Myovirus	Herelleviridae	Schiekvirus	Enterococcus phage EFP01	155053	37.018	0.00404	0.00321	0.00201	0.00073	0.00053	0.00073
	NC_049931	Bacilli	Lactobacillales	Enterococcaceae	Enterococcus	faecium	Enterococcus faecium	Podovirus	Rountreeviridae	Minhovirus	Enterococcus phage vB_EfaP_IME199	18838	34.627	0.00313	0.00308	0.00175	0.00074	0.00042	0.00074
	NC_071002	Bacilli	Lactobacillales	Enterococcaceae	Enterococcus	faecium	Enterococcus faecium	Podovirus	Rountreeviridae	Copernicusvirus	Enterococcus phage MDA1	18058	32.96	0.0031	0.00316	0.00147	0.0008	0.00039	0.0008
	KJ010489	Bacilli	Lactobacillales	Enterococcaceae	Enterococcus	faecium	Enterococcus faecium	Siphovirus	Unclassified	Unclassified	Enterococcus phage IME-EFm1	42597	35.181	0.00378	0.00227	0.00115	0.00062	0.00115	0.00062
	KR131750	Bacilli	Lactobacillales	Enterococcaceae	Enterococcus	faecium	Enterococcus faecium	Siphovirus	Unclassified	Efquatrovirus	Enterococcus phage Ec-ZZ2	41170	34.596	0.00367	0.00189	0.00137	0.0008	0.00075	0.0008
	KT588072	Bacilli	Lactobacillales	Enterococcaceae	Enterococcus	faecium	Enterococcus faecium	Siphovirus	Unclassified	Unclassified	Enterococcus phage IME-EFm5	42265	35.509	0.00386	0.00206	0.00099	0.00067	0.00106	0.00067
	MZ666130	Bacilli	Lactobacillales	Enterococcaceae	Enterococcus	faecium	Enterococcus faecium	Siphovirus	Unclassified	Unclassified	Enterococcus phage Bp29	41014	34.988	0.00456	0.00177	0.00121	0.00057	0.00102	0.00057
	NC_024356	Bacilli	Lactobacillales	Enterococcaceae	Enterococcus	faecium	Enterococcus faecium	Siphovirus	Unclassified	Unclassified	Enterococcus phage IME-EFm1	42597	35.181	0.00378	0.00227	0.00115	0.00062	0.00115	0.00062
	NC_028826	Bacilli	Lactobacillales	Enterococcaceae	Enterococcus	faecium	Enterococcus faecium	Siphovirus	Unclassified	Unclassified	Enterococcus phage IME-EFm5	42265	35.509	0.00386	0.00206	0.00099	0.00067	0.00106	0.00067
	NC_031260	Bacilli	Lactobacillales	Enterococcaceae	Enterococcus	faecium	Enterococcus faecium	Siphovirus	Unclassified	Efquatrovirus	Enterococcus phage Ec-ZZ2	41170	34.596	0.00367	0.00189	0.00137	0.0008	0.00075	0.0008
	OP018674	Bacilli	Lactobacillales	Enterococcaceae	Enterococcus	faecium	Enterococcus faecium 2111230062	Siphovirus	Unclassified	Unclassified	Enterococcus phage vB_Efm_LG62	42236	35.209	0.00336	0.00215	0.00116	0.00054	0.00125	0.00054
	OP534061	Bacilli	Lactobacillales	Enterococcaceae	Enterococcus	faecium	Enterococcus faecium 374iF1 (22)	Siphovirus	Unclassified	Unclassified	Enterococcus phage H1	138084	31.723	0.00189	0.00228	0.00056	0.0005	0.0007	0.0005
	OP745419	Bacilli	Lactobacillales	Enterococcaceae	Enterococcus	faecium	Enterococcus faecium 4995/20	Siphovirus	Unclassified	Unclassified	Enterococcus phage 4995_1	38995	35.425	0.00256	0.00294	0.00181	0.00106	0.00126	0.00106
	OP745420	Bacilli	Lactobacillales	Enterococcaceae	Enterococcus	faecium	Enterococcus faecium 4995/20	Siphovirus	Unclassified	Unclassified	Enterococcus phage 4995_2	36255	36.321	0.00226	0.00294	0.00142	0.00135	0.00099	0.00135
	OL799258	Bacilli	Lactobacillales	Enterococcaceae	Enterococcus	faecium	Enterococcus faecium E1071	Myovirus	Herelleviridae	Schiekvirus	Enterococcus phage phiSHEF13	151389	36.827	0.00409	0.00326	0.00191	0.00079	0.00049	0.00079
	OL799259	Bacilli	Lactobacillales	Enterococcaceae	Enterococcus	faecium	Enterococcus faecium E1071	Podovirus	Rountreeviridae	Minhovirus	Enterococcus phage phiSHEF14	19390	35.09	0.00299	0.00371	0.00186	0.00054	0.00041	0.00054
	OL799260	Bacilli	Lactobacillales	Enterococcaceae	Enterococcus	faecium	Enterococcus faecium E1071	Myovirus	Herelleviridae	Schiekvirus	Enterococcus phage phiSHEF16	151935	37.138	0.00412	0.00329	0.00201	0.00077	0.00064	0.00077
	OL963532	Bacilli	Lactobacillales	Lactobacillaceae	Lacticaseibacillus	casei	Lacticaseibacillus casei	Siphovirus	Unclassified	Unclassified	Lactobacillus phage ADMH1Phi3	1761	45.031	0.00569	0.00512	0.00228	0.00228	0.00228	0.00228
	OP807345	Bacilli	Lactobacillales	Lactobacillaceae	Lacticaseibacillus	casei	Lacticaseibacillus casei LMG 10768	Siphovirus	Unclassified	Coetzeevirus	Lacticaseibacillus phage R3.3	38073	45.746	0.00268	0.00384	0.00356	0.00273	0.00257	0.00273
	OP807346	Bacilli	Lactobacillales	Lactobacillaceae	Lacticaseibacillus	casei	Lacticaseibacillus casei LMG 23550	Siphovirus	Unclassified	Pleetrevirus	Lacticaseibacillus phage R9.1	43914	45.077	0.00326	0.0035	0.00306	0.00273	0.00241	0.00273
	OP676228	Bacilli	Lactobacillales	Lactobacillaceae	Lacticaseibacillus	casei	Lacticaseibacillus casei LMG 24099	Siphovirus	Unclassified	Sukhumvitvirus	Lacticaseibacillus phage C3.1	40498	44.434	0.00368	0.003	0.00305	0.00249	0.00225	0.00249
	OP807341	Bacilli	Lactobacillales	Lactobacillaceae	Lacticaseibacillus	casei	Lacticaseibacillus casei LMG 24102	Siphovirus	Unclassified	Sukhumvitvirus	Lacticaseibacillus phage C4.1	40496	44.432	0.00368	0.003	0.00306	0.00248	0.00225	0.00248
	OP807343	Bacilli	Lactobacillales	Lactobacillaceae	Lacticaseibacillus	paracasei	Lacticaseibacillus paracasei LMG 19719	Siphovirus	Unclassified	Unclassified	Lacticaseibacillus phage P7.1	41308	44.432	0.00346	0.00358	0.00298	0.00231	0.00208	0.00231
	OP807344	Bacilli	Lactobacillales	Lactobacillaceae	Lacticaseibacillus	rhamnosus	Lacticaseibacillus rhamnosus LMG 10768	Myovirus	Unclassified	Junavirus	Lacticaseibacillus phage R3.1	41371	44.609	0.00329	0.00348	0.00294	0.00283	0.00227	0.00283
	OP869846	Bacilli	Lactobacillales	Lactobacillaceae	Lacticaseibacillus	rhamnosus	Lacticaseibacillus rhamnosus LMG 19717	Myovirus	Unclassified	Junavirus	Lacticaseibacillus phage R18.1	41877	44.487	0.00365	0.00331	0.00281	0.00283	0.00239	0.00283
	OP869847	Bacilli	Lactobacillales	Lactobacillaceae	Lacticaseibacillus	rhamnosus	Lacticaseibacillus rhamnosus LMG 23277	Siphovirus	Unclassified	Unclassified	Lacticaseibacillus phage R23.1	14518	43.635	0.00379	0.00382	0.00238	0.00207	0.00193	0.00207
	OP869848	Bacilli	Lactobacillales	Lactobacillaceae	Lacticaseibacillus	rhamnosus	Lacticaseibacillus rhamnosus LMG 23277	Myovirus	Unclassified	Junavirus	Lacticaseibacillus phage R23.9	41598	45.182	0.00356	0.00351	0.00291	0.00326	0.00214	0.00326
	OP869849	Bacilli	Lactobacillales	Lactobacillaceae	Lacticaseibacillus	rhamnosus	Lacticaseibacillus rhamnosus LMG 23327	Siphovirus	Unclassified	Sukhumvitvirus	Lacticaseibacillus phage R24.1	40600	44.308	0.00365	0.00293	0.00282	0.00262	0.00239	0.00262
	OP869850	Bacilli	Lactobacillales	Lactobacillaceae	Lacticaseibacillus	rhamnosus	Lacticaseibacillus rhamnosus LMG 23327	Siphovirus	Unclassified	Pleetrevirus	Lacticaseibacillus phage R24.2	42770	44.702	0.00299	0.00364	0.00311	0.00268	0.00231	0.00268
	OP869845	Bacilli	Lactobacillales	Lactobacillaceae	Lacticaseibacillus	rhamnosus	Lacticaseibacillus rhamnosus LMG 25881	Siphovirus	Unclassified	Pleetrevirus	Lacticaseibacillus phage R10.1	37715	45.101	0.00249	0.00373	0.00324	0.00269	0.00231	0.00269
	OP869855	Bacilli	Lactobacillales	Lactobacillaceae	Lacticaseibacillus	rhamnosus	Lacticaseibacillus rhamnosus LMG 27305	Myovirus	Unclassified	Junavirus	Lacticaseibacillus phage R29.1	41353	44.623	0.00329	0.00347	0.00291	0.00285	0.00227	0.00285
	JX486087	Bacilli	Lactobacillales	Lactobacillaceae	Lactiplantibacillus	plantarum	Lactiplantibacillus plantarum ATCC 8014	Siphovirus	Unclassified	Coetzeevirus	Lactobacillus phage ATCC8014	38002	47.597	0.00576	0.00603	0.00533	0.00501	0.00337	0.00501
	NC_019916	Bacilli	Lactobacillales	Lactobacillaceae	Lactiplantibacillus	plantarum	Lactiplantibacillus plantarum ATCC 8014	Siphovirus	Unclassified	Coetzeevirus	Lactobacillus phage ATCC8014	38002	47.597	0.00576	0.00603	0.00533	0.00501	0.00337	0.00501
	ON117106	Bacilli	Lactobacillales	Lactobacillaceae	Lactiplantibacillus	plantarum	Lactiplantibacillus plantarum CNGBCC1800069	Podovirus	Unclassified	Douglaswolinvirus	Lactiplantibacillus phage Gut-P1	79928	36.95	0.00385	0.00338	0.00235	0.00145	0.00121	0.00145
	KJ564036	Bacilli	Lactobacillales	Lactobacillaceae	Lactobacillus	delbrueckii	Lactobacillus delbrueckii	Siphovirus	Unclassified	Cequinquevirus	Lactobacillus phage Ld25A	32799	41.663	0.00375	0.00415	0.00378	0.00204	0.00156	0.00204
	KJ564037	Bacilli	Lactobacillales	Lactobacillaceae	Lactobacillus	delbrueckii	Lactobacillus delbrueckii	Siphovirus	Unclassified	Cequinquevirus	Lactobacillus phage Ld17	32975	41.498	0.00403	0.00426	0.00376	0.002	0.00112	0.002
	KJ564038	Bacilli	Lactobacillales	Lactobacillaceae	Lactobacillus	delbrueckii	Lactobacillus delbrueckii	Siphovirus	Unclassified	Cequinquevirus	Lactobacillus phage Ld3	29616	41.646	0.00412	0.00426	0.00407	0.00221	0.00122	0.00221
	NC_025415	Bacilli	Lactobacillales	Lactobacillaceae	Lactobacillus	delbrueckii	Lactobacillus delbrueckii	Siphovirus	Unclassified	Cequinquevirus	Lactobacillus phage Ld25A	32799	41.663	0.00375	0.00415	0.00378	0.00204	0.00156	0.00204
	NC_025420	Bacilli	Lactobacillales	Lactobacillaceae	Lactobacillus	delbrueckii	Lactobacillus delbrueckii	Siphovirus	Unclassified	Cequinquevirus	Lactobacillus phage Ld17	32975	41.498	0.00403	0.00426	0.00376	0.002	0.00112	0.002
	NC_025421	Bacilli	Lactobacillales	Lactobacillaceae	Lactobacillus	delbrueckii	Lactobacillus delbrueckii	Siphovirus	Unclassified	Cequinquevirus	Lactobacillus phage Ld3	29616	41.646	0.00412	0.00426	0.00407	0.00221	0.00122	0.00221
	KF188410	Bacilli	Lactobacillales	Lactobacillaceae	Lactobacillus	delbrueckii	Lactobacillus delbrueckii ATCC 11842	Siphovirus	Unclassified	Cequinquevirus	Lactobacillus phage phiLdb	33996	41.952	0.00432	0.00444	0.00381	0.00222	0.00132	0.00222
	NC_022762	Bacilli	Lactobacillales	Lactobacillaceae	Lactobacillus	delbrueckii	Lactobacillus delbrueckii ATCC 11842	Siphovirus	Unclassified	Cequinquevirus	Lactobacillus phage phiLdb	33996	41.952	0.00432	0.00444	0.00381	0.00222	0.00132	0.00222
	EU340421	Bacilli	Lactobacillales	Lactobacillaceae	Lactobacillus	delbrueckii	Lactobacillus delbrueckii subsp. bulgaricus	Siphovirus	Unclassified	Cequinquevirus	Lactobacillus phage c5	31841	42.018	0.0044	0.00455	0.00404	0.00201	0.00154	0.00201
	NC_019449	Bacilli	Lactobacillales	Lactobacillaceae	Lactobacillus	delbrueckii	Lactobacillus delbrueckii subsp. bulgaricus	Siphovirus	Unclassified	Cequinquevirus	Lactobacillus phage c5	31841	42.018	0.0044	0.00455	0.00404	0.00201	0.00154	0.00201
	MG913376	Bacilli	Lactobacillales	Lactobacillaceae	Lactobacillus	delbrueckii	Lactobacillus delbrueckii subsp. bulgaricus 21:328	Siphovirus	Unclassified	Cequinquevirus	Lactobacillus phage PMBT4	31399	41.629	0.00446	0.00457	0.00393	0.00212	0.00147	0.00212
	EU409559	Bacilli	Lactobacillales	Lactobacillaceae	Lactobacillus	delbrueckii	Lactobacillus delbrueckii subsp. lactis	Siphovirus	Unclassified	Unclassified	Lactobacillus phage JCL1032	49433	44.246	0.00279	0.003	0.00318	0.00234	0.00186	0.00234
	KM514685	Bacilli	Lactobacillales	Lactobacillaceae	Lactobacillus	delbrueckii	Lactobacillus delbrueckii subsp. lactis	Podovirus	Unclassified	Lidleunavirus	Lactobacillus phage Ldl1	74806	37.763	0.00321	0.00315	0.00219	0.00101	0.00088	0.00101
	NC_019456	Bacilli	Lactobacillales	Lactobacillaceae	Lactobacillus	delbrueckii	Lactobacillus delbrueckii subsp. lactis	Siphovirus	Unclassified	Unclassified	Lactobacillus phage JCL1032	49433	44.246	0.00279	0.003	0.00318	0.00234	0.00186	0.00234
	NC_026609	Bacilli	Lactobacillales	Lactobacillaceae	Lactobacillus	delbrueckii	Lactobacillus delbrueckii subsp. lactis	Podovirus	Unclassified	Lidleunavirus	Lactobacillus phage Ldl1	74806	37.763	0.00321	0.00315	0.00219	0.00101	0.00088	0.00101
	EF455602	Bacilli	Lactobacillales	Lactobacillaceae	Lactobacillus	delbrueckii	Lactobacillus delbrueckii subsp. lactis strains LKT and ATCC 15808	Siphovirus	Unclassified	Unclassified	Lactobacillus phage LL-H	34659	47.817	0.00291	0.00374	0.00398	0.0033	0.00214	0.0033
	NC_009554	Bacilli	Lactobacillales	Lactobacillaceae	Lactobacillus	delbrueckii	Lactobacillus delbrueckii subsp. lactis strains LKT and ATCC 15808	Siphovirus	Unclassified	Unclassified	Lactobacillus phage LL-H	34659	47.817	0.00291	0.00374	0.00398	0.0033	0.00214	0.0033
	OQ627802	Bacilli	Lactobacillales	Lactobacillaceae	Lactobacillus	helveticus	Lactobacillus helveticus	Siphovirus	Unclassified	Unclassified	Lactobacillus phage CR28	39536	36.238	0.00195	0.00252	0.00168	0.00085	0.00106	0.00085
	OQ627803	Bacilli	Lactobacillales	Lactobacillaceae	Lactobacillus	helveticus	Lactobacillus helveticus	Siphovirus	Unclassified	Unclassified	Lactobacillus phage CR191	35411	37.449	0.00251	0.00239	0.00167	0.001	0.00124	0.001
	OQ627804	Bacilli	Lactobacillales	Lactobacillaceae	Lactobacillus	helveticus	Lactobacillus helveticus	Siphovirus	Unclassified	Unclassified	Lactobacillus phage CV244	39435	39.313	0.0032	0.00271	0.00237	0.0012	0.00134	0.0012
	OQ627805	Bacilli	Lactobacillales	Lactobacillaceae	Lactobacillus	helveticus	Lactobacillus helveticus	Siphovirus	Unclassified	Unclassified	Lactobacillus phage P185	39321	36.411	0.00203	0.00225	0.00156	0.00075	0.00099	0.00075
	OQ627806	Bacilli	Lactobacillales	Lactobacillaceae	Lactobacillus	helveticus	Lactobacillus helveticus	Siphovirus	Unclassified	Unclassified	Lactobacillus phage S16	31477	36.363	0.00197	0.00205	0.00168	0.00081	0.00105	0.00081
	OQ627807	Bacilli	Lactobacillales	Lactobacillaceae	Lactobacillus	helveticus	Lactobacillus helveticus	Siphovirus	Unclassified	Unclassified	Lactobacillus phage S193	36440	35.793	0.00209	0.00211	0.00161	0.00085	0.00096	0.00085
	OQ627808	Bacilli	Lactobacillales	Lactobacillaceae	Lactobacillus	helveticus	Lactobacillus helveticus	Siphovirus	Unclassified	Unclassified	Lactobacillus phage T280	35926	37.299	0.00237	0.00255	0.00152	0.00107	0.00142	0.00107
	EU871039	Bacilli	Lactobacillales	Lactobacillaceae	Lactobacillus	jensenii	Lactobacillus jensenii	Siphovirus	Unclassified	Unclassified	Lactobacillus phage Lv-1	38934	37.042	0.00267	0.00232	0.00125	0.00074	0.00062	0.00074
	NC_011801	Bacilli	Lactobacillales	Lactobacillaceae	Lactobacillus	jensenii	Lactobacillus jensenii	Siphovirus	Unclassified	Unclassified	Lactobacillus phage Lv-1	38934	37.042	0.00267	0.00232	0.00125	0.00074	0.00062	0.00074
	AF195902	Bacilli	Lactobacillales	Lactobacillaceae	Lactobacillus	johnsonii	Lactobacillus johnsonii	Siphovirus	Unclassified	Unclassified	Lactobacillus prophage Lj771	40881	36.401	0.00171	0.00274	0.00172	0.00075	0.00083	0.00075
	NC_005354	Bacilli	Lactobacillales	Lactobacillaceae	Lactobacillus	johnsonii	Lactobacillus johnsonii	Siphovirus	Unclassified	Unclassified	Lactobacillus prophage Lj928	38384	34.697	0.00182	0.00229	0.00107	0.00098	0.00078	0.00098
	NC_005355	Bacilli	Lactobacillales	Lactobacillaceae	Lactobacillus	johnsonii	Lactobacillus johnsonii	Siphovirus	Unclassified	Unclassified	Lactobacillus prophage Lj965	40190	35.141	0.00249	0.0023	0.00107	0.00082	0.0006	0.00082
	NC_010179	Bacilli	Lactobacillales	Lactobacillaceae	Lactobacillus	johnsonii	Lactobacillus johnsonii	Siphovirus	Unclassified	Unclassified	Lactobacillus prophage Lj771	40881	36.401	0.00171	0.00274	0.00172	0.00075	0.00083	0.00075
	EU438902	Bacilli	Lactobacillales	Streptococcaceae	Lactococcus	lactis	Lactococcus lactis	Podovirus	Salasmaviridae	Unclassified	Lactococcus phage asccphi28	18762	33.658	0.00304	0.00221	0.00261	0.00149	0.00112	0.00149
	NC_010363	Bacilli	Lactobacillales	Streptococcaceae	Lactococcus	lactis	Lactococcus lactis	Podovirus	Salasmaviridae	Unclassified	Lactococcus phage asccphi28	18762	33.658	0.00304	0.00221	0.00261	0.00149	0.00112	0.00149
	JQ740787	Bacilli	Lactobacillales	Streptococcaceae	Lactococcus	lactis	Lactococcus lactis	Siphovirus	Unclassified	Skunavirus	Lactococcus phage ASCC191	32414	34.112	0.00241	0.00272	0.00167	0.00083	0.00102	0.00083
	JQ740788	Bacilli	Lactobacillales	Streptococcaceae	Lactococcus	lactis	Lactococcus lactis	Siphovirus	Unclassified	Skunavirus	Lactococcus phage ASCC273	32582	34.528	0.00249	0.00292	0.0017	0.00094	0.00111	0.00094
	JQ740789	Bacilli	Lactobacillales	Streptococcaceae	Lactococcus	lactis	Lactococcus lactis	Siphovirus	Unclassified	Skunavirus	Lactococcus phage ASCC281	32023	34.766	0.00215	0.00278	0.00175	0.0008	0.00103	0.0008
	JQ740790	Bacilli	Lactobacillales	Streptococcaceae	Lactococcus	lactis	Lactococcus lactis	Siphovirus	Unclassified	Skunavirus	Lactococcus phage ASCC284	33178	34.659	0.00211	0.00265	0.00175	0.00077	0.00096	0.00077
	JQ740791	Bacilli	Lactobacillales	Streptococcaceae	Lactococcus	lactis	Lactococcus lactis	Siphovirus	Unclassified	Skunavirus	Lactococcus phage ASCC287	32581	34.523	0.00249	0.00292	0.00172	0.00094	0.00111	0.00094
	JQ740792	Bacilli	Lactobacillales	Streptococcaceae	Lactococcus	lactis	Lactococcus lactis	Siphovirus	Unclassified	Skunavirus	Lactococcus phage ASCC310	32546	34.754	0.00215	0.00266	0.00181	0.00074	0.00098	0.00074
	JQ740793	Bacilli	Lactobacillales	Streptococcaceae	Lactococcus	lactis	Lactococcus lactis	Siphovirus	Unclassified	Skunavirus	Lactococcus phage ASCC324	32277	34.517	0.00254	0.00293	0.00177	0.00088	0.00108	0.00088
	JQ740794	Bacilli	Lactobacillales	Streptococcaceae	Lactococcus	lactis	Lactococcus lactis	Siphovirus	Unclassified	Skunavirus	Lactococcus phage ASCC337	32275	34.528	0.00257	0.00293	0.00177	0.00088	0.00108	0.00088
	JQ740795	Bacilli	Lactobacillales	Streptococcaceae	Lactococcus	lactis	Lactococcus lactis	Siphovirus	Unclassified	Skunavirus	Lactococcus phage ASCC356	32545	34.73	0.00215	0.00266	0.00181	0.00074	0.00098	0.00074
	JQ740796	Bacilli	Lactobacillales	Streptococcaceae	Lactococcus	lactis	Lactococcus lactis	Siphovirus	Unclassified	Skunavirus	Lactococcus phage ASCC358	32052	34.769	0.00218	0.00278	0.00176	0.0008	0.001	0.0008
	JQ740797	Bacilli	Lactobacillales	Streptococcaceae	Lactococcus	lactis	Lactococcus lactis	Siphovirus	Unclassified	Skunavirus	Lactococcus phage ASCC365	32048	34.779	0.00215	0.00278	0.00176	0.0008	0.001	0.0008
	JQ740798	Bacilli	Lactobacillales	Streptococcaceae	Lactococcus	lactis	Lactococcus lactis	Siphovirus	Unclassified	Skunavirus	Lactococcus phage ASCC368	32276	34.524	0.00254	0.00293	0.00177	0.00088	0.00108	0.00088
	JQ740799	Bacilli	Lactobacillales	Streptococcaceae	Lactococcus	lactis	Lactococcus lactis	Siphovirus	Unclassified	Skunavirus	Lactococcus phage ASCC395	32239	34.499	0.00245	0.0029	0.0018	0.00087	0.00109	0.00087
	JQ740800	Bacilli	Lactobacillales	Streptococcaceae	Lactococcus	lactis	Lactococcus lactis	Siphovirus	Unclassified	Skunavirus	Lactococcus phage ASCC397	32241	34.496	0.00245	0.0029	0.0018	0.00087	0.00109	0.00087
	JQ740801	Bacilli	Lactobacillales	Streptococcaceae	Lactococcus	lactis	Lactococcus lactis	Siphovirus	Unclassified	Skunavirus	Lactococcus phage ASCC406	32180	34.484	0.00249	0.00287	0.0018	0.00087	0.00109	0.00087
	JQ740802	Bacilli	Lactobacillales	Streptococcaceae	Lactococcus	lactis	Lactococcus lactis	Siphovirus	Unclassified	Skunavirus	Lactococcus phage ASCC454	32583	34.527	0.00249	0.00292	0.00172	0.00094	0.0011	0.00094
	JQ740803	Bacilli	Lactobacillales	Streptococcaceae	Lactococcus	lactis	Lactococcus lactis	Siphovirus	Unclassified	Skunavirus	Lactococcus phage ASCC460	32242	34.461	0.00248	0.00288	0.00183	0.00085	0.00109	0.00085
	JQ740804	Bacilli	Lactobacillales	Streptococcaceae	Lactococcus	lactis	Lactococcus lactis	Siphovirus	Unclassified	Skunavirus	Lactococcus phage ASCC465	31772	34.644	0.0022	0.00286	0.00178	0.0008	0.00104	0.0008
	JQ740805	Bacilli	Lactobacillales	Streptococcaceae	Lactococcus	lactis	Lactococcus lactis	Siphovirus	Unclassified	Skunavirus	Lactococcus phage ASCC473	31772	34.644	0.0022	0.00286	0.00178	0.0008	0.00104	0.0008
	JQ740806	Bacilli	Lactobacillales	Streptococcaceae	Lactococcus	lactis	Lactococcus lactis	Siphovirus	Unclassified	Skunavirus	Lactococcus phage ASCC476	32242	34.452	0.00245	0.00287	0.00181	0.00085	0.00109	0.00085
	JQ740807	Bacilli	Lactobacillales	Streptococcaceae	Lactococcus	lactis	Lactococcus lactis	Siphovirus	Unclassified	Skunavirus	Lactococcus phage ASCC489	30876	34.856	0.00233	0.00285	0.00177	0.00087	0.00097	0.00087
	JQ740808	Bacilli	Lactobacillales	Streptococcaceae	Lactococcus	lactis	Lactococcus lactis	Siphovirus	Unclassified	Skunavirus	Lactococcus phage ASCC497	31774	34.635	0.0022	0.00286	0.00178	0.0008	0.00104	0.0008
	JQ740809	Bacilli	Lactobacillales	Streptococcaceae	Lactococcus	lactis	Lactococcus lactis	Siphovirus	Unclassified	Skunavirus	Lactococcus phage ASCC502	32275	34.541	0.0026	0.00294	0.00177	0.00093	0.00108	0.00093
	JQ740810	Bacilli	Lactobacillales	Streptococcaceae	Lactococcus	lactis	Lactococcus lactis	Siphovirus	Unclassified	Skunavirus	Lactococcus phage ASCC506	32249	34.482	0.00248	0.0029	0.00183	0.00085	0.00109	0.00085
	JQ740811	Bacilli	Lactobacillales	Streptococcaceae	Lactococcus	lactis	Lactococcus lactis	Siphovirus	Unclassified	Skunavirus	Lactococcus phage ASCC527	32345	34.546	0.00257	0.00295	0.00176	0.00093	0.00108	0.00093
	JQ740812	Bacilli	Lactobacillales	Streptococcaceae	Lactococcus	lactis	Lactococcus lactis	Siphovirus	Unclassified	Skunavirus	Lactococcus phage ASCC531	31773	34.646	0.0022	0.00285	0.00178	0.0008	0.00104	0.0008
	JQ740813	Bacilli	Lactobacillales	Streptococcaceae	Lactococcus	lactis	Lactococcus lactis	Siphovirus	Unclassified	Skunavirus	Lactococcus phage ASCC532	32384	34.687	0.00219	0.00259	0.00187	0.00076	0.00093	0.00076
	JQ740814	Bacilli	Lactobacillales	Streptococcaceae	Lactococcus	lactis	Lactococcus lactis	Siphovirus	Unclassified	Skunavirus	Lactococcus phage ASCC544	32275	34.538	0.00257	0.00294	0.00177	0.00091	0.00108	0.00091
	JX567312	Bacilli	Lactobacillales	Streptococcaceae	Lactococcus	lactis	Lactococcus lactis	Siphovirus	Unclassified	Vedamuthuvirus	Lactococcus phage BM13	30910	35.988	0.00181	0.00259	0.00168	0.00133	0.00081	0.00133
	KF676640	Bacilli	Lactobacillales	Streptococcaceae	Lactococcus	lactis	Lactococcus lactis	Siphovirus	Unclassified	Skunavirus	Lactococcus phage SK1833	28452	34.511	0.00228	0.0025	0.00178	0.0009	0.00091	0.0009
	KJ489010	Bacilli	Lactobacillales	Streptococcaceae	Lactococcus	lactis	Lactococcus lactis	Siphovirus	Unclassified	Nevevirus	Lactococcus phage P078	54452	33.516	0.00259	0.00233	0.00087	0.00052	0.00062	0.00052
	KJ489011	Bacilli	Lactobacillales	Streptococcaceae	Lactococcus	lactis	Lactococcus lactis	Siphovirus	Unclassified	Nevevirus	Lactococcus phage P092	53513	33.528	0.00264	0.00235	0.00088	0.00055	0.00071	0.00055
	KJ489012	Bacilli	Lactobacillales	Streptococcaceae	Lactococcus	lactis	Lactococcus lactis	Siphovirus	Unclassified	Nevevirus	Lactococcus phage P118	54173	33.495	0.00264	0.00241	0.00089	0.00053	0.00061	0.00053
	KJ489013	Bacilli	Lactobacillales	Streptococcaceae	Lactococcus	lactis	Lactococcus lactis	Siphovirus	Unclassified	Nevevirus	Lactococcus phage P162	55584	33.333	0.00254	0.00226	0.00086	0.00058	0.00045	0.00058
	KM677185	Bacilli	Lactobacillales	Streptococcaceae	Lactococcus	lactis	Lactococcus lactis	Siphovirus	Unclassified	Audreyjarvisvirus	Lactococcus phage WRP3	130008	32.36	0.00245	0.00244	0.00094	0.00038	0.00032	0.00038
	KP793101	Bacilli	Lactobacillales	Streptococcaceae	Lactococcus	lactis	Lactococcus lactis	Siphovirus	Unclassified	Skunavirus	Lactococcus phage 936 group phage Phi4	28764	35.141	0.00271	0.0028	0.00193	0.00094	0.00097	0.00094
	KP793102	Bacilli	Lactobacillales	Streptococcaceae	Lactococcus	lactis	Lactococcus lactis	Siphovirus	Unclassified	Skunavirus	Lactococcus phage 936 group phage PhiA.16	28349	35.246	0.00296	0.00288	0.00189	0.00106	0.00106	0.00106
	KP793103	Bacilli	Lactobacillales	Streptococcaceae	Lactococcus	lactis	Lactococcus lactis	Siphovirus	Unclassified	Skunavirus	Lactococcus phage 936 group phage Phi19	28437	35.25	0.00278	0.00276	0.00186	0.00095	0.00095	0.00095
	KP793104	Bacilli	Lactobacillales	Streptococcaceae	Lactococcus	lactis	Lactococcus lactis	Siphovirus	Unclassified	Skunavirus	Lactococcus phage 936 group phage PhiB1127	28785	35.459	0.00261	0.00281	0.00198	0.00108	0.00097	0.00108
	KP793105	Bacilli	Lactobacillales	Streptococcaceae	Lactococcus	lactis	Lactococcus lactis	Siphovirus	Unclassified	Skunavirus	Lactococcus phage 936 group phage Phi19.3	28811	34.792	0.00233	0.00272	0.0021	0.00102	0.00097	0.00102
	KP793106	Bacilli	Lactobacillales	Streptococcaceae	Lactococcus	lactis	Lactococcus lactis	Siphovirus	Unclassified	Skunavirus	Lactococcus phage 936 group phage PhiA1127	28873	35.171	0.00291	0.00279	0.00189	0.00097	0.00097	0.00097
	KP793107	Bacilli	Lactobacillales	Streptococcaceae	Lactococcus	lactis	Lactococcus lactis	Siphovirus	Unclassified	Skunavirus	Lactococcus phage 936 group phage PhiD.18	28833	35.31	0.00236	0.00258	0.00196	0.00111	0.00087	0.00111
	KP793108	Bacilli	Lactobacillales	Streptococcaceae	Lactococcus	lactis	Lactococcus lactis	Siphovirus	Unclassified	Skunavirus	Lactococcus phage 936 group phage Phi5.12	29026	34.745	0.00248	0.00288	0.00172	0.00091	0.00086	0.00091
	KP793109	Bacilli	Lactobacillales	Streptococcaceae	Lactococcus	lactis	Lactococcus lactis	Siphovirus	Unclassified	Skunavirus	Lactococcus phage 936 group phage PhiC0139	29032	35.364	0.00251	0.00277	0.00198	0.00098	0.00107	0.00098
	KP793110	Bacilli	Lactobacillales	Streptococcaceae	Lactococcus	lactis	Lactococcus lactis	Siphovirus	Unclassified	Skunavirus	Lactococcus phage 936 group phage Phi43	29416	35.073	0.00221	0.00255	0.00185	0.00114	0.00102	0.00114
	KP793111	Bacilli	Lactobacillales	Streptococcaceae	Lactococcus	lactis	Lactococcus lactis	Siphovirus	Unclassified	Skunavirus	Lactococcus phage 936 group phage Phi19.2	29984	34.735	0.00237	0.00279	0.00205	0.00098	0.00093	0.00098
	KP793112	Bacilli	Lactobacillales	Streptococcaceae	Lactococcus	lactis	Lactococcus lactis	Siphovirus	Unclassified	Skunavirus	Lactococcus phage 936 group phage Phi129	30178	35.032	0.00235	0.00242	0.00181	0.00106	0.0007	0.00106
	KP793113	Bacilli	Lactobacillales	Streptococcaceae	Lactococcus	lactis	Lactococcus lactis	Siphovirus	Unclassified	Skunavirus	Lactococcus phage 936 group phage PhiF.17	30389	34.713	0.00227	0.00265	0.00201	0.00104	0.00089	0.00104
	KP793114	Bacilli	Lactobacillales	Streptococcaceae	Lactococcus	lactis	Lactococcus lactis	Siphovirus	Unclassified	Skunavirus	Lactococcus phage 936 group phage Phi17	30463	34.8	0.0021	0.00305	0.00176	0.00085	0.00092	0.00085
	KP793115	Bacilli	Lactobacillales	Streptococcaceae	Lactococcus	lactis	Lactococcus lactis	Siphovirus	Unclassified	Skunavirus	Lactococcus phage 936 group phage Phi114	30532	34.682	0.00249	0.00267	0.00201	0.0009	0.00088	0.0009
	KP793116	Bacilli	Lactobacillales	Streptococcaceae	Lactococcus	lactis	Lactococcus lactis	Siphovirus	Unclassified	Skunavirus	Lactococcus phage 936 group phage Phi13.16	30577	34.67	0.00232	0.00286	0.00204	0.001	0.00092	0.001
	KP793117	Bacilli	Lactobacillales	Streptococcaceae	Lactococcus	lactis	Lactococcus lactis	Siphovirus	Unclassified	Skunavirus	Lactococcus phage 936 group phage PhiG	30594	34.618	0.00226	0.00262	0.00199	0.00111	0.00101	0.00111
	KP793118	Bacilli	Lactobacillales	Streptococcaceae	Lactococcus	lactis	Lactococcus lactis	Siphovirus	Unclassified	Skunavirus	Lactococcus phage 936 group phage PhiF0139	30811	34.669	0.00224	0.00276	0.00206	0.00099	0.00091	0.00099
	KP793119	Bacilli	Lactobacillales	Streptococcaceae	Lactococcus	lactis	Lactococcus lactis	Siphovirus	Unclassified	Skunavirus	Lactococcus phage 936 group phage Phi10.5	31805	34.84	0.0022	0.00307	0.00179	0.00108	0.00085	0.00108
	KP793120	Bacilli	Lactobacillales	Streptococcaceae	Lactococcus	lactis	Lactococcus lactis	Siphovirus	Unclassified	Skunavirus	Lactococcus phage 936 group phage PhiL.18	30882	35.007	0.00223	0.00316	0.00178	0.00086	0.00084	0.00086
	KP793121	Bacilli	Lactobacillales	Streptococcaceae	Lactococcus	lactis	Lactococcus lactis	Siphovirus	Unclassified	Skunavirus	Lactococcus phage 936 group phage Phi109	31033	34.921	0.00219	0.00296	0.00168	0.00079	0.00097	0.00079
	KP793122	Bacilli	Lactobacillales	Streptococcaceae	Lactococcus	lactis	Lactococcus lactis	Siphovirus	Unclassified	Skunavirus	Lactococcus phage 936 group phage PhiL.6	31181	34.55	0.00244	0.0029	0.00183	0.0008	0.0008	0.0008
	KP793123	Bacilli	Lactobacillales	Streptococcaceae	Lactococcus	lactis	Lactococcus lactis	Siphovirus	Unclassified	Skunavirus	Lactococcus phage 936 group phage Phi4.2	31375	34.489	0.00255	0.00247	0.00198	0.00075	0.00099	0.00075
	KP793124	Bacilli	Lactobacillales	Streptococcaceae	Lactococcus	lactis	Lactococcus lactis	Siphovirus	Unclassified	Skunavirus	Lactococcus phage 936 group phage Phi44	31379	34.622	0.00242	0.00268	0.00204	0.00092	0.00086	0.00092
	KP793125	Bacilli	Lactobacillales	Streptococcaceae	Lactococcus	lactis	Lactococcus lactis	Siphovirus	Unclassified	Skunavirus	Lactococcus phage 936 group phage Phi91127	31495	34.821	0.00222	0.00303	0.00173	0.00076	0.00092	0.00076
	KP793126	Bacilli	Lactobacillales	Streptococcaceae	Lactococcus	lactis	Lactococcus lactis	Siphovirus	Unclassified	Skunavirus	Lactococcus phage 936 group phage PhiM.5	31498	34.824	0.00222	0.00305	0.00173	0.00076	0.00092	0.00076
	KP793127	Bacilli	Lactobacillales	Streptococcaceae	Lactococcus	lactis	Lactococcus lactis	Siphovirus	Unclassified	Skunavirus	Lactococcus phage 936 group phage Phi40	31631	34.874	0.00215	0.00302	0.0018	0.00084	0.00092	0.00084
	KP793128	Bacilli	Lactobacillales	Streptococcaceae	Lactococcus	lactis	Lactococcus lactis	Siphovirus	Unclassified	Skunavirus	Lactococcus phage 936 group phage PhiM.16	31869	34.956	0.00226	0.003	0.00174	0.0008	0.00094	0.0008
	KP793129	Bacilli	Lactobacillales	Streptococcaceae	Lactococcus	lactis	Lactococcus lactis	Siphovirus	Unclassified	Skunavirus	Lactococcus phage 936 group phage PhiJF1	31901	34.579	0.00213	0.00273	0.00201	0.00113	0.00113	0.00113
	KP793130	Bacilli	Lactobacillales	Streptococcaceae	Lactococcus	lactis	Lactococcus lactis	Siphovirus	Unclassified	Skunavirus	Lactococcus phage 936 group phage Phi155	32150	34.936	0.00233	0.00282	0.00176	0.00079	0.00093	0.00079
	KP793131	Bacilli	Lactobacillales	Streptococcaceae	Lactococcus	lactis	Lactococcus lactis	Siphovirus	Unclassified	Skunavirus	Lactococcus phage 936 group phage PhiE1127	32270	34.62	0.00223	0.0028	0.00177	0.00082	0.00084	0.00082
	KP793132	Bacilli	Lactobacillales	Streptococcaceae	Lactococcus	lactis	Lactococcus lactis	Siphovirus	Unclassified	Skunavirus	Lactococcus phage 936 group phage PhiM1127	32682	34.79	0.0022	0.00304	0.00171	0.00084	0.00095	0.00084
	KP793133	Bacilli	Lactobacillales	Streptococcaceae	Lactococcus	lactis	Lactococcus lactis	Siphovirus	Unclassified	Skunavirus	Lactococcus phage 936 group phage PhiLj	28983	35.138	0.00283	0.00283	0.00181	0.00095	0.00107	0.00095
	KP793134	Bacilli	Lactobacillales	Streptococcaceae	Lactococcus	lactis	Lactococcus lactis	Siphovirus	Unclassified	Skunavirus	Lactococcus phage 936 group phage PhiS0139	30116	35.197	0.00249	0.00267	0.00206	0.0008	0.00086	0.0008
	KP793135	Bacilli	Lactobacillales	Streptococcaceae	Lactococcus	lactis	Lactococcus lactis	Siphovirus	Unclassified	Skunavirus	Lactococcus phage 936 group phage Phi.16	31561	34.834	0.00212	0.00304	0.00176	0.00084	0.00092	0.00084
	KX160204	Bacilli	Lactobacillales	Streptococcaceae	Lactococcus	lactis	Lactococcus lactis	Siphovirus	Unclassified	Unclassified	Lactococcus phage 38502	34067	35.392	0.00182	0.00241	0.0017	0.00107	0.00117	0.00107
	KX160205	Bacilli	Lactobacillales	Streptococcaceae	Lactococcus	lactis	Lactococcus lactis	Siphovirus	Unclassified	Unclassified	Lactococcus phage 49801	35800	35.869	0.00182	0.00286	0.00173	0.00138	0.00117	0.00138
	KX160206	Bacilli	Lactobacillales	Streptococcaceae	Lactococcus	lactis	Lactococcus lactis	Siphovirus	Unclassified	Vedamuthuvirus	Lactococcus phage 50902	30745	36.045	0.00189	0.00229	0.00169	0.00132	0.00094	0.00132
	KX160207	Bacilli	Lactobacillales	Streptococcaceae	Lactococcus	lactis	Lactococcus lactis	Siphovirus	Unclassified	Unclassified	Lactococcus phage 53801	36378	36.264	0.00184	0.0026	0.00172	0.00126	0.00099	0.00126
	KX160208	Bacilli	Lactobacillales	Streptococcaceae	Lactococcus	lactis	Lactococcus lactis	Siphovirus	Unclassified	Unclassified	Lactococcus phage 53802	36445	35.967	0.00244	0.0024	0.00182	0.00119	0.00091	0.00119
	KX160209	Bacilli	Lactobacillales	Streptococcaceae	Lactococcus	lactis	Lactococcus lactis	Siphovirus	Unclassified	Vedamuthuvirus	Lactococcus phage 58502	30238	36.203	0.00192	0.0026	0.00179	0.00144	0.00103	0.00144
	KX160210	Bacilli	Lactobacillales	Streptococcaceae	Lactococcus	lactis	Lactococcus lactis	Siphovirus	Unclassified	Vedamuthuvirus	Lactococcus phage 62502	30616	36.089	0.00193	0.00243	0.00172	0.00139	0.00095	0.00139
	KX160211	Bacilli	Lactobacillales	Streptococcaceae	Lactococcus	lactis	Lactococcus lactis	Siphovirus	Unclassified	Vedamuthuvirus	Lactococcus phage 62503	30556	36.32	0.00183	0.00249	0.00173	0.00149	0.00105	0.00149
	KX160212	Bacilli	Lactobacillales	Streptococcaceae	Lactococcus	lactis	Lactococcus lactis	Siphovirus	Unclassified	Unclassified	Lactococcus phage 98101	34635	35.868	0.00182	0.00273	0.00169	0.00133	0.00124	0.00133
	KX160213	Bacilli	Lactobacillales	Streptococcaceae	Lactococcus	lactis	Lactococcus lactis	Siphovirus	Unclassified	Unclassified	Lactococcus phage 98102	34421	35.807	0.00195	0.00269	0.00173	0.00128	0.00125	0.00128
	KX160214	Bacilli	Lactobacillales	Streptococcaceae	Lactococcus	lactis	Lactococcus lactis	Siphovirus	Unclassified	Unclassified	Lactococcus phage 98103	35904	35.754	0.00189	0.00269	0.00162	0.00125	0.00123	0.00125
	KX160215	Bacilli	Lactobacillales	Streptococcaceae	Lactococcus	lactis	Lactococcus lactis	Siphovirus	Unclassified	Unclassified	Lactococcus phage 98104	34989	36.117	0.00194	0.00282	0.00177	0.00129	0.00126	0.00129
	KX160216	Bacilli	Lactobacillales	Streptococcaceae	Lactococcus	lactis	Lactococcus lactis	Siphovirus	Unclassified	Unclassified	Lactococcus phage 98202	35636	36.143	0.00199	0.00274	0.00175	0.00114	0.00135	0.00114
	KX160217	Bacilli	Lactobacillales	Streptococcaceae	Lactococcus	lactis	Lactococcus lactis	Siphovirus	Unclassified	Unclassified	Lactococcus phage 98203	35867	36.315	0.0022	0.0028	0.0018	0.00131	0.00109	0.00131
	KX160218	Bacilli	Lactobacillales	Streptococcaceae	Lactococcus	lactis	Lactococcus lactis	Siphovirus	Unclassified	Unclassified	Lactococcus phage 98204	38334	36.576	0.00227	0.00263	0.00189	0.00134	0.00097	0.00134
	KX160219	Bacilli	Lactobacillales	Streptococcaceae	Lactococcus	lactis	Lactococcus lactis	Siphovirus	Unclassified	Unclassified	Lactococcus phage C41431	31446	35.769	0.00191	0.00235	0.00172	0.00121	0.00111	0.00121
	KX160220	Bacilli	Lactobacillales	Streptococcaceae	Lactococcus	lactis	Lactococcus lactis	Siphovirus	Unclassified	Unclassified	Lactococcus phage Dub35A	35188	35.381	0.00188	0.00227	0.00161	0.00115	0.00085	0.00115
	KX379664	Bacilli	Lactobacillales	Streptococcaceae	Lactococcus	lactis	Lactococcus lactis	Siphovirus	Unclassified	Skunavirus	Lactococcus phage 10W18	32393	34.949	0.00225	0.00306	0.00182	0.00111	0.00093	0.00111
	KX379665	Bacilli	Lactobacillales	Streptococcaceae	Lactococcus	lactis	Lactococcus lactis	Siphovirus	Unclassified	Skunavirus	Lactococcus phage i0139	29513	35.1	0.00234	0.00247	0.00197	0.00115	0.00098	0.00115
	KX379666	Bacilli	Lactobacillales	Streptococcaceae	Lactococcus	lactis	Lactococcus lactis	Siphovirus	Unclassified	Skunavirus	Lactococcus phage 3R16S	30446	34.98	0.00217	0.00302	0.00179	0.00108	0.00092	0.00108
	KX379667	Bacilli	Lactobacillales	Streptococcaceae	Lactococcus	lactis	Lactococcus lactis	Siphovirus	Unclassified	Skunavirus	Lactococcus phage 4R15L	30782	34.432	0.00263	0.00247	0.00195	0.00071	0.00091	0.00071
	KX379668	Bacilli	Lactobacillales	Streptococcaceae	Lactococcus	lactis	Lactococcus lactis	Siphovirus	Unclassified	Skunavirus	Lactococcus phage 4R16L2	30913	34.574	0.00259	0.0026	0.00186	0.00071	0.00094	0.00071
	KX379669	Bacilli	Lactobacillales	Streptococcaceae	Lactococcus	lactis	Lactococcus lactis	Siphovirus	Unclassified	Skunavirus	Lactococcus phage 10W22S	30934	34.939	0.00213	0.00306	0.00178	0.00107	0.00091	0.00107
	KX379670	Bacilli	Lactobacillales	Streptococcaceae	Lactococcus	lactis	Lactococcus lactis	Siphovirus	Unclassified	Skunavirus	Lactococcus phage 19W07F	30890	34.681	0.0023	0.00277	0.00212	0.00094	0.00084	0.00094
	KX379671	Bacilli	Lactobacillales	Streptococcaceae	Lactococcus	lactis	Lactococcus lactis	Siphovirus	Unclassified	Skunavirus	Lactococcus phage 13W11L	29952	34.709	0.0024	0.00275	0.00205	0.00104	0.00097	0.00104
	KX379672	Bacilli	Lactobacillales	Streptococcaceae	Lactococcus	lactis	Lactococcus lactis	Siphovirus	Unclassified	Skunavirus	Lactococcus phage 16W12L	32782	34.766	0.00238	0.00291	0.00185	0.00079	0.00079	0.00079
	KX379673	Bacilli	Lactobacillales	Streptococcaceae	Lactococcus	lactis	Lactococcus lactis	Siphovirus	Unclassified	Skunavirus	Lactococcus phage MW18L	33013	34.814	0.00236	0.00292	0.00183	0.0008	0.00079	0.0008
	KY554760	Bacilli	Lactobacillales	Streptococcaceae	Lactococcus	lactis	Lactococcus lactis	Siphovirus	Unclassified	Skunavirus	Lactococcus phage R3.4	27704	35.381	0.00242	0.00294	0.00197	0.00121	0.00112	0.00121
	KY554761	Bacilli	Lactobacillales	Streptococcaceae	Lactococcus	lactis	Lactococcus lactis	Siphovirus	Unclassified	Skunavirus	Lactococcus phage R31	27203	35.378	0.00243	0.00298	0.00197	0.00123	0.0011	0.00123
	KY554762	Bacilli	Lactobacillales	Streptococcaceae	Lactococcus	lactis	Lactococcus lactis	Siphovirus	Unclassified	Teubervirus	Lactococcus phage LW31	60551	34.292	0.00276	0.00321	0.001	0.00023	2e-05	0.00023
	KY554763	Bacilli	Lactobacillales	Streptococcaceae	Lactococcus	lactis	Lactococcus lactis	Siphovirus	Unclassified	Teubervirus	Lactococcus phage LW32	60161	34.341	0.00279	0.00318	0.00101	0.00025	2e-05	0.00025
	KY554764	Bacilli	Lactobacillales	Streptococcaceae	Lactococcus	lactis	Lactococcus lactis	Siphovirus	Unclassified	Teubervirus	Lactococcus phage LW33	59899	34.376	0.00282	0.00319	0.00103	0.00023	2e-05	0.00023
	KY554765	Bacilli	Lactobacillales	Streptococcaceae	Lactococcus	lactis	Lactococcus lactis	Siphovirus	Unclassified	Teubervirus	Lactococcus phage LW4	60217	34.334	0.00281	0.00319	0.001	0.00023	2e-05	0.00023
	KY554766	Bacilli	Lactobacillales	Streptococcaceae	Lactococcus	lactis	Lactococcus lactis	Siphovirus	Unclassified	Teubervirus	Lactococcus phage AM6	62054	34.246	0.003	0.00296	0.00103	0.00029	2e-05	0.00029
	KY554767	Bacilli	Lactobacillales	Streptococcaceae	Lactococcus	lactis	Lactococcus lactis	Siphovirus	Unclassified	Teubervirus	Lactococcus phage AM7	62252	34.237	0.003	0.00296	0.00104	0.00028	2e-05	0.00028
	KY554768	Bacilli	Lactobacillales	Streptococcaceae	Lactococcus	lactis	Lactococcus lactis	Siphovirus	Unclassified	Audreyjarvisvirus	Lactococcus phage AM1	125658	32.551	0.00244	0.00238	0.00107	0.00039	0.00025	0.00039
	KY554769	Bacilli	Lactobacillales	Streptococcaceae	Lactococcus	lactis	Lactococcus lactis	Siphovirus	Unclassified	Audreyjarvisvirus	Lactococcus phage AM2	125656	32.532	0.00243	0.00238	0.00107	0.00039	0.00025	0.00039
	KY554770	Bacilli	Lactobacillales	Streptococcaceae	Lactococcus	lactis	Lactococcus lactis	Siphovirus	Unclassified	Audreyjarvisvirus	Lactococcus phage AM3	126032	32.499	0.00242	0.00238	0.00107	0.00039	0.00025	0.00039
	KY554771	Bacilli	Lactobacillales	Streptococcaceae	Lactococcus	lactis	Lactococcus lactis	Siphovirus	Unclassified	Audreyjarvisvirus	Lactococcus phage AM4	132949	32.508	0.00258	0.00254	0.00099	0.0004	0.00025	0.0004
	KY554772	Bacilli	Lactobacillales	Streptococcaceae	Lactococcus	lactis	Lactococcus lactis	Siphovirus	Unclassified	Audreyjarvisvirus	Lactococcus phage AM5	128178	32.552	0.00253	0.00259	0.00101	0.0004	0.00023	0.0004
	KY554773	Bacilli	Lactobacillales	Streptococcaceae	Lactococcus	lactis	Lactococcus lactis	Siphovirus	Unclassified	Audreyjarvisvirus	Lactococcus phage AM8	126177	32.546	0.00244	0.00236	0.00107	0.0004	0.00025	0.0004
	KY554774	Bacilli	Lactobacillales	Streptococcaceae	Lactococcus	lactis	Lactococcus lactis	Siphovirus	Unclassified	Audreyjarvisvirus	Lactococcus phage AM9	125294	32.536	0.00243	0.00237	0.00107	0.00039	0.00025	0.00039
	KY554775	Bacilli	Lactobacillales	Streptococcaceae	Lactococcus	lactis	Lactococcus lactis	Siphovirus	Unclassified	Audreyjarvisvirus	Lactococcus phage AM11	126161	32.546	0.00244	0.00236	0.00107	0.0004	0.00025	0.0004
	KY554776	Bacilli	Lactobacillales	Streptococcaceae	Lactococcus	lactis	Lactococcus lactis	Siphovirus	Unclassified	Audreyjarvisvirus	Lactococcus phage AM12	125842	32.556	0.00243	0.00238	0.00107	0.00039	0.00025	0.00039
	KY554777	Bacilli	Lactobacillales	Streptococcaceae	Lactococcus	lactis	Lactococcus lactis	Siphovirus	Unclassified	Audreyjarvisvirus	Lactococcus phage LW81	128179	32.57	0.00235	0.00263	0.00106	0.00036	0.00033	0.00036
	MF443119	Bacilli	Lactobacillales	Streptococcaceae	Lactococcus	lactis	Lactococcus lactis	Siphovirus	Unclassified	Ceduovirus	Lactococcus phage 62402	21980	35.983	0.00355	0.00278	0.00243	0.00107	0.00018	0.00107
	MF443120	Bacilli	Lactobacillales	Streptococcaceae	Lactococcus	lactis	Lactococcus lactis	Siphovirus	Unclassified	Ceduovirus	Lactococcus phage 62403	21704	35.851	0.00373	0.00293	0.00233	0.00081	9e-05	0.00081
	MF443121	Bacilli	Lactobacillales	Streptococcaceae	Lactococcus	lactis	Lactococcus lactis	Siphovirus	Unclassified	Ceduovirus	Lactococcus phage 37203	22029	35.921	0.00331	0.00302	0.00254	0.001	0.00027	0.001
	MF443122	Bacilli	Lactobacillales	Streptococcaceae	Lactococcus	lactis	Lactococcus lactis	Siphovirus	Unclassified	Ceduovirus	Lactococcus phage 74001	21879	35.916	0.00311	0.00299	0.0024	0.00103	0.0005	0.00103
	MF443123	Bacilli	Lactobacillales	Streptococcaceae	Lactococcus	lactis	Lactococcus lactis	Siphovirus	Unclassified	Ceduovirus	Lactococcus phage 62606	22185	36.407	0.00311	0.00284	0.00268	0.00115	0.00086	0.00115
	MF443124	Bacilli	Lactobacillales	Streptococcaceae	Lactococcus	lactis	Lactococcus lactis	Siphovirus	Unclassified	Ceduovirus	Lactococcus phage 50504	21562	35.92	0.00306	0.00283	0.00267	0.0007	0.00032	0.0007
	MF443125	Bacilli	Lactobacillales	Streptococcaceae	Lactococcus	lactis	Lactococcus lactis	Siphovirus	Unclassified	Ceduovirus	Lactococcus phage 50102	22242	36.022	0.00306	0.00283	0.0027	0.00099	0.00036	0.00099
	MF443126	Bacilli	Lactobacillales	Streptococcaceae	Lactococcus	lactis	Lactococcus lactis	Siphovirus	Unclassified	Ceduovirus	Lactococcus phage 05802	22434	35.727	0.00325	0.00279	0.00216	0.00082	0.00027	0.00082
	MF448554	Bacilli	Lactobacillales	Streptococcaceae	Lactococcus	lactis	Lactococcus lactis	Siphovirus	Unclassified	Skunavirus	Lactococcus phage 05601	32895	34.084	0.00231	0.00263	0.00172	0.00081	0.00088	0.00081
	MF448555	Bacilli	Lactobacillales	Streptococcaceae	Lactococcus	lactis	Lactococcus lactis	Siphovirus	Unclassified	Skunavirus	Lactococcus phage 16802	28721	35.239	0.00247	0.00279	0.00205	0.00094	0.00125	0.00094
	MF448556	Bacilli	Lactobacillales	Streptococcaceae	Lactococcus	lactis	Lactococcus lactis	Siphovirus	Unclassified	Skunavirus	Lactococcus phage 30804	30401	34.193	0.0023	0.00247	0.00183	0.00072	0.00092	0.00072
	MF448557	Bacilli	Lactobacillales	Streptococcaceae	Lactococcus	lactis	Lactococcus lactis	Siphovirus	Unclassified	Skunavirus	Lactococcus phage 37201	30989	34.79	0.00239	0.00253	0.00219	0.00084	0.00097	0.00084
	MF448558	Bacilli	Lactobacillales	Streptococcaceae	Lactococcus	lactis	Lactococcus lactis	Siphovirus	Unclassified	Skunavirus	Lactococcus phage 38503	27948	34.414	0.00243	0.00261	0.0019	0.00082	0.001	0.00082
	MF448559	Bacilli	Lactobacillales	Streptococcaceae	Lactococcus	lactis	Lactococcus lactis	Siphovirus	Unclassified	Skunavirus	Lactococcus phage 38507	32458	33.56	0.00231	0.00239	0.00162	0.00077	0.00099	0.00077
	MF448560	Bacilli	Lactobacillales	Streptococcaceae	Lactococcus	lactis	Lactococcus lactis	Siphovirus	Unclassified	Skunavirus	Lactococcus phage 51701	32529	34.357	0.00246	0.00252	0.00184	0.00098	0.00083	0.00098
	MF448561	Bacilli	Lactobacillales	Streptococcaceae	Lactococcus	lactis	Lactococcus lactis	Siphovirus	Unclassified	Skunavirus	Lactococcus phage 56003	30926	34.524	0.00226	0.00272	0.00189	0.00081	0.00087	0.00081
	MF448562	Bacilli	Lactobacillales	Streptococcaceae	Lactococcus	lactis	Lactococcus lactis	Siphovirus	Unclassified	Skunavirus	Lactococcus phage 56301	32555	33.958	0.00215	0.00243	0.00178	0.00084	0.0008	0.00084
	MF448563	Bacilli	Lactobacillales	Streptococcaceae	Lactococcus	lactis	Lactococcus lactis	Siphovirus	Unclassified	Skunavirus	Lactococcus phage 57001	31819	34.3	0.00245	0.00253	0.00189	0.00075	0.00079	0.00075
	MF448564	Bacilli	Lactobacillales	Streptococcaceae	Lactococcus	lactis	Lactococcus lactis	Siphovirus	Unclassified	Skunavirus	Lactococcus phage 62601	30852	34.62	0.0022	0.00269	0.00204	0.00089	0.00065	0.00089
	MF448565	Bacilli	Lactobacillales	Streptococcaceae	Lactococcus	lactis	Lactococcus lactis	Siphovirus	Unclassified	Skunavirus	Lactococcus phage 62605	31014	34.562	0.00235	0.0025	0.00187	0.00098	0.00084	0.00098
	MF448566	Bacilli	Lactobacillales	Streptococcaceae	Lactococcus	lactis	Lactococcus lactis	Siphovirus	Unclassified	Skunavirus	Lactococcus phage 63302	31883	34.774	0.00223	0.00292	0.00188	0.00104	0.00104	0.00104
	MF448567	Bacilli	Lactobacillales	Streptococcaceae	Lactococcus	lactis	Lactococcus lactis	Siphovirus	Unclassified	Skunavirus	Lactococcus phage 66901	28917	34.71	0.0028	0.00266	0.00183	0.001	0.0008	0.001
	MF448568	Bacilli	Lactobacillales	Streptococcaceae	Lactococcus	lactis	Lactococcus lactis	Siphovirus	Unclassified	Skunavirus	Lactococcus phage 79201	31123	34.932	0.00247	0.00292	0.00172	0.00092	0.00093	0.00092
	MF448569	Bacilli	Lactobacillales	Streptococcaceae	Lactococcus	lactis	Lactococcus lactis	Siphovirus	Unclassified	Skunavirus	Lactococcus phage 88605	31508	34.467	0.00235	0.00252	0.00183	0.00102	0.00067	0.00102
	MF448570	Bacilli	Lactobacillales	Streptococcaceae	Lactococcus	lactis	Lactococcus lactis	Siphovirus	Unclassified	Skunavirus	Lactococcus phage 96401	29306	35.16	0.0027	0.00239	0.00179	0.00111	0.00126	0.00111
	MF448571	Bacilli	Lactobacillales	Streptococcaceae	Lactococcus	lactis	Lactococcus lactis	Siphovirus	Unclassified	Skunavirus	Lactococcus phage 96403	26874	34.476	0.00264	0.00255	0.00177	0.00074	0.00067	0.00074
	MF448572	Bacilli	Lactobacillales	Streptococcaceae	Lactococcus	lactis	Lactococcus lactis	Siphovirus	Unclassified	Skunavirus	Lactococcus phage 96603	30690	34.904	0.0027	0.00272	0.00189	0.00088	0.00095	0.00088
	MH779521	Bacilli	Lactobacillales	Streptococcaceae	Lactococcus	lactis	Lactococcus lactis	Siphovirus	Unclassified	Ceduovirus	Lactococcus phage vB_Llc_bIBB94p4	21834	36.077	0.00284	0.00305	0.00247	0.00092	0.00101	0.00092
	MH779522	Bacilli	Lactobacillales	Streptococcaceae	Lactococcus	lactis	Lactococcus lactis	Siphovirus	Unclassified	Ceduovirus	Lactococcus phage vB_Llc_bIBBA3	21906	36.159	0.00333	0.00258	0.0024	0.00098	0.00064	0.00098
	MH779524	Bacilli	Lactobacillales	Streptococcaceae	Lactococcus	lactis	Lactococcus lactis	Siphovirus	Unclassified	Ceduovirus	Lactococcus phage vB_Llc_bIBBD4	21907	35.998	0.0031	0.00251	0.00249	0.00091	0.00046	0.00091
	MH779525	Bacilli	Lactobacillales	Streptococcaceae	Lactococcus	lactis	Lactococcus lactis	Siphovirus	Unclassified	Ceduovirus	Lactococcus phage vB_Llc_bIBBE1	21749	36.043	0.00349	0.00308	0.00251	0.00071	0.00037	0.00071
	MH779527	Bacilli	Lactobacillales	Streptococcaceae	Lactococcus	lactis	Lactococcus lactis	Siphovirus	Unclassified	Ceduovirus	Lactococcus phage vB_Llc_bIBBp6/4	22220	35.482	0.00315	0.00288	0.00241	0.00108	9e-05	0.00108
	MK301437	Bacilli	Lactobacillales	Streptococcaceae	Lactococcus	lactis	Lactococcus lactis	Siphovirus	Unclassified	Skunavirus	Lactococcus phage 1W08F	30633	34.887	0.00245	0.00281	0.00167	0.00095	0.00098	0.00095
	MK301438	Bacilli	Lactobacillales	Streptococcaceae	Lactococcus	lactis	Lactococcus lactis	Siphovirus	Unclassified	Skunavirus	Lactococcus phage 8V08	32312	35.071	0.00223	0.00285	0.00186	0.00079	0.00074	0.00079
	MK301439	Bacilli	Lactobacillales	Streptococcaceae	Lactococcus	lactis	Lactococcus lactis	Siphovirus	Unclassified	Skunavirus	Lactococcus phage AV09	28732	35.299	0.00285	0.00282	0.00186	0.00099	0.00108	0.00099
	MK301440	Bacilli	Lactobacillales	Streptococcaceae	Lactococcus	lactis	Lactococcus lactis	Siphovirus	Unclassified	Skunavirus	Lactococcus phage MV10L	31374	34.876	0.00242	0.00287	0.00179	0.00083	0.0007	0.00083
	MK301441	Bacilli	Lactobacillales	Streptococcaceae	Lactococcus	lactis	Lactococcus lactis	Siphovirus	Unclassified	Skunavirus	Lactococcus phage MV16	32855	35.039	0.00219	0.00285	0.00186	0.00078	0.00073	0.00078
	MK301442	Bacilli	Lactobacillales	Streptococcaceae	Lactococcus	lactis	Lactococcus lactis	Siphovirus	Unclassified	Ceduovirus	Lactococcus phage 20R03M	21750	35.959	0.00294	0.00308	0.00269	0.00064	0.00037	0.00064
	MK301443	Bacilli	Lactobacillales	Streptococcaceae	Lactococcus	lactis	Lactococcus lactis	Siphovirus	Unclassified	Ceduovirus	Lactococcus phage CW09	21677	35.941	0.00295	0.00309	0.00268	0.00065	0.00037	0.00065
	MN528768	Bacilli	Lactobacillales	Streptococcaceae	Lactococcus	lactis	Lactococcus lactis	Siphovirus	Unclassified	Teubervirus	Lactococcus phage P596	57909	34.364	0.003	0.00294	0.00095	0.00024	2e-05	0.00024
	MN552143	Bacilli	Lactobacillales	Streptococcaceae	Lactococcus	lactis	Lactococcus lactis	Siphovirus	Unclassified	Fremauxvirus	Lactococcus phage P1046	54289	34.105	0.0021	0.00232	0.00068	0.00042	0.00063	0.00042
	MN552144	Bacilli	Lactobacillales	Streptococcaceae	Lactococcus	lactis	Lactococcus lactis	Siphovirus	Unclassified	Vedamuthuvirus	Lactococcus phage P1045	31050	36.135	0.002	0.00266	0.00177	0.00142	0.00103	0.00142
	MN552145	Bacilli	Lactobacillales	Streptococcaceae	Lactococcus	lactis	Lactococcus lactis	Siphovirus	Unclassified	Audreyjarvisvirus	Lactococcus phage P1048	123023	32.967	0.00238	0.00261	0.00105	0.00041	0.00021	0.00041
	MN552148	Bacilli	Lactobacillales	Streptococcaceae	Lactococcus	lactis	Lactococcus lactis	Siphovirus	Unclassified	Skunavirus	Lactococcus phage P1532	29075	35.384	0.00237	0.00273	0.00177	0.00126	0.00079	0.00126
	MN552149	Bacilli	Lactobacillales	Streptococcaceae	Lactococcus	lactis	Lactococcus lactis	Siphovirus	Unclassified	Skunavirus	Lactococcus phage P656	28396	35.075	0.00275	0.00252	0.00176	0.00086	0.00088	0.00086
	MN552150	Bacilli	Lactobacillales	Streptococcaceae	Lactococcus	lactis	Lactococcus lactis	Siphovirus	Unclassified	Skunavirus	Lactococcus phage P4565	32697	34.236	0.00236	0.00249	0.00208	0.00084	0.00076	0.00084
	MN689503	Bacilli	Lactobacillales	Streptococcaceae	Lactococcus	lactis	Lactococcus lactis	Siphovirus	Unclassified	Ceduovirus	Lactococcus phage 5171F	21078	36.218	0.00285	0.00271	0.00271	0.00107	0.00071	0.00107
	MN689504	Bacilli	Lactobacillales	Streptococcaceae	Lactococcus	lactis	Lactococcus lactis	Siphovirus	Unclassified	Ceduovirus	Lactococcus phage 5205F	21214	36.306	0.00273	0.00283	0.00266	0.00106	0.0008	0.00106
	MN689505	Bacilli	Lactobacillales	Streptococcaceae	Lactococcus	lactis	Lactococcus lactis	Siphovirus	Unclassified	Ceduovirus	Lactococcus phage CHPC1020	22410	35.573	0.00317	0.00286	0.0023	0.0008	0.00027	0.0008
	MN689506	Bacilli	Lactobacillales	Streptococcaceae	Lactococcus	lactis	Lactococcus lactis	Siphovirus	Unclassified	Ceduovirus	Lactococcus phage CHPC1161	21344	36.174	0.00276	0.00239	0.00241	0.00098	0.00089	0.00098
	MN689507	Bacilli	Lactobacillales	Streptococcaceae	Lactococcus	lactis	Lactococcus lactis	Siphovirus	Unclassified	Ceduovirus	Lactococcus phage CHPC116	21869	35.731	0.00297	0.00288	0.00249	0.00087	0.00032	0.00087
	MN689508	Bacilli	Lactobacillales	Streptococcaceae	Lactococcus	lactis	Lactococcus lactis	Siphovirus	Unclassified	Ceduovirus	Lactococcus phage CHPC1170	21746	35.616	0.00336	0.00274	0.00232	0.0009	0.00041	0.0009
	MN689509	Bacilli	Lactobacillales	Streptococcaceae	Lactococcus	lactis	Lactococcus lactis	Siphovirus	Unclassified	Unclassified	Lactococcus phage CHPC1175	36339	35.326	0.00168	0.0022	0.00147	0.00116	0.00077	0.00116
	MN689510	Bacilli	Lactobacillales	Streptococcaceae	Lactococcus	lactis	Lactococcus lactis	Siphovirus	Unclassified	Ceduovirus	Lactococcus phage CHPC1182	20751	35.96	0.00308	0.00282	0.00253	0.00082	0.00053	0.00082
	MN689511	Bacilli	Lactobacillales	Streptococcaceae	Lactococcus	lactis	Lactococcus lactis	Siphovirus	Unclassified	Ceduovirus	Lactococcus phage CHPC1183	20030	36.216	0.003	0.00265	0.0025	0.00117	0.00085	0.00117
	MN689512	Bacilli	Lactobacillales	Streptococcaceae	Lactococcus	lactis	Lactococcus lactis	Siphovirus	Unclassified	Ceduovirus	Lactococcus phage CHPC122	22109	35.474	0.00312	0.00314	0.00197	0.0009	0.00014	0.0009
	MN689513	Bacilli	Lactobacillales	Streptococcaceae	Lactococcus	lactis	Lactococcus lactis	Siphovirus	Unclassified	Ceduovirus	Lactococcus phage CHPC1242	21144	35.873	0.00308	0.00277	0.00246	0.0009	0.00014	0.0009
	MN689514	Bacilli	Lactobacillales	Streptococcaceae	Lactococcus	lactis	Lactococcus lactis	Siphovirus	Unclassified	Skunavirus	Lactococcus phage CHPC129	30832	34.561	0.00227	0.00251	0.00195	0.00101	0.00088	0.00101
	MN689515	Bacilli	Lactobacillales	Streptococcaceae	Lactococcus	lactis	Lactococcus lactis	Siphovirus	Unclassified	Ceduovirus	Lactococcus phage CHPC134	21987	36.144	0.00296	0.00268	0.00255	0.00125	0.00059	0.00125
	MN689516	Bacilli	Lactobacillales	Streptococcaceae	Lactococcus	lactis	Lactococcus lactis	Siphovirus	Unclassified	Unclassified	Lactococcus phage CHPC148	33553	34.897	0.00179	0.0023	0.00143	0.00119	0.00066	0.00119
	MN689517	Bacilli	Lactobacillales	Streptococcaceae	Lactococcus	lactis	Lactococcus lactis	Siphovirus	Unclassified	Skunavirus	Lactococcus phage CHPC361	30162	34.451	0.00262	0.00252	0.00181	0.00094	0.00093	0.00094
	MN689518	Bacilli	Lactobacillales	Streptococcaceae	Lactococcus	lactis	Lactococcus lactis	Siphovirus	Unclassified	Skunavirus	Lactococcus phage CHPC362	27642	35.428	0.00242	0.00251	0.00197	0.00119	0.0009	0.00119
	MN689519	Bacilli	Lactobacillales	Streptococcaceae	Lactococcus	lactis	Lactococcus lactis	Siphovirus	Unclassified	Skunavirus	Lactococcus phage CHPC52	29652	34.149	0.00256	0.00239	0.00192	0.00093	0.00098	0.00093
	MN689520	Bacilli	Lactobacillales	Streptococcaceae	Lactococcus	lactis	Lactococcus lactis	Siphovirus	Unclassified	Skunavirus	Lactococcus phage CHPC781	29218	34.475	0.00246	0.00255	0.00204	0.00092	0.00089	0.00092
	MN689521	Bacilli	Lactobacillales	Streptococcaceae	Lactococcus	lactis	Lactococcus lactis	Siphovirus	Unclassified	Unclassified	Lactococcus phage CHPC836	36482	34.74	0.00137	0.00228	0.00156	0.00103	0.00082	0.00103
	MN689522	Bacilli	Lactobacillales	Streptococcaceae	Lactococcus	lactis	Lactococcus lactis	Siphovirus	Unclassified	Skunavirus	Lactococcus phage CHPC958	32653	34.478	0.00227	0.00228	0.00181	0.001	0.00086	0.001
	MN689523	Bacilli	Lactobacillales	Streptococcaceae	Lactococcus	lactis	Lactococcus lactis	Siphovirus	Unclassified	Skunavirus	Lactococcus phage CHPC959	29340	34.315	0.00286	0.00252	0.0017	0.0008	0.00078	0.0008
	MN689524	Bacilli	Lactobacillales	Streptococcaceae	Lactococcus	lactis	Lactococcus lactis	Siphovirus	Unclassified	Skunavirus	Lactococcus phage CHPC964	29925	34.399	0.00237	0.00257	0.00214	0.00075	0.0009	0.00075
	MN689525	Bacilli	Lactobacillales	Streptococcaceae	Lactococcus	lactis	Lactococcus lactis	Siphovirus	Unclassified	Skunavirus	Lactococcus phage CHPC965	25327	34.876	0.00292	0.00235	0.00199	0.00087	0.00115	0.00087
	MN689526	Bacilli	Lactobacillales	Streptococcaceae	Lactococcus	lactis	Lactococcus lactis	Siphovirus	Unclassified	Ceduovirus	Lactococcus phage CHPC966	21749	36.264	0.00318	0.00244	0.00263	0.00095	0.00088	0.00095
	MN689527	Bacilli	Lactobacillales	Streptococcaceae	Lactococcus	lactis	Lactococcus lactis	Siphovirus	Unclassified	Ceduovirus	Lactococcus phage CHPC967	22405	35.729	0.00339	0.00299	0.00201	0.001	0.00031	0.001
	MN689528	Bacilli	Lactobacillales	Streptococcaceae	Lactococcus	lactis	Lactococcus lactis	Siphovirus	Unclassified	Ceduovirus	Lactococcus phage CHPC972	23281	35.51	0.00279	0.00324	0.00232	0.00082	0.00034	0.00082
	MN689529	Bacilli	Lactobacillales	Streptococcaceae	Lactococcus	lactis	Lactococcus lactis	Siphovirus	Unclassified	Ceduovirus	Lactococcus phage CHPC973	22306	35.937	0.00291	0.00287	0.00267	0.00103	0.00036	0.00103
	MN689530	Bacilli	Lactobacillales	Streptococcaceae	Lactococcus	lactis	Lactococcus lactis	Siphovirus	Unclassified	Unclassified	Lactococcus phage CHPC974	33796	35.016	0.00127	0.00227	0.00157	0.00111	0.00074	0.00111
	MN689531	Bacilli	Lactobacillales	Streptococcaceae	Lactococcus	lactis	Lactococcus lactis	Siphovirus	Unclassified	Ceduovirus	Lactococcus phage PC_B1	22099	36.092	0.00294	0.00262	0.00258	0.00097	0.00063	0.00097
	MN689532	Bacilli	Lactobacillales	Streptococcaceae	Lactococcus	lactis	Lactococcus lactis	Siphovirus	Unclassified	Ceduovirus	Lactococcus phage PC_B3	21987	36.117	0.00291	0.00268	0.00255	0.00127	0.00059	0.00127
	MN689533	Bacilli	Lactobacillales	Streptococcaceae	Lactococcus	lactis	Lactococcus lactis	Siphovirus	Unclassified	Ceduovirus	Lactococcus phage PC_S1	21629	36.104	0.00287	0.00268	0.00257	0.00125	0.0006	0.00125
	MW791312	Bacilli	Lactobacillales	Streptococcaceae	Lactococcus	lactis	Lactococcus lactis	Siphovirus	Unclassified	Questintvirus	Lactococcus phage Nocturne116	25554	37.986	0.00157	0.0019	0.00219	0.0009	0.00035	0.0009
	MZ955869	Bacilli	Lactobacillales	Streptococcaceae	Lactococcus	lactis	Lactococcus lactis	Siphovirus	Unclassified	Ceduovirus	Lactococcus phage BIM BV-114	21499	35.904	0.0033	0.003	0.0023	0.00091	0.00014	0.00091
	NC_001835	Bacilli	Lactobacillales	Streptococcaceae	Lactococcus	lactis	Lactococcus lactis	Siphovirus	Unclassified	Skunavirus	Lactococcus phage SK1	28451	34.512	0.00228	0.0025	0.00178	0.0009	0.00091	0.0009
	NC_002703	Bacilli	Lactobacillales	Streptococcaceae	Lactococcus	lactis	Lactococcus lactis	Siphovirus	Unclassified	Unclassified	Lactococcus phage Tuc2009	38347	36.222	0.00143	0.00258	0.00184	0.00133	0.00123	0.00133
	NC_002747	Bacilli	Lactobacillales	Streptococcaceae	Lactococcus	lactis	Lactococcus lactis	Siphovirus	Unclassified	Unclassified	Lactococcus phage TP901-1	37667	35.378	0.00159	0.00234	0.00149	0.00108	0.00109	0.00108
	NC_002796	Bacilli	Lactobacillales	Streptococcaceae	Lactococcus	lactis	Lactococcus lactis	Siphovirus	Unclassified	Sandinevirus	Lactococcus phage BK5-T	40003	34.975	0.0015	0.00204	0.00165	0.00084	0.00063	0.00084
	NC_004066	Bacilli	Lactobacillales	Streptococcaceae	Lactococcus	lactis	Lactococcus lactis	Siphovirus	Unclassified	Unclassified	Lactococcus phage ul36	36798	35.836	0.00155	0.00257	0.00158	0.00124	0.00122	0.00124
	NC_008364	Bacilli	Lactobacillales	Streptococcaceae	Lactococcus	lactis	Lactococcus lactis	Siphovirus	Unclassified	Questintvirus	Lactococcus phage Q54	26537	37.099	0.0029	0.00298	0.0029	0.00222	0.00215	0.00222
	NC_008370	Bacilli	Lactobacillales	Streptococcaceae	Lactococcus	lactis	Lactococcus lactis	Siphovirus	Unclassified	Skunavirus	Lactococcus phage 712	30510	33.884	0.00236	0.00218	0.00177	0.00087	0.00056	0.00087
	NC_008371	Bacilli	Lactobacillales	Streptococcaceae	Lactococcus	lactis	Lactococcus lactis	Siphovirus	Unclassified	Skunavirus	Lactococcus virus jj50	27453	34.943	0.00251	0.00251	0.00182	0.00093	0.00077	0.00093
	NC_009817	Bacilli	Lactobacillales	Streptococcaceae	Lactococcus	lactis	Lactococcus lactis	Podovirus	Unclassified	Chopinvirus	Lactococcus phage KSY1	79232	35.111	0.00204	0.00198	0.00059	0.00029	0.00011	0.00029
	NC_010576	Bacilli	Lactobacillales	Streptococcaceae	Lactococcus	lactis	Lactococcus lactis	Siphovirus	Unclassified	Fremauxvirus	Lactococcus phage 1706	55597	33.689	0.00216	0.00213	0.00067	0.00041	0.00067	0.00041
	NC_012663	Bacilli	Lactobacillales	Streptococcaceae	Lactococcus	lactis	Lactococcus lactis	Siphovirus	Unclassified	Teubervirus	Lactococcus phage P087	60074	34.384	0.0029	0.00297	0.00097	0.00027	0	0.00027
	NC_017688	Bacilli	Lactobacillales	Streptococcaceae	Lactococcus	lactis	Lactococcus lactis	Siphovirus	Unclassified	Skunavirus	Lactococcus phage ASCC191	32414	34.112	0.00241	0.00272	0.00167	0.00083	0.00102	0.00083
	NC_017695	Bacilli	Lactobacillales	Streptococcaceae	Lactococcus	lactis	Lactococcus lactis	Siphovirus	Unclassified	Skunavirus	Lactococcus phage ASCC273	32582	34.528	0.00249	0.00292	0.0017	0.00094	0.00111	0.00094
	NC_017696	Bacilli	Lactobacillales	Streptococcaceae	Lactococcus	lactis	Lactococcus lactis	Siphovirus	Unclassified	Skunavirus	Lactococcus phage ASCC532	32384	34.687	0.00219	0.00259	0.00187	0.00076	0.00093	0.00076
	NC_017698	Bacilli	Lactobacillales	Streptococcaceae	Lactococcus	lactis	Lactococcus lactis	Siphovirus	Unclassified	Skunavirus	Lactococcus phage ASCC465	31772	34.644	0.0022	0.00286	0.00178	0.0008	0.00104	0.0008
	NC_017702	Bacilli	Lactobacillales	Streptococcaceae	Lactococcus	lactis	Lactococcus lactis	Siphovirus	Unclassified	Skunavirus	Lactococcus phage ASCC281	32023	34.766	0.00215	0.00278	0.00175	0.0008	0.00103	0.0008
	NC_021861	Bacilli	Lactobacillales	Streptococcaceae	Lactococcus	lactis	Lactococcus lactis	Siphovirus	Unclassified	Vedamuthuvirus	Lactococcus phage BM13	30910	35.988	0.00181	0.00259	0.00168	0.00133	0.00081	0.00133
	NC_024203	Bacilli	Lactobacillales	Streptococcaceae	Lactococcus	lactis	Lactococcus lactis	Siphovirus	Unclassified	Nevevirus	Lactococcus phage P092	53513	33.528	0.00264	0.00235	0.00088	0.00055	0.00071	0.00055
	NC_024208	Bacilli	Lactobacillales	Streptococcaceae	Lactococcus	lactis	Lactococcus lactis	Siphovirus	Unclassified	Nevevirus	Lactococcus phage P118	54173	33.495	0.00264	0.00241	0.00089	0.00053	0.00061	0.00053
	NC_024214	Bacilli	Lactobacillales	Streptococcaceae	Lactococcus	lactis	Lactococcus lactis	Siphovirus	Unclassified	Nevevirus	Lactococcus phage P162	55584	33.333	0.00254	0.00226	0.00086	0.00058	0.00045	0.00058
	NC_024215	Bacilli	Lactobacillales	Streptococcaceae	Lactococcus	lactis	Lactococcus lactis	Siphovirus	Unclassified	Nevevirus	Lactococcus phage P078	54452	33.516	0.00259	0.00233	0.00087	0.00052	0.00062	0.00052
	NC_027341	Bacilli	Lactobacillales	Streptococcaceae	Lactococcus	lactis	Lactococcus lactis	Siphovirus	Unclassified	Audreyjarvisvirus	Lactococcus phage WRP3	130008	32.36	0.00245	0.00244	0.00094	0.00038	0.00032	0.00038
	NC_049354	Bacilli	Lactobacillales	Streptococcaceae	Lactococcus	lactis	Lactococcus lactis	Siphovirus	Unclassified	Skunavirus	Lactococcus phage 936 group phage PhiA.16	28349	35.246	0.00296	0.00288	0.00189	0.00106	0.00106	0.00106
	NC_049355	Bacilli	Lactobacillales	Streptococcaceae	Lactococcus	lactis	Lactococcus lactis	Siphovirus	Unclassified	Skunavirus	Lactococcus phage 936 group phage PhiB1127	28785	35.459	0.00261	0.00281	0.00198	0.00108	0.00097	0.00108
	NC_049356	Bacilli	Lactobacillales	Streptococcaceae	Lactococcus	lactis	Lactococcus lactis	Siphovirus	Unclassified	Skunavirus	Lactococcus phage 936 group phage Phi19.3	28811	34.792	0.00233	0.00272	0.0021	0.00102	0.00097	0.00102
	NC_049357	Bacilli	Lactobacillales	Streptococcaceae	Lactococcus	lactis	Lactococcus lactis	Siphovirus	Unclassified	Skunavirus	Lactococcus phage 936 group phage Phi5.12	29026	34.745	0.00248	0.00288	0.00172	0.00091	0.00086	0.00091
	NC_049358	Bacilli	Lactobacillales	Streptococcaceae	Lactococcus	lactis	Lactococcus lactis	Siphovirus	Unclassified	Skunavirus	Lactococcus phage 936 group phage PhiF0139	30811	34.669	0.00224	0.00276	0.00206	0.00099	0.00091	0.00099
	NC_049359	Bacilli	Lactobacillales	Streptococcaceae	Lactococcus	lactis	Lactococcus lactis	Siphovirus	Unclassified	Skunavirus	Lactococcus phage 936 group phage PhiL.18	30882	35.007	0.00223	0.00316	0.00178	0.00086	0.00084	0.00086
	NC_049360	Bacilli	Lactobacillales	Streptococcaceae	Lactococcus	lactis	Lactococcus lactis	Siphovirus	Unclassified	Skunavirus	Lactococcus phage 936 group phage Phi109	31033	34.921	0.00219	0.00296	0.00168	0.00079	0.00097	0.00079
	NC_049361	Bacilli	Lactobacillales	Streptococcaceae	Lactococcus	lactis	Lactococcus lactis	Siphovirus	Unclassified	Skunavirus	Lactococcus phage 936 group phage PhiL.6	31181	34.55	0.00244	0.0029	0.00183	0.0008	0.0008	0.0008
	NC_049362	Bacilli	Lactobacillales	Streptococcaceae	Lactococcus	lactis	Lactococcus lactis	Siphovirus	Unclassified	Skunavirus	Lactococcus phage 936 group phage Phi4.2	31375	34.489	0.00255	0.00247	0.00198	0.00075	0.00099	0.00075
	NC_049363	Bacilli	Lactobacillales	Streptococcaceae	Lactococcus	lactis	Lactococcus lactis	Siphovirus	Unclassified	Skunavirus	Lactococcus phage 936 group phage Phi44	31379	34.622	0.00242	0.00268	0.00204	0.00092	0.00086	0.00092
	NC_049364	Bacilli	Lactobacillales	Streptococcaceae	Lactococcus	lactis	Lactococcus lactis	Siphovirus	Unclassified	Skunavirus	Lactococcus phage 936 group phage Phi91127	31495	34.821	0.00222	0.00303	0.00173	0.00076	0.00092	0.00076
	NC_049365	Bacilli	Lactobacillales	Streptococcaceae	Lactococcus	lactis	Lactococcus lactis	Siphovirus	Unclassified	Skunavirus	Lactococcus phage 936 group phage PhiJF1	31901	34.579	0.00213	0.00273	0.00201	0.00113	0.00113	0.00113
	NC_049366	Bacilli	Lactobacillales	Streptococcaceae	Lactococcus	lactis	Lactococcus lactis	Siphovirus	Unclassified	Skunavirus	Lactococcus phage 936 group phage Phi155	32150	34.936	0.00233	0.00282	0.00176	0.00079	0.00093	0.00079
	NC_049367	Bacilli	Lactobacillales	Streptococcaceae	Lactococcus	lactis	Lactococcus lactis	Siphovirus	Unclassified	Skunavirus	Lactococcus phage 936 group phage PhiE1127	32270	34.62	0.00223	0.0028	0.00177	0.00082	0.00084	0.00082
	NC_049368	Bacilli	Lactobacillales	Streptococcaceae	Lactococcus	lactis	Lactococcus lactis	Siphovirus	Unclassified	Skunavirus	Lactococcus phage 936 group phage PhiM1127	32682	34.79	0.0022	0.00304	0.00171	0.00084	0.00095	0.00084
	NC_049369	Bacilli	Lactobacillales	Streptococcaceae	Lactococcus	lactis	Lactococcus lactis	Siphovirus	Unclassified	Skunavirus	Lactococcus phage 936 group phage PhiLj	28983	35.138	0.00283	0.00283	0.00181	0.00095	0.00107	0.00095
	NC_049370	Bacilli	Lactobacillales	Streptococcaceae	Lactococcus	lactis	Lactococcus lactis	Siphovirus	Unclassified	Skunavirus	Lactococcus phage 936 group phage PhiS0139	30116	35.197	0.00249	0.00267	0.00206	0.0008	0.00086	0.0008
	NC_049374	Bacilli	Lactobacillales	Streptococcaceae	Lactococcus	lactis	Lactococcus lactis	Siphovirus	Unclassified	Skunavirus	Lactococcus phage 10W18	32393	34.949	0.00225	0.00306	0.00182	0.00111	0.00093	0.00111
	NC_049375	Bacilli	Lactobacillales	Streptococcaceae	Lactococcus	lactis	Lactococcus lactis	Siphovirus	Unclassified	Skunavirus	Lactococcus phage i0139	29513	35.1	0.00234	0.00247	0.00197	0.00115	0.00098	0.00115
	NC_049376	Bacilli	Lactobacillales	Streptococcaceae	Lactococcus	lactis	Lactococcus lactis	Siphovirus	Unclassified	Skunavirus	Lactococcus phage 3R16S	30446	34.98	0.00217	0.00302	0.00179	0.00108	0.00092	0.00108
	NC_049377	Bacilli	Lactobacillales	Streptococcaceae	Lactococcus	lactis	Lactococcus lactis	Siphovirus	Unclassified	Skunavirus	Lactococcus phage 13W11L	29952	34.709	0.0024	0.00275	0.00205	0.00104	0.00097	0.00104
	NC_049381	Bacilli	Lactobacillales	Streptococcaceae	Lactococcus	lactis	Lactococcus lactis	Siphovirus	Unclassified	Skunavirus	Lactococcus phage R31	27203	35.378	0.00243	0.00298	0.00197	0.00123	0.0011	0.00123
	NC_049397	Bacilli	Lactobacillales	Streptococcaceae	Lactococcus	lactis	Lactococcus lactis	Siphovirus	Unclassified	Skunavirus	Lactococcus phage 05601	32895	34.084	0.00231	0.00263	0.00172	0.00081	0.00088	0.00081
	NC_049398	Bacilli	Lactobacillales	Streptococcaceae	Lactococcus	lactis	Lactococcus lactis	Siphovirus	Unclassified	Skunavirus	Lactococcus phage 16802	28721	35.239	0.00247	0.00279	0.00205	0.00094	0.00125	0.00094
	NC_049399	Bacilli	Lactobacillales	Streptococcaceae	Lactococcus	lactis	Lactococcus lactis	Siphovirus	Unclassified	Skunavirus	Lactococcus phage 30804	30401	34.193	0.0023	0.00247	0.00183	0.00072	0.00092	0.00072
	NC_049400	Bacilli	Lactobacillales	Streptococcaceae	Lactococcus	lactis	Lactococcus lactis	Siphovirus	Unclassified	Skunavirus	Lactococcus phage 37201	30989	34.79	0.00239	0.00253	0.00219	0.00084	0.00097	0.00084
	NC_049401	Bacilli	Lactobacillales	Streptococcaceae	Lactococcus	lactis	Lactococcus lactis	Siphovirus	Unclassified	Skunavirus	Lactococcus phage 38503	27948	34.414	0.00243	0.00261	0.0019	0.00082	0.001	0.00082
	NC_049402	Bacilli	Lactobacillales	Streptococcaceae	Lactococcus	lactis	Lactococcus lactis	Siphovirus	Unclassified	Skunavirus	Lactococcus phage 38507	32458	33.56	0.00231	0.00239	0.00162	0.00077	0.00099	0.00077
	NC_049403	Bacilli	Lactobacillales	Streptococcaceae	Lactococcus	lactis	Lactococcus lactis	Siphovirus	Unclassified	Skunavirus	Lactococcus phage 51701	32529	34.357	0.00246	0.00252	0.00184	0.00098	0.00083	0.00098
	NC_049404	Bacilli	Lactobacillales	Streptococcaceae	Lactococcus	lactis	Lactococcus lactis	Siphovirus	Unclassified	Skunavirus	Lactococcus phage 56003	30926	34.524	0.00226	0.00272	0.00189	0.00081	0.00087	0.00081
	NC_049405	Bacilli	Lactobacillales	Streptococcaceae	Lactococcus	lactis	Lactococcus lactis	Siphovirus	Unclassified	Skunavirus	Lactococcus phage 56301	32555	33.958	0.00215	0.00243	0.00178	0.00084	0.0008	0.00084
	NC_049406	Bacilli	Lactobacillales	Streptococcaceae	Lactococcus	lactis	Lactococcus lactis	Siphovirus	Unclassified	Skunavirus	Lactococcus phage 57001	31819	34.3	0.00245	0.00253	0.00189	0.00075	0.00079	0.00075
	NC_049407	Bacilli	Lactobacillales	Streptococcaceae	Lactococcus	lactis	Lactococcus lactis	Siphovirus	Unclassified	Skunavirus	Lactococcus phage 62601	30852	34.62	0.0022	0.00269	0.00204	0.00089	0.00065	0.00089
	NC_049408	Bacilli	Lactobacillales	Streptococcaceae	Lactococcus	lactis	Lactococcus lactis	Siphovirus	Unclassified	Skunavirus	Lactococcus phage 62605	31014	34.562	0.00235	0.0025	0.00187	0.00098	0.00084	0.00098
	NC_049409	Bacilli	Lactobacillales	Streptococcaceae	Lactococcus	lactis	Lactococcus lactis	Siphovirus	Unclassified	Skunavirus	Lactococcus phage 63302	31883	34.774	0.00223	0.00292	0.00188	0.00104	0.00104	0.00104
	NC_049410	Bacilli	Lactobacillales	Streptococcaceae	Lactococcus	lactis	Lactococcus lactis	Siphovirus	Unclassified	Skunavirus	Lactococcus phage 66901	28917	34.71	0.0028	0.00266	0.00183	0.001	0.0008	0.001
	NC_049411	Bacilli	Lactobacillales	Streptococcaceae	Lactococcus	lactis	Lactococcus lactis	Siphovirus	Unclassified	Skunavirus	Lactococcus phage 79201	31123	34.932	0.00247	0.00292	0.00172	0.00092	0.00093	0.00092
	NC_049412	Bacilli	Lactobacillales	Streptococcaceae	Lactococcus	lactis	Lactococcus lactis	Siphovirus	Unclassified	Skunavirus	Lactococcus phage 88605	31508	34.467	0.00235	0.00252	0.00183	0.00102	0.00067	0.00102
	NC_049413	Bacilli	Lactobacillales	Streptococcaceae	Lactococcus	lactis	Lactococcus lactis	Siphovirus	Unclassified	Skunavirus	Lactococcus phage 96401	29306	35.16	0.0027	0.00239	0.00179	0.00111	0.00126	0.00111
	NC_049414	Bacilli	Lactobacillales	Streptococcaceae	Lactococcus	lactis	Lactococcus lactis	Siphovirus	Unclassified	Skunavirus	Lactococcus phage 96403	26874	34.476	0.00264	0.00255	0.00177	0.00074	0.00067	0.00074
	NC_049415	Bacilli	Lactobacillales	Streptococcaceae	Lactococcus	lactis	Lactococcus lactis	Siphovirus	Unclassified	Skunavirus	Lactococcus phage 96603	30690	34.904	0.0027	0.00272	0.00189	0.00088	0.00095	0.00088
	NC_049446	Bacilli	Lactobacillales	Streptococcaceae	Lactococcus	lactis	Lactococcus lactis	Siphovirus	Unclassified	Skunavirus	Lactococcus phage 8V08	32312	35.071	0.00223	0.00285	0.00186	0.00079	0.00074	0.00079
	NC_049447	Bacilli	Lactobacillales	Streptococcaceae	Lactococcus	lactis	Lactococcus lactis	Siphovirus	Unclassified	Skunavirus	Lactococcus phage MV10L	31374	34.876	0.00242	0.00287	0.00179	0.00083	0.0007	0.00083
	NC_049474	Bacilli	Lactobacillales	Streptococcaceae	Lactococcus	lactis	Lactococcus lactis	Siphovirus	Unclassified	Skunavirus	Lactococcus phage P1532	29075	35.384	0.00237	0.00273	0.00177	0.00126	0.00079	0.00126
	NC_049475	Bacilli	Lactobacillales	Streptococcaceae	Lactococcus	lactis	Lactococcus lactis	Siphovirus	Unclassified	Skunavirus	Lactococcus phage P656	28396	35.075	0.00275	0.00252	0.00176	0.00086	0.00088	0.00086
	NC_049476	Bacilli	Lactobacillales	Streptococcaceae	Lactococcus	lactis	Lactococcus lactis	Siphovirus	Unclassified	Skunavirus	Lactococcus phage P4565	32697	34.236	0.00236	0.00249	0.00208	0.00084	0.00076	0.00084
	NC_049480	Bacilli	Lactobacillales	Streptococcaceae	Lactococcus	lactis	Lactococcus lactis	Siphovirus	Unclassified	Skunavirus	Lactococcus phage CHPC129	30832	34.561	0.00227	0.00251	0.00195	0.00101	0.00088	0.00101
	NC_049481	Bacilli	Lactobacillales	Streptococcaceae	Lactococcus	lactis	Lactococcus lactis	Siphovirus	Unclassified	Skunavirus	Lactococcus phage CHPC361	30162	34.451	0.00262	0.00252	0.00181	0.00094	0.00093	0.00094
	NC_049482	Bacilli	Lactobacillales	Streptococcaceae	Lactococcus	lactis	Lactococcus lactis	Siphovirus	Unclassified	Skunavirus	Lactococcus phage CHPC362	27642	35.428	0.00242	0.00251	0.00197	0.00119	0.0009	0.00119
	NC_049483	Bacilli	Lactobacillales	Streptococcaceae	Lactococcus	lactis	Lactococcus lactis	Siphovirus	Unclassified	Skunavirus	Lactococcus phage CHPC52	29652	34.149	0.00256	0.00239	0.00192	0.00093	0.00098	0.00093
	NC_049484	Bacilli	Lactobacillales	Streptococcaceae	Lactococcus	lactis	Lactococcus lactis	Siphovirus	Unclassified	Skunavirus	Lactococcus phage CHPC781	29218	34.475	0.00246	0.00255	0.00204	0.00092	0.00089	0.00092
	NC_049485	Bacilli	Lactobacillales	Streptococcaceae	Lactococcus	lactis	Lactococcus lactis	Siphovirus	Unclassified	Skunavirus	Lactococcus phage CHPC958	32653	34.478	0.00227	0.00228	0.00181	0.001	0.00086	0.001
	NC_049486	Bacilli	Lactobacillales	Streptococcaceae	Lactococcus	lactis	Lactococcus lactis	Siphovirus	Unclassified	Skunavirus	Lactococcus phage CHPC959	29340	34.315	0.00286	0.00252	0.0017	0.0008	0.00078	0.0008
	NC_049487	Bacilli	Lactobacillales	Streptococcaceae	Lactococcus	lactis	Lactococcus lactis	Siphovirus	Unclassified	Skunavirus	Lactococcus phage CHPC964	29925	34.399	0.00237	0.00257	0.00214	0.00075	0.0009	0.00075
	NC_049488	Bacilli	Lactobacillales	Streptococcaceae	Lactococcus	lactis	Lactococcus lactis	Siphovirus	Unclassified	Skunavirus	Lactococcus phage CHPC965	25327	34.876	0.00292	0.00235	0.00199	0.00087	0.00115	0.00087
	NC_049806	Bacilli	Lactobacillales	Streptococcaceae	Lactococcus	lactis	Lactococcus lactis	Siphovirus	Unclassified	Teubervirus	Lactococcus phage LW31	60551	34.292	0.00276	0.00321	0.001	0.00023	2e-05	0.00023
	NC_049807	Bacilli	Lactobacillales	Streptococcaceae	Lactococcus	lactis	Lactococcus lactis	Siphovirus	Unclassified	Teubervirus	Lactococcus phage AM6	62054	34.246	0.003	0.00296	0.00103	0.00029	2e-05	0.00029
	NC_049808	Bacilli	Lactobacillales	Streptococcaceae	Lactococcus	lactis	Lactococcus lactis	Siphovirus	Unclassified	Teubervirus	Lactococcus phage P596	57909	34.364	0.003	0.00294	0.00095	0.00024	2e-05	0.00024
	NC_049810	Bacilli	Lactobacillales	Streptococcaceae	Lactococcus	lactis	Lactococcus lactis	Siphovirus	Unclassified	Vedamuthuvirus	Lactococcus phage 50902	30745	36.045	0.00189	0.00229	0.00169	0.00132	0.00094	0.00132
	NC_049811	Bacilli	Lactobacillales	Streptococcaceae	Lactococcus	lactis	Lactococcus lactis	Siphovirus	Unclassified	Vedamuthuvirus	Lactococcus phage 62503	30556	36.32	0.00183	0.00249	0.00173	0.00149	0.00105	0.00149
	NC_049812	Bacilli	Lactobacillales	Streptococcaceae	Lactococcus	lactis	Lactococcus lactis	Siphovirus	Unclassified	Vedamuthuvirus	Lactococcus phage P1045	31050	36.135	0.002	0.00266	0.00177	0.00142	0.00103	0.00142
	NC_049854	Bacilli	Lactobacillales	Streptococcaceae	Lactococcus	lactis	Lactococcus lactis	Siphovirus	Unclassified	Audreyjarvisvirus	Lactococcus phage AM1	125658	32.551	0.00244	0.00238	0.00107	0.00039	0.00025	0.00039
	NC_049855	Bacilli	Lactobacillales	Streptococcaceae	Lactococcus	lactis	Lactococcus lactis	Siphovirus	Unclassified	Audreyjarvisvirus	Lactococcus phage LW81	128179	32.57	0.00235	0.00263	0.00106	0.00036	0.00033	0.00036
	NC_049856	Bacilli	Lactobacillales	Streptococcaceae	Lactococcus	lactis	Lactococcus lactis	Siphovirus	Unclassified	Audreyjarvisvirus	Lactococcus phage AM4	132949	32.508	0.00258	0.00254	0.00099	0.0004	0.00025	0.0004
	NC_049857	Bacilli	Lactobacillales	Streptococcaceae	Lactococcus	lactis	Lactococcus lactis	Siphovirus	Unclassified	Audreyjarvisvirus	Lactococcus phage P1048	123023	32.967	0.00238	0.00261	0.00105	0.00041	0.00021	0.00041
	NC_054990	Bacilli	Lactobacillales	Streptococcaceae	Lactococcus	lactis	Lactococcus lactis	Siphovirus	Unclassified	Ceduovirus	Lactococcus phage 05802	22434	35.727	0.00325	0.00279	0.00216	0.00082	0.00027	0.00082
	NC_054991	Bacilli	Lactobacillales	Streptococcaceae	Lactococcus	lactis	Lactococcus lactis	Siphovirus	Unclassified	Ceduovirus	Lactococcus phage 20R03M	21750	35.959	0.00294	0.00308	0.00269	0.00064	0.00037	0.00064
	NC_054992	Bacilli	Lactobacillales	Streptococcaceae	Lactococcus	lactis	Lactococcus lactis	Siphovirus	Unclassified	Ceduovirus	Lactococcus phage 37203	22029	35.921	0.00331	0.00302	0.00254	0.001	0.00027	0.001
	NC_054993	Bacilli	Lactobacillales	Streptococcaceae	Lactococcus	lactis	Lactococcus lactis	Siphovirus	Unclassified	Ceduovirus	Lactococcus phage 50102	22242	36.022	0.00306	0.00283	0.0027	0.00099	0.00036	0.00099
	NC_054994	Bacilli	Lactobacillales	Streptococcaceae	Lactococcus	lactis	Lactococcus lactis	Siphovirus	Unclassified	Ceduovirus	Lactococcus phage 50504	21562	35.92	0.00306	0.00283	0.00267	0.0007	0.00032	0.0007
	NC_054995	Bacilli	Lactobacillales	Streptococcaceae	Lactococcus	lactis	Lactococcus lactis	Siphovirus	Unclassified	Ceduovirus	Lactococcus phage 5171F	21078	36.218	0.00285	0.00271	0.00271	0.00107	0.00071	0.00107
	NC_054996	Bacilli	Lactobacillales	Streptococcaceae	Lactococcus	lactis	Lactococcus lactis	Siphovirus	Unclassified	Ceduovirus	Lactococcus phage 62402	21980	35.983	0.00355	0.00278	0.00243	0.00107	0.00018	0.00107
	NC_054997	Bacilli	Lactobacillales	Streptococcaceae	Lactococcus	lactis	Lactococcus lactis	Siphovirus	Unclassified	Ceduovirus	Lactococcus phage 62403	21704	35.851	0.00373	0.00293	0.00233	0.00081	9e-05	0.00081
	NC_054998	Bacilli	Lactobacillales	Streptococcaceae	Lactococcus	lactis	Lactococcus lactis	Siphovirus	Unclassified	Ceduovirus	Lactococcus phage 62606	22185	36.407	0.00311	0.00284	0.00268	0.00115	0.00086	0.00115
	NC_055000	Bacilli	Lactobacillales	Streptococcaceae	Lactococcus	lactis	Lactococcus lactis	Siphovirus	Unclassified	Ceduovirus	Lactococcus phage vB_Llc_bIBBA3	21906	36.159	0.00333	0.00258	0.0024	0.00098	0.00064	0.00098
	NC_055002	Bacilli	Lactobacillales	Streptococcaceae	Lactococcus	lactis	Lactococcus lactis	Siphovirus	Unclassified	Ceduovirus	Lactococcus phage vB_Llc_bIBBE1	21749	36.043	0.00349	0.00308	0.00251	0.00071	0.00037	0.00071
	NC_055004	Bacilli	Lactobacillales	Streptococcaceae	Lactococcus	lactis	Lactococcus lactis	Siphovirus	Unclassified	Ceduovirus	Lactococcus phage vB_Llc_bIBBp6/4	22220	35.482	0.00315	0.00288	0.00241	0.00108	9e-05	0.00108
	NC_055005	Bacilli	Lactobacillales	Streptococcaceae	Lactococcus	lactis	Lactococcus lactis	Siphovirus	Unclassified	Ceduovirus	Lactococcus phage vB_Llc_bIBB94p4	21834	36.077	0.00284	0.00305	0.00247	0.00092	0.00101	0.00092
	NC_055006	Bacilli	Lactobacillales	Streptococcaceae	Lactococcus	lactis	Lactococcus lactis	Siphovirus	Unclassified	Ceduovirus	Lactococcus phage CHPC116	21869	35.731	0.00297	0.00288	0.00249	0.00087	0.00032	0.00087
	NC_055007	Bacilli	Lactobacillales	Streptococcaceae	Lactococcus	lactis	Lactococcus lactis	Siphovirus	Unclassified	Ceduovirus	Lactococcus phage CHPC122	22109	35.474	0.00312	0.00314	0.00197	0.0009	0.00014	0.0009
	NC_055009	Bacilli	Lactobacillales	Streptococcaceae	Lactococcus	lactis	Lactococcus lactis	Siphovirus	Unclassified	Ceduovirus	Lactococcus phage CHPC967	22405	35.729	0.00339	0.00299	0.00201	0.001	0.00031	0.001
	NC_055010	Bacilli	Lactobacillales	Streptococcaceae	Lactococcus	lactis	Lactococcus lactis	Siphovirus	Unclassified	Ceduovirus	Lactococcus phage CHPC972	23281	35.51	0.00279	0.00324	0.00232	0.00082	0.00034	0.00082
	NC_055011	Bacilli	Lactobacillales	Streptococcaceae	Lactococcus	lactis	Lactococcus lactis	Siphovirus	Unclassified	Ceduovirus	Lactococcus phage CHPC1020	22410	35.573	0.00317	0.00286	0.0023	0.0008	0.00027	0.0008
	NC_055012	Bacilli	Lactobacillales	Streptococcaceae	Lactococcus	lactis	Lactococcus lactis	Siphovirus	Unclassified	Ceduovirus	Lactococcus phage CHPC1170	21746	35.616	0.00336	0.00274	0.00232	0.0009	0.00041	0.0009
	NC_055013	Bacilli	Lactobacillales	Streptococcaceae	Lactococcus	lactis	Lactococcus lactis	Siphovirus	Unclassified	Ceduovirus	Lactococcus phage CHPC1182	20751	35.96	0.00308	0.00282	0.00253	0.00082	0.00053	0.00082
	NC_055014	Bacilli	Lactobacillales	Streptococcaceae	Lactococcus	lactis	Lactococcus lactis	Siphovirus	Unclassified	Ceduovirus	Lactococcus phage CHPC1183	20030	36.216	0.003	0.00265	0.0025	0.00117	0.00085	0.00117
	NC_055017	Bacilli	Lactobacillales	Streptococcaceae	Lactococcus	lactis	Lactococcus lactis	Siphovirus	Unclassified	Ceduovirus	Lactococcus phage PC_B1	22099	36.092	0.00294	0.00262	0.00258	0.00097	0.00063	0.00097
	NC_055018	Bacilli	Lactobacillales	Streptococcaceae	Lactococcus	lactis	Lactococcus lactis	Siphovirus	Unclassified	Ceduovirus	Lactococcus phage PC_S1	21629	36.104	0.00287	0.00268	0.00257	0.00125	0.0006	0.00125
	OQ985161	Bacilli	Lactobacillales	Streptococcaceae	Lactococcus	lactis	Lactococcus lactis	Siphovirus	Unclassified	Ceduovirus	Lactococcus phage STA28	21644	35.585	0.00323	0.00277	0.00226	0.00113	0.00018	0.00113
	OQ985162	Bacilli	Lactobacillales	Streptococcaceae	Lactococcus	lactis	Lactococcus lactis	Siphovirus	Unclassified	Ceduovirus	Lactococcus phage STA30	21578	35.634	0.00348	0.00292	0.00239	0.00109	0.00014	0.00109
	OQ985163	Bacilli	Lactobacillales	Streptococcaceae	Lactococcus	lactis	Lactococcus lactis	Siphovirus	Unclassified	Ceduovirus	Lactococcus phage STA74	22139	35.833	0.00325	0.00289	0.00246	0.00104	0.00014	0.00104
	OQ985164	Bacilli	Lactobacillales	Streptococcaceae	Lactococcus	lactis	Lactococcus lactis	Siphovirus	Unclassified	Ceduovirus	Lactococcus phage STA135	21571	35.78	0.00348	0.0029	0.00234	0.00121	0.00014	0.00121
	KX456207	Bacilli	Lactobacillales	Streptococcaceae	Lactococcus	lactis	Lactococcus lactis 3107	Siphovirus	Unclassified	Unclassified	Lactococcus phage 50101	31987	35.618	0.00209	0.00253	0.00188	0.00125	0.00113	0.00125
	KX456211	Bacilli	Lactobacillales	Streptococcaceae	Lactococcus	lactis	Lactococcus lactis 3107	Siphovirus	Unclassified	Unclassified	Lactococcus phage 63301	32409	35.132	0.00191	0.00253	0.00164	0.00094	0.00099	0.00094
	KX456212	Bacilli	Lactobacillales	Streptococcaceae	Lactococcus	lactis	Lactococcus lactis 3107	Siphovirus	Unclassified	Unclassified	Lactococcus phage 86501	33035	35.499	0.00203	0.00248	0.00188	0.00121	0.00109	0.00121
	NC_031017	Bacilli	Lactobacillales	Streptococcaceae	Lactococcus	lactis	Lactococcus lactis 3107	Siphovirus	Unclassified	Unclassified	Lactococcus phage 63301	32409	35.132	0.00191	0.00253	0.00164	0.00094	0.00099	0.00094
	NC_031040	Bacilli	Lactobacillales	Streptococcaceae	Lactococcus	lactis	Lactococcus lactis 3107	Siphovirus	Unclassified	Unclassified	Lactococcus phage 50101	31987	35.618	0.00209	0.00253	0.00188	0.00125	0.00113	0.00125
	FJ429185	Bacilli	Lactobacillales	Streptococcaceae	Lactococcus	lactis	Lactococcus lactis C10	Siphovirus	Unclassified	Teubervirus	Lactococcus phage P087	60074	34.384	0.0029	0.00297	0.00097	0.00027	0	0.00027
	KX373688	Bacilli	Lactobacillales	Streptococcaceae	Lactococcus	lactis	Lactococcus lactis DGCC11032	Siphovirus	Unclassified	Ceduovirus	Lactococcus phage M6162	21697	35.793	0.0035	0.00274	0.00237	0.00083	0.00018	0.00083
	KX373689	Bacilli	Lactobacillales	Streptococcaceae	Lactococcus	lactis	Lactococcus lactis DGCC11032	Siphovirus	Unclassified	Ceduovirus	Lactococcus phage M6165	22179	35.732	0.00343	0.00289	0.00239	0.00095	0.00014	0.00095
	KX373690	Bacilli	Lactobacillales	Streptococcaceae	Lactococcus	lactis	Lactococcus lactis DGCC11032	Siphovirus	Unclassified	Ceduovirus	Lactococcus phage M6202	22251	35.949	0.00351	0.00285	0.0024	0.00076	0.00013	0.00076
	KX373691	Bacilli	Lactobacillales	Streptococcaceae	Lactococcus	lactis	Lactococcus lactis DGCC11032	Siphovirus	Unclassified	Ceduovirus	Lactococcus phage M6653	22157	35.943	0.00334	0.00282	0.00239	0.0009	0.00014	0.0009
	KX373692	Bacilli	Lactobacillales	Streptococcaceae	Lactococcus	lactis	Lactococcus lactis DGCC11032	Siphovirus	Unclassified	Ceduovirus	Lactococcus phage M6654	22350	35.866	0.00327	0.00291	0.00237	0.00081	0.00013	0.00081
	NC_031002	Bacilli	Lactobacillales	Streptococcaceae	Lactococcus	lactis	Lactococcus lactis DGCC11032	Siphovirus	Unclassified	Ceduovirus	Lactococcus phage M6162	21697	35.793	0.0035	0.00274	0.00237	0.00083	0.00018	0.00083
	NC_031044	Bacilli	Lactobacillales	Streptococcaceae	Lactococcus	lactis	Lactococcus lactis DGCC11032	Siphovirus	Unclassified	Ceduovirus	Lactococcus phage M6165	22179	35.732	0.00343	0.00289	0.00239	0.00095	0.00014	0.00095
	OP323075	Bacilli	Lactobacillales	Streptococcaceae	Lactococcus	lactis	Lactococcus lactis DGCC7127	Siphovirus	Unclassified	Unclassified	Lactococcus phage D4351	33227	36.022	0.0019	0.00275	0.00164	0.00147	0.00108	0.00147
	OP323073	Bacilli	Lactobacillales	Streptococcaceae	Lactococcus	lactis	Lactococcus lactis DGCC7158	Siphovirus	Unclassified	Unclassified	Lactococcus phage D3906	36041	35.646	0.00205	0.00275	0.00153	0.00118	0.00133	0.00118
	OP323071	Bacilli	Lactobacillales	Streptococcaceae	Lactococcus	lactis	Lactococcus lactis DGCC7180	Siphovirus	Unclassified	Unclassified	Lactococcus phage D2544	36290	35.762	0.00198	0.00269	0.00167	0.00127	0.00124	0.00127
	OP323072	Bacilli	Lactobacillales	Streptococcaceae	Lactococcus	lactis	Lactococcus lactis DGCC7180	Siphovirus	Unclassified	Unclassified	Lactococcus phage D2950	34983	35.895	0.0018	0.00279	0.00169	0.00129	0.00123	0.00129
	OP323074	Bacilli	Lactobacillales	Streptococcaceae	Lactococcus	lactis	Lactococcus lactis DGCC7204	Siphovirus	Unclassified	Unclassified	Lactococcus phage D4044	38040	35.762	0.00189	0.00248	0.00149	0.0012	0.00134	0.0012
	KX373685	Bacilli	Lactobacillales	Streptococcaceae	Lactococcus	lactis	Lactococcus lactis DGCC7271	Siphovirus	Unclassified	Ceduovirus	Lactococcus phage D4410	22825	35.706	0.00298	0.00318	0.0023	0.00083	0.00018	0.00083
	KX373686	Bacilli	Lactobacillales	Streptococcaceae	Lactococcus	lactis	Lactococcus lactis DGCC7271	Siphovirus	Unclassified	Ceduovirus	Lactococcus phage D4412	22884	35.431	0.00328	0.00306	0.00227	0.00076	0.00013	0.00076
	KX373687	Bacilli	Lactobacillales	Streptococcaceae	Lactococcus	lactis	Lactococcus lactis DGCC7271	Siphovirus	Unclassified	Ceduovirus	Lactococcus phage M5938	22240	35.863	0.00346	0.0027	0.00232	0.00085	0.00022	0.00085
	NC_031009	Bacilli	Lactobacillales	Streptococcaceae	Lactococcus	lactis	Lactococcus lactis DGCC7271	Siphovirus	Unclassified	Ceduovirus	Lactococcus phage D4412	22884	35.431	0.00328	0.00306	0.00227	0.00076	0.00013	0.00076
	NC_031071	Bacilli	Lactobacillales	Streptococcaceae	Lactococcus	lactis	Lactococcus lactis DGCC7271	Siphovirus	Unclassified	Ceduovirus	Lactococcus phage D4410	22825	35.706	0.00298	0.00318	0.0023	0.00083	0.00018	0.00083
	NC_031075	Bacilli	Lactobacillales	Streptococcaceae	Lactococcus	lactis	Lactococcus lactis DGCC7271	Siphovirus	Unclassified	Ceduovirus	Lactococcus phage M5938	22240	35.863	0.00346	0.0027	0.00232	0.00085	0.00022	0.00085
	DQ838728	Bacilli	Lactobacillales	Streptococcaceae	Lactococcus	lactis	Lactococcus lactis F7/2	Siphovirus	Unclassified	Unclassified	Lactococcus phage P335	33613	35.486	0.00202	0.00301	0.00156	0.00135	0.00131	0.00135
	AF323668	Bacilli	Lactobacillales	Streptococcaceae	Lactococcus	lactis	Lactococcus lactis IL1403	Siphovirus	Unclassified	Unclassified	Lactococcus phage bIL285	35538	35.188	0.002	0.00255	0.0012	0.00121	0.00104	0.00121
	AF323669	Bacilli	Lactobacillales	Streptococcaceae	Lactococcus	lactis	Lactococcus lactis IL1403	Siphovirus	Unclassified	Unclassified	Lactococcus phage bIL286	41834	35.323	0.00151	0.00239	0.0013	0.00105	0.00096	0.00105
	AF323670	Bacilli	Lactobacillales	Streptococcaceae	Lactococcus	lactis	Lactococcus lactis IL1403	Siphovirus	Unclassified	Unclassified	Lactococcus phage bIL309	36949	35.679	0.00189	0.00218	0.00168	0.00096	0.00097	0.00096
	AF323671	Bacilli	Lactobacillales	Streptococcaceae	Lactococcus	lactis	Lactococcus lactis IL1403	Siphovirus	Unclassified	Unclassified	Lactococcus phage bIL310	14957	35.876	0.00241	0.00278	0.00224	0.00134	0.00167	0.00134
	AF323672	Bacilli	Lactobacillales	Streptococcaceae	Lactococcus	lactis	Lactococcus lactis IL1403	Siphovirus	Unclassified	Unclassified	Lactococcus phage bIL311	14510	34.238	0.00165	0.00276	0.00172	0.00131	0.00179	0.00131
	AF323673	Bacilli	Lactobacillales	Streptococcaceae	Lactococcus	lactis	Lactococcus lactis IL1403	Siphovirus	Unclassified	Unclassified	Lactococcus phage bIL312	15179	33.039	0.00132	0.00237	0.00158	0.00109	0.00105	0.00109
	MF346933	Bacilli	Lactobacillales	Streptococcaceae	Lactococcus	lactis	Lactococcus lactis IL1403	Siphovirus	Unclassified	Skunavirus	Lactococcus phage vB_Llc_bIBBF14	29837	34.739	0.00208	0.00263	0.00168	0.00092	0.00107	0.00092
	MG253647	Bacilli	Lactobacillales	Streptococcaceae	Lactococcus	lactis	Lactococcus lactis IL1403	Siphovirus	Unclassified	Skunavirus	Lactococcus phage vB_Llc_bIBB5g1	30132	34.667	0.00206	0.00266	0.00171	0.00096	0.00106	0.00096
	MG253648	Bacilli	Lactobacillales	Streptococcaceae	Lactococcus	lactis	Lactococcus lactis IL1403	Siphovirus	Unclassified	Skunavirus	Lactococcus phage vB_Llc_bIBB14s	30249	34.679	0.00212	0.00258	0.00172	0.00094	0.00106	0.00094
	MG253649	Bacilli	Lactobacillales	Streptococcaceae	Lactococcus	lactis	Lactococcus lactis IL1403	Siphovirus	Unclassified	Skunavirus	Lactococcus phage vB_Llc_bIBB24tp1	29736	34.712	0.00212	0.00264	0.0017	0.00098	0.00104	0.00098
	MG253650	Bacilli	Lactobacillales	Streptococcaceae	Lactococcus	lactis	Lactococcus lactis IL1403	Siphovirus	Unclassified	Skunavirus	Lactococcus phage vB_Llc_bIBB77s	29423	34.864	0.00211	0.00258	0.00172	0.00093	0.00109	0.00093
	MG253651	Bacilli	Lactobacillales	Streptococcaceae	Lactococcus	lactis	Lactococcus lactis IL1403	Siphovirus	Unclassified	Skunavirus	Lactococcus phage vB_Llc_bIBBEg1	29659	34.684	0.00216	0.00268	0.00165	0.00094	0.00108	0.00094
	MG253652	Bacilli	Lactobacillales	Streptococcaceae	Lactococcus	lactis	Lactococcus lactis IL1403	Siphovirus	Unclassified	Skunavirus	Lactococcus phage vB_Llc_bIBBF12	29454	34.824	0.00211	0.00265	0.00171	0.00098	0.00105	0.00098
	MG253653	Bacilli	Lactobacillales	Streptococcaceae	Lactococcus	lactis	Lactococcus lactis IL1403	Siphovirus	Unclassified	Skunavirus	Lactococcus phage vB_Llc_bIBBF13	29374	34.806	0.00208	0.00262	0.0017	0.00095	0.00112	0.00095
	NC_049425	Bacilli	Lactobacillales	Streptococcaceae	Lactococcus	lactis	Lactococcus lactis IL1403	Siphovirus	Unclassified	Skunavirus	Lactococcus phage vB_Llc_bIBB5g1	30132	34.667	0.00206	0.00266	0.00171	0.00096	0.00106	0.00096
	NC_049426	Bacilli	Lactobacillales	Streptococcaceae	Lactococcus	lactis	Lactococcus lactis IL1403	Siphovirus	Unclassified	Skunavirus	Lactococcus phage vB_Llc_bIBBF12	29454	34.824	0.00211	0.00265	0.00171	0.00098	0.00105	0.00098
	JX564242	Bacilli	Lactobacillales	Streptococcaceae	Lactococcus	lactis	Lactococcus lactis P335	Siphovirus	Unclassified	Vedamuthuvirus	Lactococcus phage Q33	31106	36.215	0.00186	0.00248	0.00169	0.00133	0.001	0.00133
	NC_049809	Bacilli	Lactobacillales	Streptococcaceae	Lactococcus	lactis	Lactococcus lactis P335	Siphovirus	Unclassified	Vedamuthuvirus	Lactococcus phage Q33	31106	36.215	0.00186	0.00248	0.00169	0.00133	0.001	0.00133
	OQ985165	Bacilli	Lactobacillales	Streptococcaceae	Lactococcus	lactis	Lactococcus lactis PEN72	Siphovirus	Unclassified	Ceduovirus	Lactococcus phage STA147	22138	35.834	0.00325	0.00289	0.00246	0.00104	0.00014	0.00104
	OQ985166	Bacilli	Lactobacillales	Streptococcaceae	Lactococcus	lactis	Lactococcus lactis PEN72	Siphovirus	Unclassified	Ceduovirus	Lactococcus phage STA173	22045	35.836	0.00349	0.00302	0.00252	0.00118	0.00018	0.00118
	OQ985168	Bacilli	Lactobacillales	Streptococcaceae	Lactococcus	lactis	Lactococcus lactis PEN72	Siphovirus	Unclassified	Ceduovirus	Lactococcus phage STA206	22005	35.446	0.00336	0.00286	0.00243	0.00105	0.00018	0.00105
	OQ985167	Bacilli	Lactobacillales	Streptococcaceae	Lactococcus	lactis	Lactococcus lactis PEN82	Siphovirus	Unclassified	Ceduovirus	Lactococcus phage STA189	21570	35.508	0.00357	0.00285	0.00236	0.00102	5e-05	0.00102
	OQ985169	Bacilli	Lactobacillales	Streptococcaceae	Lactococcus	lactis	Lactococcus lactis PEN82	Siphovirus	Unclassified	Ceduovirus	Lactococcus phage STA251	21643	35.582	0.00323	0.0028	0.00229	0.00113	0.00018	0.00113
	OQ985170	Bacilli	Lactobacillales	Streptococcaceae	Lactococcus	lactis	Lactococcus lactis PEN82	Siphovirus	Unclassified	Ceduovirus	Lactococcus phage STA254	21643	35.582	0.00351	0.00282	0.00229	0.00102	0.00018	0.00102
	GQ403788	Bacilli	Lactobacillales	Streptococcaceae	Lactococcus	lactis	Lactococcus lactis SMQ-388	Siphovirus	Unclassified	Whiteheadvirus	Lactococcus phage 1358	36892	51.038	0.00507	0.00661	0.00538	0.0059	0.00637	0.0059
	NC_027120	Bacilli	Lactobacillales	Streptococcaceae	Lactococcus	lactis	Lactococcus lactis SMQ-388	Siphovirus	Unclassified	Whiteheadvirus	Lactococcus phage 1358	36892	51.038	0.00507	0.00661	0.00538	0.0059	0.00637	0.0059
	FJ848881	Bacilli	Lactobacillales	Streptococcaceae	Lactococcus	lactis	Lactococcus lactis SMQ-404	Siphovirus	Unclassified	Skunavirus	Lactococcus phage SL4	28144	34.967	0.0022	0.00265	0.00197	0.00089	0.00092	0.00089
	FJ848882	Bacilli	Lactobacillales	Streptococcaceae	Lactococcus	lactis	Lactococcus lactis SMQ-404	Siphovirus	Unclassified	Skunavirus	Lactococcus phage CB13	32182	34.7	0.00273	0.00266	0.00193	0.00098	0.00109	0.00098
	FJ848883	Bacilli	Lactobacillales	Streptococcaceae	Lactococcus	lactis	Lactococcus lactis SMQ-404	Siphovirus	Unclassified	Skunavirus	Lactococcus phage CB14	29459	34.804	0.00241	0.00268	0.00195	0.00104	0.00095	0.00104
	FJ848884	Bacilli	Lactobacillales	Streptococcaceae	Lactococcus	lactis	Lactococcus lactis SMQ-404	Siphovirus	Unclassified	Skunavirus	Lactococcus phage CB19	28643	35.146	0.00216	0.00264	0.00196	0.00103	0.00101	0.00103
	FJ848885	Bacilli	Lactobacillales	Streptococcaceae	Lactococcus	lactis	Lactococcus lactis SMQ-404	Siphovirus	Unclassified	Skunavirus	Lactococcus phage CB20	28625	35.025	0.00217	0.00255	0.00194	0.00093	0.00094	0.00093
	NC_013152	Bacilli	Lactobacillales	Streptococcaceae	Lactococcus	lactis	Lactococcus lactis SMQ-404	Siphovirus	Unclassified	Skunavirus	Lactococcus phage CB14	29459	34.804	0.00241	0.00268	0.00195	0.00104	0.00095	0.00104
	NC_013153	Bacilli	Lactobacillales	Streptococcaceae	Lactococcus	lactis	Lactococcus lactis SMQ-404	Siphovirus	Unclassified	Skunavirus	Lactococcus phage CB19	28643	35.146	0.00216	0.00264	0.00196	0.00103	0.00101	0.00103
	NC_013154	Bacilli	Lactobacillales	Streptococcaceae	Lactococcus	lactis	Lactococcus lactis SMQ-404	Siphovirus	Unclassified	Skunavirus	Lactococcus phage CB20	28625	35.025	0.00217	0.00255	0.00194	0.00093	0.00094	0.00093
	NC_013155	Bacilli	Lactobacillales	Streptococcaceae	Lactococcus	lactis	Lactococcus lactis SMQ-404	Siphovirus	Unclassified	Skunavirus	Lactococcus phage CB13	32182	34.7	0.00273	0.00266	0.00193	0.00098	0.00109	0.00098
	NC_028900	Bacilli	Lactobacillales	Streptococcaceae	Lactococcus	lactis	Lactococcus lactis SMQ-404	Siphovirus	Unclassified	Skunavirus	Lactococcus phage SL4	28144	34.967	0.0022	0.00265	0.00197	0.00089	0.00092	0.00089
	EU081845	Bacilli	Lactobacillales	Streptococcaceae	Lactococcus	lactis	Lactococcus lactis SMQ-450	Siphovirus	Unclassified	Fremauxvirus	Lactococcus phage 1706	55597	33.689	0.00216	0.00213	0.00067	0.00041	0.00067	0.00041
	DQ490056	Bacilli	Lactobacillales	Streptococcaceae	Lactococcus	lactis	Lactococcus lactis SMQ-562	Siphovirus	Unclassified	Questintvirus	Lactococcus phage Q54	26537	37.099	0.0029	0.00298	0.0029	0.00222	0.00215	0.00222
	DQ394806	Bacilli	Lactobacillales	Streptococcaceae	Lactococcus	lactis	Lactococcus lactis SMQ-86	Siphovirus	Unclassified	Unclassified	Lactococcus phage ul36.k1	37131	35.709	0.00162	0.00265	0.00159	0.00128	0.0011	0.00128
	DQ394807	Bacilli	Lactobacillales	Streptococcaceae	Lactococcus	lactis	Lactococcus lactis SMQ-86	Siphovirus	Unclassified	Unclassified	Lactococcus phage ul36.k1t1	35594	35.734	0.00132	0.00249	0.00152	0.00121	0.00096	0.00121
	DQ394808	Bacilli	Lactobacillales	Streptococcaceae	Lactococcus	lactis	Lactococcus lactis SMQ-86	Siphovirus	Unclassified	Unclassified	Lactococcus phage ul36.t1	35992	35.989	0.00131	0.00238	0.00156	0.00119	0.00097	0.00119
	DQ394809	Bacilli	Lactobacillales	Streptococcaceae	Lactococcus	lactis	Lactococcus lactis SMQ-86	Siphovirus	Unclassified	Unclassified	Lactococcus phage ul36.t1k1	34897	35.831	0.00149	0.00258	0.00148	0.00125	0.00086	0.00125
	KX456206	Bacilli	Lactobacillales	Streptococcaceae	Lactococcus	lactis	Lactococcus lactis SMQ-86	Siphovirus	Unclassified	Unclassified	Lactococcus phage 28201	34396	35.821	0.00148	0.0027	0.00185	0.00115	0.00084	0.00115
	KX456208	Bacilli	Lactobacillales	Streptococcaceae	Lactococcus	lactis	Lactococcus lactis SMQ-86	Siphovirus	Unclassified	Unclassified	Lactococcus phage 50901	33440	35.592	0.0015	0.0026	0.00169	0.00124	0.00081	0.00124
	KX456209	Bacilli	Lactobacillales	Streptococcaceae	Lactococcus	lactis	Lactococcus lactis SMQ-86	Siphovirus	Unclassified	Unclassified	Lactococcus phage 56701	34117	35.903	0.00158	0.00256	0.00171	0.00117	0.00082	0.00117
	KX456210	Bacilli	Lactobacillales	Streptococcaceae	Lactococcus	lactis	Lactococcus lactis SMQ-86	Siphovirus	Unclassified	Unclassified	Lactococcus phage 62501	34084	35.82	0.0015	0.00268	0.00188	0.00119	0.00073	0.00119
	KX456213	Bacilli	Lactobacillales	Streptococcaceae	Lactococcus	lactis	Lactococcus lactis SMQ-86	Siphovirus	Unclassified	Unclassified	Lactococcus phage 98201	36202	35.951	0.00155	0.00249	0.00164	0.00122	0.00077	0.00122
	NC_031013	Bacilli	Lactobacillales	Streptococcaceae	Lactococcus	lactis	Lactococcus lactis SMQ-86	Siphovirus	Unclassified	Unclassified	Lactococcus phage 28201	34396	35.821	0.00148	0.0027	0.00185	0.00115	0.00084	0.00115
	NC_031064	Bacilli	Lactobacillales	Streptococcaceae	Lactococcus	lactis	Lactococcus lactis SMQ-86	Siphovirus	Unclassified	Unclassified	Lactococcus phage 98201	36202	35.951	0.00155	0.00249	0.00164	0.00122	0.00077	0.00122
	HM029250	Bacilli	Lactobacillales	Streptococcaceae	Lactococcus	lactis	Lactococcus lactis strain ML8	Siphovirus	Unclassified	Audreyjarvisvirus	Lactococcus phage 949	114768	32.689	0.00239	0.00248	0.00105	0.00042	0.00018	0.00042
	NC_015263	Bacilli	Lactobacillales	Streptococcaceae	Lactococcus	lactis	Lactococcus lactis strain ML8	Siphovirus	Unclassified	Audreyjarvisvirus	Lactococcus phage 949	114768	32.689	0.00239	0.00248	0.00105	0.00042	0.00018	0.00042
	AF242738	Bacilli	Lactobacillales	Streptococcaceae	Lactococcus	lactis	Lactococcus lactis subsp. cremoris	Siphovirus	Unclassified	Unclassified	Lactococcus phage phiLC3	32172	35.509	0.00199	0.00236	0.00185	0.0012	0.00115	0.0012
	AP019527	Bacilli	Lactobacillales	Streptococcaceae	Lactococcus	lactis	Lactococcus lactis subsp. cremoris	Siphovirus	Unclassified	Teubervirus	Lactococcus phage phiQ1	59833	34.412	0.00296	0.00316	0.00096	0.00025	3e-05	0.00025
	KC522412	Bacilli	Lactobacillales	Streptococcaceae	Lactococcus	lactis	Lactococcus lactis subsp. cremoris	Siphovirus	Unclassified	Skunavirus	Lactococcus phage CaseusJM1	30692	34.836	0.00248	0.00285	0.00182	0.00091	0.00098	0.00091
	KX346241	Bacilli	Lactobacillales	Streptococcaceae	Lactococcus	lactis	Lactococcus lactis subsp. cremoris	Siphovirus	Unclassified	Skunavirus	Lactococcus phage 3R07S	31192	34.942	0.00221	0.00313	0.00175	0.00106	0.0009	0.00106
	KX346245	Bacilli	Lactobacillales	Streptococcaceae	Lactococcus	lactis	Lactococcus lactis subsp. cremoris	Siphovirus	Unclassified	Skunavirus	Lactococcus phage 10W24	31866	34.912	0.00213	0.00306	0.00173	0.0011	0.00088	0.0011
	KX346246	Bacilli	Lactobacillales	Streptococcaceae	Lactococcus	lactis	Lactococcus lactis subsp. cremoris	Siphovirus	Unclassified	Skunavirus	Lactococcus phage 11W16L	29964	34.752	0.00237	0.0028	0.00205	0.0011	0.00097	0.0011
	MW032477	Bacilli	Lactobacillales	Streptococcaceae	Lactococcus	lactis	Lactococcus lactis subsp. cremoris	Siphovirus	Unclassified	Skunavirus	Lactococcus phage FB14	31042	34.492	0.00251	0.00264	0.00209	0.00089	0.00084	0.00089
	MZ308445	Bacilli	Lactobacillales	Streptococcaceae	Lactococcus	lactis	Lactococcus lactis subsp. cremoris	Siphovirus	Unclassified	Unclassified	Lactococcus phage CAP	38693	36.094	0.0014	0.00258	0.00177	0.00109	0.00085	0.00109
	NC_005822	Bacilli	Lactobacillales	Streptococcaceae	Lactococcus	lactis	Lactococcus lactis subsp. cremoris	Siphovirus	Unclassified	Unclassified	Lactococcus phage phiLC3	32172	35.509	0.00199	0.00236	0.00185	0.0012	0.00115	0.0012
	NC_049351	Bacilli	Lactobacillales	Streptococcaceae	Lactococcus	lactis	Lactococcus lactis subsp. cremoris	Siphovirus	Unclassified	Skunavirus	Lactococcus phage CaseusJM1	30692	34.836	0.00248	0.00285	0.00182	0.00091	0.00098	0.00091
	NC_049805	Bacilli	Lactobacillales	Streptococcaceae	Lactococcus	lactis	Lactococcus lactis subsp. cremoris	Siphovirus	Unclassified	Teubervirus	Lactococcus phage phiQ1	59833	34.412	0.00296	0.00316	0.00096	0.00025	3e-05	0.00025
	KF926093	Bacilli	Lactobacillales	Streptococcaceae	Lactococcus	lactis	Lactococcus lactis subsp. cremoris DPC6860	Siphovirus	Unclassified	Audreyjarvisvirus	Lactococcus phage phiL47	128546	32.532	0.00258	0.00247	0.00112	0.00043	0.00039	0.00043
	NC_023574	Bacilli	Lactobacillales	Streptococcaceae	Lactococcus	lactis	Lactococcus lactis subsp. cremoris DPC6860	Siphovirus	Unclassified	Audreyjarvisvirus	Lactococcus phage phiL47	128546	32.532	0.00258	0.00247	0.00112	0.00043	0.00039	0.00043
	GQ979703	Bacilli	Lactobacillales	Streptococcaceae	Lactococcus	lactis	Lactococcus lactis subsp. cremoris MG1363	Siphovirus	Unclassified	Skunavirus	Lactococcus virus P2	27595	34.727	0.0025	0.00236	0.00185	0.00098	0.0008	0.00098
	NC_042024	Bacilli	Lactobacillales	Streptococcaceae	Lactococcus	lactis	Lactococcus lactis subsp. cremoris MG1363	Siphovirus	Unclassified	Skunavirus	Lactococcus virus P2	27595	34.727	0.0025	0.00236	0.00185	0.00098	0.0008	0.00098
	MN337887	Bacilli	Lactobacillales	Streptococcaceae	Lactococcus	lactis	Lactococcus lactis subsp. cremoris Mo9	Siphovirus	Unclassified	Ceduovirus	Lactococcus phage vB_LacS_15	21006	36.142	0.00314	0.0025	0.0025	0.0009	0.00067	0.0009
	NC_055016	Bacilli	Lactobacillales	Streptococcaceae	Lactococcus	lactis	Lactococcus lactis subsp. cremoris Mo9	Siphovirus	Unclassified	Ceduovirus	Lactococcus phage vB_LacS_15	21006	36.142	0.00314	0.0025	0.0025	0.0009	0.00067	0.0009
	MW041632	Bacilli	Lactobacillales	Streptococcaceae	Lactococcus	lactis	Lactococcus lactis subsp. cremoris SMQ-1021	Siphovirus	Unclassified	Skunavirus	Lactococcus phage FB3	28969	34.789	0.00255	0.00271	0.00197	0.0009	0.00076	0.0009
	MW041633	Bacilli	Lactobacillales	Streptococcaceae	Lactococcus	lactis	Lactococcus lactis subsp. cremoris SMQ-1021	Siphovirus	Unclassified	Skunavirus	Lactococcus phage FB6	30766	34.499	0.00205	0.00257	0.00202	0.00091	0.00085	0.00091
	MW041637	Bacilli	Lactobacillales	Streptococcaceae	Lactococcus	lactis	Lactococcus lactis subsp. cremoris SMQ-1420	Siphovirus	Unclassified	Skunavirus	Lactococcus phage GP13	29126	34.883	0.00227	0.00259	0.00204	0.00089	0.00117	0.00089
	MG309717	Bacilli	Lactobacillales	Streptococcaceae	Lactococcus	lactis	Lactococcus lactis subsp. cremoris SMQ-404	Siphovirus	Unclassified	Skunavirus	Lactococcus phage CB14a	29339	34.783	0.00242	0.00269	0.00194	0.00102	0.00095	0.00102
	MG309718	Bacilli	Lactobacillales	Streptococcaceae	Lactococcus	lactis	Lactococcus lactis subsp. cremoris SMQ-404	Siphovirus	Unclassified	Skunavirus	Lactococcus phage CB14b	29339	34.773	0.00242	0.00269	0.00194	0.00102	0.00095	0.00102
	MW041636	Bacilli	Lactobacillales	Streptococcaceae	Lactococcus	lactis	Lactococcus lactis subsp. cremoris SMQ-491	Siphovirus	Unclassified	Skunavirus	Lactococcus phage RH10	30860	34.112	0.00256	0.00256	0.00198	0.00078	0.00088	0.00078
	MW041639	Bacilli	Lactobacillales	Streptococcaceae	Lactococcus	lactis	Lactococcus lactis subsp. cremoris SMQ-746	Siphovirus	Unclassified	Skunavirus	Lactococcus phage RH6	30299	35.067	0.00241	0.00254	0.00205	0.00096	0.00112	0.00096
	MW041640	Bacilli	Lactobacillales	Streptococcaceae	Lactococcus	lactis	Lactococcus lactis subsp. cremoris SMQ-746	Siphovirus	Unclassified	Skunavirus	Lactococcus phage FB10	30272	35.062	0.00241	0.00253	0.00205	0.00096	0.00112	0.00096
	MW041638	Bacilli	Lactobacillales	Streptococcaceae	Lactococcus	lactis	Lactococcus lactis subsp. cremoris SMQ-747	Siphovirus	Unclassified	Skunavirus	Lactococcus phage GL7	29705	34.25	0.00242	0.00229	0.00202	0.00088	0.00081	0.00088
	MW041634	Bacilli	Lactobacillales	Streptococcaceae	Lactococcus	lactis	Lactococcus lactis subsp. cremoris SMQ-999	Siphovirus	Unclassified	Skunavirus	Lactococcus phage GP14	29200	34.575	0.00291	0.0026	0.002	0.00094	0.00079	0.00094
	MW041635	Bacilli	Lactobacillales	Streptococcaceae	Lactococcus	lactis	Lactococcus lactis subsp. cremoris SMQ-999	Siphovirus	Unclassified	Skunavirus	Lactococcus phage GP15	29166	34.636	0.00298	0.00262	0.00207	0.00093	0.00082	0.00093
	MN534318	Bacilli	Lactobacillales	Streptococcaceae	Lactococcus	lactis	Lactococcus lactis subsp. cremoris TIFN5	Siphovirus	Unclassified	Unclassified	Lactococcus phage proPhi5	41249	35.916	0.00145	0.0027	0.00167	0.00115	0.00138	0.00115
	MN534319	Bacilli	Lactobacillales	Streptococcaceae	Lactococcus	lactis	Lactococcus lactis subsp. cremoris TIFN6	Siphovirus	Unclassified	Unclassified	Lactococcus phage proPhi6	37410	35.405	0.00182	0.00266	0.00172	0.0011	0.0011	0.0011
	MN534320	Bacilli	Lactobacillales	Streptococcaceae	Lactococcus	lactis	Lactococcus lactis subsp. cremoris TIFN7	Siphovirus	Unclassified	Unclassified	Lactococcus phage proPhi7	38158	35.243	0.00199	0.00257	0.00178	0.00102	0.00102	0.00102
	MG779474	Bacilli	Lactobacillales	Streptococcaceae	Lactococcus	lactis	Lactococcus lactis subsp. lactis biovar diacetylactis	Siphovirus	Unclassified	Skunavirus	Lactococcus phage MP1	32575	35.008	0.00221	0.00298	0.00172	0.00081	0.00101	0.00081
	NC_049434	Bacilli	Lactobacillales	Streptococcaceae	Lactococcus	lactis	Lactococcus lactis subsp. lactis biovar diacetylactis	Siphovirus	Unclassified	Skunavirus	Lactococcus phage MP1	32575	35.008	0.00221	0.00298	0.00172	0.00081	0.00101	0.00081
	KX346236	Bacilli	Lactobacillales	Streptococcaceae	Lactococcus	lactis	Lactococcus lactis subsp. lactis bv. diacetylactis	Siphovirus	Unclassified	Skunavirus	Lactococcus phage 2R14S	30165	34.782	0.00229	0.00302	0.00181	0.00109	0.00093	0.00109
	KX346237	Bacilli	Lactobacillales	Streptococcaceae	Lactococcus	lactis	Lactococcus lactis subsp. lactis bv. diacetylactis	Siphovirus	Unclassified	Skunavirus	Lactococcus phage 2R15M	31632	34.914	0.00215	0.0031	0.00174	0.00109	0.00089	0.00109
	KX346238	Bacilli	Lactobacillales	Streptococcaceae	Lactococcus	lactis	Lactococcus lactis subsp. lactis bv. diacetylactis	Siphovirus	Unclassified	Skunavirus	Lactococcus phage 2R15S	32505	34.795	0.00231	0.00305	0.00189	0.00108	0.00089	0.00108
	KX346239	Bacilli	Lactobacillales	Streptococcaceae	Lactococcus	lactis	Lactococcus lactis subsp. lactis bv. diacetylactis	Siphovirus	Unclassified	Skunavirus	Lactococcus phage 2R15S2	31468	34.966	0.00219	0.00311	0.00175	0.00106	0.00089	0.00106
	KX346240	Bacilli	Lactobacillales	Streptococcaceae	Lactococcus	lactis	Lactococcus lactis subsp. lactis bv. diacetylactis	Siphovirus	Unclassified	Skunavirus	Lactococcus phage 2R06A	31627	35.207	0.00215	0.00299	0.0018	0.00109	0.00111	0.00109
	KX346242	Bacilli	Lactobacillales	Streptococcaceae	Lactococcus	lactis	Lactococcus lactis subsp. lactis bv. diacetylactis	Siphovirus	Unclassified	Skunavirus	Lactococcus phage 8R06S	31034	34.9	0.00255	0.0029	0.00185	0.00081	0.00084	0.00081
	KX346243	Bacilli	Lactobacillales	Streptococcaceae	Lactococcus	lactis	Lactococcus lactis subsp. lactis bv. diacetylactis	Siphovirus	Unclassified	Skunavirus	Lactococcus phage 6W06	32793	34.87	0.00223	0.00299	0.00185	0.00113	0.00091	0.00113
	KX346244	Bacilli	Lactobacillales	Streptococcaceae	Lactococcus	lactis	Lactococcus lactis subsp. lactis bv. diacetylactis	Siphovirus	Unclassified	Skunavirus	Lactococcus phage 6W18L	30918	34.834	0.0023	0.00311	0.00183	0.0011	0.00087	0.0011
	KX346247	Bacilli	Lactobacillales	Streptococcaceae	Lactococcus	lactis	Lactococcus lactis subsp. lactis bv. diacetylactis	Siphovirus	Unclassified	Skunavirus	Lactococcus phage 17W11	30984	34.937	0.00213	0.00305	0.00178	0.00107	0.0009	0.00107
	KX346248	Bacilli	Lactobacillales	Streptococcaceae	Lactococcus	lactis	Lactococcus lactis subsp. lactis bv. diacetylactis	Siphovirus	Unclassified	Skunavirus	Lactococcus phage 17W12M	33017	34.888	0.00224	0.00298	0.00185	0.00114	0.00091	0.00114
	KX346249	Bacilli	Lactobacillales	Streptococcaceae	Lactococcus	lactis	Lactococcus lactis subsp. lactis bv. diacetylactis	Siphovirus	Unclassified	Skunavirus	Lactococcus phage 16W23	32477	34.76	0.00246	0.00291	0.00183	0.00082	0.00077	0.00082
	KX346250	Bacilli	Lactobacillales	Streptococcaceae	Lactococcus	lactis	Lactococcus lactis subsp. lactis bv. diacetylactis	Siphovirus	Unclassified	Skunavirus	Lactococcus phage MW18S	31877	34.774	0.00238	0.0029	0.00185	0.00086	0.00078	0.00086
	NC_049373	Bacilli	Lactobacillales	Streptococcaceae	Lactococcus	lactis	Lactococcus lactis subsp. lactis bv. diacetylactis	Siphovirus	Unclassified	Skunavirus	Lactococcus phage 16W23	32477	34.76	0.00246	0.00291	0.00183	0.00082	0.00077	0.00082
	MN534316	Bacilli	Lactobacillales	Streptococcaceae	Lactococcus	lactis	Lactococcus lactis subsp. lactis bv. diacetylactis TIFN2	Siphovirus	Unclassified	Unclassified	Lactococcus phage proPhi2	36976	35.607	0.00168	0.00235	0.00165	0.00108	0.00092	0.00108
	MN534317	Bacilli	Lactobacillales	Streptococcaceae	Lactococcus	lactis	Lactococcus lactis subsp. lactis bv. diacetylactis TIFN4	Siphovirus	Unclassified	Unclassified	Lactococcus phage proPhi4	36976	35.607	0.00168	0.00235	0.00165	0.00108	0.00092	0.00108
	NC_002666	Bacilli	Lactobacillales	Streptococcaceae	Lactococcus	lactis	Lactococcus lactis subsp. lactis IL1403	Siphovirus	Unclassified	Unclassified	Lactococcus phage bIL285	35538	35.188	0.002	0.00255	0.0012	0.00121	0.00104	0.00121
	NC_002667	Bacilli	Lactobacillales	Streptococcaceae	Lactococcus	lactis	Lactococcus lactis subsp. lactis Il1403	Siphovirus	Unclassified	Unclassified	Lactococcus phage bIL286	41834	35.323	0.00151	0.00239	0.0013	0.00105	0.00096	0.00105
	NC_002668	Bacilli	Lactobacillales	Streptococcaceae	Lactococcus	lactis	Lactococcus lactis subsp. lactis Il1403	Siphovirus	Unclassified	Unclassified	Lactococcus phage bIL309	36949	35.679	0.00189	0.00218	0.00168	0.00096	0.00097	0.00096
	NC_008363	Bacilli	Lactobacillales	Streptococcaceae	Lactococcus	lactis	Lactococcus lactis subsp. lactis Il1403	Siphovirus	Unclassified	Skunavirus	Lactococcus phage P008	28538	34.68	0.00245	0.00245	0.00193	0.00089	0.00067	0.00089
	MN552147	Bacilli	Lactobacillales	Lactobacillaceae	Leuconostoc	mesenteroides	Leuconostoc mesenteroides	Siphovirus	Unclassified	Unaquatrovirus	Leuconostoc phage P974	27942	36.032	0.00383	0.00383	0.00206	0.00066	0.00061	0.00066
	GQ451696	Bacilli	Lactobacillales	Lactobacillaceae	Leuconostoc	mesenteroides	Leuconostoc mesenteroides 1-A4	Siphovirus	Unclassified	Unaquatrovirus	Leuconostoc phage 1-A4	29508	36.146	0.00352	0.00375	0.00227	0.00063	0.00068	0.00063
	NC_027987	Bacilli	Lactobacillales	Lactobacillaceae	Leuconostoc	mesenteroides	Leuconostoc mesenteroides 1-A4	Siphovirus	Unclassified	Unaquatrovirus	Leuconostoc phage 1-A4	29508	36.146	0.00352	0.00375	0.00227	0.00063	0.00068	0.00063
	KC013027	Bacilli	Lactobacillales	Lactobacillaceae	Leuconostoc	mesenteroides	Leuconostoc mesenteroides LN05	Siphovirus	Unclassified	Unaquatrovirus	Leuconostoc phage LN34	28022	35.972	0.00378	0.00368	0.00212	0.00068	0.00054	0.00068
	KC013028	Bacilli	Lactobacillales	Lactobacillaceae	Leuconostoc	mesenteroides	Leuconostoc mesenteroides LN05	Siphovirus	Unclassified	Unaquatrovirus	Leuconostoc phage phiLNTR2	28336	36.014	0.00374	0.00379	0.00201	0.00065	0.00056	0.00065
	KC013029	Bacilli	Lactobacillales	Lactobacillaceae	Leuconostoc	mesenteroides	Leuconostoc mesenteroides LN05	Siphovirus	Unclassified	Unaquatrovirus	Leuconostoc phage phiLNTR3	28015	36.052	0.00386	0.00382	0.00211	0.00068	0.00054	0.00068
	NC_024378	Bacilli	Lactobacillales	Lactobacillaceae	Leuconostoc	mesenteroides	Leuconostoc mesenteroides LN05	Siphovirus	Unclassified	Unaquatrovirus	Leuconostoc phage phiLNTR3	28015	36.052	0.00386	0.00382	0.00211	0.00068	0.00054	0.00068
	NC_024388	Bacilli	Lactobacillales	Lactobacillaceae	Leuconostoc	mesenteroides	Leuconostoc mesenteroides LN05	Siphovirus	Unclassified	Unaquatrovirus	Leuconostoc phage LN34	28022	35.972	0.00378	0.00368	0.00212	0.00068	0.00054	0.00068
	NC_024389	Bacilli	Lactobacillales	Lactobacillaceae	Leuconostoc	mesenteroides	Leuconostoc mesenteroides LN05	Siphovirus	Unclassified	Unaquatrovirus	Leuconostoc phage phiLNTR2	28336	36.014	0.00374	0.00379	0.00201	0.00065	0.00056	0.00065
	KC013026	Bacilli	Lactobacillales	Lactobacillaceae	Leuconostoc	mesenteroides	Leuconostoc mesenteroides LN25	Siphovirus	Unclassified	Unaquatrovirus	Leuconostoc phage LN25	28427	36.191	0.00327	0.00399	0.00209	0.0007	0.00077	0.0007
	NC_024386	Bacilli	Lactobacillales	Lactobacillaceae	Leuconostoc	mesenteroides	Leuconostoc mesenteroides LN25	Siphovirus	Unclassified	Unaquatrovirus	Leuconostoc phage LN25	28427	36.191	0.00327	0.00399	0.00209	0.0007	0.00077	0.0007
	JQ659259	Bacilli	Lactobacillales	Lactobacillaceae	Leuconostoc	mesenteroides	Leuconostoc mesenteroides subsp. dextranicum A1 (LMGT 3752)	Podovirus	Unclassified	Limdunavirus	Leuconostoc phage Lmd1	26201	36.403	0.00313	0.00353	0.002	0.00113	0.00115	0.00113
	NC_018273	Bacilli	Lactobacillales	Lactobacillaceae	Leuconostoc	mesenteroides	Leuconostoc mesenteroides subsp. dextranicum A1 (LMGT 3752)	Podovirus	Unclassified	Limdunavirus	Leuconostoc phage Lmd1	26201	36.403	0.00313	0.00353	0.002	0.00113	0.00115	0.00113
	KX578044	Bacilli	Lactobacillales	Lactobacillaceae	Leuconostoc	mesenteroides	Leuconostoc mesenteroides subsp. mesenteroides C19A	Siphovirus	Unclassified	Unaquatrovirus	Leuconostoc phage CHA	28142	35.992	0.0038	0.0038	0.0021	0.00069	0.0005	0.00069
	KX578043	Bacilli	Lactobacillales	Lactobacillaceae	Leuconostoc	mesenteroides	Leuconostoc mesenteroides subsp. mesenteroides C19B	Siphovirus	Unclassified	Unaquatrovirus	Leuconostoc phage CHB	28265	35.946	0.00375	0.00377	0.00209	0.00062	0.00046	0.00062
	KX578042	Bacilli	Lactobacillales	Lactobacillaceae	Leuconostoc	mesenteroides	Leuconostoc mesenteroides subsp. mesenteroides D4b	Siphovirus	Unclassified	Unaquatrovirus	Leuconostoc phage Ln-7	28093	36.301	0.00324	0.00361	0.00217	0.00069	0.00071	0.00069
	NC_054988	Bacilli	Lactobacillales	Lactobacillaceae	Leuconostoc	mesenteroides	Leuconostoc mesenteroides subsp. mesenteroides D4b	Siphovirus	Unclassified	Unaquatrovirus	Leuconostoc phage Ln-7	28093	36.301	0.00324	0.00361	0.00217	0.00069	0.00071	0.00069
	KM262191	Bacilli	Lactobacillales	Lactobacillaceae	Leuconostoc	mesenteroides	Leuconostoc mesenteroides subsp. mesenteroides D6a	Siphovirus	Unclassified	Unaquatrovirus	Leuconostoc phage Ln-8	28921	36.14	0.00315	0.00372	0.00209	0.00069	0.0008	0.00069
	NC_027377	Bacilli	Lactobacillales	Lactobacillaceae	Leuconostoc	mesenteroides	Leuconostoc mesenteroides subsp. mesenteroides D6a	Siphovirus	Unclassified	Unaquatrovirus	Leuconostoc phage Ln-8	28921	36.14	0.00315	0.00372	0.00209	0.00069	0.0008	0.00069
	KM262192	Bacilli	Lactobacillales	Lactobacillaceae	Leuconostoc	mesenteroides	Leuconostoc mesenteroides subsp. mesenteroides L79-1	Siphovirus	Unclassified	Unaquatrovirus	Leuconostoc phage Ln-9	28527	36.439	0.00326	0.00403	0.00228	0.00077	0.00081	0.00077
	NC_027358	Bacilli	Lactobacillales	Lactobacillaceae	Leuconostoc	mesenteroides	Leuconostoc mesenteroides subsp. mesenteroides L79-1	Siphovirus	Unclassified	Unaquatrovirus	Leuconostoc phage Ln-9	28527	36.439	0.00326	0.00403	0.00228	0.00077	0.00081	0.00077
	OM293948	Bacilli	Lactobacillales	Lactobacillaceae	Levilactobacillus	brevis	Levilactobacillus brevis KACC 11433	Myovirus	Herelleviridae	Tybeckvirus	Levilactobacillus phage ENFP1	138676	32.484	0.00136	0.00141	0.00116	0.00089	0.00044	0.00089
	OL963531	Bacilli	Lactobacillales	Lactobacillaceae	Limosilactobacillus	fermentum	Limosilactobacillus fermentum	Siphovirus	Unclassified	Unclassified	Lactobacillus phage ADMH18Phi4	2270	45.551	0.00176	0.00397	0.00265	0.00265	0.00397	0.00265
	DQ003638	Bacilli	Bacillales	Listeriaceae	Listeria	monocytogenes	Listeria monocytogenes	Myovirus	Herelleviridae	Pecentumvirus	Listeria phage A511	137619	35.929	0.00236	0.0026	0.00153	0.00081	0.00043	0.00081
	DQ004855	Bacilli	Bacillales	Listeriaceae	Listeria	monocytogenes	Listeria monocytogenes	Myovirus	Herelleviridae	Pecentumvirus	Listeria phage P100	131384	36.039	0.00225	0.00255	0.00153	0.00078	0.00045	0.00078
	KJ094029	Bacilli	Bacillales	Listeriaceae	Listeria	monocytogenes	Listeria monocytogenes	Myovirus	Herelleviridae	Pecentumvirus	Listeria phage LP-064	135279	35.926	0.00228	0.00256	0.00147	0.00078	0.00047	0.00078
	KJ094030	Bacilli	Bacillales	Listeriaceae	Listeria	monocytogenes	Listeria monocytogenes	Myovirus	Herelleviridae	Pecentumvirus	Listeria phage LP-083-2	135831	35.868	0.00224	0.0026	0.00148	0.00078	0.00048	0.00078
	KJ094031	Bacilli	Bacillales	Listeriaceae	Listeria	monocytogenes	Listeria monocytogenes	Myovirus	Herelleviridae	Pecentumvirus	Listeria phage LP-124	135764	35.874	0.00223	0.0026	0.00148	0.00078	0.00048	0.00078
	KJ094033	Bacilli	Bacillales	Listeriaceae	Listeria	monocytogenes	Listeria monocytogenes	Myovirus	Herelleviridae	Pecentumvirus	Listeria phage LP-048	133048	35.966	0.0023	0.00254	0.00157	0.00074	0.00049	0.00074
	KJ535721	Bacilli	Bacillales	Listeriaceae	Listeria	monocytogenes	Listeria monocytogenes	Myovirus	Herelleviridae	Pecentumvirus	Listeria phage List-36	131952	36.013	0.00224	0.0026	0.0015	0.00074	0.00042	0.00074
	KJ535722	Bacilli	Bacillales	Listeriaceae	Listeria	monocytogenes	Listeria monocytogenes	Myovirus	Herelleviridae	Pecentumvirus	Listeria phage LMSP-25	138036	35.87	0.00232	0.00255	0.00155	0.00076	0.00041	0.00076
	KJ586794	Bacilli	Bacillales	Listeriaceae	Listeria	monocytogenes	Listeria monocytogenes	Myovirus	Herelleviridae	Pecentumvirus	Listeria phage LMTA-34	138036	35.87	0.00232	0.00255	0.00155	0.00076	0.00041	0.00076
	KJ586795	Bacilli	Bacillales	Listeriaceae	Listeria	monocytogenes	Listeria monocytogenes	Myovirus	Herelleviridae	Pecentumvirus	Listeria phage LMTA-94	136468	35.841	0.00234	0.0026	0.00153	0.00076	0.00045	0.00076
	KJ591604	Bacilli	Bacillales	Listeriaceae	Listeria	monocytogenes	Listeria monocytogenes	Myovirus	Herelleviridae	Pecentumvirus	Listeria phage LMTA-148	132541	36.027	0.0022	0.00256	0.00154	0.00075	0.00042	0.00075
	KJ591605	Bacilli	Bacillales	Listeriaceae	Listeria	monocytogenes	Listeria monocytogenes	Myovirus	Herelleviridae	Pecentumvirus	Listeria phage LMTA-57	136589	35.848	0.00234	0.00252	0.00157	0.0008	0.00042	0.0008
	KM373208	Bacilli	Bacillales	Listeriaceae	Listeria	monocytogenes	Listeria monocytogenes	Myovirus	Herelleviridae	Pecentumvirus	Listeria phage WIL-1	134369	35.988	0.0023	0.00254	0.00156	0.00073	0.00042	0.00073
	MK792752	Bacilli	Bacillales	Listeriaceae	Listeria	monocytogenes	Listeria monocytogenes	Myovirus	Herelleviridae	Pecentumvirus	Listeria phage vB-LmoM-SH3-3	136801	36.044	0.00232	0.00257	0.00152	0.00079	0.00044	0.00079
	MT178766	Bacilli	Bacillales	Listeriaceae	Listeria	monocytogenes	Listeria monocytogenes	Myovirus	Herelleviridae	Pecentumvirus	Listeria phage P100plus	135028	35.91	0.00223	0.00254	0.0015	0.00079	0.00045	0.00079
	MT178767	Bacilli	Bacillales	Listeriaceae	Listeria	monocytogenes	Listeria monocytogenes	Myovirus	Herelleviridae	Pecentumvirus	Listeria phage P200	135029	35.906	0.00223	0.00253	0.0015	0.00079	0.00045	0.00079
	MT668623	Bacilli	Bacillales	Listeriaceae	Listeria	monocytogenes	Listeria monocytogenes	Myovirus	Herelleviridae	Pecentumvirus	Listeria phage LP-Mix_6.1	136804	35.929	0.00227	0.00251	0.00158	0.00082	0.0005	0.00082
	MT668624	Bacilli	Bacillales	Listeriaceae	Listeria	monocytogenes	Listeria monocytogenes	Myovirus	Herelleviridae	Pecentumvirus	Listeria phage LP-Mix_6.2	138470	35.876	0.0023	0.00255	0.00149	0.00078	0.00046	0.00078
	NC_007610	Bacilli	Bacillales	Listeriaceae	Listeria	monocytogenes	Listeria monocytogenes	Myovirus	Herelleviridae	Pecentumvirus	Listeria phage P100	131384	36.039	0.00225	0.00255	0.00153	0.00078	0.00045	0.00078
	NC_009811	Bacilli	Bacillales	Listeriaceae	Listeria	monocytogenes	Listeria monocytogenes	Myovirus	Herelleviridae	Pecentumvirus	Listeria phage A511	137619	35.929	0.00236	0.0026	0.00153	0.00081	0.00043	0.00081
	NC_024359	Bacilli	Bacillales	Listeriaceae	Listeria	monocytogenes	Listeria monocytogenes	Myovirus	Herelleviridae	Pecentumvirus	Listeria phage LP-048	133048	35.966	0.0023	0.00254	0.00157	0.00074	0.00049	0.00074
	NC_024360	Bacilli	Bacillales	Listeriaceae	Listeria	monocytogenes	Listeria monocytogenes	Myovirus	Herelleviridae	Pecentumvirus	Listeria phage LMSP-25	138036	35.87	0.00232	0.00255	0.00155	0.00076	0.00041	0.00076
	NC_024364	Bacilli	Bacillales	Listeriaceae	Listeria	monocytogenes	Listeria monocytogenes	Myovirus	Herelleviridae	Pecentumvirus	Listeria phage List-36	131952	36.013	0.00224	0.0026	0.0015	0.00074	0.00042	0.00074
	NC_024383	Bacilli	Bacillales	Listeriaceae	Listeria	monocytogenes	Listeria monocytogenes	Myovirus	Herelleviridae	Pecentumvirus	Listeria phage LP-083-2	135831	35.868	0.00224	0.0026	0.00148	0.00078	0.00048	0.00078
	NC_024787	Bacilli	Bacillales	Listeriaceae	Listeria	monocytogenes	Listeria monocytogenes	Myovirus	Herelleviridae	Pecentumvirus	Listeria phage LMTA-148	132541	36.027	0.0022	0.00256	0.00154	0.00075	0.00042	0.00075
	NC_025440	Bacilli	Bacillales	Listeriaceae	Listeria	monocytogenes	Listeria monocytogenes	Myovirus	Herelleviridae	Pecentumvirus	Listeria phage WIL-1	134369	35.988	0.0023	0.00254	0.00156	0.00073	0.00042	0.00073
	NC_041862	Bacilli	Bacillales	Listeriaceae	Listeria	monocytogenes	Listeria monocytogenes	Myovirus	Herelleviridae	Pecentumvirus	Listeria phage LP-064	135279	35.926	0.00228	0.00256	0.00147	0.00078	0.00047	0.00078
	NC_042048	Bacilli	Bacillales	Listeriaceae	Listeria	monocytogenes	Listeria monocytogenes	Myovirus	Herelleviridae	Pecentumvirus	Listeria phage LMTA-34	138036	35.87	0.00232	0.00255	0.00155	0.00076	0.00041	0.00076
	NC_047745	Bacilli	Bacillales	Listeriaceae	Listeria	monocytogenes	Listeria monocytogenes	Myovirus	Herelleviridae	Pecentumvirus	Listeria phage LP-124	135764	35.874	0.00223	0.0026	0.00148	0.00078	0.00048	0.00078
	NC_047871	Bacilli	Bacillales	Listeriaceae	Listeria	monocytogenes	Listeria monocytogenes	Myovirus	Herelleviridae	Pecentumvirus	Listeria phage LMTA-57	136589	35.848	0.00234	0.00252	0.00157	0.0008	0.00042	0.0008
	NC_047872	Bacilli	Bacillales	Listeriaceae	Listeria	monocytogenes	Listeria monocytogenes	Myovirus	Herelleviridae	Pecentumvirus	Listeria phage LMTA-94	136468	35.841	0.00234	0.0026	0.00153	0.00076	0.00045	0.00076
	OR088597	Bacilli	Bacillales	Listeriaceae	Listeria	monocytogenes	Listeria monocytogenes	Myovirus	Herelleviridae	Pecentumvirus	Listeria phage cka15	137077	35.869	0.00233	0.00256	0.00151	0.00074	0.00046	0.00074
	OR125582	Bacilli	Bacillales	Listeriaceae	Listeria	monocytogenes	Listeria monocytogenes	Myovirus	Herelleviridae	Pecentumvirus	Listeria phage cka4	135569	35.884	0.00235	0.0025	0.00157	0.00075	0.00044	0.00075
	OR125583	Bacilli	Bacillales	Listeriaceae	Listeria	monocytogenes	Listeria monocytogenes	Myovirus	Herelleviridae	Pecentumvirus	Listeria phage cka8	136076	35.987	0.00224	0.00254	0.00158	0.00074	0.00042	0.00074
	OR125584	Bacilli	Bacillales	Listeriaceae	Listeria	monocytogenes	Listeria monocytogenes	Myovirus	Herelleviridae	Pecentumvirus	Listeria phage cka11	136461	35.985	0.00224	0.00258	0.00154	0.00078	0.00041	0.00078
	OR125585	Bacilli	Bacillales	Listeriaceae	Listeria	monocytogenes	Listeria monocytogenes	Myovirus	Herelleviridae	Pecentumvirus	Listeria phage cka14	136920	35.987	0.00225	0.00259	0.00153	0.00078	0.00041	0.00078
	OR125586	Bacilli	Bacillales	Listeriaceae	Listeria	monocytogenes	Listeria monocytogenes	Myovirus	Herelleviridae	Pecentumvirus	Listeria phage cka16	133868	35.917	0.00235	0.00257	0.0015	0.00073	0.00046	0.00073
	OR125587	Bacilli	Bacillales	Listeriaceae	Listeria	monocytogenes	Listeria monocytogenes	Myovirus	Herelleviridae	Pecentumvirus	Listeria phage cka17	134199	35.911	0.00235	0.00256	0.0015	0.00073	0.00045	0.00073
	OR125588	Bacilli	Bacillales	Listeriaceae	Listeria	monocytogenes	Listeria monocytogenes	Myovirus	Herelleviridae	Pecentumvirus	Listeria phage cka18	133639	35.923	0.00236	0.00255	0.00147	0.00074	0.00046	0.00074
	AJ242593	Bacilli	Bacillales	Listeriaceae	Listeria	monocytogenes	Listeria monocytogenes	Siphovirus	Unclassified	Unclassified	Listeria phage A118	40834	36.107	0.00206	0.00331	0.00169	0.0023	0.00238	0.0023
	DQ003637	Bacilli	Bacillales	Listeriaceae	Listeria	monocytogenes	Listeria monocytogenes	Siphovirus	Unclassified	Unclassified	Listeria phage A500	38867	36.684	0.00216	0.00347	0.00163	0.00266	0.00252	0.00266
	DQ003639	Bacilli	Bacillales	Listeriaceae	Listeria	monocytogenes	Listeria monocytogenes	Myovirus	Unclassified	Jelitavirus	Listeria phage B025	42653	35.1	0.0023	0.00309	0.0014	0.00152	0.00164	0.00152
	DQ003640	Bacilli	Bacillales	Listeriaceae	Listeria	monocytogenes	Listeria monocytogenes	Siphovirus	Unclassified	Unclassified	Listeria phage B054	48172	36.212	0.00228	0.00263	0.00171	0.00145	0.00152	0.00145
	DQ003641	Bacilli	Bacillales	Listeriaceae	Listeria	monocytogenes	Listeria monocytogenes	Siphovirus	Unclassified	Unclassified	Listeria phage P35	35822	40.818	0.0041	0.00462	0.00268	0.00165	0.00114	0.00165
	DQ003642	Bacilli	Bacillales	Listeriaceae	Listeria	monocytogenes	Listeria monocytogenes	Siphovirus	Unclassified	Unclassified	Listeria phage A006	38124	35.497	0.00207	0.00333	0.00139	0.00211	0.00194	0.00211
	KJ094020	Bacilli	Bacillales	Listeriaceae	Listeria	monocytogenes	Listeria monocytogenes	Siphovirus	Unclassified	Homburgvirus	Listeria phage LP-026	67150	36.258	0.00383	0.00248	0.00175	0.00111	4e-05	0.00111
	KJ094021	Bacilli	Bacillales	Listeriaceae	Listeria	monocytogenes	Listeria monocytogenes	Siphovirus	Unclassified	Homburgvirus	Listeria phage LP-114	66676	36.434	0.00381	0.00255	0.00181	0.00125	3e-05	0.00125
	KJ094022	Bacilli	Bacillales	Listeriaceae	Listeria	monocytogenes	Listeria monocytogenes	Siphovirus	Unclassified	Unclassified	Listeria phage LP-030-3	41156	36.554	0.00207	0.00368	0.00169	0.00244	0.00202	0.00244
	KJ094023	Bacilli	Bacillales	Listeriaceae	Listeria	monocytogenes	Listeria monocytogenes	Siphovirus	Unclassified	Slepowronvirus	Listeria phage LP-101	43767	35.451	0.00213	0.0033	0.00146	0.00179	0.0016	0.00179
	KP399677	Bacilli	Bacillales	Listeriaceae	Listeria	monocytogenes	Listeria monocytogenes	Siphovirus	Unclassified	Unclassified	Listeria phage vB_LmoS_188	38392	35.872	0.00224	0.00373	0.00156	0.00188	0.0019	0.00188
	KP399678	Bacilli	Bacillales	Listeriaceae	Listeria	monocytogenes	Listeria monocytogenes	Siphovirus	Unclassified	Unclassified	Listeria phage vB_LmoS_293	40759	36.861	0.00221	0.00378	0.00171	0.00265	0.00216	0.00265
	MZ361825	Bacilli	Bacillales	Listeriaceae	Listeria	monocytogenes	Listeria monocytogenes	Siphovirus	Unclassified	Unclassified	Listeria phage vB_LmoS_P9	36798	36.673	0.00234	0.00363	0.00179	0.00257	0.00242	0.00257
	NC_003216	Bacilli	Bacillales	Listeriaceae	Listeria	monocytogenes	Listeria monocytogenes	Siphovirus	Unclassified	Unclassified	Listeria phage A118	40834	36.107	0.00206	0.00331	0.00169	0.0023	0.00238	0.0023
	NC_009810	Bacilli	Bacillales	Listeriaceae	Listeria	monocytogenes	Listeria monocytogenes	Siphovirus	Unclassified	Unclassified	Listeria phage A500	38867	36.684	0.00216	0.00347	0.00163	0.00266	0.00252	0.00266
	NC_009812	Bacilli	Bacillales	Listeriaceae	Listeria	monocytogenes	Listeria monocytogenes	Myovirus	Unclassified	Jelitavirus	Listeria phage B025	42653	35.1	0.0023	0.00309	0.0014	0.00152	0.00164	0.00152
	NC_009813	Bacilli	Bacillales	Listeriaceae	Listeria	monocytogenes	Listeria monocytogenes	Siphovirus	Unclassified	Unclassified	Listeria phage B054	48172	36.212	0.00228	0.00263	0.00171	0.00145	0.00152	0.00145
	NC_009814	Bacilli	Bacillales	Listeriaceae	Listeria	monocytogenes	Listeria monocytogenes	Siphovirus	Unclassified	Unclassified	Listeria phage P35	35822	40.818	0.0041	0.00462	0.00268	0.00165	0.00114	0.00165
	NC_009815	Bacilli	Bacillales	Listeriaceae	Listeria	monocytogenes	Listeria monocytogenes	Siphovirus	Unclassified	Unclassified	Listeria phage A006	38124	35.497	0.00207	0.00333	0.00139	0.00211	0.00194	0.00211
	NC_024375	Bacilli	Bacillales	Listeriaceae	Listeria	monocytogenes	Listeria monocytogenes	Siphovirus	Unclassified	Homburgvirus	Listeria phage LP-026	67150	36.258	0.00383	0.00248	0.00175	0.00111	4e-05	0.00111
	NC_024384	Bacilli	Bacillales	Listeriaceae	Listeria	monocytogenes	Listeria monocytogenes	Siphovirus	Unclassified	Unclassified	Listeria phage LP-030-3	41156	36.554	0.00207	0.00368	0.00169	0.00244	0.00202	0.00244
	NC_024387	Bacilli	Bacillales	Listeriaceae	Listeria	monocytogenes	Listeria monocytogenes	Siphovirus	Unclassified	Slepowronvirus	Listeria phage LP-101	43767	35.451	0.00213	0.0033	0.00146	0.00179	0.0016	0.00179
	NC_024392	Bacilli	Bacillales	Listeriaceae	Listeria	monocytogenes	Listeria monocytogenes	Siphovirus	Unclassified	Homburgvirus	Listeria phage LP-114	66676	36.434	0.00381	0.00255	0.00181	0.00125	3e-05	0.00125
	NC_028871	Bacilli	Bacillales	Listeriaceae	Listeria	monocytogenes	Listeria monocytogenes	Siphovirus	Unclassified	Unclassified	Listeria phage vB_LmoS_188	38392	35.872	0.00224	0.00373	0.00156	0.00188	0.0019	0.00188
	NC_028929	Bacilli	Bacillales	Listeriaceae	Listeria	monocytogenes	Listeria monocytogenes	Siphovirus	Unclassified	Unclassified	Listeria phage vB_LmoS_293	40759	36.861	0.00221	0.00378	0.00171	0.00265	0.00216	0.00265
	OK283618	Bacilli	Bacillales	Listeriaceae	Listeria	monocytogenes	Listeria monocytogenes	Siphovirus	Unclassified	Unclassified	Listeria phage LPML1	87038	38.707	0.00453	0.00207	0.00181	0.00047	0.00026	0.00047
	OP894077	Bacilli	Bacillales	Listeriaceae	Listeria	monocytogenes	Listeria monocytogenes	Siphovirus	Unclassified	Unclassified	Listeria phage HS5	39936	36.313	0.00185	0.00321	0.00155	0.00258	0.00255	0.00258
	ON456151	Bacilli	Bacillales	Listeriaceae	Listeria	monocytogenes	Listeria monocytogenes ATCC 19115	Siphovirus	Unclassified	Unclassified	Listeria phage HB17054	42079	36.721	0.00204	0.00339	0.00168	0.00267	0.00223	0.00267
	MN128594	Bacilli	Bacillales	Listeriaceae	Listeria	monocytogenes	Listeria monocytogenes FSL F6-367	Myovirus	Herelleviridae	Pecentumvirus	Listeria phage LP-066	138918	35.833	0.00222	0.0026	0.00149	0.00079	0.00048	0.00079
	MN128593	Bacilli	Bacillales	Listeriaceae	Listeria	monocytogenes	Listeria monocytogenes FSL F6-367	Siphovirus	Unclassified	Homburgvirus	Listeria phage LP-031	65468	36.41	0.00397	0.00249	0.00173	0.00131	2e-05	0.00131
	MN904502	Bacilli	Bacillales	Listeriaceae	Listeria	monocytogenes	Listeria monocytogenes FSL F6-367	Siphovirus	Unclassified	Homburgvirus	Listeria phage LP-018	65284	36.395	0.00378	0.00251	0.0017	0.00123	3e-05	0.00123
	MT500540	Bacilli	Bacillales	Listeriaceae	Listeria	monocytogenes	Listeria monocytogenes HM00113468	Siphovirus	Unclassified	Slepowronvirus	Listeria phage LP-HM00113468	40298	35.488	0.00278	0.00313	0.00141	0.00165	0.00151	0.00165
	NC_049900	Bacilli	Bacillales	Listeriaceae	Listeria	monocytogenes	Listeria monocytogenes HM00113468	Siphovirus	Unclassified	Slepowronvirus	Listeria phage LP-HM00113468	40298	35.488	0.00278	0.00313	0.00141	0.00165	0.00151	0.00165
	MN114082	Bacilli	Bacillales	Listeriaceae	Listeria	monocytogenes	Listeria monocytogenes J1-208	Siphovirus	Unclassified	Homburgvirus	Listeria phage LP-010	64629	36.409	0.00385	0.00255	0.00167	0.00127	5e-05	0.00127
	MN114083	Bacilli	Bacillales	Listeriaceae	Listeria	monocytogenes	Listeria monocytogenes J1-208	Siphovirus	Unclassified	Homburgvirus	Listeria phage LP-013	65660	36.346	0.00376	0.00257	0.00164	0.00126	3e-05	0.00126
	OP779214	Bacilli	Bacillales	Listeriaceae	Listeria	monocytogenes	Listeria monocytogenes LM 71	Siphovirus	Unclassified	Slepowronvirus	Listeria phage LP-P111	43578	35.027	0.00241	0.00363	0.00133	0.00153	0.0014	0.00153
	MN172529	Bacilli	Bacillales	Listeriaceae	Listeria	monocytogenes	Listeria monocytogenes MACK	Myovirus	Herelleviridae	Pecentumvirus	Listeria phage LP-039	136234	35.914	0.0023	0.00253	0.00158	0.00076	0.00049	0.00076
	AJ312240	Bacilli	Bacillales	Listeriaceae	Listeria	monocytogenes	Listeria monocytogenes ScottA	Podovirus	Unclassified	Psavirus	Listeria phage PSA	37618	34.725	0.00197	0.0027	0.00152	0.00146	0.00154	0.00146
	NC_003291	Bacilli	Bacillales	Listeriaceae	Listeria	monocytogenes	Listeria monocytogenes ScottA	Podovirus	Unclassified	Psavirus	Listeria phage PSA	37618	34.725	0.00197	0.0027	0.00152	0.00146	0.00154	0.00146
	MT438761	Bacilli	Bacillales	Listeriaceae	Listeria	monocytogenes	Listeria monocytogenes strain 3053 serotype 1/2a	Myovirus	Herelleviridae	Pecentumvirus	Listeria virus P61	136485	35.922	0.00231	0.00254	0.00159	0.00075	0.00048	0.00075
	AB903967	Bacilli	Bacillales	Staphylococcaceae	Staphylococcus	aureus	Staphylococcus aureus	Myovirus	Herelleviridae	Kayvirus	Staphylococcus phage phiSA12	142094	30.31	0.00182	0.00131	0.00075	0.00035	0.0002	0.00035
	EU136189	Bacilli	Bacillales	Staphylococcaceae	Staphylococcus	aureus	Staphylococcus aureus	Podovirus	Rountreeviridae	Rosenblumvirus	Staphylococcus phage SAP-2	17938	28.944	0.00519	0.00307	0.00187	0.0002	0.00033	0.0002
	FR852584	Bacilli	Bacillales	Staphylococcaceae	Staphylococcus	aureus	Staphylococcus aureus	Myovirus	Herelleviridae	Kayvirus	Staphylococcus phage ISP	138339	30.422	0.00174	0.00127	0.00075	0.00034	0.0002	0.00034
	HF937074	Bacilli	Bacillales	Staphylococcaceae	Staphylococcus	aureus	Staphylococcus aureus	Podovirus	Rountreeviridae	Rosenblumvirus	Staphylococcus phage PSa3	17602	29.588	0.00568	0.00335	0.0017	0.00031	0.00028	0.00031
	HQ163896	Bacilli	Bacillales	Staphylococcaceae	Staphylococcus	aureus	Staphylococcus aureus	Myovirus	Herelleviridae	Kayvirus	Staphylococcus phage Sb1	127188	30.475	0.00179	0.00128	0.00074	0.00029	0.00018	0.00029
	JQ686190	Bacilli	Bacillales	Staphylococcaceae	Staphylococcus	aureus	Staphylococcus aureus	Myovirus	Herelleviridae	Kayvirus	Staphylococcus phage G15	139806	30.228	0.00177	0.00136	0.0008	0.00034	0.00019	0.00034
	JX194239	Bacilli	Bacillales	Staphylococcaceae	Staphylococcus	aureus	Staphylococcus aureus	Myovirus	Herelleviridae	Silviavirus	Staphylococcus phage SA11	136326	30.038	0.00198	0.00136	0.0009	0.00034	0.00021	0.00034
	JX878671	Bacilli	Bacillales	Staphylococcaceae	Staphylococcus	aureus	Staphylococcus aureus	Myovirus	Herelleviridae	Kayvirus	Staphylococcus phage JD007	141836	30.371	0.00173	0.0013	0.00074	0.00039	0.00017	0.00039
	KF766114	Bacilli	Bacillales	Staphylococcaceae	Staphylococcus	aureus	Staphylococcus aureus	Myovirus	Herelleviridae	Kayvirus	Staphylococcus phage K	148317	30.386	0.00177	0.00125	0.00079	0.00043	0.00022	0.00043
	KP687431	Bacilli	Bacillales	Staphylococcaceae	Staphylococcus	aureus	Staphylococcus aureus	Myovirus	Herelleviridae	Kayvirus	Staphylococcus phage IME-SA1	140218	30.328	0.00174	0.00127	0.00074	0.00034	0.00019	0.00034
	KP687432	Bacilli	Bacillales	Staphylococcaceae	Staphylococcus	aureus	Staphylococcus aureus	Myovirus	Herelleviridae	Kayvirus	Staphylococcus phage IME-SA2	140906	30.328	0.00173	0.00128	0.00075	0.00034	0.00019	0.00034
	KP881332	Bacilli	Bacillales	Staphylococcaceae	Staphylococcus	aureus	Staphylococcus aureus	Myovirus	Herelleviridae	Silviavirus	Staphylococcus phage Stau2	133798	29.974	0.00194	0.00139	0.0009	0.00037	0.0002	0.00037
	KR902361	Bacilli	Bacillales	Staphylococcaceae	Staphylococcus	aureus	Staphylococcus aureus	Myovirus	Herelleviridae	Kayvirus	Staphylococcus phage IME-SA118	139750	30.323	0.00173	0.00127	0.00074	0.00034	0.00019	0.00034
	KR908644	Bacilli	Bacillales	Staphylococcaceae	Staphylococcus	aureus	Staphylococcus aureus	Myovirus	Herelleviridae	Kayvirus	Staphylococcus phage IME-SA119	141028	30.326	0.00173	0.00128	0.00076	0.00034	0.00019	0.00034
	KU992911	Bacilli	Bacillales	Staphylococcaceae	Staphylococcus	aureus	Staphylococcus aureus	Podovirus	Rountreeviridae	Rosenblumvirus	Staphylococcus phage SLPW	17861	29.354	0.00498	0.00308	0.00168	0.00028	0.00028	0.00028
	KY000084	Bacilli	Bacillales	Staphylococcaceae	Staphylococcus	aureus	Staphylococcus aureus	Podovirus	Rountreeviridae	Rosenblumvirus	Staphylococcus phage SCH1	18023	29.34	0.0056	0.00308	0.0018	0.00028	0.00044	0.00028
	KY000085	Bacilli	Bacillales	Staphylococcaceae	Staphylococcus	aureus	Staphylococcus aureus	Podovirus	Rountreeviridae	Rosenblumvirus	Staphylococcus phage SCH111	18018	29.348	0.00561	0.00308	0.0018	0.00028	0.00044	0.00028
	KY779848	Bacilli	Bacillales	Staphylococcaceae	Staphylococcus	aureus	Staphylococcus aureus	Myovirus	Herelleviridae	Silviavirus	Staphylococcus phage qdsa001	135563	29.858	0.00193	0.00142	0.00088	0.00039	0.00021	0.00039
	LC492751	Bacilli	Bacillales	Staphylococcaceae	Staphylococcus	aureus	Staphylococcus aureus	Myovirus	Herelleviridae	Silviavirus	Staphylococcus phage KSAP7	137950	29.874	0.00207	0.00143	0.00088	0.00033	0.0002	0.00033
	LC492752	Bacilli	Bacillales	Staphylococcaceae	Staphylococcus	aureus	Staphylococcus aureus	Myovirus	Herelleviridae	Silviavirus	Staphylococcus phage KSAP11	138307	29.878	0.00207	0.00142	0.00088	0.00034	0.0002	0.00034
	LC574321	Bacilli	Bacillales	Staphylococcaceae	Staphylococcus	aureus	Staphylococcus aureus	Myovirus	Herelleviridae	Kayvirus	Staphylococcus phage SaGU1	140909	30.22	0.0018	0.00137	0.00076	0.00039	0.00016	0.00039
	LC576631	Bacilli	Bacillales	Staphylococcaceae	Staphylococcus	aureus	Staphylococcus aureus	Myovirus	Herelleviridae	Silviavirus	Staphylococcus phage vB_SauH_DELF3	136569	33.779	0.00264	0.00222	0.00158	0.00084	0.00056	0.00084
	LC709172	Bacilli	Bacillales	Staphylococcaceae	Staphylococcus	aureus	Staphylococcus aureus	Podovirus	Rountreeviridae	Rosenblumvirus	Staphylococcus phage vB_SauP_JS26	17226	29.136	0.00534	0.00308	0.00186	0.00023	0.00029	0.00023
	MF398190	Bacilli	Bacillales	Staphylococcaceae	Staphylococcus	aureus	Staphylococcus aureus	Myovirus	Herelleviridae	Kayvirus	Staphylococcus phage vB_SauM-fRuSau02	148464	30.223	0.00169	0.00128	0.00078	0.00042	0.00018	0.00042
	MG557618	Bacilli	Bacillales	Staphylococcaceae	Staphylococcus	aureus	Staphylococcus aureus	Myovirus	Herelleviridae	Kayvirus	Staphylococcus phage HSA30	140358	30.18	0.00176	0.00136	0.00077	0.00039	0.00016	0.00039
	MG766218	Bacilli	Bacillales	Staphylococcaceae	Staphylococcus	aureus	Staphylococcus aureus	Podovirus	Rountreeviridae	Rosenblumvirus	Staphylococcus phage vB_SauP_phiAGO1.3	17603	28.955	0.005	0.00315	0.0021	0.00034	0.00034	0.00034
	MG766219	Bacilli	Bacillales	Staphylococcaceae	Staphylococcus	aureus	Staphylococcus aureus	Podovirus	Rountreeviridae	Rosenblumvirus	Staphylococcus phage vB_SauP_phiAGO1.9	17637	28.962	0.00499	0.00315	0.0021	0.00034	0.00034	0.00034
	MH107118	Bacilli	Bacillales	Staphylococcaceae	Staphylococcus	aureus	Staphylococcus aureus	Podovirus	Rountreeviridae	Rosenblumvirus	Staphylococcus phage CSA13	17034	28.966	0.00523	0.00294	0.0015	0.00021	0.00035	0.00021
	MH159197	Bacilli	Bacillales	Staphylococcaceae	Staphylococcus	aureus	Staphylococcus aureus	Myovirus	Herelleviridae	Kayvirus	Staphylococcus phage VB_SavM_JYL01	141384	30.172	0.00177	0.00135	0.00076	0.00037	0.00015	0.00037
	MK250904	Bacilli	Bacillales	Staphylococcaceae	Staphylococcus	aureus	Staphylococcus aureus	Myovirus	Herelleviridae	Kayvirus	Staphylococcus phage VB-SavM-JYL02	141384	30.18	0.00177	0.00135	0.00076	0.00037	0.00015	0.00037
	MK417514	Bacilli	Bacillales	Staphylococcaceae	Staphylococcus	aureus	Staphylococcus aureus	Myovirus	Herelleviridae	Kayvirus	Staphylococcus virus Sa83	146004	30.314	0.00172	0.00127	0.00077	0.00042	0.00018	0.00042
	MK417515	Bacilli	Bacillales	Staphylococcaceae	Staphylococcus	aureus	Staphylococcus aureus	Myovirus	Herelleviridae	Kayvirus	Staphylococcus virus Sa87	149108	30.332	0.0018	0.00128	0.0008	0.00047	0.0002	0.00047
	MK417516	Bacilli	Bacillales	Staphylococcaceae	Staphylococcus	aureus	Staphylococcus aureus	Myovirus	Herelleviridae	Kayvirus	Staphylococcus phage J-Sa36	148312	30.387	0.00177	0.00125	0.0008	0.00043	0.00022	0.00043
	MK584893	Bacilli	Bacillales	Staphylococcaceae	Staphylococcus	aureus	Staphylococcus aureus	Myovirus	Herelleviridae	Kayvirus	Staphylococcus phage vBSM-A1	140654	30.325	0.00173	0.00128	0.00076	0.00034	0.00019	0.00034
	MK656892	Bacilli	Bacillales	Staphylococcaceae	Staphylococcus	aureus	Staphylococcus aureus	Myovirus	Herelleviridae	Kayvirus	Staphylococcus phage vBSP-A2	136528	30.447	0.00179	0.00128	0.00076	0.00034	0.00022	0.00034
	MK764384	Bacilli	Bacillales	Staphylococcaceae	Staphylococcus	aureus	Staphylococcus aureus	Podovirus	Rountreeviridae	Rosenblumvirus	Staphylococcus phage SA46-CTH2	17505	28.866	0.00531	0.00266	0.00186	0.00034	0.00057	0.00034
	MK903033	Bacilli	Bacillales	Staphylococcaceae	Staphylococcus	aureus	Staphylococcus aureus	Podovirus	Rountreeviridae	Rosenblumvirus	Staphylococcus phage SA44-CTH7	17522	28.867	0.00531	0.00268	0.00186	0.00034	0.00057	0.00034
	MK922546	Bacilli	Bacillales	Staphylococcaceae	Staphylococcus	aureus	Staphylococcus aureus	Podovirus	Rountreeviridae	Rosenblumvirus	Staphylococcus phage SA1-CTA1	17527	28.773	0.00542	0.00282	0.00191	0.00029	0.00074	0.00029
	MK922547	Bacilli	Bacillales	Staphylococcaceae	Staphylococcus	aureus	Staphylococcus aureus	Podovirus	Rountreeviridae	Rosenblumvirus	Staphylococcus phage SA30-CTH2	17545	28.755	0.0053	0.00274	0.00191	0.00029	0.00046	0.00029
	MK922548	Bacilli	Bacillales	Staphylococcaceae	Staphylococcus	aureus	Staphylococcus aureus	Podovirus	Rountreeviridae	Rosenblumvirus	Staphylococcus phage SA46-CTH4	17473	28.764	0.00532	0.0028	0.00183	0.00031	0.00046	0.00031
	MK936475	Bacilli	Bacillales	Staphylococcaceae	Staphylococcus	aureus	Staphylococcus aureus	Podovirus	Rountreeviridae	Rosenblumvirus	Staphylococcus phage SA03-CTH2	17511	28.793	0.00531	0.00274	0.00188	0.00029	0.00046	0.00029
	MK936476	Bacilli	Bacillales	Staphylococcaceae	Staphylococcus	aureus	Staphylococcus aureus	Podovirus	Rountreeviridae	Rosenblumvirus	Staphylococcus phage SA46-CL1	17508	28.81	0.00531	0.00274	0.0018	0.00034	0.00057	0.00034
	MN045228	Bacilli	Bacillales	Staphylococcaceae	Staphylococcus	aureus	Staphylococcus aureus	Myovirus	Herelleviridae	Kayvirus	Staphylococcus phage Maine	141712	30.409	0.00183	0.00127	0.00077	0.00036	0.00018	0.00036
	MN047438	Bacilli	Bacillales	Staphylococcaceae	Staphylococcus	aureus	Staphylococcus aureus	Myovirus	Herelleviridae	Kayvirus	Staphylococcus phage vB_SauM-515A1	148511	30.236	0.00171	0.00126	0.00075	0.00042	0.00018	0.00042
	MN091625	Bacilli	Bacillales	Staphylococcaceae	Staphylococcus	aureus	Staphylococcus aureus	Myovirus	Herelleviridae	Unclassified	Staphylococcus phage PALS_1	138776	30.105	0.00176	0.00143	0.00076	0.00035	2e-05	0.00035
	MN098325	Bacilli	Bacillales	Staphylococcaceae	Staphylococcus	aureus	Staphylococcus aureus	Podovirus	Rountreeviridae	Rosenblumvirus	Staphylococcus phage Portland	17711	29.293	0.00531	0.00296	0.00184	0.00028	0.00045	0.00028
	MN150710	Bacilli	Bacillales	Staphylococcaceae	Staphylococcus	aureus	Staphylococcus aureus	Podovirus	Rountreeviridae	Rosenblumvirus	Staphylococcus phage vB_SauP-436A1	18028	29.343	0.0056	0.00308	0.0018	0.00028	0.00044	0.00028
	MN304941	Bacilli	Bacillales	Staphylococcaceae	Staphylococcus	aureus	Staphylococcus aureus	Myovirus	Herelleviridae	Kayvirus	Staphylococcus phage vB_SauH_IME522	140246	30.192	0.00178	0.00138	0.00076	0.0004	0.00016	0.0004
	MN336261	Bacilli	Bacillales	Staphylococcaceae	Staphylococcus	aureus	Staphylococcus aureus	Myovirus	Herelleviridae	Kayvirus	Staphylococcus phage Sb1_8383	139606	30.399	0.00173	0.00126	0.00076	0.00034	0.00019	0.00034
	MN336262	Bacilli	Bacillales	Staphylococcaceae	Staphylococcus	aureus	Staphylococcus aureus	Myovirus	Herelleviridae	Kayvirus	Staphylococcus phage Sb1M_6168	138231	30.425	0.00175	0.00127	0.00077	0.00034	0.0002	0.00034
	MN336263	Bacilli	Bacillales	Staphylococcaceae	Staphylococcus	aureus	Staphylococcus aureus	Myovirus	Herelleviridae	Kayvirus	Staphylococcus phage Sb1M_9832	138231	30.425	0.00175	0.00127	0.00077	0.00034	0.0002	0.00034
	MT226657	Bacilli	Bacillales	Staphylococcaceae	Staphylococcus	aureus	Staphylococcus aureus	Myovirus	Herelleviridae	Kayvirus	Staphylococcus phage SAM2	137617	30.422	0.00176	0.00126	0.00076	0.00033	0.0002	0.00033
	MT338525	Bacilli	Bacillales	Staphylococcaceae	Staphylococcus	aureus	Staphylococcus aureus	Myovirus	Herelleviridae	Kayvirus	Staphylococcus phage SAM1	147588	30.209	0.00171	0.00126	0.00076	0.00043	0.00018	0.00043
	MT786458	Bacilli	Bacillales	Staphylococcaceae	Staphylococcus	aureus	Staphylococcus aureus	Myovirus	Herelleviridae	Kayvirus	Staphylococcus phage vB_SauH_SAP1	143375	30.161	0.00175	0.00134	0.00078	0.00038	0.00015	0.00038
	MT787017	Bacilli	Bacillales	Staphylococcaceae	Staphylococcus	aureus	Staphylococcus aureus	Myovirus	Herelleviridae	Unclassified	Staphylococcus phage WV	141342	30.574	0.0019	0.00149	0.00082	0.0004	1e-05	0.0004
	MT926124	Bacilli	Bacillales	Staphylococcaceae	Staphylococcus	aureus	Staphylococcus aureus	Podovirus	Rountreeviridae	Rosenblumvirus	Staphylococcus phage Portland	17471	29.569	0.00555	0.00323	0.0018	0.00023	0.0004	0.00023
	MW286254	Bacilli	Bacillales	Staphylococcaceae	Staphylococcus	aureus	Staphylococcus aureus	Podovirus	Rountreeviridae	Rosenblumvirus	Staphylococcus phage TSP	17987	29.427	0.00545	0.00325	0.00183	0.00014	0.00044	0.00014
	MW460250	Bacilli	Bacillales	Staphylococcaceae	Staphylococcus	aureus	Staphylococcus aureus	Myovirus	Herelleviridae	Kayvirus	Staphylococcus phage SAOMS1	140135	30.366	0.00173	0.00128	0.00074	0.00034	0.00019	0.00034
	MW528836	Bacilli	Bacillales	Staphylococcaceae	Staphylococcus	aureus	Staphylococcus aureus	Myovirus	Herelleviridae	Kayvirus	Staphylococcus phage vB_SauH_2002	145076	30.358	0.00174	0.00125	0.00078	0.00042	0.00019	0.00042
	MZ359091	Bacilli	Bacillales	Staphylococcaceae	Staphylococcus	aureus	Staphylococcus aureus	Podovirus	Rountreeviridae	Rosenblumvirus	Staphylococcus phage JPL-50	16927	29.273	0.00544	0.00313	0.00157	0.00027	0.00012	0.00027
	MZ643272	Bacilli	Bacillales	Staphylococcaceae	Staphylococcus	aureus	Staphylococcus aureus	Myovirus	Herelleviridae	Silviavirus	Staphylococcus phage vB_Sau-RP15	139486	29.889	0.00196	0.00134	0.00088	0.00039	0.00024	0.00039
	NC_004679	Bacilli	Bacillales	Staphylococcaceae	Staphylococcus	aureus	Staphylococcus aureus	Podovirus	Rountreeviridae	Rosenblumvirus	Staphylococcus phage P68	18227	29.325	0.00587	0.00305	0.00159	0.00025	0.00033	0.00025
	NC_005880	Bacilli	Bacillales	Staphylococcaceae	Staphylococcus	aureus	Staphylococcus aureus	Myovirus	Herelleviridae	Kayvirus	Staphylococcus phage K	148317	30.386	0.00177	0.00125	0.00079	0.00043	0.00022	0.00043
	NC_007021	Bacilli	Bacillales	Staphylococcaceae	Staphylococcus	aureus	Staphylococcus aureus	Myovirus	Herelleviridae	Twortvirus	Staphylococcus phage Twort	130706	30.261	0.00247	0.0016	0.00103	0.00037	0.00023	0.00037
	NC_007046	Bacilli	Bacillales	Staphylococcaceae	Staphylococcus	aureus	Staphylococcus aureus	Podovirus	Rountreeviridae	Rosenblumvirus	Staphylococcus phage 66	18199	29.287	0.00594	0.00313	0.00159	0.00025	0.00027	0.00025
	NC_007066	Bacilli	Bacillales	Staphylococcaceae	Staphylococcus	aureus	Staphylococcus aureus	Myovirus	Herelleviridae	Kayvirus	Staphylococcus phage G1	138715	30.388	0.00176	0.00127	0.00075	0.00034	0.00019	0.00034
	NC_009875	Bacilli	Bacillales	Staphylococcaceae	Staphylococcus	aureus	Staphylococcus aureus	Podovirus	Rountreeviridae	Rosenblumvirus	Staphylococcus phage SAP-2	17938	28.944	0.00519	0.00307	0.00187	0.0002	0.00033	0.0002
	NC_019448	Bacilli	Bacillales	Staphylococcaceae	Staphylococcus	aureus	Staphylococcus aureus	Myovirus	Herelleviridae	Kayvirus	Staphylococcus phage G15	139806	30.228	0.00177	0.00136	0.0008	0.00034	0.00019	0.00034
	NC_019511	Bacilli	Bacillales	Staphylococcaceae	Staphylococcus	aureus	Staphylococcus aureus	Myovirus	Herelleviridae	Silviavirus	Staphylococcus phage SA11	136326	30.038	0.00198	0.00136	0.0009	0.00034	0.00021	0.00034
	NC_019726	Bacilli	Bacillales	Staphylococcaceae	Staphylococcus	aureus	Staphylococcus aureus	Myovirus	Herelleviridae	Kayvirus	Staphylococcus phage JD007	141836	30.371	0.00173	0.0013	0.00074	0.00039	0.00017	0.00039
	NC_023009	Bacilli	Bacillales	Staphylococcaceae	Staphylococcus	aureus	Staphylococcus aureus	Myovirus	Herelleviridae	Kayvirus	Staphylococcus phage Sb1	127188	30.475	0.00179	0.00128	0.00074	0.00029	0.00018	0.00029
	NC_023573	Bacilli	Bacillales	Staphylococcaceae	Staphylococcus	aureus	Staphylococcus aureus	Myovirus	Herelleviridae	Kayvirus	Staphylococcus phage phiSA12	142094	30.31	0.00182	0.00131	0.00075	0.00035	0.0002	0.00035
	NC_030933	Bacilli	Bacillales	Staphylococcaceae	Staphylococcus	aureus	Staphylococcus aureus	Myovirus	Herelleviridae	Silviavirus	Staphylococcus phage Stau2	133798	29.974	0.00194	0.00139	0.0009	0.00037	0.0002	0.00037
	NC_031008	Bacilli	Bacillales	Staphylococcaceae	Staphylococcus	aureus	Staphylococcus aureus	Podovirus	Rountreeviridae	Rosenblumvirus	Staphylococcus phage SLPW	17861	29.354	0.00498	0.00308	0.00168	0.00028	0.00028	0.00028
	NC_047720	Bacilli	Bacillales	Staphylococcaceae	Staphylococcus	aureus	Staphylococcus aureus	Myovirus	Herelleviridae	Kayvirus	Staphylococcus phage ISP	138339	30.422	0.00174	0.00127	0.00075	0.00034	0.0002	0.00034
	NC_047729	Bacilli	Bacillales	Staphylococcaceae	Staphylococcus	aureus	Staphylococcus aureus	Myovirus	Herelleviridae	Kayvirus	Staphylococcus phage IME-SA1	140218	30.328	0.00174	0.00127	0.00074	0.00034	0.00019	0.00034
	NC_047730	Bacilli	Bacillales	Staphylococcaceae	Staphylococcus	aureus	Staphylococcus aureus	Myovirus	Herelleviridae	Kayvirus	Staphylococcus phage IME-SA2	140906	30.328	0.00173	0.00128	0.00075	0.00034	0.00019	0.00034
	NC_047731	Bacilli	Bacillales	Staphylococcaceae	Staphylococcus	aureus	Staphylococcus aureus	Myovirus	Herelleviridae	Kayvirus	Staphylococcus phage IME-SA118	139750	30.323	0.00173	0.00127	0.00074	0.00034	0.00019	0.00034
	NC_047732	Bacilli	Bacillales	Staphylococcaceae	Staphylococcus	aureus	Staphylococcus aureus	Myovirus	Herelleviridae	Kayvirus	Staphylococcus phage IME-SA119	141028	30.326	0.00173	0.00128	0.00076	0.00034	0.00019	0.00034
	NC_047788	Bacilli	Bacillales	Staphylococcaceae	Staphylococcus	aureus	Staphylococcus aureus	Podovirus	Rountreeviridae	Rosenblumvirus	Staphylococcus phage SCH1	18023	29.34	0.0056	0.00308	0.0018	0.00028	0.00044	0.00028
	NC_047855	Bacilli	Bacillales	Staphylococcaceae	Staphylococcus	aureus	Staphylococcus aureus	Podovirus	Rountreeviridae	Rosenblumvirus	Staphylococcus phage PSa3	17602	29.588	0.00568	0.00335	0.0017	0.00031	0.00028	0.00031
	NC_047919	Bacilli	Bacillales	Staphylococcaceae	Staphylococcus	aureus	Staphylococcus aureus	Podovirus	Rountreeviridae	Rosenblumvirus	Staphylococcus phage vB_SauP_phiAGO1.3	17603	28.955	0.005	0.00315	0.0021	0.00034	0.00034	0.00034
	NC_048159	Bacilli	Bacillales	Staphylococcaceae	Staphylococcus	aureus	Staphylococcus aureus	Podovirus	Rountreeviridae	Rosenblumvirus	Staphylococcus phage CSA13	17034	28.966	0.00523	0.00294	0.0015	0.00021	0.00035	0.00021
	NC_055802	Bacilli	Bacillales	Staphylococcaceae	Staphylococcus	aureus	Staphylococcus aureus	Podovirus	Rountreeviridae	Rosenblumvirus	Staphylococcus phage SA46-CL1	17508	28.81	0.00531	0.00274	0.0018	0.00034	0.00057	0.00034
	NC_055814	Bacilli	Bacillales	Staphylococcaceae	Staphylococcus	aureus	Staphylococcus aureus	Podovirus	Rountreeviridae	Rosenblumvirus	Staphylococcus phage Portland	17711	29.293	0.00531	0.00296	0.00184	0.00028	0.00045	0.00028
	NC_055906	Bacilli	Bacillales	Staphylococcaceae	Staphylococcus	aureus	Staphylococcus aureus	Podovirus	Rountreeviridae	Rosenblumvirus	Staphylococcus phage vB_SauP_EBHT	17471	29.569	0.00555	0.00323	0.0018	0.00023	0.0004	0.00023
	NC_070878	Bacilli	Bacillales	Staphylococcaceae	Staphylococcus	aureus	Staphylococcus aureus	Podovirus	Rountreeviridae	Rosenblumvirus	Staphylococcus phage JPL-50	16927	29.273	0.00544	0.00313	0.00157	0.00027	0.00012	0.00027
	OL362280	Bacilli	Bacillales	Staphylococcaceae	Staphylococcus	aureus	Staphylococcus aureus	Myovirus	Herelleviridae	Kayvirus	Staphylococcus phage SA4_Green-2022a	148614	30.382	0.00176	0.00124	0.00079	0.00043	0.00022	0.00043
	OL741057	Bacilli	Bacillales	Staphylococcaceae	Staphylococcus	aureus	Staphylococcus aureus	Myovirus	Herelleviridae	Unclassified	Staphylococcus phage vB_Sau_P68	139409	31.001	0.00191	0.0015	0.00089	0.00051	2e-05	0.00051
	OL960567	Bacilli	Bacillales	Staphylococcaceae	Staphylococcus	aureus	Staphylococcus aureus	Myovirus	Herelleviridae	Kayvirus	Staphylococcus phage APTC_SA_2	137622	30.417	0.00176	0.00126	0.00076	0.00033	0.0002	0.00033
	OL960568	Bacilli	Bacillales	Staphylococcaceae	Staphylococcus	aureus	Staphylococcus aureus	Myovirus	Herelleviridae	Kayvirus	Staphylococcus phage APTC_SA_4	137551	30.416	0.00176	0.00126	0.00076	0.00033	0.0002	0.00033
	OL960569	Bacilli	Bacillales	Staphylococcaceae	Staphylococcus	aureus	Staphylococcus aureus	Myovirus	Herelleviridae	Kayvirus	Staphylococcus phage APTC_SA_12	141041	30.357	0.00173	0.00128	0.00078	0.00034	0.00019	0.00034
	OM850391	Bacilli	Bacillales	Staphylococcaceae	Staphylococcus	aureus	Staphylococcus aureus	Myovirus	Herelleviridae	Unclassified	Staphylococcus phage O1-102	142419	30.709	0.00197	0.00144	0.00079	0.00041	0	0.00041
	OM850392	Bacilli	Bacillales	Staphylococcaceae	Staphylococcus	aureus	Staphylococcus aureus	Myovirus	Herelleviridae	Unclassified	Staphylococcus phage B2-102	142419	30.709	0.00197	0.00144	0.00079	0.00041	0	0.00041
	ON113344	Bacilli	Bacillales	Staphylococcaceae	Staphylococcus	aureus	Staphylococcus aureus	Myovirus	Herelleviridae	Unclassified	Staphylococcus phage T2-102	142419	30.709	0.00197	0.00144	0.00079	0.00041	0	0.00041
	ON814135	Bacilli	Bacillales	Staphylococcaceae	Staphylococcus	aureus	Staphylococcus aureus	Myovirus	Herelleviridae	Silviavirus	Staphylococcus phage vB_SauM-V1SA20	136866	30.019	0.00198	0.00138	0.00087	0.00036	0.0002	0.00036
	OP039102	Bacilli	Bacillales	Staphylococcaceae	Staphylococcus	aureus	Staphylococcus aureus	Myovirus	Herelleviridae	Kayvirus	Staphylococcus phage LJT-1	143914	30.195	0.00179	0.0013	0.00078	0.0004	0.00015	0.0004
	OP263967	Bacilli	Bacillales	Staphylococcaceae	Staphylococcus	aureus	Staphylococcus aureus	Myovirus	Herelleviridae	Kayvirus	Staphylococcus phage Biyabeda-mokiny_1	141091	30.445	0.00178	0.00127	0.00075	0.00034	0.00021	0.00034
	OP263968	Bacilli	Bacillales	Staphylococcaceae	Staphylococcus	aureus	Staphylococcus aureus	Myovirus	Herelleviridae	Kayvirus	Staphylococcus phage Biyabeda-mokiny_2	140800	30.396	0.00168	0.00131	0.00073	0.00034	0.00022	0.00034
	OP263969	Bacilli	Bacillales	Staphylococcaceae	Staphylococcus	aureus	Staphylococcus aureus	Myovirus	Herelleviridae	Silviavirus	Staphylococcus phage Koomba-kaat_1	135469	30.093	0.00192	0.00138	0.0009	0.00036	0.00022	0.00036
	OP651044	Bacilli	Bacillales	Staphylococcaceae	Staphylococcus	aureus	Staphylococcus aureus	Myovirus	Herelleviridae	Kayvirus	Staphylococcus phage vb_SaH_Safa	148740	30.251	0.0017	0.00128	0.00077	0.00042	0.00018	0.00042
	OQ129425	Bacilli	Bacillales	Staphylococcaceae	Staphylococcus	aureus	Staphylococcus aureus	Myovirus	Herelleviridae	Unclassified	Staphylococcus phage vB_SauM_JDYN	143839	30.804	0.0019	0.00145	0.00088	0.00041	1e-05	0.00041
	OQ129426	Bacilli	Bacillales	Staphylococcaceae	Staphylococcus	aureus	Staphylococcus aureus	Myovirus	Herelleviridae	Baoshanvirus	Staphylococcus phage vB_SauM_JDF86	146296	29.797	0.002	0.00159	0.0006	0.00029	0	0.00029
	OQ557157	Bacilli	Bacillales	Staphylococcaceae	Staphylococcus	aureus	Staphylococcus aureus	Myovirus	Herelleviridae	Silviavirus	Staphylococcus phage vB_SauH_SPJ2	142846	29.88	0.00197	0.00142	0.0009	0.00039	0.00027	0.00039
	OR062948	Bacilli	Bacillales	Staphylococcaceae	Staphylococcus	aureus	Staphylococcus aureus	Podovirus	Rountreeviridae	Rosenblumvirus	Staphylococcus phage 351Saur083PP	17209	29.281	0.00529	0.00308	0.00183	0.00035	0.00029	0.00035
	OR062949	Bacilli	Bacillales	Staphylococcaceae	Staphylococcus	aureus	Staphylococcus aureus	Myovirus	Herelleviridae	Kayvirus	Staphylococcus phage 355Saur083PP	143709	30.409	0.00179	0.00129	0.00075	0.00034	0.00013	0.00034
	OR062950	Bacilli	Bacillales	Staphylococcaceae	Staphylococcus	aureus	Staphylococcus aureus	Myovirus	Herelleviridae	Kayvirus	Staphylococcus phage 357Saur119PP	140580	30.356	0.00179	0.00127	0.00073	0.00034	0.00018	0.00034
	AB044554	Bacilli	Bacillales	Staphylococcaceae	Staphylococcus	aureus	Staphylococcus aureus	Siphovirus	Unclassified	Peeveelvirus	Staphylococcus prophage phiPV83	45636	33.476	0.00311	0.00293	0.00142	0.00071	0.00103	0.00071
	AB370205	Bacilli	Bacillales	Staphylococcaceae	Staphylococcus	aureus	Staphylococcus aureus	Siphovirus	Unclassified	Dubowvirus	Staphylococcus phage phiMR25	44342	34.326	0.00264	0.00306	0.00186	0.00079	0.00135	0.00079
	AB370268	Bacilli	Bacillales	Staphylococcaceae	Staphylococcus	aureus	Staphylococcus aureus	Siphovirus	Unclassified	Phietavirus	Staphylococcus phage phiMR11	43011	35.63	0.0033	0.00341	0.00179	0.00094	0.00153	0.00094
	AP008953	Bacilli	Bacillales	Staphylococcaceae	Staphylococcus	aureus	Staphylococcus aureus	Siphovirus	Unclassified	Dubowvirus	Staphylococcus phage phiETA2	43265	34.279	0.00289	0.00326	0.00191	0.00076	0.00127	0.00076
	AP008954	Bacilli	Bacillales	Staphylococcaceae	Staphylococcus	aureus	Staphylococcus aureus	Siphovirus	Unclassified	Phietavirus	Staphylococcus phage phiETA3	43282	34.899	0.00314	0.00343	0.00177	0.00072	0.00162	0.00072
	AP009363	Bacilli	Bacillales	Staphylococcaceae	Staphylococcus	aureus	Staphylococcus aureus	Siphovirus	Unclassified	Triavirus	Staphylococcus phage phi2958PVL	47342	33.04	0.00192	0.00193	0.00104	0.00057	0.00106	0.00057
	AY954948	Bacilli	Bacillales	Staphylococcaceae	Staphylococcus	aureus	Staphylococcus aureus	Siphovirus	Unclassified	Unclassified	Staphylococcus phage PT1028	15603	31.417	0.00353	0.00228	0.00141	0.00029	0.00077	0.00029
	EU861004	Bacilli	Bacillales	Staphylococcaceae	Staphylococcus	aureus	Staphylococcus aureus	Siphovirus	Unclassified	Dubowvirus	Staphylococcus phage vB_SauS-phiIPLA88	42526	34.913	0.00322	0.00323	0.00175	0.00092	0.00127	0.00092
	EU861005	Bacilli	Bacillales	Staphylococcaceae	Staphylococcus	aureus	Staphylococcus aureus	Siphovirus	Unclassified	Triavirus	Staphylococcus phage phiSauS-IPLA35	45344	33.246	0.00218	0.00212	0.00111	0.00057	0.00101	0.00057
	GQ398772	Bacilli	Bacillales	Staphylococcaceae	Staphylococcus	aureus	Staphylococcus aureus	Siphovirus	Unclassified	Biseptimavirus	Staphylococcus phage P954	40761	33.993	0.00297	0.00305	0.00162	0.00087	0.00147	0.00087
	GU169904	Bacilli	Bacillales	Staphylococcaceae	Staphylococcus	aureus	Staphylococcus aureus	Siphovirus	Unclassified	Unclassified	Staphylococcus phage SA1	147303	45.827	0.00358	0.00346	0.00352	0.00364	0.00404	0.00364
	GU477322	Bacilli	Bacillales	Staphylococcaceae	Staphylococcus	aureus	Staphylococcus aureus	Siphovirus	Unclassified	Dubowvirus	Staphylococcus phage SAP-26	41207	34.016	0.00274	0.00332	0.00178	0.00069	0.00109	0.00069
	HQ127381	Bacilli	Bacillales	Staphylococcaceae	Staphylococcus	aureus	Staphylococcus aureus	Siphovirus	Unclassified	Dubowvirus	Staphylococcus phage TEM126	41882	33.676	0.00234	0.00327	0.0018	0.0009	0.00127	0.0009
	JQ779023	Bacilli	Bacillales	Staphylococcaceae	Staphylococcus	aureus	Staphylococcus aureus	Siphovirus	Unclassified	Triavirus	Staphylococcus phage SMSAP5	45552	33.415	0.002	0.00215	0.00111	0.00063	0.00112	0.00063
	JQ779024	Bacilli	Bacillales	Staphylococcaceae	Staphylococcus	aureus	Staphylococcus aureus	Siphovirus	Unclassified	Dubowvirus	Staphylococcus phage TEM123	43786	34.036	0.00256	0.00347	0.00187	0.00087	0.00123	0.00087
	JQ957932	Bacilli	Bacillales	Staphylococcaceae	Staphylococcus	aureus	Staphylococcus aureus	Siphovirus	Unclassified	Triavirus	Staphylococcus phage StauST398-2	45572	33.341	0.00219	0.00214	0.00111	0.00071	0.00125	0.00071
	JX094501	Bacilli	Bacillales	Staphylococcaceae	Staphylococcus	aureus	Staphylococcus aureus	Siphovirus	Unclassified	Phietavirus	Staphylococcus phage SA13	42652	35.419	0.0031	0.00326	0.00182	0.00087	0.00192	0.00087
	JX174275	Bacilli	Bacillales	Staphylococcaceae	Staphylococcus	aureus	Staphylococcus aureus	Siphovirus	Unclassified	Triavirus	Staphylococcus phage LH1	46048	33.191	0.00208	0.0021	0.00114	0.00059	0.00089	0.00059
	JX274646	Bacilli	Bacillales	Staphylococcaceae	Staphylococcus	aureus	Staphylococcus aureus	Siphovirus	Unclassified	Dubowvirus	Staphylococcus phage SP5	43305	34.446	0.00296	0.00318	0.00169	0.0008	0.0015	0.0008
	JX274647	Bacilli	Bacillales	Staphylococcaceae	Staphylococcus	aureus	Staphylococcus aureus	Siphovirus	Unclassified	Dubowvirus	Staphylococcus phage SP6	42902	34.539	0.00289	0.00309	0.00171	0.0008	0.00145	0.0008
	KC595278	Bacilli	Bacillales	Staphylococcaceae	Staphylococcus	aureus	Staphylococcus aureus	Siphovirus	Unclassified	Biseptimavirus	Staphylococcus phage StauST398-4	42906	33.084	0.00319	0.00284	0.00161	0.00079	0.00105	0.00079
	KC595279	Bacilli	Bacillales	Staphylococcaceae	Staphylococcus	aureus	Staphylococcus aureus	Siphovirus	Unclassified	Phietavirus	Staphylococcus phage StauST398-5	43301	35.135	0.00293	0.00349	0.00196	0.00091	0.00148	0.00091
	KJ140076	Bacilli	Bacillales	Staphylococcaceae	Staphylococcus	aureus	Staphylococcus aureus	Siphovirus	Unclassified	Phietavirus	Staphylococcus phage DW2	41941	35.977	0.00386	0.00331	0.00179	0.00083	0.00186	0.00083
	KJ452291	Bacilli	Bacillales	Staphylococcaceae	Staphylococcus	aureus	Staphylococcus aureus	Siphovirus	Unclassified	Phietavirus	Staphylococcus phage 3MRA	41931	35.411	0.0036	0.00329	0.00176	0.00063	0.00148	0.00063
	KJ452292	Bacilli	Bacillales	Staphylococcaceae	Staphylococcus	aureus	Staphylococcus aureus	Siphovirus	Unclassified	Biseptimavirus	Staphylococcus phage 23MRA	43098	32.902	0.00327	0.00254	0.00159	0.00074	0.00144	0.00074
	KT186243	Bacilli	Bacillales	Staphylococcaceae	Staphylococcus	aureus	Staphylococcus aureus	Siphovirus	Unclassified	Triavirus	Staphylococcus phage vB_SauS_phi2	44222	33.716	0.00226	0.00224	0.00118	0.0007	0.00104	0.0007
	KT809368	Bacilli	Bacillales	Staphylococcaceae	Staphylococcus	aureus	Staphylococcus aureus	Siphovirus	Unclassified	Biseptimavirus	Staphylococcus phage P282	41960	32.96	0.00291	0.00269	0.00163	0.00079	0.0015	0.00079
	KT809369	Bacilli	Bacillales	Staphylococcaceae	Staphylococcus	aureus	Staphylococcus aureus	Siphovirus	Unclassified	Biseptimavirus	Staphylococcus phage P630	40448	33.747	0.00302	0.00288	0.00177	0.00093	0.00129	0.00093
	KT878766	Bacilli	Bacillales	Staphylococcaceae	Staphylococcus	aureus	Staphylococcus aureus	Siphovirus	Unclassified	Biseptimavirus	Staphylococcus phage P1105	42282	33.463	0.00274	0.00274	0.00161	0.00088	0.00116	0.00088
	KX156762	Bacilli	Bacillales	Staphylococcaceae	Staphylococcus	aureus	Staphylococcus aureus	Siphovirus	Unclassified	Unclassified	Staphylococcus phage vB_SauS_IMEP5	44677	34.261	0.00374	0.00261	0.00141	0.00039	0.00078	0.00039
	KY056620	Bacilli	Bacillales	Staphylococcaceae	Staphylococcus	aureus	Staphylococcus aureus	Siphovirus	Unclassified	Triavirus	Staphylococcus phage P240	45985	33.111	0.002	0.00201	0.00108	0.00061	0.0012	0.00061
	KY695153	Bacilli	Bacillales	Staphylococcaceae	Staphylococcus	aureus	Staphylococcus aureus	Siphovirus	Unclassified	Peeveelvirus	Staphylococcus phage SA7	34730	34.129	0.00285	0.00311	0.00168	0.00084	0.0013	0.00084
	LC541428	Bacilli	Bacillales	Staphylococcaceae	Staphylococcus	aureus	Staphylococcus aureus	Siphovirus	Unclassified	Triavirus	Staphylococcus phage vB_SauS_JS02	46435	33.143	0.00218	0.00211	0.00124	0.00067	0.00116	0.00067
	LC680885	Bacilli	Bacillales	Staphylococcaceae	Staphylococcus	aureus	Staphylococcus aureus	Siphovirus	Unclassified	Unclassified	Staphylococcus phage S6	267055	25.09	0.00163	0.00131	0.00053	0.00018	1e-05	0.00018
	LC779550	Bacilli	Bacillales	Staphylococcaceae	Staphylococcus	aureus	Staphylococcus aureus	Siphovirus	Unclassified	Triavirus	Staphylococcus phage S1	40645	34.066	0.00192	0.00212	0.0013	0.00057	0.00108	0.00057
	MG557619	Bacilli	Bacillales	Staphylococcaceae	Staphylococcus	aureus	Staphylococcus aureus	Siphovirus	Unclassified	Dubowvirus	Staphylococcus phage HSA84	42650	34.567	0.003	0.00315	0.0017	0.00087	0.00143	0.00087
	MH321492	Bacilli	Bacillales	Staphylococcaceae	Staphylococcus	aureus	Staphylococcus aureus	Siphovirus	Unclassified	Dubowvirus	Staphylococcus phage Lorac	43147	34.575	0.00269	0.00326	0.00189	0.0008	0.00146	0.0008
	MH356730	Bacilli	Bacillales	Staphylococcaceae	Staphylococcus	aureus	Staphylococcus aureus	Siphovirus	Unclassified	Sextaecvirus	Staphylococcus phage VB-SauS-SA2	89055	31.917	0.002	0.00203	0.00095	0.0003	0.00048	0.0003
	MH384259	Bacilli	Bacillales	Staphylococcaceae	Staphylococcus	aureus	Staphylococcus aureus	Siphovirus	Unclassified	Biseptimavirus	Staphylococcus phage SA1014ruMSSAST7	43504	33.08	0.00299	0.00264	0.00167	0.00076	0.00126	0.00076
	MH384260	Bacilli	Bacillales	Staphylococcaceae	Staphylococcus	aureus	Staphylococcus aureus	Siphovirus	Unclassified	Peeveelvirus	Staphylococcus phage SA780ruMSSAST101	43184	33.554	0.00301	0.00276	0.00168	0.0008	0.0013	0.0008
	MH384261	Bacilli	Bacillales	Staphylococcaceae	Staphylococcus	aureus	Staphylococcus aureus	Siphovirus	Unclassified	Triavirus	Staphylococcus phage SA137ruMSSAST121PVL	45999	33.305	0.00198	0.00213	0.00102	0.00061	0.00117	0.00061
	MK348510	Bacilli	Bacillales	Staphylococcaceae	Staphylococcus	aureus	Staphylococcus aureus	Siphovirus	Unclassified	Triavirus	Staphylococcus phage vB_SauS_fPfSau02	45108	33.708	0.00208	0.00251	0.0015	0.00064	0.00118	0.00064
	MK618716	Bacilli	Bacillales	Staphylococcaceae	Staphylococcus	aureus	Staphylococcus aureus	Siphovirus	Unclassified	Phietavirus	Staphylococcus phage Sebago	43878	35.314	0.00321	0.00332	0.00199	0.00077	0.00189	0.00077
	MN091626	Bacilli	Bacillales	Staphylococcaceae	Staphylococcus	aureus	Staphylococcus aureus	Siphovirus	Unclassified	Unclassified	Staphylococcus phage PALS_2	268748	25.133	0.00167	0.00129	0.00052	0.00021	1e-05	0.00021
	MT899504	Bacilli	Bacillales	Staphylococcaceae	Staphylococcus	aureus	Staphylococcus aureus	Siphovirus	Unclassified	Triavirus	Staphylococcus phage JD419	45509	33.536	0.002	0.00225	0.00132	0.00069	0.00112	0.00069
	MW147366	Bacilli	Bacillales	Staphylococcaceae	Staphylococcus	aureus	Staphylococcus aureus	Siphovirus	Unclassified	Peeveelvirus	Staphylococcus phage B_UFSM4	41290	33.972	0.0032	0.00286	0.0015	0.00081	0.00131	0.00081
	MW192778	Bacilli	Bacillales	Staphylococcaceae	Staphylococcus	aureus	Staphylococcus aureus	Siphovirus	Unclassified	Peeveelvirus	Staphylococcus phage B_UFSM5	41732	33.976	0.00316	0.00283	0.00149	0.00084	0.00129	0.00084
	MW248466	Bacilli	Bacillales	Staphylococcaceae	Staphylococcus	aureus	Staphylococcus aureus	Siphovirus	Unclassified	Unclassified	Staphylococcus phage MarsHill	266637	25.178	0.00159	0.00139	0.0005	0.00017	1e-05	0.00017
	MW349128	Bacilli	Bacillales	Staphylococcaceae	Staphylococcus	aureus	Staphylococcus aureus	Siphovirus	Unclassified	Unclassified	Staphylococcus phage Machias	274478	24.753	0.00149	0.00121	0.00047	0.00012	0	0.00012
	MW349129	Bacilli	Bacillales	Staphylococcaceae	Staphylococcus	aureus	Staphylococcus aureus	Siphovirus	Unclassified	Unclassified	Staphylococcus phage Madawaska	265446	25.132	0.00162	0.00137	0.0005	0.0002	1e-05	0.0002
	MW627293	Bacilli	Bacillales	Staphylococcaceae	Staphylococcus	aureus	Staphylococcus aureus	Siphovirus	Unclassified	Peeveelvirus	Staphylococcus phage B_UFSM3	42835	34.126	0.00313	0.00284	0.0016	0.00088	0.00135	0.00088
	MW846279	Bacilli	Bacillales	Staphylococcaceae	Staphylococcus	aureus	Staphylococcus aureus	Siphovirus	Unclassified	Dubowvirus	Staphylococcus phage SA3821	43417	34.242	0.00293	0.00309	0.0016	0.00082	0.00152	0.00082
	MW924889	Bacilli	Bacillales	Staphylococcaceae	Staphylococcus	aureus	Staphylococcus aureus	Siphovirus	Unclassified	Biseptimavirus	Staphylococcus phage vB_StaphS-IVBph354	41970	32.964	0.00291	0.00269	0.00163	0.00079	0.0015	0.00079
	MZ041098	Bacilli	Bacillales	Staphylococcaceae	Staphylococcus	aureus	Staphylococcus aureus	Siphovirus	Unclassified	Phietavirus	Staphylococcus phage DSP07	42483	35.252	0.00346	0.00341	0.0018	0.00066	0.00169	0.00066
	NC_002486	Bacilli	Bacillales	Staphylococcaceae	Staphylococcus	aureus	Staphylococcus aureus	Siphovirus	Unclassified	Peeveelvirus	Staphylococcus prophage phiPV83	45636	33.476	0.00311	0.00293	0.00142	0.00071	0.00103	0.00071
	NC_002661	Bacilli	Bacillales	Staphylococcaceae	Staphylococcus	aureus	Staphylococcus aureus	Siphovirus	Unclassified	Triavirus	Staphylococcus phage phiSLT	42942	33.312	0.00196	0.00232	0.00132	0.00069	0.00105	0.00069
	NC_005356	Bacilli	Bacillales	Staphylococcaceae	Staphylococcus	aureus	Staphylococcus aureus	Siphovirus	Unclassified	Biseptimavirus	Staphylococcus phage 77	41708	33.533	0.00295	0.00267	0.00159	0.00086	0.00134	0.00086
	NC_007048	Bacilli	Bacillales	Staphylococcaceae	Staphylococcus	aureus	Staphylococcus aureus	Siphovirus	Unclassified	Dubowvirus	Staphylococcus phage 69	42732	34.302	0.00269	0.00326	0.00165	0.00074	0.00131	0.00074
	NC_007049	Bacilli	Bacillales	Staphylococcaceae	Staphylococcus	aureus	Staphylococcus aureus	Siphovirus	Unclassified	Dubowvirus	Staphylococcus phage 53	43883	34.077	0.00255	0.00329	0.00181	0.00074	0.00128	0.00074
	NC_007050	Bacilli	Bacillales	Staphylococcaceae	Staphylococcus	aureus	Staphylococcus aureus	Siphovirus	Unclassified	Dubowvirus	Staphylococcus phage 85	44283	34.587	0.00269	0.00306	0.00181	0.00073	0.00129	0.00073
	NC_007051	Bacilli	Bacillales	Staphylococcaceae	Staphylococcus	aureus	Staphylococcus aureus	Siphovirus	Unclassified	Fibralongavirus	Staphylococcus phage 2638A	41318	36.916	0.00411	0.00361	0.00191	0.00159	0.00247	0.00159
	NC_007052	Bacilli	Bacillales	Staphylococcaceae	Staphylococcus	aureus	Staphylococcus aureus	Siphovirus	Unclassified	Triavirus	Staphylococcus phage 42E	45861	33.73	0.00227	0.0025	0.00119	0.00074	0.00126	0.00074
	NC_007053	Bacilli	Bacillales	Staphylococcaceae	Staphylococcus	aureus	Staphylococcus aureus	Siphovirus	Unclassified	Triavirus	Staphylococcus phage 3A	43095	33.463	0.00202	0.00215	0.00111	0.00065	0.00118	0.00065
	NC_007054	Bacilli	Bacillales	Staphylococcaceae	Staphylococcus	aureus	Staphylococcus aureus	Siphovirus	Unclassified	Triavirus	Staphylococcus phage 47	44777	33.459	0.0021	0.00223	0.00123	0.00065	0.00109	0.00065
	NC_007055	Bacilli	Bacillales	Staphylococcaceae	Staphylococcus	aureus	Staphylococcus aureus	Siphovirus	Unclassified	Phietavirus	Staphylococcus phage 37	43681	35.114	0.00375	0.00255	0.00179	0.00098	0.00135	0.00098
	NC_007056	Bacilli	Bacillales	Staphylococcaceae	Staphylococcus	aureus	Staphylococcus aureus	Siphovirus	Unclassified	Phietavirus	Staphylococcus phage EW	45286	35.991	0.00457	0.00294	0.00209	0.001	0.00157	0.001
	NC_007057	Bacilli	Bacillales	Staphylococcaceae	Staphylococcus	aureus	Staphylococcus aureus	Siphovirus	Unclassified	Phietavirus	Staphylococcus phage 96	43576	35.008	0.00319	0.00358	0.00181	0.00067	0.00151	0.00067
	NC_007058	Bacilli	Bacillales	Staphylococcaceae	Staphylococcus	aureus	Staphylococcus aureus	Siphovirus	Unclassified	Phietavirus	Staphylococcus phage ROSA	43155	35.06	0.00306	0.00348	0.00218	0.00074	0.00155	0.00074
	NC_007059	Bacilli	Bacillales	Staphylococcaceae	Staphylococcus	aureus	Staphylococcus aureus	Siphovirus	Unclassified	Phietavirus	Staphylococcus phage 71	43114	35.239	0.00325	0.00368	0.00203	0.00088	0.00172	0.00088
	NC_007060	Bacilli	Bacillales	Staphylococcaceae	Staphylococcus	aureus	Staphylococcus aureus	Siphovirus	Unclassified	Phietavirus	Staphylococcus phage 55	41902	35.724	0.00337	0.00335	0.00179	0.00091	0.00158	0.00091
	NC_007061	Bacilli	Bacillales	Staphylococcaceae	Staphylococcus	aureus	Staphylococcus aureus	Siphovirus	Unclassified	Phietavirus	Staphylococcus phage 29	42802	35.375	0.00341	0.00306	0.00197	0.00085	0.00147	0.00085
	NC_007062	Bacilli	Bacillales	Staphylococcaceae	Staphylococcus	aureus	Staphylococcus aureus	Siphovirus	Unclassified	Phietavirus	Staphylococcus phage 52A	41690	35.534	0.00324	0.00337	0.00176	0.00091	0.0013	0.00091
	NC_007063	Bacilli	Bacillales	Staphylococcaceae	Staphylococcus	aureus	Staphylococcus aureus	Siphovirus	Unclassified	Phietavirus	Staphylococcus phage 88	43231	35.47	0.00303	0.00338	0.00184	0.00082	0.00164	0.00082
	NC_007064	Bacilli	Bacillales	Staphylococcaceae	Staphylococcus	aureus	Staphylococcus aureus	Siphovirus	Unclassified	Phietavirus	Staphylococcus phage 92	42431	35.722	0.00302	0.00357	0.00187	0.00094	0.00184	0.00094
	NC_007065	Bacilli	Bacillales	Staphylococcaceae	Staphylococcus	aureus	Staphylococcus aureus	Siphovirus	Unclassified	Phietavirus	Staphylococcus phage X2	43440	35.958	0.00345	0.00382	0.00182	0.00097	0.00161	0.00097
	NC_008689	Bacilli	Bacillales	Staphylococcaceae	Staphylococcus	aureus	Staphylococcus aureus	Siphovirus	Unclassified	Peeveelvirus	Staphylococcus virus 108PVL	44857	33.469	0.00247	0.00286	0.00149	0.00079	0.00111	0.00079
	NC_008798	Bacilli	Bacillales	Staphylococcaceae	Staphylococcus	aureus	Staphylococcus aureus	Siphovirus	Unclassified	Dubowvirus	Staphylococcus phage phiETA2	43265	34.279	0.00289	0.00326	0.00191	0.00076	0.00127	0.00076
	NC_008799	Bacilli	Bacillales	Staphylococcaceae	Staphylococcus	aureus	Staphylococcus aureus	Siphovirus	Unclassified	Phietavirus	Staphylococcus phage phiETA3	43282	34.899	0.00314	0.00343	0.00177	0.00072	0.00162	0.00072
	NC_010147	Bacilli	Bacillales	Staphylococcaceae	Staphylococcus	aureus	Staphylococcus aureus	Siphovirus	Unclassified	Phietavirus	Staphylococcus phage phiMR11	43011	35.63	0.0033	0.00341	0.00179	0.00094	0.00153	0.00094
	NC_010808	Bacilli	Bacillales	Staphylococcaceae	Staphylococcus	aureus	Staphylococcus aureus	Siphovirus	Unclassified	Dubowvirus	Staphylococcus phage phiMR25	44342	34.326	0.00264	0.00306	0.00186	0.00079	0.00135	0.00079
	NC_011344	Bacilli	Bacillales	Staphylococcaceae	Staphylococcus	aureus	Staphylococcus aureus	Siphovirus	Unclassified	Triavirus	Staphylococcus phage phi2958PVL	47342	33.04	0.00192	0.00193	0.00104	0.00057	0.00106	0.00057
	NC_011612	Bacilli	Bacillales	Staphylococcaceae	Staphylococcus	aureus	Staphylococcus aureus	Siphovirus	Unclassified	Triavirus	Staphylococcus phage phiSauS-IPLA35	45344	33.246	0.00218	0.00212	0.00111	0.00057	0.00101	0.00057
	NC_011614	Bacilli	Bacillales	Staphylococcaceae	Staphylococcus	aureus	Staphylococcus aureus	Siphovirus	Unclassified	Dubowvirus	Staphylococcus phage vB_SauS-phiIPLA88	42526	34.913	0.00322	0.00323	0.00175	0.00092	0.00127	0.00092
	NC_013195	Bacilli	Bacillales	Staphylococcaceae	Staphylococcus	aureus	Staphylococcus aureus	Siphovirus	Unclassified	Biseptimavirus	Staphylococcus phage P954	40761	33.993	0.00297	0.00305	0.00162	0.00087	0.00147	0.00087
	NC_014460	Bacilli	Bacillales	Staphylococcaceae	Staphylococcus	aureus	Staphylococcus aureus	Siphovirus	Unclassified	Dubowvirus	Staphylococcus phage SAP-26	41207	34.016	0.00274	0.00332	0.00178	0.00069	0.00109	0.00069
	NC_017968	Bacilli	Bacillales	Staphylococcaceae	Staphylococcus	aureus	Staphylococcus aureus	Siphovirus	Unclassified	Dubowvirus	Staphylococcus phage TEM123	43786	34.036	0.00256	0.00347	0.00187	0.00087	0.00123	0.00087
	NC_019513	Bacilli	Bacillales	Staphylococcaceae	Staphylococcus	aureus	Staphylococcus aureus	Siphovirus	Unclassified	Triavirus	Staphylococcus phage SMSAP5	45552	33.415	0.002	0.00215	0.00111	0.00063	0.00112	0.00063
	NC_021323	Bacilli	Bacillales	Staphylococcaceae	Staphylococcus	aureus	Staphylococcus aureus	Siphovirus	Unclassified	Triavirus	Staphylococcus phage StauST398-2	45572	33.341	0.00219	0.00214	0.00111	0.00071	0.00125	0.00071
	NC_021863	Bacilli	Bacillales	Staphylococcaceae	Staphylococcus	aureus	Staphylococcus aureus	Siphovirus	Unclassified	Phietavirus	Staphylococcus phage SA13	42652	35.419	0.0031	0.00326	0.00182	0.00087	0.00192	0.00087
	NC_023499	Bacilli	Bacillales	Staphylococcaceae	Staphylococcus	aureus	Staphylococcus aureus	Siphovirus	Unclassified	Biseptimavirus	Staphylococcus phage StauST398-4	42906	33.084	0.00319	0.00284	0.00161	0.00079	0.00105	0.00079
	NC_023500	Bacilli	Bacillales	Staphylococcaceae	Staphylococcus	aureus	Staphylococcus aureus	Siphovirus	Unclassified	Phietavirus	Staphylococcus phage StauST398-5	43301	35.135	0.00293	0.00349	0.00196	0.00091	0.00148	0.00091
	NC_024391	Bacilli	Bacillales	Staphylococcaceae	Staphylococcus	aureus	Staphylococcus aureus	Siphovirus	Unclassified	Phietavirus	Staphylococcus phage DW2	41941	35.977	0.00386	0.00331	0.00179	0.00083	0.00186	0.00083
	NC_028775	Bacilli	Bacillales	Staphylococcaceae	Staphylococcus	aureus	Staphylococcus aureus	Siphovirus	Unclassified	Biseptimavirus	Staphylococcus phage 23MRA	43098	32.902	0.00327	0.00254	0.00159	0.00074	0.00144	0.00074
	NC_028862	Bacilli	Bacillales	Staphylococcaceae	Staphylococcus	aureus	Staphylococcus aureus	Siphovirus	Unclassified	Triavirus	Staphylococcus phage vB_SauS_phi2	44222	33.716	0.00226	0.00224	0.00118	0.0007	0.00104	0.0007
	NC_028917	Bacilli	Bacillales	Staphylococcaceae	Staphylococcus	aureus	Staphylococcus aureus	Siphovirus	Unclassified	Phietavirus	Staphylococcus phage 3MRA	41931	35.411	0.0036	0.00329	0.00176	0.00063	0.00148	0.00063
	NC_048634	Bacilli	Bacillales	Staphylococcaceae	Staphylococcus	aureus	Staphylococcus aureus	Siphovirus	Unclassified	Biseptimavirus	Staphylococcus phage P282	41960	32.96	0.00291	0.00269	0.00163	0.00079	0.0015	0.00079
	NC_048635	Bacilli	Bacillales	Staphylococcaceae	Staphylococcus	aureus	Staphylococcus aureus	Siphovirus	Unclassified	Biseptimavirus	Staphylococcus phage P630	40448	33.747	0.00302	0.00288	0.00177	0.00093	0.00129	0.00093
	NC_048636	Bacilli	Bacillales	Staphylococcaceae	Staphylococcus	aureus	Staphylococcus aureus	Siphovirus	Unclassified	Biseptimavirus	Staphylococcus phage P1105	42282	33.463	0.00274	0.00274	0.00161	0.00088	0.00116	0.00088
	NC_048658	Bacilli	Bacillales	Staphylococcaceae	Staphylococcus	aureus	Staphylococcus aureus	Siphovirus	Unclassified	Peeveelvirus	Staphylococcus phage SA7	34730	34.129	0.00285	0.00311	0.00168	0.00084	0.0013	0.00084
	NC_048710	Bacilli	Bacillales	Staphylococcaceae	Staphylococcus	aureus	Staphylococcus aureus	Siphovirus	Unclassified	Biseptimavirus	Staphylococcus phage SA1014ruMSSAST7	43504	33.08	0.00299	0.00264	0.00167	0.00076	0.00126	0.00076
	NC_048711	Bacilli	Bacillales	Staphylococcaceae	Staphylococcus	aureus	Staphylococcus aureus	Siphovirus	Unclassified	Peeveelvirus	Staphylococcus phage SA780ruMSSAST101	43184	33.554	0.00301	0.00276	0.00168	0.0008	0.0013	0.0008
	NC_054974	Bacilli	Bacillales	Staphylococcaceae	Staphylococcus	aureus	Staphylococcus aureus	Siphovirus	Unclassified	Dubowvirus	Staphylococcus phage HSA84	42650	34.567	0.003	0.00315	0.0017	0.00087	0.00143	0.00087
	NC_054977	Bacilli	Bacillales	Staphylococcaceae	Staphylococcus	aureus	Staphylococcus aureus	Siphovirus	Unclassified	Dubowvirus	Staphylococcus phage SP5	43305	34.446	0.00296	0.00318	0.00169	0.0008	0.0015	0.0008
	NC_054978	Bacilli	Bacillales	Staphylococcaceae	Staphylococcus	aureus	Staphylococcus aureus	Siphovirus	Unclassified	Dubowvirus	Staphylococcus phage TEM126	41882	33.676	0.00234	0.00327	0.0018	0.0009	0.00127	0.0009
	NC_054982	Bacilli	Bacillales	Staphylococcaceae	Staphylococcus	aureus	Staphylococcus aureus	Siphovirus	Unclassified	Phietavirus	Staphylococcus phage Sebago	43878	35.314	0.00321	0.00332	0.00199	0.00077	0.00189	0.00077
	NC_055039	Bacilli	Bacillales	Staphylococcaceae	Staphylococcus	aureus	Staphylococcus aureus	Siphovirus	Unclassified	Triavirus	Staphylococcus phage vB_SauS_fPfSau02	45108	33.708	0.00208	0.00251	0.0015	0.00064	0.00118	0.00064
	NC_055040	Bacilli	Bacillales	Staphylococcaceae	Staphylococcus	aureus	Staphylococcus aureus	Siphovirus	Unclassified	Triavirus	Staphylococcus phage vB_SauS_JS02	46435	33.143	0.00218	0.00211	0.00124	0.00067	0.00116	0.00067
	NC_055041	Bacilli	Bacillales	Staphylococcaceae	Staphylococcus	aureus	Staphylococcus aureus	Siphovirus	Unclassified	Triavirus	Staphylococcus phage LH1	46048	33.191	0.00208	0.0021	0.00114	0.00059	0.00089	0.00059
	NC_055042	Bacilli	Bacillales	Staphylococcaceae	Staphylococcus	aureus	Staphylococcus aureus	Siphovirus	Unclassified	Triavirus	Staphylococcus phage P240	45985	33.111	0.002	0.00201	0.00108	0.00061	0.0012	0.00061
	NC_055043	Bacilli	Bacillales	Staphylococcaceae	Staphylococcus	aureus	Staphylococcus aureus	Siphovirus	Unclassified	Triavirus	Staphylococcus phage SA137ruMSSAST121PVL	45999	33.305	0.00198	0.00213	0.00102	0.00061	0.00117	0.00061
	OL690335	Bacilli	Bacillales	Staphylococcaceae	Staphylococcus	aureus	Staphylococcus aureus	Siphovirus	Unclassified	Triavirus	Staphylococcus phage 2PHSA1	59779	32.871	0.00244	0.0026	0.00136	0.00066	0.00105	0.00066
	OL840290	Bacilli	Bacillales	Staphylococcaceae	Staphylococcus	aureus	Staphylococcus aureus	Siphovirus	Unclassified	Triavirus	Staphylococcus phage Rih21	44789	33.258	0.00212	0.00229	0.00102	0.00065	0.00116	0.00065
	OM439662	Bacilli	Bacillales	Staphylococcaceae	Staphylococcus	aureus	Staphylococcus aureus	Siphovirus	Unclassified	Dubowvirus	Staphylococcus phage vB_SauS_277g	44016	34.063	0.00257	0.00331	0.0017	0.00077	0.00139	0.00077
	OM439663	Bacilli	Bacillales	Staphylococcaceae	Staphylococcus	aureus	Staphylococcus aureus	Siphovirus	Unclassified	Phietavirus	Staphylococcus phage vB_SauS_287	43134	34.745	0.00329	0.00342	0.0019	0.0006	0.00165	0.0006
	OM439664	Bacilli	Bacillales	Staphylococcaceae	Staphylococcus	aureus	Staphylococcus aureus	Siphovirus	Unclassified	Peeveelvirus	Staphylococcus phage vB_SauS_308	39968	34.112	0.00283	0.00308	0.00154	0.00095	0.00128	0.00095
	OM439665	Bacilli	Bacillales	Staphylococcaceae	Staphylococcus	aureus	Staphylococcus aureus	Siphovirus	Unclassified	Triavirus	Staphylococcus phage vB_SauS_320	45809	33.544	0.00205	0.00237	0.00119	0.0006	0.00118	0.0006
	OM439666	Bacilli	Bacillales	Staphylococcaceae	Staphylococcus	aureus	Staphylococcus aureus	Siphovirus	Unclassified	Dubowvirus	Staphylococcus phage vB_SauS_321c	42397	34.08	0.0029	0.00316	0.00173	0.00078	0.0013	0.00078
	OM439667	Bacilli	Bacillales	Staphylococcaceae	Staphylococcus	aureus	Staphylococcus aureus	Siphovirus	Unclassified	Triavirus	Staphylococcus phage vB_SauS_690	45771	33.274	0.0021	0.00213	0.00108	0.00064	0.00116	0.00064
	OM439668	Bacilli	Bacillales	Staphylococcaceae	Staphylococcus	aureus	Staphylococcus aureus	Siphovirus	Unclassified	Dubowvirus	Staphylococcus phage vB_SauS_713	42961	34.257	0.0031	0.00331	0.00184	0.00079	0.00121	0.00079
	OM439669	Bacilli	Bacillales	Staphylococcaceae	Staphylococcus	aureus	Staphylococcus aureus	Siphovirus	Unclassified	Phietavirus	Staphylococcus phage vB_SauS_760	42788	35.351	0.00323	0.00325	0.00192	0.00069	0.00175	0.00069
	OM439670	Bacilli	Bacillales	Staphylococcaceae	Staphylococcus	aureus	Staphylococcus aureus	Siphovirus	Unclassified	Dubowvirus	Staphylococcus phage vB_SauS_775	43321	33.91	0.00259	0.00336	0.00165	0.00073	0.00127	0.00073
	OM439671	Bacilli	Bacillales	Staphylococcaceae	Staphylococcus	aureus	Staphylococcus aureus	Siphovirus	Unclassified	Dubowvirus	Staphylococcus phage vB_SauS_832	43499	34.07	0.00317	0.00339	0.00171	0.00076	0.00147	0.00076
	OM439672	Bacilli	Bacillales	Staphylococcaceae	Staphylococcus	aureus	Staphylococcus aureus	Siphovirus	Unclassified	Phietavirus	Staphylococcus phage vB_SauS_I73	43575	35.094	0.00367	0.00308	0.00179	0.00067	0.00156	0.00067
	OM439673	Bacilli	Bacillales	Staphylococcaceae	Staphylococcus	aureus	Staphylococcus aureus	Siphovirus	Unclassified	Phietavirus	Staphylococcus phage vB_SauS_Mh1	43800	35.091	0.00349	0.00337	0.00188	0.00076	0.00183	0.00076
	OM439674	Bacilli	Bacillales	Staphylococcaceae	Staphylococcus	aureus	Staphylococcus aureus	Siphovirus	Unclassified	Phietavirus	Staphylococcus phage vB_SauS_Mh15	43090	35.259	0.00316	0.0036	0.0018	0.00072	0.00158	0.00072
	OM439675	Bacilli	Bacillales	Staphylococcaceae	Staphylococcus	aureus	Staphylococcus aureus	Siphovirus	Unclassified	Dubowvirus	Staphylococcus phage vB_SauS_Mh4	44199	34.648	0.00303	0.00341	0.00173	0.00085	0.0014	0.00085
	OM687507	Bacilli	Bacillales	Staphylococcaceae	Staphylococcus	aureus	Staphylococcus aureus	Siphovirus	Unclassified	Triavirus	Staphylococcus phage PHB22a	44558	33.826	0.00233	0.00285	0.00122	0.00083	0.00132	0.00083
	OM687508	Bacilli	Bacillales	Staphylococcaceae	Staphylococcus	aureus	Staphylococcus aureus	Siphovirus	Unclassified	Triavirus	Staphylococcus phage PHB25a	33683	33.052	0.00196	0.00236	0.00132	0.00073	0.0011	0.00073
	OM687509	Bacilli	Bacillales	Staphylococcaceae	Staphylococcus	aureus	Staphylococcus aureus	Siphovirus	Unclassified	Triavirus	Staphylococcus phage PHB38a	46448	33.56	0.00241	0.00253	0.00133	0.00078	0.00127	0.00078
	OM687510	Bacilli	Bacillales	Staphylococcaceae	Staphylococcus	aureus	Staphylococcus aureus	Siphovirus	Unclassified	Triavirus	Staphylococcus phage PHB40a	47749	33.984	0.00235	0.00281	0.00125	0.00077	0.00134	0.00077
	ON113345	Bacilli	Bacillales	Staphylococcaceae	Staphylococcus	aureus	Staphylococcus aureus	Siphovirus	Unclassified	Unclassified	Staphylococcus phage O1-69	41622	34.847	0.00327	0.00288	0.00174	0.00055	0.00113	0.00055
	ON989481	Bacilli	Bacillales	Staphylococcaceae	Staphylococcus	aureus	Staphylococcus aureus	Siphovirus	Unclassified	Triavirus	Staphylococcus phage phiSa2wa-st5.2	44811	33.449	0.00225	0.00254	0.00127	0.0007	0.00109	0.0007
	OP594307	Bacilli	Bacillales	Staphylococcaceae	Staphylococcus	aureus	Staphylococcus aureus	Siphovirus	Unclassified	Phietavirus	Staphylococcus phage Henu2	43513	35.088	0.00331	0.00353	0.00191	0.0008	0.00175	0.0008
	OP797801	Bacilli	Bacillales	Staphylococcaceae	Staphylococcus	aureus	Staphylococcus aureus	Siphovirus	Unclassified	Triavirus	Staphylococcus phage vB_SauS_SPG4	46416	33.825	0.00192	0.00236	0.00129	0.00057	0.00112	0.00057
	OQ578993	Bacilli	Bacillales	Staphylococcaceae	Staphylococcus	aureus	Staphylococcus aureus	Siphovirus	Unclassified	Unclassified	Staphylococcus phage phiST9-A	48241	33.814	0.00232	0.00267	0.00116	0.00069	0.00129	0.00069
	OQ578994	Bacilli	Bacillales	Staphylococcaceae	Staphylococcus	aureus	Staphylococcus aureus	Siphovirus	Unclassified	Unclassified	Staphylococcus phage phiST9-B	46871	33.37	0.00243	0.00275	0.00132	0.00069	0.00122	0.00069
	OQ578995	Bacilli	Bacillales	Staphylococcaceae	Staphylococcus	aureus	Staphylococcus aureus	Siphovirus	Unclassified	Unclassified	Staphylococcus phage phiST9-C	48173	32.744	0.00212	0.00217	0.00126	0.00073	0.001	0.00073
	OQ915374	Bacilli	Bacillales	Staphylococcaceae	Staphylococcus	aureus	Staphylococcus aureus	Siphovirus	Unclassified	Unclassified	Staphylococcus phage vB_SAP01	141775	30.379	0.00175	0.00134	0.00071	0.00035	0.00019	0.00035
	OP961718	Bacilli	Bacillales	Staphylococcaceae	Staphylococcus	aureus	Staphylococcus aureus (MRSA)	Myovirus	Herelleviridae	Kayvirus	Staphylococcus phage vB_SauM_VL14	141584	30.17	0.00172	0.00127	0.00077	0.00038	0.00018	0.00038
	MH107769	Bacilli	Bacillales	Staphylococcaceae	Staphylococcus	aureus	Staphylococcus aureus 0414	Myovirus	Herelleviridae	Kayvirus	Staphylococcus phage vB_SauM_0414_108	151627	30.388	0.00171	0.00132	0.00079	0.0005	0.00021	0.0005
	JQ973847	Bacilli	Bacillales	Staphylococcaceae	Staphylococcus	aureus	Staphylococcus aureus 1	Siphovirus	Unclassified	Phietavirus	Staphylococcus phage StauST398-3	41392	35.599	0.00362	0.00349	0.00187	0.0008	0.00167	0.0008
	NC_021332	Bacilli	Bacillales	Staphylococcaceae	Staphylococcus	aureus	Staphylococcus aureus 1	Siphovirus	Unclassified	Phietavirus	Staphylococcus phage StauST398-3	41392	35.599	0.00362	0.00349	0.00187	0.0008	0.00167	0.0008
	JX013863	Bacilli	Bacillales	Staphylococcaceae	Staphylococcus	aureus	Staphylococcus aureus 100	Siphovirus	Unclassified	Phietavirus	Staphylococcus phage StauST398-1	45242	34.464	0.00296	0.00337	0.00186	0.0009	0.00137	0.0009
	NC_021326	Bacilli	Bacillales	Staphylococcaceae	Staphylococcus	aureus	Staphylococcus aureus 100	Siphovirus	Unclassified	Phietavirus	Staphylococcus phage StauST398-1	45242	34.464	0.00296	0.00337	0.00186	0.0009	0.00137	0.0009
	OP136131	Bacilli	Bacillales	Staphylococcaceae	Staphylococcus	aureus	Staphylococcus aureus 15129 ST5-MRSA-IV	Siphovirus	Unclassified	Triavirus	Staphylococcus phage phiSa2wa-st5.7	47013	33.206	0.00202	0.00211	0.00108	0.00063	0.00111	0.00063
	OP136135	Bacilli	Bacillales	Staphylococcaceae	Staphylococcus	aureus	Staphylococcus aureus 16985 ST573-MRSA-V	Siphovirus	Unclassified	Biseptimavirus	Staphylococcus phage Sa2wa-st573	42403	33.443	0.00276	0.00271	0.00159	0.00087	0.00118	0.00087
	OP038320	Bacilli	Bacillales	Staphylococcaceae	Staphylococcus	aureus	Staphylococcus aureus 16986 genotype ST5-MRSA-IV	Siphovirus	Unclassified	Biseptimavirus	Staphylococcus phage phiSa2wa-st5.6	44139	33.218	0.00324	0.00287	0.00155	0.00088	0.00118	0.00088
	OP136134	Bacilli	Bacillales	Staphylococcaceae	Staphylococcus	aureus	Staphylococcus aureus 17188 ST88-MRSA-IV	Siphovirus	Unclassified	Triavirus	Staphylococcus phage Sa2wa-st88	45346	33.176	0.00225	0.00214	0.00108	0.00063	0.00115	0.00063
	OP136133	Bacilli	Bacillales	Staphylococcaceae	Staphylococcus	aureus	Staphylococcus aureus 19152 ST30-MRSA-IV	Siphovirus	Unclassified	Peeveelvirus	Staphylococcus phage phiSa2wa-st30.2	41346	33.897	0.0029	0.00285	0.00175	0.00088	0.00116	0.00088
	OP136132	Bacilli	Bacillales	Staphylococcaceae	Staphylococcus	aureus	Staphylococcus aureus 19202 ST6-MRSA-IV	Siphovirus	Unclassified	Triavirus	Staphylococcus phage phiSa2wa-st6	45270	33.234	0.00214	0.00207	0.00105	0.00068	0.00119	0.00068
	OQ658779	Bacilli	Bacillales	Staphylococcaceae	Staphylococcus	aureus	Staphylococcus aureus 2868B2	Podovirus	Rountreeviridae	Rosenblumvirus	Staphylococcus phage vB_Sa_2868B2	17733	28.833	0.00496	0.00313	0.00155	0.00028	0.00028	0.00028
	MG770897	Bacilli	Bacillales	Staphylococcaceae	Staphylococcus	aureus	Staphylococcus aureus 644	Siphovirus	Unclassified	Triavirus	Staphylococcus phage SH-St 15644	45111	33.349	0.00208	0.00204	0.00125	0.00067	0.00109	0.00067
	NC_055038	Bacilli	Bacillales	Staphylococcaceae	Staphylococcus	aureus	Staphylococcus aureus 644	Siphovirus	Unclassified	Triavirus	Staphylococcus phage SH-St 15644	45111	33.349	0.00208	0.00204	0.00125	0.00067	0.00109	0.00067
	KX532239	Bacilli	Bacillales	Staphylococcaceae	Staphylococcus	aureus	Staphylococcus aureus ATCC 12600	Myovirus	Herelleviridae	Silviavirus	Staphylococcus phage StAP1	135502	30.001	0.00204	0.0014	0.00093	0.00036	0.00019	0.00036
	OQ094961	Bacilli	Bacillales	Staphylococcaceae	Staphylococcus	aureus	Staphylococcus aureus ATCC 13301	Myovirus	Herelleviridae	Silviavirus	Staphylococcus phage SSP49	137283	30.009	0.00201	0.00138	0.00089	0.00034	0.0002	0.00034
	KY581279	Bacilli	Bacillales	Staphylococcaceae	Staphylococcus	aureus	Staphylococcus aureus ATCC 25923	Myovirus	Herelleviridae	Kayvirus	Staphylococcus phage pSa-3	137836	30.405	0.00176	0.00126	0.00075	0.00033	0.0002	0.00033
	KY794641	Bacilli	Bacillales	Staphylococcaceae	Staphylococcus	aureus	Staphylococcus aureus ATCC 25923	Myovirus	Herelleviridae	Kayvirus	Staphylococcus phage vB_Sau_CG	142934	30.512	0.00184	0.00126	0.00071	0.00033	0.00019	0.00033
	KY794642	Bacilli	Bacillales	Staphylococcaceae	Staphylococcus	aureus	Staphylococcus aureus ATCC 25923	Myovirus	Herelleviridae	Unclassified	Staphylococcus phage vB_Sau_Clo6	143734	30.863	0.00196	0.00142	0.0009	0.00041	0	0.00041
	KY794643	Bacilli	Bacillales	Staphylococcaceae	Staphylococcus	aureus	Staphylococcus aureus ATCC 25923	Myovirus	Herelleviridae	Unclassified	Staphylococcus phage vB_Sau_S24	139997	30.863	0.00192	0.00138	0.00095	0.0004	0	0.0004
	MH028956	Bacilli	Bacillales	Staphylococcaceae	Staphylococcus	aureus	Staphylococcus aureus ATCC 25923	Myovirus	Herelleviridae	Baoshanvirus	Staphylococcus phage phiSA_BS2	149229	29.608	0.00186	0.00164	0.00056	0.00035	1e-05	0.00035
	MW363798	Bacilli	Bacillales	Staphylococcaceae	Staphylococcus	aureus	Staphylococcus aureus ATCC 25923	Myovirus	Herelleviridae	Silviavirus	Staphylococcus phage LSA2308	144592	29.886	0.00195	0.00137	0.00089	0.00039	0.00025	0.00039
	MW363799	Bacilli	Bacillales	Staphylococcaceae	Staphylococcus	aureus	Staphylococcus aureus ATCC 25923	Podovirus	Rountreeviridae	Rosenblumvirus	Staphylococcus phage LSA2366	17056	29.397	0.00516	0.00317	0.00155	0.00023	0.00035	0.00023
	NC_047948	Bacilli	Bacillales	Staphylococcaceae	Staphylococcus	aureus	Staphylococcus aureus ATCC 25923	Myovirus	Herelleviridae	Baoshanvirus	Staphylococcus phage phiSA_BS2	149229	29.608	0.00186	0.00164	0.00056	0.00035	1e-05	0.00035
	NC_055916	Bacilli	Bacillales	Staphylococcaceae	Staphylococcus	aureus	Staphylococcus aureus ATCC 25923	Podovirus	Rountreeviridae	Rosenblumvirus	Staphylococcus phage LSA2366	17056	29.397	0.00516	0.00317	0.00155	0.00023	0.00035	0.00023
	ON866946	Bacilli	Bacillales	Staphylococcaceae	Staphylococcus	aureus	Staphylococcus aureus ATCC 25923	Myovirus	Herelleviridae	Silviavirus	Staphylococcus phage LSA2311	144592	29.885	0.00195	0.00137	0.00089	0.00039	0.00025	0.00039
	OP856857	Bacilli	Bacillales	Staphylococcaceae	Staphylococcus	aureus	Staphylococcus aureus ATCC 29213	Myovirus	Herelleviridae	Silviavirus	Staphylococcus phage PBSA08	136673	30.015	0.00198	0.00136	0.0009	0.00034	0.0002	0.00034
	OQ302592	Bacilli	Bacillales	Staphylococcaceae	Staphylococcus	aureus	Staphylococcus aureus ATCC 29213	Podovirus	Rountreeviridae	Rosenblumvirus	Staphylococcus phage Huma	16853	29.253	0.00564	0.00309	0.00172	0.00027	0.0003	0.00027
	OQ302593	Bacilli	Bacillales	Staphylococcaceae	Staphylococcus	aureus	Staphylococcus aureus ATCC 29213	Podovirus	Rountreeviridae	Rosenblumvirus	Staphylococcus phage Simurgh	17245	28.994	0.00551	0.00299	0.00168	0.00026	0.00029	0.00026
	KC677663	Bacilli	Bacillales	Staphylococcaceae	Staphylococcus	aureus	Staphylococcus aureus ATCC 29213	Siphovirus	Unclassified	Dubowvirus	Staphylococcus phage SA12	42902	34.542	0.00289	0.00309	0.00171	0.0008	0.00145	0.0008
	NC_021801	Bacilli	Bacillales	Staphylococcaceae	Staphylococcus	aureus	Staphylococcus aureus ATCC 29213	Siphovirus	Unclassified	Dubowvirus	Staphylococcus phage SA12	42902	34.542	0.00289	0.00309	0.00171	0.0008	0.00145	0.0008
	KY779849	Bacilli	Bacillales	Staphylococcaceae	Staphylococcus	aureus	Staphylococcus aureus ATCC 43300	Myovirus	Herelleviridae	Kayvirus	Staphylococcus phage qdsa002	142499	30.259	0.00181	0.00135	0.00079	0.00038	0.00019	0.00038
	AB009866	Bacilli	Bacillales	Staphylococcaceae	Staphylococcus	aureus	Staphylococcus aureus ATCC 49775	Siphovirus	Unclassified	Peeveelvirus	Staphylococcus phage PVL	41401	33.555	0.00309	0.00285	0.00156	0.00076	0.00118	0.00076
	NC_002321	Bacilli	Bacillales	Staphylococcaceae	Staphylococcus	aureus	Staphylococcus aureus ATCC 49775	Siphovirus	Unclassified	Peeveelvirus	Staphylococcus phage PVL	41401	33.555	0.00309	0.00285	0.00156	0.00076	0.00118	0.00076
	MN539736	Bacilli	Bacillales	Staphylococcaceae	Staphylococcus	aureus	Staphylococcus aureus ATCC 6538	Myovirus	Herelleviridae	Kayvirus	Staphylococcus phage vB_SauM-A	139088	30.458	0.00176	0.0013	0.00075	0.00034	0.00022	0.00034
	MN539737	Bacilli	Bacillales	Staphylococcaceae	Staphylococcus	aureus	Staphylococcus aureus ATCC 6538	Myovirus	Herelleviridae	Kayvirus	Staphylococcus phage vB_SauM-C	140086	30.426	0.00172	0.0013	0.00075	0.00033	0.00021	0.00033
	MN539738	Bacilli	Bacillales	Staphylococcaceae	Staphylococcus	aureus	Staphylococcus aureus ATCC 6538	Myovirus	Herelleviridae	Kayvirus	Staphylococcus phage vB_SauM-D	139031	30.451	0.00178	0.00131	0.00074	0.00034	0.00022	0.00034
	OP940114	Bacilli	Bacillales	Staphylococcaceae	Staphylococcus	aureus	Staphylococcus aureus ATCC43300	Myovirus	Herelleviridae	Silviavirus	Staphylococcus phage vB_SauM_VL10	141746	29.862	0.0021	0.0014	0.00081	0.00039	0.00018	0.00039
	KJ888149	Bacilli	Bacillales	Staphylococcaceae	Staphylococcus	aureus	Staphylococcus aureus BCP88	Myovirus	Herelleviridae	Kayvirus	Staphylococcus phage MCE-2014	141907	30.385	0.00179	0.00126	0.0008	0.0004	0.00016	0.0004
	NC_025416	Bacilli	Bacillales	Staphylococcaceae	Staphylococcus	aureus	Staphylococcus aureus BCP88	Myovirus	Herelleviridae	Kayvirus	Staphylococcus phage MCE-2014	141907	30.385	0.00179	0.00126	0.0008	0.0004	0.00016	0.0004
	OR234014	Bacilli	Bacillales	Staphylococcaceae	Staphylococcus	aureus	Staphylococcus aureus CCARM 3089	Myovirus	Herelleviridae	Silviavirus	Staphylococcus phage SAC	136673	30.024	0.00198	0.00136	0.0009	0.00034	0.0002	0.00034
	ON513432	Bacilli	Bacillales	Staphylococcaceae	Staphylococcus	aureus	Staphylococcus aureus clinical strain 4472/08	Siphovirus	Unclassified	Phietavirus	Staphylococcus phage ASZ22RN	43579	35.299	0.00337	0.0034	0.00181	0.00062	0.00161	0.00062
	FJ713816	Bacilli	Bacillales	Staphylococcaceae	Staphylococcus	aureus	Staphylococcus aureus CN125	Siphovirus	Unclassified	Peeveelvirus	Staphylococcus phage phiPVL-CN125	44492	33.568	0.00272	0.00285	0.00156	0.00075	0.00103	0.00075
	NC_012784	Bacilli	Bacillales	Staphylococcaceae	Staphylococcus	aureus	Staphylococcus aureus CN125	Siphovirus	Unclassified	Peeveelvirus	Staphylococcus phage phiPVL-CN125	44492	33.568	0.00272	0.00285	0.00156	0.00075	0.00103	0.00075
	MK331930	Bacilli	Bacillales	Staphylococcaceae	Staphylococcus	aureus	Staphylococcus aureus DSM-20231	Myovirus	Herelleviridae	Kayvirus	Staphylococcus phage CH1	138057	30.426	0.00174	0.00127	0.00075	0.00034	0.0002	0.00034
	AP001553	Bacilli	Bacillales	Staphylococcaceae	Staphylococcus	aureus	Staphylococcus aureus E-1	Siphovirus	Unclassified	Phietavirus	Staphylococcus phage phiETA	43081	35.431	0.00334	0.00352	0.00204	0.00084	0.00132	0.00084
	NC_003288	Bacilli	Bacillales	Staphylococcaceae	Staphylococcus	aureus	Staphylococcus aureus E-1	Siphovirus	Unclassified	Phietavirus	Staphylococcus phage phiETA	43081	35.431	0.00334	0.00352	0.00204	0.00084	0.00132	0.00084
	ON153212	Bacilli	Bacillales	Staphylococcaceae	Staphylococcus	aureus	Staphylococcus aureus food isolate 1 (from leafy vegetables)	Siphovirus	Unclassified	Unclassified	Staphylococcus phage KMSP1	138528	30.527	0.00186	0.00139	0.0008	0.0004	0.00011	0.0004
	KF831354	Bacilli	Bacillales	Staphylococcaceae	Staphylococcus	aureus	Staphylococcus aureus HIP07256	Siphovirus	Unclassified	Biseptimavirus	Staphylococcus phage phiBU01	43748	33.016	0.00283	0.00258	0.00171	0.00077	0.00133	0.00077
	NC_026016	Bacilli	Bacillales	Staphylococcaceae	Staphylococcus	aureus	Staphylococcus aureus HIP07256	Siphovirus	Unclassified	Biseptimavirus	Staphylococcus phage phiBU01	43748	33.016	0.00283	0.00258	0.00171	0.00077	0.00133	0.00077
	KY653125	Bacilli	Bacillales	Staphylococcaceae	Staphylococcus	aureus	Staphylococcus aureus IME1346	Siphovirus	Unclassified	Peeveelvirus	Staphylococcus phage IME1346_01	42689	33.428	0.00298	0.00254	0.00169	0.00076	0.00122	0.00076
	KY653123	Bacilli	Bacillales	Staphylococcaceae	Staphylococcus	aureus	Staphylococcus aureus IME1361	Siphovirus	Unclassified	Biseptimavirus	Staphylococcus phage IME1361_01	43516	32.85	0.00278	0.00262	0.00169	0.00076	0.00129	0.00076
	NC_048657	Bacilli	Bacillales	Staphylococcaceae	Staphylococcus	aureus	Staphylococcus aureus IME1361	Siphovirus	Unclassified	Biseptimavirus	Staphylococcus phage IME1361_01	43516	32.85	0.00278	0.00262	0.00169	0.00076	0.00129	0.00076
	MW238767	Bacilli	Bacillales	Staphylococcaceae	Staphylococcus	aureus	Staphylococcus aureus IME1364	Siphovirus	Unclassified	Phietavirus	Staphylococcus phage IME1364_02	42338	35.224	0.00343	0.00355	0.00177	0.00061	0.00165	0.00061
	KT344895	Bacilli	Bacillales	Staphylococcaceae	Staphylococcus	aureus	Staphylococcus aureus Jevons B	Siphovirus	Unclassified	Phietavirus	Staphylococcus phage phiJB	43012	34.73	0.00307	0.00334	0.00198	0.00063	0.00156	0.00063
	NC_028669	Bacilli	Bacillales	Staphylococcaceae	Staphylococcus	aureus	Staphylococcus aureus Jevons B	Siphovirus	Unclassified	Phietavirus	Staphylococcus phage phiJB	43012	34.73	0.00307	0.00334	0.00198	0.00063	0.00156	0.00063
	KR709302	Bacilli	Bacillales	Staphylococcaceae	Staphylococcus	aureus	Staphylococcus aureus JP8361	Siphovirus	Unclassified	Phietavirus	Staphylococcus phage 55-2	41898	35.742	0.00339	0.00334	0.00173	0.00091	0.0016	0.00091
	KR709303	Bacilli	Bacillales	Staphylococcaceae	Staphylococcus	aureus	Staphylococcus aureus JP8362	Siphovirus	Unclassified	Phietavirus	Staphylococcus phage 55-3	42309	35.645	0.00324	0.00325	0.00182	0.00093	0.00156	0.00093
	KC342645	Bacilli	Bacillales	Staphylococcaceae	Staphylococcus	aureus	Staphylococcus aureus JS201101	Siphovirus	Unclassified	Peeveelvirus	Staphylococcus phage JS01	43458	33.32	0.00281	0.00295	0.00167	0.00074	0.00129	0.00074
	NC_021773	Bacilli	Bacillales	Staphylococcaceae	Staphylococcus	aureus	Staphylococcus aureus JS201101	Siphovirus	Unclassified	Peeveelvirus	Staphylococcus phage JS01	43458	33.32	0.00281	0.00295	0.00167	0.00074	0.00129	0.00074
	MK801680	Bacilli	Bacillales	Staphylococcaceae	Staphylococcus	aureus	Staphylococcus aureus KCCM 12103	Siphovirus	Unclassified	Triavirus	Staphylococcus phage SAP8	45533	33.411	0.002	0.00216	0.00111	0.00063	0.00112	0.00063
	MK801681	Bacilli	Bacillales	Staphylococcaceae	Staphylococcus	aureus	Staphylococcus aureus KCCM 12103	Siphovirus	Unclassified	Triavirus	Staphylococcus phage SAP11	45346	33.419	0.00201	0.00215	0.00111	0.00063	0.00112	0.00063
	NC_055044	Bacilli	Bacillales	Staphylococcaceae	Staphylococcus	aureus	Staphylococcus aureus KCCM 12103	Siphovirus	Unclassified	Triavirus	Staphylococcus phage SAP11	45346	33.419	0.00201	0.00215	0.00111	0.00063	0.00112	0.00063
	MK801682	Bacilli	Bacillales	Staphylococcaceae	Staphylococcus	aureus	Staphylococcus aureus KCTC 1621	Siphovirus	Unclassified	Dubowvirus	Staphylococcus phage SAP33	42414	33.963	0.00276	0.00316	0.00176	0.00065	0.00127	0.00065
	MK801683	Bacilli	Bacillales	Staphylococcaceae	Staphylococcus	aureus	Staphylococcus aureus KCTC 1621	Siphovirus	Unclassified	Dubowvirus	Staphylococcus phage SAP40	42911	34.017	0.00273	0.00313	0.00175	0.00065	0.00126	0.00065
	NC_054976	Bacilli	Bacillales	Staphylococcaceae	Staphylococcus	aureus	Staphylococcus aureus KCTC 1621	Siphovirus	Unclassified	Dubowvirus	Staphylococcus phage SAP33	42414	33.963	0.00276	0.00316	0.00176	0.00065	0.00127	0.00065
	OQ687052	Bacilli	Bacillales	Staphylococcaceae	Staphylococcus	aureus	Staphylococcus aureus m44	Siphovirus	Unclassified	Unclassified	Staphylococcus phage L-m44	42496	35.328	0.00339	0.00309	0.00159	0.00098	0.00132	0.00098
	MK211557	Bacilli	Bacillales	Staphylococcaceae	Staphylococcus	aureus	Staphylococcus aureus N315	Siphovirus	Unclassified	Phietavirus	Staphylococcus phage Henu2	43513	35.04	0.00322	0.0036	0.00195	0.00083	0.00177	0.00083
	NC_054980	Bacilli	Bacillales	Staphylococcaceae	Staphylococcus	aureus	Staphylococcus aureus N315	Siphovirus	Unclassified	Phietavirus	Staphylococcus phage Henu2	43513	35.04	0.00322	0.0036	0.00195	0.00083	0.00177	0.00083
	CP062454	Bacilli	Bacillales	Staphylococcaceae	Staphylococcus	aureus	Staphylococcus aureus NAS N_030	Siphovirus	Unclassified	Dubowvirus	Staphylococcus phage ECel-2020a	42534	34.135	0.00327	0.00332	0.00193	0.00081	0.00153	0.00081
	CP062451	Bacilli	Bacillales	Staphylococcaceae	Staphylococcus	aureus	Staphylococcus aureus NAS N_085	Siphovirus	Unclassified	Dubowvirus	Staphylococcus phage ECel-2020b	43194	33.965	0.00266	0.00322	0.00179	0.00068	0.00125	0.00068
	CP062447	Bacilli	Bacillales	Staphylococcaceae	Staphylococcus	aureus	Staphylococcus aureus NAS N_141	Siphovirus	Unclassified	Biseptimavirus	Staphylococcus phage ECel-2020d	43956	32.992	0.00316	0.00274	0.00164	0.00083	0.00116	0.00083
	CP062444	Bacilli	Bacillales	Staphylococcaceae	Staphylococcus	aureus	Staphylococcus aureus NAS N_142	Siphovirus	Unclassified	Triavirus	Staphylococcus phage ECel-2020e	44566	33.418	0.00191	0.00212	0.00108	0.00057	0.00112	0.00057
	CP062445	Bacilli	Bacillales	Staphylococcaceae	Staphylococcus	aureus	Staphylococcus aureus NAS N_142	Siphovirus	Unclassified	Peeveelvirus	Staphylococcus phage ECel-2020o	39181	34.269	0.00322	0.00288	0.00177	0.00094	0.00133	0.00094
	CP062442	Bacilli	Bacillales	Staphylococcaceae	Staphylococcus	aureus	Staphylococcus aureus NAS N_208	Siphovirus	Unclassified	Triavirus	Staphylococcus phage ECel-2020f	45361	33.615	0.00185	0.00225	0.0012	0.00061	0.00112	0.00061
	CP062430	Bacilli	Bacillales	Staphylococcaceae	Staphylococcus	aureus	Staphylococcus aureus NAS P_007	Siphovirus	Unclassified	Biseptimavirus	Staphylococcus phage ECel-2020i	44872	32.722	0.00259	0.00261	0.0016	0.00081	0.00131	0.00081
	CP062427	Bacilli	Bacillales	Staphylococcaceae	Staphylococcus	aureus	Staphylococcus aureus NAS P_035	Siphovirus	Unclassified	Dubowvirus	Staphylococcus phage ECel-2020j	43078	33.931	0.0026	0.00325	0.00179	0.00074	0.00118	0.00074
	CP062426	Bacilli	Bacillales	Staphylococcaceae	Staphylococcus	aureus	Staphylococcus aureus NAS P_042	Siphovirus	Unclassified	Peeveelvirus	Staphylococcus phage ECel-2020k	41529	33.704	0.00272	0.0029	0.00149	0.00092	0.00147	0.00092
	CP062422	Bacilli	Bacillales	Staphylococcaceae	Staphylococcus	aureus	Staphylococcus aureus NAS P_087	Siphovirus	Unclassified	Phietavirus	Staphylococcus phage ECel-2020l	43478	34.56	0.00294	0.00329	0.00176	0.00063	0.00161	0.00063
	CP062434	Bacilli	Bacillales	Staphylococcaceae	Staphylococcus	aureus	Staphylococcus aureus NAS P_157	Siphovirus	Unclassified	Triavirus	Staphylococcus phage ECel-2020h	44566	33.418	0.00191	0.00212	0.00108	0.00057	0.00112	0.00057
	CP062435	Bacilli	Bacillales	Staphylococcaceae	Staphylococcus	aureus	Staphylococcus aureus NAS P_157	Siphovirus	Unclassified	Peeveelvirus	Staphylococcus phage ECel-2020p	39181	34.269	0.00322	0.00288	0.00177	0.00094	0.00133	0.00094
	EU418428	Bacilli	Bacillales	Staphylococcaceae	Staphylococcus	aureus	Staphylococcus aureus NCTC9789 (=PS80)	Myovirus	Herelleviridae	Kayvirus	Staphylococcus phage A5W	145542	30.416	0.00174	0.00128	0.00079	0.00043	0.00021	0.00043
	NC_047728	Bacilli	Bacillales	Staphylococcaceae	Staphylococcus	aureus	Staphylococcus aureus NCTC9789 (=PS80)	Myovirus	Herelleviridae	Kayvirus	Staphylococcus phage A5W	145542	30.416	0.00174	0.00128	0.00079	0.00043	0.00021	0.00043
	OQ025229	Bacilli	Bacillales	Staphylococcaceae	Staphylococcus	aureus	Staphylococcus aureus Newman	Myovirus	Herelleviridae	Silviavirus	Staphylococcus phage StAP1	144705	29.716	0.00205	0.00141	0.00088	0.00037	0.00021	0.00037
	OQ025230	Bacilli	Bacillales	Staphylococcaceae	Staphylococcus	aureus	Staphylococcus aureus Newman	Myovirus	Herelleviridae	Silviavirus	Staphylococcus phage SAP6	144705	29.715	0.00205	0.00141	0.00088	0.00037	0.00021	0.00037
	KP893290	Bacilli	Bacillales	Staphylococcaceae	Staphylococcus	aureus	Staphylococcus aureus NRL 08/236	Siphovirus	Unclassified	Phietavirus	Staphylococcus phage B236	43228	35.553	0.00319	0.00347	0.00189	0.00087	0.00171	0.00087
	NC_028915	Bacilli	Bacillales	Staphylococcaceae	Staphylococcus	aureus	Staphylococcus aureus NRL 08/236	Siphovirus	Unclassified	Phietavirus	Staphylococcus phage B236	43228	35.553	0.00319	0.00347	0.00189	0.00087	0.00171	0.00087
	KP893289	Bacilli	Bacillales	Staphylococcaceae	Staphylococcus	aureus	Staphylococcus aureus NRL 09/166	Siphovirus	Unclassified	Phietavirus	Staphylococcus phage B166	42881	34.829	0.00345	0.00345	0.00177	0.00076	0.00163	0.00076
	NC_028859	Bacilli	Bacillales	Staphylococcaceae	Staphylococcus	aureus	Staphylococcus aureus NRL 09/166	Siphovirus	Unclassified	Phietavirus	Staphylococcus phage B166	42881	34.829	0.00345	0.00345	0.00177	0.00076	0.00163	0.00076
	ON571632	Bacilli	Bacillales	Staphylococcaceae	Staphylococcus	aureus	Staphylococcus aureus NY940	Siphovirus	Unclassified	Phietavirus	Staphylococcus phage Sushi	43755	35.338	0.00325	0.00354	0.002	0.00086	0.00174	0.00086
	JX875065	Bacilli	Bacillales	Staphylococcaceae	Staphylococcus	aureus	Staphylococcus aureus PS80	Myovirus	Herelleviridae	Kayvirus	Staphylococcus phage SA5	137031	30.421	0.00174	0.00126	0.00075	0.00034	0.00019	0.00034
	NC_047721	Bacilli	Bacillales	Staphylococcaceae	Staphylococcus	aureus	Staphylococcus aureus PS80	Myovirus	Herelleviridae	Kayvirus	Staphylococcus phage SA5	137031	30.421	0.00174	0.00126	0.00075	0.00034	0.00019	0.00034
	AP019522	Bacilli	Bacillales	Staphylococcaceae	Staphylococcus	aureus	Staphylococcus aureus RN4220	Myovirus	Herelleviridae	Silviavirus	Staphylococcus phage MR003	132152	29.96	0.00197	0.00135	0.00086	0.00032	0.0002	0.00032
	KJ716334	Bacilli	Bacillales	Staphylococcaceae	Staphylococcus	aureus	Staphylococcus aureus RN4220	Siphovirus	Unclassified	Dubowvirus	Staphylococcus phage SA97	40592	34.246	0.00266	0.00335	0.00179	0.00079	0.00123	0.00079
	NC_029010	Bacilli	Bacillales	Staphylococcaceae	Staphylococcus	aureus	Staphylococcus aureus RN4220	Siphovirus	Unclassified	Dubowvirus	Staphylococcus phage SA97	40592	34.246	0.00266	0.00335	0.00179	0.00079	0.00123	0.00079
	OP038318	Bacilli	Bacillales	Staphylococcaceae	Staphylococcus	aureus	Staphylococcus aureus RPAH47 genotype ST5-MRSA-IV	Siphovirus	Unclassified	Triavirus	Staphylococcus phage phiSa2wa-st5.3	44811	33.449	0.00225	0.00254	0.00127	0.0007	0.00109	0.0007
	MW924497	Bacilli	Bacillales	Staphylococcaceae	Staphylococcus	aureus	Staphylococcus aureus SA14	Siphovirus	Unclassified	Triavirus	Staphylococcus phage PHB21	45260	33.959	0.00228	0.00268	0.00145	0.00072	0.00135	0.00072
	OM304856	Bacilli	Bacillales	Staphylococcaceae	Staphylococcus	aureus	Staphylococcus aureus SA25_	Siphovirus	Unclassified	Triavirus	Staphylococcus phage 4PHCISA25	45086	33.48	0.00224	0.00279	0.0015	0.00078	0.00124	0.00078
	MH401416	Bacilli	Bacillales	Staphylococcaceae	Staphylococcus	aureus	Staphylococcus aureus Sa345	Siphovirus	Unclassified	Biseptimavirus	Staphylococcus phage SA345ruMSSAST8	42735	33.062	0.00302	0.00273	0.00168	0.00078	0.00143	0.00078
	NC_048713	Bacilli	Bacillales	Staphylococcaceae	Staphylococcus	aureus	Staphylococcus aureus Sa345	Siphovirus	Unclassified	Biseptimavirus	Staphylococcus phage SA345ruMSSAST8	42735	33.062	0.00302	0.00273	0.00168	0.00078	0.00143	0.00078
	MH401414	Bacilli	Bacillales	Staphylococcaceae	Staphylococcus	aureus	Staphylococcus aureus SA45	Siphovirus	Unclassified	Peeveelvirus	Staphylococcus phage SA45ruMSSAST97	43454	33.329	0.00283	0.00299	0.00166	0.00071	0.00127	0.00071
	MH401415	Bacilli	Bacillales	Staphylococcaceae	Staphylococcus	aureus	Staphylococcus aureus Sa537	Siphovirus	Unclassified	Peeveelvirus	Staphylococcus phage SA537ruMSSAST97	43458	33.349	0.00281	0.00295	0.00166	0.00072	0.00129	0.00072
	KJ596420	Bacilli	Bacillales	Staphylococcaceae	Staphylococcus	aureus	Staphylococcus aureus Sau119	Siphovirus	Unclassified	Biseptimavirus	Staphylococcus phage phiSa119	42600	33.404	0.00275	0.00272	0.00158	0.00087	0.00115	0.00087
	NC_025460	Bacilli	Bacillales	Staphylococcaceae	Staphylococcus	aureus	Staphylococcus aureus Sau119	Siphovirus	Unclassified	Biseptimavirus	Staphylococcus phage phiSa119	42600	33.404	0.00275	0.00272	0.00158	0.00087	0.00115	0.00087
	MW650841	Bacilli	Bacillales	Staphylococcaceae	Staphylococcus	aureus	Staphylococcus aureus SBP 01/19 Gaivota PE	Siphovirus	Unclassified	Peeveelvirus	Staphylococcus phage B_UFSM1	41971	33.988	0.00317	0.00285	0.00151	0.00085	0.00131	0.00085
	AF424781	Bacilli	Bacillales	Staphylococcaceae	Staphylococcus	aureus	Staphylococcus aureus strain 8325	Siphovirus	Unclassified	Dubowvirus	Staphylococcus phage phi 11	43604	34.497	0.00289	0.00326	0.00173	0.00084	0.00149	0.00084
	AF424782	Bacilli	Bacillales	Staphylococcaceae	Staphylococcus	aureus	Staphylococcus aureus strain 8325	Siphovirus	Unclassified	Triavirus	Staphylococcus phage phi 12	44970	33.347	0.00218	0.00217	0.00111	0.00068	0.00111	0.00068
	AF424783	Bacilli	Bacillales	Staphylococcaceae	Staphylococcus	aureus	Staphylococcus aureus strain 8325	Siphovirus	Unclassified	Peeveelvirus	Staphylococcus phage phi 13	42722	33.472	0.00295	0.00257	0.0017	0.00076	0.00124	0.00076
	NC_004615	Bacilli	Bacillales	Staphylococcaceae	Staphylococcus	aureus	Staphylococcus aureus strain 8325	Siphovirus	Unclassified	Dubowvirus	Staphylococcus phage phi 11	43604	34.497	0.00289	0.00326	0.00173	0.00084	0.00149	0.00084
	CP062461	Bacilli	Bacillales	Staphylococcaceae	Staphylococcus	aureus	Staphylococcus aureus strain NAS P_131	Siphovirus	Unclassified	Triavirus	Staphylococcus phage ECel-2020m	45676	33.267	0.00195	0.00207	0.00107	0.00062	0.00118	0.00062
	CP062462	Bacilli	Bacillales	Staphylococcaceae	Staphylococcus	aureus	Staphylococcus aureus strain NAS P_131	Siphovirus	Unclassified	Phietavirus	Staphylococcus phage ECel-2020q	42844	34.95	0.00317	0.00337	0.00176	0.0006	0.00175	0.0006
	CP062457	Bacilli	Bacillales	Staphylococcaceae	Staphylococcus	aureus	Staphylococcus aureus strain NAS P_153	Siphovirus	Unclassified	Peeveelvirus	Staphylococcus phage ECel-2020n	40081	34.273	0.00302	0.00296	0.00172	0.001	0.0014	0.001
	ON856257	Bacilli	Bacillales	Staphylococcaceae	Staphylococcus	aureus	Staphylococcus aureus strain SA12-4PHSA25	Siphovirus	Unclassified	Triavirus	Staphylococcus phage 1PHSA12	50643	33.414	0.00237	0.00264	0.00145	0.00076	0.0012	0.00076
	ON856258	Bacilli	Bacillales	Staphylococcaceae	Staphylococcus	aureus	Staphylococcus aureus strain SA25	Siphovirus	Unclassified	Triavirus	Staphylococcus phage A12-4PHSA25	45314	33.464	0.00225	0.00277	0.0015	0.00078	0.00126	0.00078
	AB626962	Bacilli	Bacillales	Staphylococcaceae	Staphylococcus	aureus	Staphylococcus aureus strain SA27	Podovirus	Rountreeviridae	Rosenblumvirus	Staphylococcus phage S24-1	18168	28.908	0.00506	0.003	0.00171	0.00028	0.00011	0.00028
	AB626963	Bacilli	Bacillales	Staphylococcaceae	Staphylococcus	aureus	Staphylococcus aureus strain SA27	Podovirus	Rountreeviridae	Rosenblumvirus	Staphylococcus phage S13'	18186	29.215	0.00522	0.00313	0.0019	0.00033	0.00022	0.00033
	NC_016565	Bacilli	Bacillales	Staphylococcaceae	Staphylococcus	aureus	Staphylococcus aureus strain SA27	Podovirus	Rountreeviridae	Rosenblumvirus	Staphylococcus phage S24-1	18168	28.908	0.00506	0.003	0.00171	0.00028	0.00011	0.00028
	OP661216	Bacilli	Bacillales	Staphylococcaceae	Staphylococcus	aureus	Staphylococcus aureus sub sp. aureus 15062 ST80-MRSA-IVc	Siphovirus	Unclassified	Triavirus	Staphylococcus phage phiSa2wa-st80.2	45164	33.259	0.00197	0.00203	0.00127	0.0007	0.00124	0.0007
	OP661217	Bacilli	Bacillales	Staphylococcaceae	Staphylococcus	aureus	Staphylococcus aureus sub sp. aureus 17006 ST80-MRSA-IVc	Siphovirus	Unclassified	Triavirus	Staphylococcus phage phiSa2wa-st80.4	45164	33.254	0.00197	0.00203	0.00127	0.0007	0.00124	0.0007
	OP374156	Bacilli	Bacillales	Staphylococcaceae	Staphylococcus	aureus	Staphylococcus aureus subsp. aureus 1577 AK3(NZ) ST5-MRSA-IV	Siphovirus	Unclassified	Triavirus	Staphylococcus phage phiSa2wa-st5.9	44811	33.454	0.00225	0.00254	0.00127	0.0007	0.00109	0.0007
	MG029513	Bacilli	Bacillales	Staphylococcaceae	Staphylococcus	aureus	Staphylococcus aureus subsp. aureus 15803 genotype ST72-MRSA-IVa (2B)	Siphovirus	Unclassified	Triavirus	Staphylococcus phage phiSa2wa_st72	47213	33.137	0.00201	0.00209	0.00109	0.00061	0.00119	0.00061
	MG029510	Bacilli	Bacillales	Staphylococcaceae	Staphylococcus	aureus	Staphylococcus aureus subsp. aureus 16386 genotype ST22-MRSA-IVc (2B)	Siphovirus	Unclassified	Biseptimavirus	Staphylococcus phage phiSa2wa_st22	38576	33.241	0.00316	0.00281	0.00166	0.00086	0.00127	0.00086
	NC_048681	Bacilli	Bacillales	Staphylococcaceae	Staphylococcus	aureus	Staphylococcus aureus subsp. aureus 16386 genotype ST22-MRSA-IVc (2B)	Siphovirus	Unclassified	Biseptimavirus	Staphylococcus phage phiSa2wa_st22	38576	33.241	0.00316	0.00281	0.00166	0.00086	0.00127	0.00086
	OP374155	Bacilli	Bacillales	Staphylococcaceae	Staphylococcus	aureus	Staphylococcus aureus subsp. aureus 1659 ST5-MRSA-IV	Siphovirus	Unclassified	Triavirus	Staphylococcus phage phiSa2wa-st5.8	44811	33.454	0.00225	0.00254	0.00127	0.0007	0.00109	0.0007
	MG029511	Bacilli	Bacillales	Staphylococcaceae	Staphylococcus	aureus	Staphylococcus aureus subsp. aureus 16663 genotype ST30-MRSA-IVc (2B)	Siphovirus	Unclassified	Triavirus	Staphylococcus phage phiSa2wa_st30	45780	33.438	0.00201	0.00223	0.00122	0.00064	0.00105	0.00064
	NC_055047	Bacilli	Bacillales	Staphylococcaceae	Staphylococcus	aureus	Staphylococcus aureus subsp. aureus 16663 genotype ST30-MRSA-IVc (2B)	Siphovirus	Unclassified	Triavirus	Staphylococcus phage phiSa2wa_st30	45780	33.438	0.00201	0.00223	0.00122	0.00064	0.00105	0.00064
	MG029512	Bacilli	Bacillales	Staphylococcaceae	Staphylococcus	aureus	Staphylococcus aureus subsp. aureus 16672 genotype ST59-MRSA-IVa (2B)	Siphovirus	Unclassified	Biseptimavirus	Staphylococcus phage phiSa2wa_st59	42133	33.276	0.00297	0.00273	0.00154	0.00087	0.00112	0.00087
	MG029517	Bacilli	Bacillales	Staphylococcaceae	Staphylococcus	aureus	Staphylococcus aureus subsp. aureus 16790 genotype ST93-MRSA-IVa (2B)	Siphovirus	Unclassified	Triavirus	Staphylococcus phage phiSa2wa_st93	45913	33.117	0.002	0.00199	0.00108	0.00061	0.0012	0.00061
	MK940809	Bacilli	Bacillales	Staphylococcaceae	Staphylococcus	aureus	Staphylococcus aureus subsp. aureus 18751	Siphovirus	Unclassified	Triavirus	Staphylococcus phage Sa2wa_st8	45914	33.121	0.002	0.002	0.00108	0.00061	0.0012	0.00061
	MG029509	Bacilli	Bacillales	Staphylococcaceae	Staphylococcus	aureus	Staphylococcus aureus subsp. aureus 18790 genotype ST5-MRSA-IVa (2B)	Siphovirus	Unclassified	Triavirus	Staphylococcus phage phiSa2wa_st5	44823	33.407	0.00237	0.00242	0.00139	0.0006	0.00129	0.0006
	NC_055046	Bacilli	Bacillales	Staphylococcaceae	Staphylococcus	aureus	Staphylococcus aureus subsp. aureus 18790 genotype ST5-MRSA-IVa (2B)	Siphovirus	Unclassified	Triavirus	Staphylococcus phage phiSa2wa_st5	44823	33.407	0.00237	0.00242	0.00139	0.0006	0.00129	0.0006
	OP584903	Bacilli	Bacillales	Staphylococcaceae	Staphylococcus	aureus	Staphylococcus aureus subsp. aureus 20417 ST1232-MRSA-V	Siphovirus	Unclassified	Triavirus	Staphylococcus phage phiSa2wa-st1232	45907	33.126	0.002	0.00199	0.00108	0.00061	0.0012	0.00061
	OP584904	Bacilli	Bacillales	Staphylococcaceae	Staphylococcus	aureus	Staphylococcus aureus subsp. aureus 20624 ST2974-MRSA-V	Siphovirus	Unclassified	Triavirus	Staphylococcus phage phiSa2wa-st2974	45452	33.235	0.00191	0.00204	0.00117	0.00065	0.00123	0.00065
	OP374154	Bacilli	Bacillales	Staphylococcaceae	Staphylococcus	aureus	Staphylococcus aureus subsp. aureus 389 ST5-MRSA-IV	Siphovirus	Unclassified	Triavirus	Staphylococcus phage phiSa2wa-st5.5	44811	33.449	0.00225	0.00254	0.00127	0.0007	0.00109	0.0007
	MG029518	Bacilli	Bacillales	Staphylococcaceae	Staphylococcus	aureus	Staphylococcus aureus subsp. aureus K25S genotype ST121-MSSA	Siphovirus	Unclassified	Triavirus	Staphylococcus phage phiSa2wa_st121mssa	45621	33.057	0.00208	0.00216	0.00105	0.00064	0.00112	0.00064
	NC_055049	Bacilli	Bacillales	Staphylococcaceae	Staphylococcus	aureus	Staphylococcus aureus subsp. aureus K25S genotype ST121-MSSA	Siphovirus	Unclassified	Triavirus	Staphylococcus phage phiSa2wa_st121mssa	45621	33.057	0.00208	0.00216	0.00105	0.00064	0.00112	0.00064
	NC_004740	Bacilli	Bacillales	Staphylococcaceae	Staphylococcus	aureus	Staphylococcus aureus subsp. aureus N315	Siphovirus	Unclassified	Unclassified	Staphylococcus phage phiN315	44082	32.778	0.00272	0.00264	0.00166	0.00085	0.00145	0.00085
	OP493557	Bacilli	Bacillales	Staphylococcaceae	Staphylococcus	aureus	Staphylococcus aureus subsp. aureus NARSA483 ST59-MRSA-IVa	Siphovirus	Unclassified	Peeveelvirus	Staphylococcus phage phiSa2-NARSA483	42927	33.434	0.00305	0.00291	0.00156	0.00072	0.00114	0.00072
	OP493558	Bacilli	Bacillales	Staphylococcaceae	Staphylococcus	aureus	Staphylococcus aureus subsp. aureus NARSA676 ST59-MRSA-IVa	Siphovirus	Unclassified	Biseptimavirus	Staphylococcus phage phiSa2-NARSA676	41838	33.085	0.00301	0.00284	0.00161	0.0008	0.00124	0.0008
	NC_004616	Bacilli	Bacillales	Staphylococcaceae	Staphylococcus	aureus	Staphylococcus aureus subsp. aureus NCTC 8325	Siphovirus	Unclassified	Triavirus	Staphylococcus phage phi 12	44970	33.347	0.00218	0.00217	0.00111	0.00068	0.00111	0.00068
	NC_004617	Bacilli	Bacillales	Staphylococcaceae	Staphylococcus	aureus	Staphylococcus aureus subsp. aureus NCTC 8325	Siphovirus	Unclassified	Peeveelvirus	Staphylococcus phage phi 13	42722	33.472	0.00295	0.00257	0.0017	0.00076	0.00124	0.00076
	MH972260	Bacilli	Bacillales	Staphylococcaceae	Staphylococcus	aureus	Staphylococcus aureus subsp. aureus RN4220	Podovirus	Rountreeviridae	Rosenblumvirus	Staphylococcus phage Pabna	17700	29.362	0.00559	0.00314	0.00178	0.00031	0.0004	0.00031
	NC_048107	Bacilli	Bacillales	Staphylococcaceae	Staphylococcus	aureus	Staphylococcus aureus subsp. aureus RN4220	Podovirus	Rountreeviridae	Rosenblumvirus	Staphylococcus phage Pabna	17700	29.362	0.00559	0.00314	0.00178	0.00031	0.0004	0.00031
[truncated: 5,215 more rows]
