# Supplementary material for: Large-Scale Genomic Analysis of CpG-Mediated Immunogenicity in Bacteriophages and a Novel Predictive Risk Index
Source: bioRxiv. 2025 May 16:2025.05.15.652987. Preprint. [Version 1] doi: 10.1101/2025.05.15.652987 (PMC12132194; doi:10.1101/2025.05.15.652987)
Supplement: Supplement 5 [file media-5.xlsx]

## Sheet: Sheet1
accession	phage_family	phage_genus	phage_lowest_taxa	phage_description	host_phylum	host_species	host_description	molecule	RF1	RF2	RF3	NRF3
MK962635	Unclassified	Unclassified	Unclassified	Achromobacter phage vB_AxyS_19-32_Axy18	Proteobacteria	Achromobacter xylosoxidans	Achromobacter xylosoxidans I2BC	DNA	11.7011	11.701	11.7015	61.2643
MK962637	Unclassified	Unclassified	Unclassified	Achromobacter phage vB_AxyS_19-32_Axy20	Proteobacteria	Achromobacter xylosoxidans	Achromobacter xylosoxidans I2BC	DNA	11.6565	11.6564	11.6568	61.0305
MK962636	Unclassified	Unclassified	Unclassified	Achromobacter phage vB_AxyS_19-32_Axy19	Proteobacteria	Achromobacter xylosoxidans	Achromobacter xylosoxidans I2BC	DNA	11.6279	11.6278	11.6282	60.8809
KP313532	Unclassified	Unclassified	Unclassified	Achromobacter phage phiAxp-1	Proteobacteria	Achromobacter xylosoxidans	Achromobacter xylosoxidans A22732	DNA	11.6084	11.6083	11.6088	60.779
NC_029033	Unclassified	Unclassified	Unclassified	Achromobacter phage phiAxp-1	Proteobacteria	Achromobacter xylosoxidans	Achromobacter xylosoxidans A22732	DNA	11.6084	11.6083	11.6088	60.779
MK962638	Autographiviridae	Unclassified	Krylovirinae	Achromobacter phage vB_AxyP_19-32_Axy21	Proteobacteria	Achromobacter xylosoxidans	Achromobacter xylosoxidans I2BC	DNA	11.1965	11.1964	11.1967	58.6216
MK962640	Autographiviridae	Unclassified	Krylovirinae	Achromobacter phage vB_AxyP_19-32_Axy23	Proteobacteria	Achromobacter xylosoxidans	Achromobacter xylosoxidans I2BC	DNA	11.1416	11.1414	11.1418	58.3338
MK962628	Autographiviridae	Unclassified	Krylovirinae	Achromobacter phage vB_AxyP_19-32_Axy09	Proteobacteria	Achromobacter xylosoxidans	Achromobacter xylosoxidans I2BC	DNA	10.9687	10.9685	10.9688	57.4284
OK041469	Casjensviridae	Fengtaivirus	Fengtaivirus	Achromobacter phage AXY1	Proteobacteria	Achromobacter xylosoxidans	Achromobacter xylosoxidans	DNA	10.8943	10.8942	10.8944	57.039
KT321316	Casjensviridae	Fengtaivirus	Fengtaivirus	Achromobacter phage phiAxp-2	Proteobacteria	Achromobacter xylosoxidans	Achromobacter xylosoxidans	DNA	10.6622	10.6621	10.6623	55.8237
NC_029106	Casjensviridae	Fengtaivirus	Fengtaivirus	Achromobacter phage phiAxp-2	Proteobacteria	Achromobacter xylosoxidans	Achromobacter xylosoxidans	DNA	10.6622	10.6621	10.6623	55.8237
KP202971	Unclassified	Unclassified	Unclassified	Achromobacter phage JWF	Proteobacteria	Achromobacter xylosoxidans	Achromobacter xylosoxidans	DNA	9.85639	9.85634	9.8565	51.6047
NC_029075	Unclassified	Unclassified	Unclassified	Achromobacter phage JWF	Proteobacteria	Achromobacter xylosoxidans	Achromobacter xylosoxidans	DNA	9.85639	9.85634	9.8565	51.6047
OQ974181	Unclassified	Unclassified	Unclassified	Achromobacter phage 2-1	Proteobacteria	Achromobacter xylosoxidans	Achromobacter xylosoxidans	DNA	9.58035	9.5803	9.58045	50.1594
MK962627	Unclassified	Steinhofvirus	Steinhofvirus	Achromobacter phage vB_AxyS_19-32_Axy06	Proteobacteria	Achromobacter xylosoxidans	Achromobacter xylosoxidans I2BC	DNA	8.15623	8.15618	8.15641	42.7037
MK962634	Unclassified	Steinhofvirus	Steinhofvirus	Achromobacter phage vB_AxyS_19-32_Axy16	Proteobacteria	Achromobacter xylosoxidans	Achromobacter xylosoxidans I2BC	DNA	8.01247	8.01243	8.01264	41.951
OQ938574	Unclassified	Steinhofvirus	Steinhofvirus	Achromobacter phage JWT	Proteobacteria	Achromobacter xylosoxidans	Achromobacter xylosoxidans	DNA	7.86037	7.86033	7.86055	41.1547
KP202969	Unclassified	Steinhofvirus	Steinhofvirus	Achromobacter phage JWX	Proteobacteria	Achromobacter xylosoxidans	Achromobacter xylosoxidans	DNA	7.74832	7.74828	7.74848	40.5679
NC_028768	Unclassified	Steinhofvirus	Steinhofvirus	Achromobacter phage JWX	Proteobacteria	Achromobacter xylosoxidans	Achromobacter xylosoxidans	DNA	7.74832	7.74828	7.74848	40.5679
KP202970	Unclassified	Steinhofvirus	Steinhofvirus	Achromobacter phage 83-24	Proteobacteria	Achromobacter xylosoxidans	Achromobacter xylosoxidans	DNA	7.66136	7.66131	7.6615	40.1125
NC_028834	Unclassified	Steinhofvirus	Steinhofvirus	Achromobacter phage 83-24	Proteobacteria	Achromobacter xylosoxidans	Achromobacter xylosoxidans	DNA	7.66136	7.66131	7.6615	40.1125
MK962633	Unclassified	Steinhofvirus	Steinhofvirus	Achromobacter phage vB_AxyS_19-32_Axy14	Proteobacteria	Achromobacter xylosoxidans	Achromobacter xylosoxidans I2BC	DNA	7.48988	7.48984	7.49004	39.2149
MK962632	Schitoviridae	Inbricusvirus	Inbricusvirus	Achromobacter phage vB_AxyP_19-32_Axy13	Proteobacteria	Achromobacter xylosoxidans	Achromobacter xylosoxidans I2BC	DNA	6.53467	6.53467	6.53479	34.2136
KT321317	Schitoviridae	Dongdastvirus	Dongdastvirus	Achromobacter phage phiAxp-3	Proteobacteria	Achromobacter xylosoxidans	Achromobacter xylosoxidans	DNA	6.15997	6.15997	6.16006	32.2516
NC_028908	Schitoviridae	Dongdastvirus	Dongdastvirus	Achromobacter phage phiAxp-3	Proteobacteria	Achromobacter xylosoxidans	Achromobacter xylosoxidans	DNA	6.15997	6.15997	6.16006	32.2516
MK962631	Schitoviridae	Dongdastvirus	Dongdastvirus	Achromobacter phage vB_AxyP_19-32_Axy12	Proteobacteria	Achromobacter xylosoxidans	Achromobacter xylosoxidans I2BC	DNA	6.12179	6.12178	6.12188	32.0517
NC_054968	Schitoviridae	Dongdastvirus	Dongdastvirus	Achromobacter phage vB_AxyP_19-32_Axy12	Proteobacteria	Achromobacter xylosoxidans	Achromobacter xylosoxidans I2BC	DNA	6.12179	6.12178	6.12188	32.0517
MK962641	Schitoviridae	Dongdastvirus	Dongdastvirus	Achromobacter phage vB_AxyP_19-32_Axy24	Proteobacteria	Achromobacter xylosoxidans	Achromobacter xylosoxidans I2BC	DNA	6.10618	6.10617	6.10626	31.97
NC_054969	Schitoviridae	Dongdastvirus	Dongdastvirus	Achromobacter phage vB_AxyP_19-32_Axy24	Proteobacteria	Achromobacter xylosoxidans	Achromobacter xylosoxidans I2BC	DNA	6.10618	6.10617	6.10626	31.97
MK962639	Schitoviridae	Pourcelvirus	Pourcelvirus	Achromobacter phage vB_AxyP_19-32_Axy22	Proteobacteria	Achromobacter xylosoxidans	Achromobacter xylosoxidans I2BC	DNA	6.0926	6.09259	6.09269	31.8989
MK962630	Schitoviridae	Pourcelvirus	Pourcelvirus	Achromobacter phage vB_AxyP_19-32_Axy11	Proteobacteria	Achromobacter xylosoxidans	Achromobacter xylosoxidans I2BC	DNA	6.08748	6.08747	6.08757	31.8721
NC_054972	Schitoviridae	Pourcelvirus	Pourcelvirus	Achromobacter phage vB_AxyP_19-32_Axy11	Proteobacteria	Achromobacter xylosoxidans	Achromobacter xylosoxidans I2BC	DNA	6.08748	6.08747	6.08757	31.8721
MK962626	Schitoviridae	Dongdastvirus	Dongdastvirus	Achromobacter phage vB_AxyP_19-32_Axy04	Proteobacteria	Achromobacter xylosoxidans	Achromobacter xylosoxidans I2BC	DNA	6.08527	6.08527	6.08536	31.8605
NC_054967	Schitoviridae	Dongdastvirus	Dongdastvirus	Achromobacter phage vB_AxyP_19-32_Axy04	Proteobacteria	Achromobacter xylosoxidans	Achromobacter xylosoxidans I2BC	DNA	6.08527	6.08527	6.08536	31.8605
MK962629	Schitoviridae	Pourcelvirus	Pourcelvirus	Achromobacter phage vB_AxyP_19-32_Axy10	Proteobacteria	Achromobacter xylosoxidans	Achromobacter xylosoxidans I2BC	DNA	6.07865	6.07865	6.07874	31.8259
NC_054971	Schitoviridae	Pourcelvirus	Pourcelvirus	Achromobacter phage vB_AxyP_19-32_Axy10	Proteobacteria	Achromobacter xylosoxidans	Achromobacter xylosoxidans I2BC	DNA	6.07865	6.07865	6.07874	31.8259
OQ221563	Unclassified	Dhillonvirus	Dhillonvirus	Acinetobacter phage NJ01	Proteobacteria	Acinetobacter baumannii	Acinetobacter baumannii	DNA	9.56234	9.56225	9.56249	50.0654
MW151244	Unclassified	Lokivirus	Lokivirus	Acinetobacter phage Ab_SZ3	Proteobacteria	Acinetobacter baumannii	Acinetobacter baumannii	DNA	8.38867	8.38864	8.38892	43.921
KF811200	Unclassified	Lokivirus	Lokivirus	Acinetobacter phage IMEAB3	Proteobacteria	Acinetobacter baumannii	Acinetobacter baumannii	DNA	8.30197	8.30194	8.30222	43.4671
NC_023590	Unclassified	Lokivirus	Lokivirus	Acinetobacter phage IMEAB3	Proteobacteria	Acinetobacter baumannii	Acinetobacter baumannii	DNA	8.30197	8.30194	8.30222	43.4671
MT375042	Unclassified	Unclassified	Unclassified	Acinetobacter phage vB_AbaP_Alexa	Proteobacteria	Acinetobacter baumannii	Acinetobacter baumannii NIPH 201	DNA	8.23372	8.23365	8.23386	43.1092
MG366115	Unclassified	Lokivirus	Lokivirus	Acinetobacter phage PBAB25	Proteobacteria	Acinetobacter baumannii	Acinetobacter baumannii	DNA	6.89021	6.89019	6.89043	36.0756
OQ503491	Autographiviridae	Drulisvirus	Drulisvirus	Acinetobacter phage vB_AbaA_LLY	Proteobacteria	Acinetobacter baumannii	Acinetobacter baumannii	DNA	6.4009	6.40084	6.40094	33.5128
MH533020	Unclassified	Unclassified	Vequintavirinae	Acinetobacter phage ABPH49	Proteobacteria	Acinetobacter baumannii	Acinetobacter baumannii AB49	DNA	6.06028	6.06028	6.06032	31.7294
MG674163	Unclassified	Unclassified	Unclassified	Acinetobacter phage SH-Ab 15497	Proteobacteria	Acinetobacter baumannii	Acinetobacter baumannii	DNA	5.57347	5.57344	5.57357	29.181
MW590698	Unclassified	Unclassified	Unclassified	Acinetobacter phage 53	Proteobacteria	Acinetobacter baumannii	Acinetobacter baumannii WHG40137	DNA	5.36164	5.36161	5.36174	28.0719
OM334891	Unclassified	Unclassified	Unclassified	Acinetobacter phage 4316	Proteobacteria	Acinetobacter baumannii	Acinetobacter baumannii 4316	DNA	4.29207	4.29205	4.29213	22.4719
OK149216	Schitoviridae	Unclassified	Schitoviridae	Acinetobacter phage vB_IME_Ab2712	Proteobacteria	Acinetobacter baumannii	Acinetobacter baumannii	DNA	3.69005	3.69005	3.69008	19.3198
KF669656	Autographiviridae	Pettyvirus	Pettyvirus	Acinetobacter phage Petty	Proteobacteria	Acinetobacter baumannii	Acinetobacter baumannii AU0783	DNA	3.5077	3.50772	3.50778	18.3653
NC_023570	Autographiviridae	Pettyvirus	Pettyvirus	Acinetobacter phage Petty	Proteobacteria	Acinetobacter baumannii	Acinetobacter baumannii AU0783	DNA	3.5077	3.50772	3.50778	18.3653
OR192057	Unclassified	Unclassified	Unclassified	Acinetobacter phage A785.1	Proteobacteria	Acinetobacter baumannii	Acinetobacter baumannii	DNA	3.46281	3.4628	3.46285	18.1301
MH115576	Unclassified	Vieuvirus	Vieuvirus	Acinetobacter phage AM106	Proteobacteria	Acinetobacter baumannii	Acinetobacter baumannii NIPH 329	DNA	3.42104	3.42103	3.42107	17.9113
KJ473423	Autographiviridae	Daemvirus	Daemvirus	Acinetobacter phage vB_AbaP_Acibel007	Proteobacteria	Acinetobacter baumannii	Acinetobacter baumannii	DNA	3.42055	3.42056	3.42061	17.909
NC_025457	Autographiviridae	Daemvirus	Daemvirus	Acinetobacter phage vB_AbaP_Acibel007	Proteobacteria	Acinetobacter baumannii	Acinetobacter baumannii	DNA	3.42055	3.42056	3.42061	17.909
MT783706	Autographiviridae	Unclassified	Beijerinckvirinae	Acinetobacter phage Aristophanes	Proteobacteria	Acinetobacter baumannii	Acinetobacter baumannii strain KZ-1098	DNA	3.37892	3.37894	3.37898	17.691
ON391949	Unclassified	Vieuvirus	Vieuvirus	Acinetobacter phage YC#06	Proteobacteria	Acinetobacter baumannii	Acinetobacter baumannii	DNA	3.35277	3.35276	3.3528	17.5539
KT588074	Unclassified	Unclassified	Unclassified	Acinetobacter phage Ab105-1phi	Proteobacteria	Acinetobacter baumannii	Acinetobacter baumannii Ab105	DNA	3.32562	3.32561	3.32566	17.4118
OQ101254	Unclassified	Vieuvirus	Vieuvirus	Acinetobacter phage Acba_11	Proteobacteria	Acinetobacter baumannii	Acinetobacter baumannii 1326	DNA	3.28998	3.28997	3.29001	17.2252
MK340941	Unclassified	Unclassified	Unclassified	Acinetobacter phage AbTJ	Proteobacteria	Acinetobacter baumannii	Acinetobacter baumannii -TJ	DNA	3.26459	3.26458	3.26463	17.0923
MT344103	Unclassified	Unclassified	Unclassified	Acinetobacter phage fEg-Aba01	Proteobacteria	Acinetobacter baumannii	Acinetobacter baumannii DSM 106838	DNA	3.26238	3.26236	3.26242	17.0807
OQ101255	Unclassified	Vieuvirus	Vieuvirus	Acinetobacter phage Acba_13	Proteobacteria	Acinetobacter baumannii	Acinetobacter baumannii 1326	DNA	3.25539	3.25538	3.25542	17.0441
MT344105	Unclassified	Unclassified	Unclassified	Acinetobacter phage fLi-Aba03	Proteobacteria	Acinetobacter baumannii	Acinetobacter baumannii DSM 106838	DNA	3.25499	3.25497	3.25503	17.042
MT344104	Unclassified	Unclassified	Unclassified	Acinetobacter phage fLi-Aba02	Proteobacteria	Acinetobacter baumannii	Acinetobacter baumannii DSM 106838	DNA	3.25136	3.25134	3.2514	17.023
OQ101256	Unclassified	Vieuvirus	Vieuvirus	Acinetobacter phage Acba_14	Proteobacteria	Acinetobacter baumannii	Acinetobacter baumannii 1971	DNA	3.24712	3.24711	3.24715	17.0008
OQ101259	Unclassified	Vieuvirus	Vieuvirus	Acinetobacter phage Acba_18	Proteobacteria	Acinetobacter baumannii	Acinetobacter baumannii 703	DNA	3.24645	3.24644	3.24648	16.9973
OQ101249	Unclassified	Vieuvirus	Vieuvirus	Acinetobacter phage Acba_4	Proteobacteria	Acinetobacter baumannii	Acinetobacter baumannii 1971	DNA	3.20744	3.20743	3.20747	16.793
OK546191	Autographiviridae	Friunavirus	Friunavirus	Acinetobacter phage vB_AbaP_ABWU2101	Proteobacteria	Acinetobacter baumannii	Acinetobacter baumannii	DNA	3.20272	3.20273	3.20278	16.7685
MT263719	Autographiviridae	Friunavirus	Friunavirus	Acinetobacter virus vB_AbaP_AGC01	Proteobacteria	Acinetobacter baumannii	Acinetobacter baumannii	DNA	3.19662	3.19664	3.19669	16.7366
OQ101257	Unclassified	Vieuvirus	Vieuvirus	Acinetobacter phage Acba_15	Proteobacteria	Acinetobacter baumannii	Acinetobacter baumannii 703	DNA	3.18748	3.18747	3.1875	16.6885
MT349887	Unclassified	Unclassified	Unclassified	Acinetobacter phage 5W	Proteobacteria	Acinetobacter baumannii	Acinetobacter baumannii	DNA	3.16509	3.16508	3.16512	16.5713
MH763831	Autographiviridae	Friunavirus	Friunavirus	Acinetobacter phage vB_AbaP_B09_Aci08	Proteobacteria	Acinetobacter baumannii	Acinetobacter baumannii Paris B09	DNA	3.16162	3.16164	3.16168	16.5533
NC_048081	Autographiviridae	Friunavirus	Friunavirus	Acinetobacter phage vB_AbaP_B09_Aci08	Proteobacteria	Acinetobacter baumannii	Acinetobacter baumannii Paris B09	DNA	3.16162	3.16164	3.16168	16.5533
ON513429	Autographiviridae	Friunavirus	Friunavirus	Acinetobacter phage AB_SZ6	Proteobacteria	Acinetobacter baumannii	Acinetobacter baumannii	DNA	3.16036	3.16038	3.16043	16.5467
MN651570	Autographiviridae	Friunavirus	Friunavirus	Acinetobacter phage vB_AbaP_APK89	Proteobacteria	Acinetobacter baumannii	Acinetobacter baumannii LUH5552	DNA	3.16035	3.16036	3.16041	16.5466
KR149290	Autographiviridae	Friunavirus	Friunavirus	Acinetobacter phage Fri1	Proteobacteria	Acinetobacter baumannii	Acinetobacter baumannii 28	DNA	3.14077	3.14079	3.14083	16.4442
NC_028848	Autographiviridae	Friunavirus	Friunavirus	Acinetobacter phage Fri1	Proteobacteria	Acinetobacter baumannii	Acinetobacter baumannii 28	DNA	3.14077	3.14079	3.14083	16.4442
MW926912	Autographiviridae	Friunavirus	Friunavirus	Acinetobacter phage vB_AbaP_100	Proteobacteria	Acinetobacter baumannii	Acinetobacter baumannii	DNA	3.14065	3.14066	3.1407	16.4435
MW056502	Autographiviridae	Friunavirus	Friunavirus	Acinetobacter virus fBenAci002	Proteobacteria	Acinetobacter baumannii	Acinetobacter baumannii	DNA	3.13208	3.13209	3.13214	16.3986
ON323491	Unclassified	Unclassified	Unclassified	Acinetobacter phage vB_AbaS_TCUP2199	Proteobacteria	Acinetobacter baumannii	Acinetobacter baumannii TV2199	DNA	3.11919	3.11919	3.11921	16.3309
OP291336	Autographiviridae	Friunavirus	Friunavirus	Acinetobacter phage AIIMS-AbE5-RC	Proteobacteria	Acinetobacter baumannii	Acinetobacter baumannii	DNA	3.1156	3.11561	3.11565	16.3123
MW366784	Autographiviridae	Friunavirus	Friunavirus	Acinetobacter phage Paty	Proteobacteria	Acinetobacter baumannii	Acinetobacter baumannii	DNA	3.11167	3.11168	3.11173	16.2918
MZ936316	Autographiviridae	Friunavirus	Friunavirus	Acinetobacter phage APK20	Proteobacteria	Acinetobacter baumannii	Acinetobacter baumannii strain MAR 14-595	DNA	3.10736	3.10738	3.10742	16.2692
MG366114	Unclassified	Unclassified	Unclassified	Acinetobacter phage PBAB08	Proteobacteria	Acinetobacter baumannii	Acinetobacter baumannii	DNA	3.1055	3.1055	3.10554	16.2594
MW459163	Autographiviridae	Friunavirus	Friunavirus	Acinetobacter phage vB_AbaP_APK128	Proteobacteria	Acinetobacter baumannii	Acinetobacter baumannii strain KZ-1093	DNA	3.1038	3.10382	3.10386	16.2506
MW345241	Autographiviridae	Friunavirus	Friunavirus	Acinetobacter phage vB_AbaP_APK26	Proteobacteria	Acinetobacter baumannii	Acinetobacter baumannii strain KZ-1098	DNA	3.10242	3.10243	3.10248	16.2433
MZ936314	Autographiviridae	Friunavirus	Friunavirus	Acinetobacter phage APK86	Proteobacteria	Acinetobacter baumannii	Acinetobacter baumannii strain 55-66	DNA	3.10192	3.10193	3.10198	16.2407
MF033349	Autographiviridae	Friunavirus	Friunavirus	Acinetobacter phage vB_AbaP_B5	Proteobacteria	Acinetobacter baumannii	Acinetobacter baumannii	DNA	3.09796	3.09798	3.09802	16.22
NC_042005	Autographiviridae	Friunavirus	Friunavirus	Acinetobacter phage vB_AbaP_B5	Proteobacteria	Acinetobacter baumannii	Acinetobacter baumannii	DNA	3.09796	3.09798	3.09802	16.22
MN212906	Autographiviridae	Friunavirus	Friunavirus	Acinetobacter phage vB_AbaP_D2M	Proteobacteria	Acinetobacter baumannii	Acinetobacter baumannii	DNA	3.09787	3.09788	3.09793	16.2195
MZ868725	Autographiviridae	Friunavirus	Friunavirus	Acinetobacter phage APK16	Proteobacteria	Acinetobacter baumannii	Acinetobacter baumannii strain D4	DNA	3.09712	3.09713	3.09718	16.2156
KY268295	Autographiviridae	Friunavirus	Friunavirus	Acinetobacter phage vB_AbaP_AS12	Proteobacteria	Acinetobacter baumannii	Acinetobacter baumannii 1432	DNA	3.09405	3.09407	3.09411	16.1995
NC_041914	Autographiviridae	Friunavirus	Friunavirus	Acinetobacter phage vB_AbaP_AS12	Proteobacteria	Acinetobacter baumannii	Acinetobacter baumannii 1432	DNA	3.09405	3.09407	3.09411	16.1995
MK278859	Autographiviridae	Friunavirus	Friunavirus	Acinetobacter phage AbKT21phiIII	Proteobacteria	Acinetobacter baumannii	Acinetobacter baumannii	DNA	3.09306	3.09308	3.09312	16.1943
NC_048142	Autographiviridae	Friunavirus	Friunavirus	Acinetobacter phage AbKT21phiIII	Proteobacteria	Acinetobacter baumannii	Acinetobacter baumannii	DNA	3.09306	3.09308	3.09312	16.1943
MH042230	Autographiviridae	Friunavirus	Friunavirus	Acinetobacter phage vB_AbaP_D2	Proteobacteria	Acinetobacter baumannii	Acinetobacter baumannii	DNA	3.09278	3.0928	3.09285	16.1929
NC_042124	Autographiviridae	Friunavirus	Friunavirus	Acinetobacter phage vB_AbaP_D2	Proteobacteria	Acinetobacter baumannii	Acinetobacter baumannii	DNA	3.09278	3.0928	3.09285	16.1929
OR075895	Autographiviridae	Friunavirus	Friunavirus	Acinetobacter phage vB_Ab4_Hep4-M	Proteobacteria	Acinetobacter baumannii	Acinetobacter baumannii 4 (Ab4)	DNA	3.09199	3.092	3.09205	16.1887
MK089780	Autographiviridae	Friunavirus	Friunavirus	Acinetobacter phage vB_AbaP_APK14	Proteobacteria	Acinetobacter baumannii	Acinetobacter baumannii AB5256	DNA	3.08856	3.08858	3.08862	16.1708
OP019135	Autographiviridae	Friunavirus	Friunavirus	Acinetobacter phage vB_Ab4_Hep4	Proteobacteria	Acinetobacter baumannii	Acinetobacter baumannii Ab4	DNA	3.08709	3.0871	3.08715	16.1631
MZ967493	Autographiviridae	Friunavirus	Friunavirus	Acinetobacter phage APK37.1	Proteobacteria	Acinetobacter baumannii	Acinetobacter baumannii strain KZ-1101	DNA	3.08549	3.0855	3.08555	16.1547
OP171942	Autographiviridae	Friunavirus	Friunavirus	Acinetobacter phage AbpL	Proteobacteria	Acinetobacter baumannii	Acinetobacter baumannii AB2	DNA	3.08223	3.08225	3.08229	16.1377
OQ730192	Autographiviridae	Friunavirus	Friunavirus	Acinetobacter phage pB3074	Proteobacteria	Acinetobacter baumannii	Acinetobacter baumannii	DNA	3.08159	3.0816	3.08164	16.1343
MN294712	Autographiviridae	Friunavirus	Friunavirus	Acinetobacter phage vB_AbaP_APK48	Proteobacteria	Acinetobacter baumannii	Acinetobacter baumannii NIPH615	DNA	3.07992	3.07993	3.07997	16.1255
OQ730212	Autographiviridae	Friunavirus	Friunavirus	Acinetobacter phage vB_AbaP_EPab_B	Proteobacteria	Acinetobacter baumannii	Acinetobacter baumannii Ab_8_4	DNA	3.07837	3.07838	3.07843	16.1174
OQ982387	Unclassified	Unclassified	Unclassified	Acinetobacter phage vB_Ab-P-7	Proteobacteria	Acinetobacter baumannii	Acinetobacter baumannii	DNA	3.07741	3.07742	3.07746	16.1124
MN807295	Autographiviridae	Friunavirus	Friunavirus	Acinetobacter phage vB_AbaP_APK116	Proteobacteria	Acinetobacter baumannii	Acinetobacter baumannii MAR303	DNA	3.07674	3.07675	3.0768	16.1089
KY268296	Autographiviridae	Friunavirus	Friunavirus	Acinetobacter phage vB_AbaP_AS11	Proteobacteria	Acinetobacter baumannii	Acinetobacter baumannii 28	DNA	3.07382	3.07383	3.07388	16.0936
NC_041915	Autographiviridae	Friunavirus	Friunavirus	Acinetobacter phage vB_AbaP_AS11	Proteobacteria	Acinetobacter baumannii	Acinetobacter baumannii 28	DNA	3.07382	3.07383	3.07388	16.0936
MZ936315	Autographiviridae	Friunavirus	Friunavirus	Acinetobacter phage APK15	Proteobacteria	Acinetobacter baumannii	Acinetobacter baumannii strain MAR 15-4788	DNA	3.07359	3.07361	3.07365	16.0924
MH800200	Autographiviridae	Friunavirus	Friunavirus	Acinetobacter phage vB_AbaP_46-62_Aci07	Proteobacteria	Acinetobacter baumannii	Acinetobacter baumannii	DNA	3.07347	3.07348	3.07353	16.0918
NC_048076	Autographiviridae	Friunavirus	Friunavirus	Acinetobacter phage vB_AbaP_46-62_Aci07	Proteobacteria	Acinetobacter baumannii	Acinetobacter baumannii	DNA	3.07347	3.07348	3.07353	16.0918
OL964948	Autographiviridae	Friunavirus	Friunavirus	Acinetobacter phage vB_AbaP_PE21	Proteobacteria	Acinetobacter baumannii	Acinetobacter baumannii 28	DNA	3.07286	3.07288	3.07292	16.0886
OM925528	Autographiviridae	Friunavirus	Friunavirus	Acinetobacter phage vB_AbaP_ZHSHW	Proteobacteria	Acinetobacter baumannii	Acinetobacter baumannii 8_4	DNA	3.06543	3.06544	3.06549	16.0497
MT741944	Autographiviridae	Friunavirus	Friunavirus	Acinetobacter phage vB_AbaP_APK81	Proteobacteria	Acinetobacter baumannii	Acinetobacter baumannii strain 36-1512	DNA	3.06395	3.06397	3.06401	16.042
OQ378314	Autographiviridae	Friunavirus	Friunavirus	Acinetobacter phage F70-K44	Proteobacteria	Acinetobacter baumannii	Acinetobacter baumannii NIPH 70 K44 strain	DNA	3.05792	3.05793	3.05798	16.0104
MK257722	Autographiviridae	Friunavirus	Friunavirus	Acinetobacter phage vB_AbaP_APK32	Proteobacteria	Acinetobacter baumannii	Acinetobacter baumannii LUH5549	DNA	3.05527	3.05528	3.05533	15.9965
MW366783	Autographiviridae	Friunavirus	Friunavirus	Acinetobacter phage Pipo	Proteobacteria	Acinetobacter baumannii	Acinetobacter baumannii	DNA	3.0532	3.05321	3.05326	15.9856
KT388102	Autographiviridae	Friunavirus	Friunavirus	Acinetobacter phage vB_AbaP_PD-6A3	Proteobacteria	Acinetobacter baumannii	Acinetobacter baumannii	DNA	3.0532	3.05321	3.05325	15.9856
NC_028684	Autographiviridae	Friunavirus	Friunavirus	Acinetobacter phage vB_AbaP_PD-6A3	Proteobacteria	Acinetobacter baumannii	Acinetobacter baumannii	DNA	3.0532	3.05321	3.05325	15.9856
OL770263	Autographiviridae	Friunavirus	Friunavirus	Acinetobacter phage AbTP3phi1	Proteobacteria	Acinetobacter baumannii	Acinetobacter baumannii	DNA	3.05276	3.05278	3.05282	15.9833
ON210142	Autographiviridae	Friunavirus	Friunavirus	Acinetobacter phage APK127v	Proteobacteria	Acinetobacter baumannii	Acinetobacter baumannii strain 36-1454	DNA	3.0522	3.05221	3.05226	15.9804
OP727261	Autographiviridae	Friunavirus	Friunavirus	Acinetobacter phage MRABP9	Proteobacteria	Acinetobacter baumannii	Acinetobacter baumannii strain MRAB11	DNA	3.05141	3.05142	3.05147	15.9763
MG459218	Autographiviridae	Friunavirus	Friunavirus	Acinetobacter phage SWH-Ab-1	Proteobacteria	Acinetobacter baumannii	Acinetobacter baumannii	DNA	3.04809	3.04811	3.04815	15.9589
NC_047896	Autographiviridae	Friunavirus	Friunavirus	Acinetobacter phage SWH-Ab-1	Proteobacteria	Acinetobacter baumannii	Acinetobacter baumannii	DNA	3.04809	3.04811	3.04815	15.9589
MN604238	Autographiviridae	Friunavirus	Friunavirus	Acinetobacter phage vB_AbaP_APK44	Proteobacteria	Acinetobacter baumannii	Acinetobacter baumannii NIPH70	DNA	3.04624	3.04625	3.04629	15.9492
KT339321	Autographiviridae	Friunavirus	Friunavirus	Acinetobacter phage phiAB6	Proteobacteria	Acinetobacter baumannii	Acinetobacter baumannii 54149	DNA	3.04412	3.04413	3.04418	15.9381
NC_031086	Autographiviridae	Friunavirus	Friunavirus	Acinetobacter phage phiAB6	Proteobacteria	Acinetobacter baumannii	Acinetobacter baumannii 54149	DNA	3.04412	3.04413	3.04418	15.9381
MN395291	Autographiviridae	Friunavirus	Friunavirus	Acinetobacter phage vB_AbaP_IME546	Proteobacteria	Acinetobacter baumannii	Acinetobacter baumannii	DNA	3.04391	3.04392	3.04397	15.937
OQ101251	Autographiviridae	Friunavirus	Friunavirus	Acinetobacter phage Acba_6	Proteobacteria	Acinetobacter baumannii	Acinetobacter baumannii 3940	DNA	3.04143	3.04144	3.04148	15.924
MK257719	Autographiviridae	Friunavirus	Friunavirus	Acinetobacter phage vB_AbaP_APK2	Proteobacteria	Acinetobacter baumannii	Acinetobacter baumannii ACICU	DNA	3.04031	3.04033	3.04037	15.9182
MW056503	Autographiviridae	Friunavirus	Friunavirus	Acinetobacter virus fBenAci003	Proteobacteria	Acinetobacter baumannii	Acinetobacter baumannii	DNA	3.03777	3.03779	3.03783	15.9049
MN433707	Autographiviridae	Friunavirus	Friunavirus	Acinetobacter phage vB_AbaP_PMK34	Proteobacteria	Acinetobacter baumannii	Acinetobacter baumannii MK34	DNA	3.03725	3.03727	3.03731	15.9022
MW056501	Autographiviridae	Friunavirus	Friunavirus	Acinetobacter virus fBenAci001	Proteobacteria	Acinetobacter baumannii	Acinetobacter baumannii	DNA	3.03195	3.03196	3.03201	15.8744
MZ868724	Autographiviridae	Friunavirus	Friunavirus	Acinetobacter phage APK09	Proteobacteria	Acinetobacter baumannii	Acinetobacter baumannii strain B05	DNA	3.0306	3.03061	3.03065	15.8673
KY082667	Autographiviridae	Friunavirus	Friunavirus	Acinetobacter phage SH-Ab 15519	Proteobacteria	Acinetobacter baumannii	Acinetobacter baumannii	DNA	3.02768	3.0277	3.02774	15.852
NC_041905	Autographiviridae	Friunavirus	Friunavirus	Acinetobacter phage SH-Ab 15519	Proteobacteria	Acinetobacter baumannii	Acinetobacter baumannii	DNA	3.02768	3.0277	3.02774	15.852
OQ858591	Unclassified	Unclassified	Unclassified	Acinetobacter phage vB_AbaAut_ChT04	Proteobacteria	Acinetobacter baumannii	Acinetobacter baumannii CR057	DNA	3.02736	3.02737	3.02741	15.8503
MK257721	Autographiviridae	Friunavirus	Friunavirus	Acinetobacter phage vB_AbaP_APK93	Proteobacteria	Acinetobacter baumannii	Acinetobacter baumannii B11911	DNA	3.0239	3.02392	3.02396	15.8322
MK257720	Autographiviridae	Friunavirus	Friunavirus	Acinetobacter phage vB_AbaP_APK2-2	Proteobacteria	Acinetobacter baumannii	Acinetobacter baumannii ACICU	DNA	3.02226	3.02227	3.02231	15.8236
MT633129	Autographiviridae	Friunavirus	Friunavirus	Acinetobacter phage Ab124	Proteobacteria	Acinetobacter baumannii	Acinetobacter baumannii b1928040	DNA	3.01945	3.01946	3.0195	15.8089
MN604239	Autographiviridae	Friunavirus	Friunavirus	Acinetobacter phage vB_AbaP_APK87	Proteobacteria	Acinetobacter baumannii	Acinetobacter baumannii LUH5547	DNA	3.01637	3.01638	3.01642	15.7928
KT804908	Autographiviridae	Friunavirus	Friunavirus	Acinetobacter phage IME-200	Proteobacteria	Acinetobacter baumannii	Acinetobacter baumannii	DNA	3.01627	3.01628	3.01633	15.7923
NC_028987	Autographiviridae	Friunavirus	Friunavirus	Acinetobacter phage IME-200	Proteobacteria	Acinetobacter baumannii	Acinetobacter baumannii	DNA	3.01627	3.01628	3.01633	15.7923
OR045356	Unclassified	Obolenskvirus	Obolenskvirus	Acinetobacter phage Ab69	Proteobacteria	Acinetobacter baumannii	Acinetobacter baumannii	DNA	3.01491	3.01489	3.01493	15.785
MK257723	Autographiviridae	Friunavirus	Friunavirus	Acinetobacter phage vB_AbaP_APK37	Proteobacteria	Acinetobacter baumannii	Acinetobacter baumannii NIPH146	DNA	3.01327	3.01328	3.01332	15.7766
HQ186308	Autographiviridae	Friunavirus	Friunavirus	Acinetobacter phage phiAB1	Proteobacteria	Acinetobacter baumannii	Acinetobacter baumannii M68316	DNA	3.01257	3.01258	3.01262	15.7729
NC_028675	Autographiviridae	Friunavirus	Friunavirus	Acinetobacter phage phiAB1	Proteobacteria	Acinetobacter baumannii	Acinetobacter baumannii M68316	DNA	3.01257	3.01258	3.01262	15.7729
MF033347	Autographiviridae	Friunavirus	Friunavirus	Acinetobacter phage vB_AbaP_B1	Proteobacteria	Acinetobacter baumannii	Acinetobacter baumannii	DNA	3.01133	3.01134	3.01138	15.7664
NC_042003	Autographiviridae	Friunavirus	Friunavirus	Acinetobacter phage vB_AbaP_B1	Proteobacteria	Acinetobacter baumannii	Acinetobacter baumannii	DNA	3.01133	3.01134	3.01138	15.7664
JX403940	Unclassified	Vieuvirus	Vieuvirus	Acinetobacter phage YMC/09/02/B1251	Proteobacteria	Acinetobacter baumannii	Acinetobacter baumannii YMC/09/02/B1251	DNA	3.0112	3.01119	3.01123	15.7656
NC_019541	Unclassified	Vieuvirus	Vieuvirus	Acinetobacter phage YMC/09/02/B1251	Proteobacteria	Acinetobacter baumannii	Acinetobacter baumannii YMC/09/02/B1251	DNA	3.0112	3.01119	3.01123	15.7656
MZ514874	Unclassified	Vieuvirus	Vieuvirus	Acinetobacter phage Ab105-2phideltaCI404ad	Proteobacteria	Acinetobacter baumannii	Acinetobacter baumannii Ab404 EIH-2010	DNA	3.0069	3.00689	3.00692	15.7431
MZ099557	Autographiviridae	Friunavirus	Friunavirus	Acinetobacter phage vB_AbaP_WU2001	Proteobacteria	Acinetobacter baumannii	Acinetobacter baumannii	DNA	3.00549	3.0055	3.00555	15.7358
MN614471	Autographiviridae	Friunavirus	Friunavirus	Acinetobacter phage vB_AbaP_APK48-3	Proteobacteria	Acinetobacter baumannii	Acinetobacter baumannii APEX-294	DNA	3.00515	3.00516	3.00521	15.7341
MZ868726	Autographiviridae	Friunavirus	Friunavirus	Acinetobacter phage APK77	Proteobacteria	Acinetobacter baumannii	Acinetobacter baumannii strain APEX 104	DNA	3.00363	3.00364	3.00369	15.7261
MG599035	Autographiviridae	Friunavirus	Friunavirus	Acinetobacter phage SWH-Ab-3	Proteobacteria	Acinetobacter baumannii	Acinetobacter baumannii	DNA	3.00264	3.00265	3.00269	15.7209
NC_047883	Autographiviridae	Friunavirus	Friunavirus	Acinetobacter phage SWH-Ab-3	Proteobacteria	Acinetobacter baumannii	Acinetobacter baumannii	DNA	3.00264	3.00265	3.00269	15.7209
OP508218	Autographiviridae	Friunavirus	Friunavirus	Acinetobacter phage BM12	Proteobacteria	Acinetobacter baumannii	Acinetobacter baumannii	DNA	3.00046	3.00048	3.00052	15.7095
KU510289	Unclassified	Obolenskvirus	Obolenskvirus	Acinetobacter phage LZ35	Proteobacteria	Acinetobacter baumannii	Acinetobacter baumannii	DNA	2.99655	2.99653	2.99657	15.6888
NC_031117	Unclassified	Obolenskvirus	Obolenskvirus	Acinetobacter phage LZ35	Proteobacteria	Acinetobacter baumannii	Acinetobacter baumannii	DNA	2.99655	2.99653	2.99657	15.6888
MN516422	Unclassified	Obolenskvirus	Obolenskvirus	Acinetobacter phage Bphi-R1888	Proteobacteria	Acinetobacter baumannii	Acinetobacter baumannii YMC17/03/R1888	DNA	2.9917	2.99168	2.99172	15.6635
KC311669	Autographiviridae	Friunavirus	Friunavirus	Acinetobacter phage AB3	Proteobacteria	Acinetobacter baumannii	Acinetobacter baumannii	DNA	2.98862	2.98864	2.98869	15.6476
NC_021337	Autographiviridae	Friunavirus	Friunavirus	Acinetobacter phage AB3	Proteobacteria	Acinetobacter baumannii	Acinetobacter baumannii	DNA	2.98862	2.98864	2.98869	15.6476
OL770260	Straboviridae	Hadassahvirus	Hadassahvirus	Acinetobacter phage AB-Navy71	Proteobacteria	Acinetobacter baumannii	Acinetobacter baumannii	DNA	2.9853	2.9853	2.98531	15.6299
OP585103	Straboviridae	Lazarusvirus	Lazarusvirus	Acinetobacter phage vB_AbaM_DP45	Proteobacteria	Acinetobacter baumannii	Acinetobacter baumannii AB5	DNA	2.98419	2.98419	2.98421	15.6241
OP946501	Straboviridae	Lazarusvirus	Lazarusvirus	Acinetobacter phage vB_AbaM_DLP1	Proteobacteria	Acinetobacter baumannii	Acinetobacter baumannii AB5075	DNA	2.97928	2.97928	2.97929	15.5984
MW388001	Straboviridae	Hadassahvirus	Hadassahvirus	Acinetobacter phage Minot	Proteobacteria	Acinetobacter baumannii	Acinetobacter baumannii	DNA	2.97912	2.97912	2.97914	15.5976
MN782535	Straboviridae	Lazarusvirus	Lazarusvirus	Acinetobacter phage vB_AbaM_Lazarus	Proteobacteria	Acinetobacter baumannii	Acinetobacter baumannii strain MAR15-4162	DNA	2.97909	2.97909	2.97911	15.5974
NC_049493	Straboviridae	Lazarusvirus	Lazarusvirus	Acinetobacter phage vB_AbaM_Lazarus	Proteobacteria	Acinetobacter baumannii	Acinetobacter baumannii strain MAR15-4162	DNA	2.97909	2.97909	2.97911	15.5974
MW388002	Straboviridae	Hadassahvirus	Hadassahvirus	Acinetobacter phage Mokit	Proteobacteria	Acinetobacter baumannii	Acinetobacter baumannii	DNA	2.97785	2.97785	2.97786	15.5909
MN723850	Straboviridae	Lazarusvirus	Lazarusvirus	Acinetobacter phage vB_AbaM_Apostate	Proteobacteria	Acinetobacter baumannii	Acinetobacter baumannii strain KZ1100	DNA	2.97488	2.97488	2.9749	15.5754
NC_049491	Straboviridae	Lazarusvirus	Lazarusvirus	Acinetobacter phage vB_AbaM_Apostate	Proteobacteria	Acinetobacter baumannii	Acinetobacter baumannii strain KZ1100	DNA	2.97488	2.97488	2.9749	15.5754
MW388003	Straboviridae	Hadassahvirus	Hadassahvirus	Acinetobacter phage Melin	Proteobacteria	Acinetobacter baumannii	Acinetobacter baumannii	DNA	2.97376	2.97376	2.97378	15.5695
OP946502	Straboviridae	Lazarusvirus	Lazarusvirus	Acinetobacter phage vB_AbaM_DLP2	Proteobacteria	Acinetobacter baumannii	Acinetobacter baumannii AB5075	DNA	2.96993	2.96993	2.96994	15.5494
KT388103	Autographiviridae	Friunavirus	Friunavirus	Acinetobacter phage vB_AbaP_PD-AB9	Proteobacteria	Acinetobacter baumannii	Acinetobacter baumannii	DNA	2.9679	2.96792	2.96796	15.539
NC_028679	Autographiviridae	Friunavirus	Friunavirus	Acinetobacter phage vB_AbaP_PD-AB9	Proteobacteria	Acinetobacter baumannii	Acinetobacter baumannii	DNA	2.9679	2.96792	2.96796	15.539
OL763420	Straboviridae	Lazarusvirus	Lazarusvirus	Acinetobacter phage PhaR5	Proteobacteria	Acinetobacter baumannii	Acinetobacter baumannii R5	DNA	2.96629	2.96629	2.9663	15.5304
MN864865	Straboviridae	Hadassahvirus	Hadassahvirus	Acinetobacter phage vB_AbaM_PhT2	Proteobacteria	Acinetobacter baumannii	Acinetobacter baumannii	DNA	2.96579	2.96579	2.9658	15.5278
NC_049494	Straboviridae	Hadassahvirus	Hadassahvirus	Acinetobacter phage vB_AbaM_PhT2	Proteobacteria	Acinetobacter baumannii	Acinetobacter baumannii	DNA	2.96579	2.96579	2.9658	15.5278
MN662249	Straboviridae	Lazarusvirus	Lazarusvirus	Acinetobacter phage Stupor	Proteobacteria	Acinetobacter baumannii	Acinetobacter baumannii strain RES-2281	DNA	2.96514	2.96515	2.96516	15.5244
OL770259	Straboviridae	Lazarusvirus	Lazarusvirus	Acinetobacter phage AB-Navy4	Proteobacteria	Acinetobacter baumannii	Acinetobacter baumannii	DNA	2.96471	2.96471	2.96472	15.5221
OL770261	Straboviridae	Lazarusvirus	Lazarusvirus	Acinetobacter phage AB-Navy97	Proteobacteria	Acinetobacter baumannii	Acinetobacter baumannii	DNA	2.96471	2.96471	2.96472	15.5221
MK278860	Straboviridae	Hadassahvirus	Hadassahvirus	Acinetobacter phage AbTZA1	Proteobacteria	Acinetobacter baumannii	Acinetobacter baumannii	DNA	2.96273	2.96273	2.96275	15.5118
NC_049445	Straboviridae	Hadassahvirus	Hadassahvirus	Acinetobacter phage AbTZA1	Proteobacteria	Acinetobacter baumannii	Acinetobacter baumannii	DNA	2.96273	2.96273	2.96275	15.5118
MH165274	Straboviridae	Lazarusvirus	Lazarusvirus	Acinetobacter phage AM101	Proteobacteria	Acinetobacter baumannii	Acinetobacter baumannii LUH 3712	DNA	2.96119	2.96119	2.96121	15.5037
NC_049511	Straboviridae	Lazarusvirus	Lazarusvirus	Acinetobacter phage AM101	Proteobacteria	Acinetobacter baumannii	Acinetobacter baumannii LUH 3712	DNA	2.96119	2.96119	2.96121	15.5037
MN732883	Straboviridae	Lazarusvirus	Lazarusvirus	Acinetobacter phage vB_AbaM_Kimel	Proteobacteria	Acinetobacter baumannii	Acinetobacter baumannii strain RES-3023	DNA	2.95971	2.95971	2.95972	15.4959
NC_049492	Straboviridae	Lazarusvirus	Lazarusvirus	Acinetobacter phage vB_AbaM_Kimel	Proteobacteria	Acinetobacter baumannii	Acinetobacter baumannii strain RES-3023	DNA	2.95971	2.95971	2.95972	15.4959
MN709128	Straboviridae	Lazarusvirus	Lazarusvirus	Acinetobacter phage vB_AbaM_Berthold	Proteobacteria	Acinetobacter baumannii	Acinetobacter baumannii strain LUH3713	DNA	2.95612	2.95612	2.95613	15.4771
NC_049490	Straboviridae	Lazarusvirus	Lazarusvirus	Acinetobacter phage vB_AbaM_Berthold	Proteobacteria	Acinetobacter baumannii	Acinetobacter baumannii strain LUH3713	DNA	2.95612	2.95612	2.95613	15.4771
KT588075	Unclassified	Vieuvirus	Vieuvirus	Acinetobacter phage Ab105-2phi	Proteobacteria	Acinetobacter baumannii	Acinetobacter baumannii Ab105	DNA	2.95576	2.95576	2.95578	15.4753
OR045357	Unclassified	Obolenskvirus	Obolenskvirus	Acinetobacter phage Ab59	Proteobacteria	Acinetobacter baumannii	Acinetobacter baumannii	DNA	2.95338	2.95336	2.9534	15.4628
OL770258	Straboviridae	Lazarusvirus	Lazarusvirus	Acinetobacter phage AB-Navy1	Proteobacteria	Acinetobacter baumannii	Acinetobacter baumannii	DNA	2.9498	2.9498	2.94981	15.444
OR045355	Unclassified	Obolenskvirus	Obolenskvirus	Acinetobacter phage Ab31	Proteobacteria	Acinetobacter baumannii	Acinetobacter baumannii	DNA	2.9487	2.94868	2.94872	15.4383
OR045358	Unclassified	Obolenskvirus	Obolenskvirus	Acinetobacter phage Ab65	Proteobacteria	Acinetobacter baumannii	Acinetobacter baumannii	DNA	2.94813	2.94811	2.94815	15.4353
MH713599	Straboviridae	Lazarusvirus	Lazarusvirus	Acinetobacter phage KARL-1	Proteobacteria	Acinetobacter baumannii	Acinetobacter baumannii	DNA	2.94789	2.94789	2.9479	15.434
NC_049441	Straboviridae	Lazarusvirus	Lazarusvirus	Acinetobacter phage KARL-1	Proteobacteria	Acinetobacter baumannii	Acinetobacter baumannii	DNA	2.94789	2.94789	2.9479	15.434
MT385367	Straboviridae	Lazarusvirus	Lazarusvirus	Acinetobacter phage Abraxas	Proteobacteria	Acinetobacter baumannii	Acinetobacter baumannii strain MAR16-1722	DNA	2.9467	2.9467	2.94672	15.4278
MT741943	Straboviridae	Lazarusvirus	Lazarusvirus	Acinetobacter phage Meroveus	Proteobacteria	Acinetobacter baumannii	Acinetobacter baumannii strain RES-241	DNA	2.94425	2.94425	2.94426	15.415
MN516421	Unclassified	Obolenskvirus	Obolenskvirus	Acinetobacter phage Bphi-R2919	Proteobacteria	Acinetobacter baumannii	Acinetobacter baumannii YMC18/02/R2919	DNA	2.9439	2.94389	2.94393	15.4132
MN648195	Straboviridae	Lazarusvirus	Lazarusvirus	Acinetobacter phage vB_AbaM_Konradin	Proteobacteria	Acinetobacter baumannii	Acinetobacter baumannii MAR-610	DNA	2.94387	2.94387	2.94388	15.413
NC_049479	Straboviridae	Lazarusvirus	Lazarusvirus	Acinetobacter phage vB_AbaM_Konradin	Proteobacteria	Acinetobacter baumannii	Acinetobacter baumannii MAR-610	DNA	2.94387	2.94387	2.94388	15.413
MF033348	Autographiviridae	Friunavirus	Friunavirus	Acinetobacter phage vB_AbaP_B3	Proteobacteria	Acinetobacter baumannii	Acinetobacter baumannii	DNA	2.94103	2.94104	2.94109	15.3984
NC_042004	Autographiviridae	Friunavirus	Friunavirus	Acinetobacter phage vB_AbaP_B3	Proteobacteria	Acinetobacter baumannii	Acinetobacter baumannii	DNA	2.94103	2.94104	2.94109	15.3984
OL770262	Straboviridae	Lazarusvirus	Lazarusvirus	Acinetobacter phage AC4	Proteobacteria	Acinetobacter baumannii	Acinetobacter baumannii	DNA	2.94079	2.94079	2.9408	15.3969
MH517022	Ackermannviridae	Unclassified	Ackermannviridae	Acinetobacter phage SH-Ab 15599	Proteobacteria	Acinetobacter baumannii	Acinetobacter baumannii 15599	DNA	2.93777	2.93777	2.93777	15.381
KX268652	Unclassified	Unclassified	Unclassified	Acinetobacter phage vB_AbaS_TRS1	Proteobacteria	Acinetobacter baumannii	Acinetobacter baumannii A118	DNA	2.9375	2.93749	2.93753	15.3797
NC_031098	Unclassified	Unclassified	Unclassified	Acinetobacter phage vB_AbaS_TRS1	Proteobacteria	Acinetobacter baumannii	Acinetobacter baumannii A118	DNA	2.9375	2.93749	2.93753	15.3797
MZ618622	Unclassified	Obolenskvirus	Obolenskvirus	Acinetobacter phage Abp95	Proteobacteria	Acinetobacter baumannii	Acinetobacter baumannii AB2013-95	DNA	2.9345	2.93448	2.93452	15.364
MT949699	Straboviridae	Hadassahvirus	Hadassahvirus	Acinetobacter phage Maestro	Proteobacteria	Acinetobacter baumannii	Acinetobacter baumannii strain TP1	DNA	2.93186	2.93186	2.93187	15.3501
MW388004	Straboviridae	Hadassahvirus	Hadassahvirus	Acinetobacter phage Morttis	Proteobacteria	Acinetobacter baumannii	Acinetobacter baumannii	DNA	2.93172	2.93172	2.93173	15.3494
OR126895	Unclassified	Unclassified	Unclassified	Acinetobacter phage NJ02	Proteobacteria	Acinetobacter baumannii	Acinetobacter baumannii	DNA	2.91718	2.91716	2.9172	15.2733
MF346584	Unclassified	Obolenskvirus	Obolenskvirus	Acinetobacter phage AbP2	Proteobacteria	Acinetobacter baumannii	Acinetobacter baumannii AB2	DNA	2.91583	2.91581	2.91585	15.2662
NC_041998	Unclassified	Obolenskvirus	Obolenskvirus	Acinetobacter phage AbP2	Proteobacteria	Acinetobacter baumannii	Acinetobacter baumannii AB2	DNA	2.91583	2.91581	2.91585	15.2662
JX658790	Autographiviridae	Friunavirus	Friunavirus	Acinetobacter phage Abp1	Proteobacteria	Acinetobacter baumannii	Acinetobacter baumannii	DNA	2.90625	2.90626	2.9063	15.2162
NC_021316	Autographiviridae	Friunavirus	Friunavirus	Acinetobacter phage Abp1	Proteobacteria	Acinetobacter baumannii	Acinetobacter baumannii	DNA	2.90625	2.90626	2.9063	15.2162
MZ675741	Unclassified	Vieuvirus	Vieuvirus	Acinetobacter phage Ab1656-2	Proteobacteria	Acinetobacter baumannii	Acinetobacter baumannii 1656-2	DNA	2.90012	2.90011	2.90014	15.184
MZ712044	Unclassified	Obolenskvirus	Obolenskvirus	Acinetobacter phage BUCT629	Proteobacteria	Acinetobacter baumannii	Acinetobacter baumannii	DNA	2.86023	2.86021	2.86025	14.9751
OQ101253	Unclassified	Vieuvirus	Vieuvirus	Acinetobacter phage Aclw_9	Proteobacteria	Acinetobacter baumannii	Acinetobacter baumannii 703	DNA	2.85979	2.85977	2.85982	14.9729
HM368260	Unclassified	Obolenskvirus	Obolenskvirus	Acinetobacter phage AB1	Proteobacteria	Acinetobacter baumannii	Acinetobacter baumannii	DNA	2.85436	2.85434	2.85438	14.9444
NC_042028	Unclassified	Obolenskvirus	Obolenskvirus	Acinetobacter phage AB1	Proteobacteria	Acinetobacter baumannii	Acinetobacter baumannii	DNA	2.85436	2.85434	2.85438	14.9444
KJ817802	Unclassified	Obolenskvirus	Obolenskvirus	Acinetobacter phage YMC-13-01-C62	Proteobacteria	Acinetobacter baumannii	Acinetobacter baumannii YMC/13/01/C62	DNA	2.84319	2.84317	2.84321	14.8859
NC_024785	Unclassified	Obolenskvirus	Obolenskvirus	Acinetobacter phage YMC-13-01-C62	Proteobacteria	Acinetobacter baumannii	Acinetobacter baumannii YMC/13/01/C62	DNA	2.84319	2.84317	2.84321	14.8859
JX976549	Unclassified	Obolenskvirus	Obolenskvirus	Acinetobacter phage vB_AbaM-IME-AB2	Proteobacteria	Acinetobacter baumannii	Acinetobacter baumannii	DNA	2.83293	2.83292	2.83295	14.8322
NC_041857	Unclassified	Obolenskvirus	Obolenskvirus	Acinetobacter phage vB_AbaM-IME-AB2	Proteobacteria	Acinetobacter baumannii	Acinetobacter baumannii	DNA	2.83293	2.83292	2.83295	14.8322
OM471864	Unclassified	Obolenskvirus	Obolenskvirus	Acinetobacter phage Cato	Proteobacteria	Acinetobacter baumannii	Acinetobacter baumannii strain KZ-1102	DNA	2.81269	2.81268	2.81272	14.7263
MT361972	Unclassified	Vieuvirus	Vieuvirus	Acinetobacter phage Ab11510-phi	Proteobacteria	Acinetobacter baumannii	Acinetobacter baumannii Ab11510	DNA	2.81248	2.81247	2.8125	14.7251
ON036882	Unclassified	Obolenskvirus	Obolenskvirus	Acinetobacter phage Brutus	Proteobacteria	Acinetobacter baumannii	Acinetobacter baumannii strain MAR 15-3273	DNA	2.81098	2.81096	2.811	14.7173
KY829116	Unclassified	Obolenskvirus	Obolenskvirus	Acinetobacter phage WCHABP1	Proteobacteria	Acinetobacter baumannii	Acinetobacter baumannii	DNA	2.80683	2.80682	2.80685	14.6956
NC_041966	Unclassified	Obolenskvirus	Obolenskvirus	Acinetobacter phage WCHABP1	Proteobacteria	Acinetobacter baumannii	Acinetobacter baumannii	DNA	2.80683	2.80682	2.80685	14.6956
KY670595	Unclassified	Obolenskvirus	Obolenskvirus	Acinetobacter phage WCHABP12	Proteobacteria	Acinetobacter baumannii	Acinetobacter baumannii	DNA	2.80304	2.80302	2.80306	14.6757
NC_041924	Unclassified	Obolenskvirus	Obolenskvirus	Acinetobacter phage WCHABP12	Proteobacteria	Acinetobacter baumannii	Acinetobacter baumannii	DNA	2.80304	2.80302	2.80306	14.6757
ON480525	Unclassified	Obolenskvirus	Obolenskvirus	Acinetobacter phage SHI	Proteobacteria	Acinetobacter baumannii	Acinetobacter baumannii	DNA	2.80217	2.80216	2.80219	14.6712
ON036883	Unclassified	Obolenskvirus	Obolenskvirus	Acinetobacter phage Scipio	Proteobacteria	Acinetobacter baumannii	Acinetobacter baumannii strain LUH 5534	DNA	2.79808	2.79807	2.7981	14.6497
MK240351	Straboviridae	Zedzedvirus	Zedzedvirus	Acinetobacter phage Henu6	Proteobacteria	Acinetobacter baumannii	Acinetobacter baumannii ATCC19606	DNA	2.79106	2.79106	2.79107	14.6129
ON237674	Unclassified	Obolenskvirus	Obolenskvirus	Acinetobacter phage Arbor	Proteobacteria	Acinetobacter baumannii	Acinetobacter baumannii XH1383	DNA	2.79079	2.79078	2.79081	14.6116
HE806280	Unclassified	Obolenskvirus	Obolenskvirus	Acinetobacter phage AP22	Proteobacteria	Acinetobacter baumannii	Acinetobacter baumannii	DNA	2.78957	2.78956	2.78959	14.6052
NC_017984	Unclassified	Obolenskvirus	Obolenskvirus	Acinetobacter phage AP22	Proteobacteria	Acinetobacter baumannii	Acinetobacter baumannii	DNA	2.78957	2.78956	2.78959	14.6052
OL743187	Unclassified	Obolenskvirus	Obolenskvirus	Acinetobacter phage vB_AbM_WUPSU	Proteobacteria	Acinetobacter baumannii	Acinetobacter baumannii	DNA	2.76892	2.76891	2.76895	14.4971
OQ471969	Unclassified	Unclassified	Unclassified	Acinetobacter phage vB_AbaM_ABMM1	Proteobacteria	Acinetobacter baumannii	Acinetobacter baumannii	DNA	2.75185	2.75184	2.75186	14.4077
OP585104	Unclassified	Obolenskvirus	Obolenskvirus	Acinetobacter phage vB_AbaM_BP10	Proteobacteria	Acinetobacter baumannii	Acinetobacter baumannii AB10	DNA	2.69109	2.69107	2.6911	14.0895
KF669658	Schitoviridae	Presleyvirus	Presleyvirus	Acinetobacter phage Presley	Proteobacteria	Acinetobacter baumannii	Acinetobacter baumannii M2	DNA	2.40899	2.409	2.40901	12.6126
NC_023581	Schitoviridae	Presleyvirus	Presleyvirus	Acinetobacter phage Presley	Proteobacteria	Acinetobacter baumannii	Acinetobacter baumannii M2	DNA	2.40899	2.409	2.40901	12.6126
KJ628499	Unclassified	Saclayvirus	Saclayvirus	Acinetobacter phage vB_AbaM_phiAbaA1	Proteobacteria	Acinetobacter baumannii	Acinetobacter baumannii Acb8/09	DNA	2.181	2.18101	2.18102	11.4189
NC_031280	Unclassified	Saclayvirus	Saclayvirus	Acinetobacter phage vB_AbaM_phiAbaA1	Proteobacteria	Acinetobacter baumannii	Acinetobacter baumannii Acb8/09	DNA	2.181	2.18101	2.18102	11.4189
MK170160	Unclassified	Saclayvirus	Saclayvirus	Acinetobacter phage TAC1	Proteobacteria	Acinetobacter baumannii	Acinetobacter baumannii	DNA	2.05955	2.05955	2.05956	10.7831
OL960030	Unclassified	Saclayvirus	Saclayvirus	Acinetobacter phage vB_AbaM_P1	Proteobacteria	Acinetobacter baumannii	Acinetobacter baumannii	DNA	1.99745	1.99746	1.99747	10.4579
JF317274	Unclassified	Saclayvirus	Saclayvirus	Acinetobacter phage Abp53	Proteobacteria	Acinetobacter baumannii	Acinetobacter baumannii Ab53	DNA	1.98251	1.98256	1.98268	10.3805
MH800199	Unclassified	Saclayvirus	Saclayvirus	Acinetobacter phage vB_AbaM_B09_Aci02-2	Proteobacteria	Acinetobacter baumannii	Acinetobacter baumannii	DNA	1.96926	1.96926	1.96927	10.3103
NC_048075	Unclassified	Saclayvirus	Saclayvirus	Acinetobacter phage vB_AbaM_B09_Aci02-2	Proteobacteria	Acinetobacter baumannii	Acinetobacter baumannii	DNA	1.96926	1.96926	1.96927	10.3103
MH800198	Unclassified	Saclayvirus	Saclayvirus	Acinetobacter phage vB_AbaM_B09_Aci01-1	Proteobacteria	Acinetobacter baumannii	Acinetobacter baumannii	DNA	1.95507	1.95507	1.95509	10.2361
NC_048074	Unclassified	Saclayvirus	Saclayvirus	Acinetobacter phage vB_AbaM_B09_Aci01-1	Proteobacteria	Acinetobacter baumannii	Acinetobacter baumannii	DNA	1.95507	1.95507	1.95509	10.2361
MH746814	Unclassified	Saclayvirus	Saclayvirus	Acinetobacter phage vB_AbaM_B09_Aci05	Proteobacteria	Acinetobacter baumannii	Acinetobacter baumannii Paris-B09	DNA	1.94573	1.94574	1.94575	10.1872
NC_048080	Unclassified	Saclayvirus	Saclayvirus	Acinetobacter phage vB_AbaM_B09_Aci05	Proteobacteria	Acinetobacter baumannii	Acinetobacter baumannii Paris-B09	DNA	1.94573	1.94574	1.94575	10.1872
OP585105	Unclassified	Saclayvirus	Saclayvirus	Acinetobacter phage vB_AbaM_CP14	Proteobacteria	Acinetobacter baumannii	Acinetobacter baumannii AB14	DNA	1.93734	1.93734	1.93735	10.1432
MT623546	Unclassified	Saclayvirus	Saclayvirus	Acinetobacter phage Ab_121	Proteobacteria	Acinetobacter baumannii	Acinetobacter baumannii	DNA	1.9327	1.93271	1.93272	10.1189
MW349133	Unclassified	Saclayvirus	Saclayvirus	Acinetobacter phage Liucustia	Proteobacteria	Acinetobacter baumannii	Acinetobacter baumannii NIPH201	DNA	1.90286	1.90286	1.90287	9.96269
MZ477002	Unclassified	Unclassified	Unclassified	Acinetobacter phage Phab24	Proteobacteria	Acinetobacter baumannii	Acinetobacter baumannii XH198	DNA	1.85783	1.85783	1.85784	9.72691
KJ473422	Unclassified	Saclayvirus	Saclayvirus	Acinetobacter phage vB_AbaM_Acibel004	Proteobacteria	Acinetobacter baumannii	Acinetobacter baumannii	DNA	1.83295	1.83295	1.83296	9.59667
NC_025462	Unclassified	Saclayvirus	Saclayvirus	Acinetobacter phage vB_AbaM_Acibel004	Proteobacteria	Acinetobacter baumannii	Acinetobacter baumannii	DNA	1.83295	1.83295	1.83296	9.59667
MN276049	Unclassified	Unclassified	Unclassified	Acinetobacter phage BS46	Proteobacteria	Acinetobacter baumannii	Acinetobacter baumannii AC54	DNA	1.78488	1.78488	1.78489	9.34498
KM672662	Unclassified	Unclassified	Unclassified	Acinetobacter phage YMC13/03/R2096	Proteobacteria	Acinetobacter baumannii	Acinetobacter baumannii YMC13/03/R2096	DNA	1.61455	1.61455	1.61456	8.45318
NC_027332	Unclassified	Unclassified	Unclassified	Acinetobacter phage YMC13/03/R2096	Proteobacteria	Acinetobacter baumannii	Acinetobacter baumannii YMC13/03/R2096	DNA	1.61455	1.61455	1.61456	8.45318
MW316731	Unclassified	Unclassified	Unclassified	Acinetobacter phage Mithridates	Proteobacteria	Acinetobacter baumannii	Acinetobacter baumannii strain LUH 5533	DNA	1.6098	1.6098	1.60981	8.42833
KY000079	Unclassified	Unclassified	Unclassified	Acinetobacter phage AM24	Proteobacteria	Acinetobacter baumannii	Acinetobacter baumannii	DNA	1.60635	1.60635	1.60636	8.41025
MW316733	Unclassified	Unclassified	Unclassified	Acinetobacter phage Bestia	Proteobacteria	Acinetobacter baumannii	Acinetobacter baumannii strain KZ-1098	DNA	1.60002	1.60002	1.60003	8.3771
MH133207	Unclassified	Unclassified	Unclassified	Acinetobacter phage vB_AbaM_B9	Proteobacteria	Acinetobacter baumannii	Acinetobacter baumannii	DNA	1.59118	1.59119	1.59119	8.33086
MZ043613	Unclassified	Unclassified	Unclassified	Acinetobacter phage TaPaz	Proteobacteria	Acinetobacter baumannii	Acinetobacter baumannii NIPH601	DNA	1.58053	1.58053	1.58054	8.27506
MW316732	Unclassified	Unclassified	Unclassified	Acinetobacter phage Herod	Proteobacteria	Acinetobacter baumannii	Acinetobacter baumannii strain KZ-1096	DNA	1.55721	1.55721	1.55722	8.15297
KU935715	Unclassified	Metrivirus	Metrivirus	Acinetobacter phage vB_AbaM_ME3	Proteobacteria	Acinetobacter baumannii	Acinetobacter baumannii DSM 30007	DNA	1.06215	1.06216	1.06216	5.56103
NC_041884	Unclassified	Metrivirus	Metrivirus	Acinetobacter phage vB_AbaM_ME3	Proteobacteria	Acinetobacter baumannii	Acinetobacter baumannii DSM 30007	DNA	1.06215	1.06216	1.06216	5.56103
HM004124	Straboviridae	Acajnonavirus	Acajnonavirus	Acinetobacter phage Acj9	Proteobacteria	Acinetobacter johnsonii	Acinetobacter johnsonii	DNA	3.85885	3.85885	3.85887	20.2035
NC_014663	Straboviridae	Acajnonavirus	Acajnonavirus	Acinetobacter phage Acj9	Proteobacteria	Acinetobacter johnsonii	Acinetobacter johnsonii	DNA	3.85885	3.85885	3.85887	20.2035
HM114315	Straboviridae	Unclassified	Tevenvirinae	Acinetobacter phage 133	Proteobacteria	Acinetobacter johnsonii	Acinetobacter johnsonii	DNA	3.82976	3.82976	3.82978	20.0512
NC_015250	Straboviridae	Unclassified	Tevenvirinae	Acinetobacter phage 133	Proteobacteria	Acinetobacter johnsonii	Acinetobacter johnsonii	DNA	3.82976	3.82976	3.82978	20.0512
GU911519	Straboviridae	Lasallevirus	Lasallevirus	Acinetobacter phage Acj61	Proteobacteria	Acinetobacter johnsonii	Acinetobacter johnsonii	DNA	3.58516	3.58517	3.58519	18.7706
NC_014661	Straboviridae	Lasallevirus	Lasallevirus	Acinetobacter phage Acj61	Proteobacteria	Acinetobacter johnsonii	Acinetobacter johnsonii	DNA	3.58516	3.58517	3.58519	18.7706
KY245950	Autographiviridae	Daemvirus	Daemvirus	Acinetobacter phage AJO1	Proteobacteria	Acinetobacter johnsonii	Acinetobacter johnsonii	DNA	3.55724	3.5573	3.55748	18.6256
KY245949	Autographiviridae	Daemvirus	Daemvirus	Acinetobacter phage AJO1	Proteobacteria	Acinetobacter johnsonii	Acinetobacter johnsonii	DNA	3.24301	3.24305	3.24316	16.9799
MN317029	Casjensviridae	Sharonstreetvirus	Sharonstreetvirus	Aeromonas phage vB_AhyS-A18P4	Proteobacteria	Aeromonas hydrophila	Aeromonas hydrophila A18	DNA	10.1665	10.1664	10.1666	53.2281
NC_052984	Casjensviridae	Sharonstreetvirus	Sharonstreetvirus	Aeromonas phage vB_AhyS-A18P4	Proteobacteria	Aeromonas hydrophila	Aeromonas hydrophila A18	DNA	10.1665	10.1664	10.1666	53.2281
MK838113	Casjensviridae	Sharonstreetvirus	Sharonstreetvirus	Aeromonas phage LAh_7	Proteobacteria	Aeromonas hydrophila	Aeromonas hydrophila	DNA	9.69622	9.69614	9.6963	50.766
NC_052985	Casjensviridae	Sharonstreetvirus	Sharonstreetvirus	Aeromonas phage LAh_7	Proteobacteria	Aeromonas hydrophila	Aeromonas hydrophila	DNA	9.69622	9.69614	9.6963	50.766
OL840901	Casjensviridae	Sharonstreetvirus	Sharonstreetvirus	Aeromonas phage AhMtk13b	Proteobacteria	Aeromonas hydrophila	Aeromonas hydrophila GW3-10	DNA	9.62308	9.623	9.62317	50.3831
MW978786	Casjensviridae	Unclassified	Casjensviridae	Aeromonas phage BUCT552	Proteobacteria	Aeromonas hydrophila	Aeromonas hydrophila	DNA	9.05085	9.05078	9.05096	47.3872
OQ680521	Unclassified	Unclassified	Unclassified	Aeromonas phage P05B	Proteobacteria	Aeromonas hydrophila	Aeromonas hydrophila	DNA	7.65278	7.65264	7.65289	40.0675
MK838110	Autographiviridae	Ahphunavirus	Ahphunavirus	Aeromonas phage LAh4	Proteobacteria	Aeromonas hydrophila	Aeromonas hydrophila	DNA	7.61868	7.61863	7.61882	39.8891
MK838107	Autographiviridae	Ahphunavirus	Ahphunavirus	Aeromonas phage LAh1	Proteobacteria	Aeromonas hydrophila	Aeromonas hydrophila	DNA	7.61868	7.61863	7.61882	39.8891
MK838108	Autographiviridae	Ahphunavirus	Ahphunavirus	Aeromonas phage LAh2	Proteobacteria	Aeromonas hydrophila	Aeromonas hydrophila	DNA	7.6176	7.61754	7.61773	39.8834
OM654404	Autographiviridae	Ahphunavirus	Ahphunavirus	Aeromonas phage yong1	Proteobacteria	Aeromonas hydrophila	Aeromonas hydrophila A18	DNA	7.61747	7.61741	7.61759	39.8827
MK838111	Autographiviridae	Ahphunavirus	Ahphunavirus	Aeromonas phage LAh5	Proteobacteria	Aeromonas hydrophila	Aeromonas hydrophila	DNA	7.61701	7.61695	7.61714	39.8803
MK838109	Autographiviridae	Ahphunavirus	Ahphunavirus	Aeromonas phage LAh3	Proteobacteria	Aeromonas hydrophila	Aeromonas hydrophila	DNA	7.6163	7.61625	7.61644	39.8766
OQ594355	Unclassified	Unclassified	Unclassified	Aeromonas phage HJ05	Proteobacteria	Aeromonas hydrophila	Aeromonas hydrophila AH10 (CCTCC AB2014155)	DNA	7.56913	7.56909	7.56918	39.6292
MF683623	Autographiviridae	Ahphunavirus	Ahphunavirus	Aeromonas phage CF7	Proteobacteria	Aeromonas hydrophila	Aeromonas hydrophila	DNA	7.48368	7.48362	7.4838	39.1822
NC_047865	Autographiviridae	Ahphunavirus	Ahphunavirus	Aeromonas phage CF7	Proteobacteria	Aeromonas hydrophila	Aeromonas hydrophila	DNA	7.48368	7.48362	7.4838	39.1822
MH179474	Unclassified	Unclassified	Unclassified	Aeromonas phage 62AhydR11PP	Proteobacteria	Aeromonas hydrophila	Aeromonas hydrophila	DNA	7.48029	7.4802	7.48037	39.1642
ON365567	Autographiviridae	Ahphunavirus	Ahphunavirus	Aeromonas phage AHPMCC7	Proteobacteria	Aeromonas hydrophila	Aeromonas hydrophila MTCC 1739	DNA	7.43903	7.43897	7.43915	38.9484
KT949345	Autographiviridae	Ahphunavirus	Ahphunavirus	Aeromonas phage Ahp1	Proteobacteria	Aeromonas hydrophila	Aeromonas hydrophila ATCC 7966	DNA	7.41101	7.41095	7.41113	38.8017
NC_047866	Autographiviridae	Ahphunavirus	Ahphunavirus	Aeromonas phage Ahp1	Proteobacteria	Aeromonas hydrophila	Aeromonas hydrophila ATCC 7966	DNA	7.41101	7.41095	7.41113	38.8017
OP797796	Autographiviridae	Ahphunavirus	Ahphunavirus	Aeromonas phage P2	Proteobacteria	Aeromonas hydrophila	Aeromonas hydrophila ATCC 7966	DNA	7.39803	7.39797	7.39815	38.7338
MH992513	Autographiviridae	Aerosvirus	Aerosvirus	Aeromonas phage ZPAH7	Proteobacteria	Aeromonas hydrophila	Aeromonas hydrophila ZYAH75	DNA	6.64155	6.6415	6.64171	34.7733
MK330684	Autographiviridae	Aerosvirus	Aerosvirus	Aeromonas phage ZPAH7B	Proteobacteria	Aeromonas hydrophila	Aeromonas hydrophila ZYAH75	DNA	6.64155	6.6415	6.64171	34.7733
NC_048133	Autographiviridae	Aerosvirus	Aerosvirus	Aeromonas phage ZPAH7	Proteobacteria	Aeromonas hydrophila	Aeromonas hydrophila ZYAH75	DNA	6.64155	6.6415	6.64171	34.7733
MW380985	Chaseviridae	Pahsextavirus	Pahsextavirus	Aeromonas phage PVN05	Proteobacteria	Aeromonas hydrophila	Aeromonas hydrophila 4.4T	DNA	6.57428	6.57425	6.5744	34.4209
MW380983	Chaseviridae	Pahsextavirus	Pahsextavirus	Aeromonas phage PVN03	Proteobacteria	Aeromonas hydrophila	Aeromonas hydrophila 4.3T	DNA	6.56678	6.56675	6.5669	34.3817
NC_079188	Chaseviridae	Pahsextavirus	Pahsextavirus	Aeromonas phage PVN03	Proteobacteria	Aeromonas hydrophila	Aeromonas hydrophila 4.3T	DNA	6.56678	6.56675	6.5669	34.3817
MT623578	Chaseviridae	Pahsextavirus	Pahsextavirus	Aeromonas phage PVN02	Proteobacteria	Aeromonas hydrophila	Aeromonas hydrophila 4.4T	DNA	6.49919	6.49916	6.4993	34.0277
MW380984	Chaseviridae	Pahsextavirus	Pahsextavirus	Aeromonas phage PVN04	Proteobacteria	Aeromonas hydrophila	Aeromonas hydrophila 4.3T	DNA	6.48673	6.4867	6.48683	33.9625
MT681669	Autographiviridae	Teseptimavirus	Teseptimavirus	Aeromonas phage PZL-Ah1	Proteobacteria	Aeromonas hydrophila	Aeromonas hydrophila	DNA	6.46464	6.4646	6.46479	33.847
MT276994	Unclassified	Unclassified	Unclassified	Aeromonas phage AhyVDH1	Proteobacteria	Aeromonas hydrophila	Aeromonas hydrophila 4572	DNA	6.43012	6.43006	6.43019	33.6659
KX455876	Unclassified	Unclassified	Unclassified	Aeromonas phage Ahp2	Proteobacteria	Aeromonas hydrophila	Aeromonas hydrophila AH300206	DNA	6.34468	6.34464	6.34476	33.2187
NC_070840	Chaseviridae	Pahsextavirus	Pahsextavirus	Aeromonas phage ZPAH14	Proteobacteria	Aeromonas hydrophila	Aeromonas hydrophila ZPAH75	DNA	6.31911	6.31909	6.31922	33.0849
OM810291	Chaseviridae	Pahsextavirus	Pahsextavirus	Aeromonas phage ZPAH14	Proteobacteria	Aeromonas hydrophila	Aeromonas hydrophila ZPAH75	DNA	6.31911	6.31909	6.31922	33.0849
KJ858521	Chaseviridae	Pahsextavirus	Pahsextavirus	Aeromonas phage pAh6-C	Proteobacteria	Aeromonas hydrophila	Aeromonas hydrophila JUNAH	DNA	6.23325	6.23324	6.23337	32.6354
NC_025459	Chaseviridae	Pahsextavirus	Pahsextavirus	Aeromonas phage pAh6-C	Proteobacteria	Aeromonas hydrophila	Aeromonas hydrophila JUNAH	DNA	6.23325	6.23324	6.23337	32.6354
MT161459	Straboviridae	Unclassified	Straboviridae	Aeromonas phage Ahp1_CNU-2021	Proteobacteria	Aeromonas hydrophila	Aeromonas hydrophila	DNA	6.22581	6.22581	6.22584	32.596
MH179470	Unclassified	Unclassified	Unclassified	Aeromonas phage 13AhydR10PP	Proteobacteria	Aeromonas hydrophila	Aeromonas hydrophila	DNA	6.08848	6.08843	6.08853	31.8771
MH179471	Unclassified	Unclassified	Unclassified	Aeromonas phage 14AhydR10PP	Proteobacteria	Aeromonas hydrophila	Aeromonas hydrophila	DNA	6.04324	6.04319	6.04328	31.6402
MH179479	Unclassified	Unclassified	Unclassified	Aeromonas phage 85AhydR10PP	Proteobacteria	Aeromonas hydrophila	Aeromonas hydrophila	DNA	6.00924	6.00919	6.0093	31.4623
MH179473	Autographiviridae	Aerosvirus	Aerosvirus	Aeromonas phage 25AhydR2PP	Proteobacteria	Aeromonas hydrophila	Aeromonas hydrophila	DNA	5.82959	5.82955	5.82967	30.5218
NC_047966	Autographiviridae	Aerosvirus	Aerosvirus	Aeromonas phage 25AhydR2PP	Proteobacteria	Aeromonas hydrophila	Aeromonas hydrophila	DNA	5.82959	5.82955	5.82967	30.5218
AY266303	Straboviridae	Cinqassovirus	Cinqassovirus	Aeromonas phage Aeh1	Proteobacteria	Aeromonas hydrophila	Aeromonas hydrophila	DNA	5.4962	5.4962	5.49622	28.776
NC_005260	Straboviridae	Cinqassovirus	Cinqassovirus	Aeromonas phage Aeh1	Proteobacteria	Aeromonas hydrophila	Aeromonas hydrophila	DNA	5.4962	5.4962	5.49622	28.776
MK838116	Unclassified	Unclassified	Unclassified	Aeromonas phage LAh10	Proteobacteria	Aeromonas hydrophila	Aeromonas hydrophila	DNA	5.40701	5.40701	5.40704	28.3091
NC_070956	Unclassified	Unclassified	Unclassified	Aeromonas phage LAh10	Proteobacteria	Aeromonas hydrophila	Aeromonas hydrophila	DNA	5.40701	5.40701	5.40704	28.3091
MN131137	Unclassified	Unclassified	Unclassified	Aeromonas phage D6	Proteobacteria	Aeromonas hydrophila	Aeromonas hydrophila	DNA	5.39081	5.39081	5.39083	28.2243
NC_070958	Unclassified	Unclassified	Unclassified	Aeromonas phage D6	Proteobacteria	Aeromonas hydrophila	Aeromonas hydrophila	DNA	5.39081	5.39081	5.39083	28.2243
MN102098	Unclassified	Unclassified	Unclassified	Aeromonas phage D3	Proteobacteria	Aeromonas hydrophila	Aeromonas hydrophila	DNA	5.36795	5.36795	5.36797	28.1046
NC_070957	Unclassified	Unclassified	Unclassified	Aeromonas phage D3	Proteobacteria	Aeromonas hydrophila	Aeromonas hydrophila	DNA	5.36795	5.36795	5.36797	28.1046
MG250483	Straboviridae	Cinqassovirus	Cinqassovirus	Aeromonas phage Ah1	Proteobacteria	Aeromonas hydrophila	Aeromonas hydrophila	DNA	5.27596	5.27596	5.27599	27.623
NC_055733	Straboviridae	Cinqassovirus	Cinqassovirus	Aeromonas phage Ah1	Proteobacteria	Aeromonas hydrophila	Aeromonas hydrophila	DNA	5.27596	5.27596	5.27599	27.623
MK813940	Unclassified	Unclassified	Unclassified	Aeromonas phage 4_L372X	Proteobacteria	Aeromonas hydrophila	Aeromonas hydrophila	DNA	5.2278	5.22776	5.22785	27.371
MZ851152	Autographiviridae	Unclassified	Studiervirinae	Aeromonas phage PZL-Ah8	Proteobacteria	Aeromonas hydrophila	Aeromonas hydrophila	DNA	4.97614	4.97612	4.97624	26.0536
MW671054	Autographiviridae	Unclassified	Studiervirinae	Aeromonas phage PZL-Ah152	Proteobacteria	Aeromonas hydrophila	Aeromonas hydrophila Ah-152	DNA	4.9518	4.95178	4.9519	25.9262
OM716005	Autographiviridae	Unclassified	Studiervirinae	Aeromonas phage vB_ AhaP_PT2	Proteobacteria	Aeromonas hydrophila	Aeromonas hydrophila	DNA	4.74833	4.74832	4.74843	24.8609
MH179477	Straboviridae	Tulanevirus	Tulanevirus	Aeromonas phage 60AhydR15PP	Proteobacteria	Aeromonas hydrophila	Aeromonas hydrophila	DNA	4.53271	4.53271	4.53273	23.7316
NC_055747	Straboviridae	Tulanevirus	Tulanevirus	Aeromonas phage 60AhydR15PP	Proteobacteria	Aeromonas hydrophila	Aeromonas hydrophila	DNA	4.53271	4.53271	4.53273	23.7316
MH179476	Straboviridae	Tulanevirus	Tulanevirus	Aeromonas phage 50AhydR13PP	Proteobacteria	Aeromonas hydrophila	Aeromonas hydrophila	DNA	4.47319	4.47319	4.47322	23.42
NC_055746	Straboviridae	Tulanevirus	Tulanevirus	Aeromonas phage 50AhydR13PP	Proteobacteria	Aeromonas hydrophila	Aeromonas hydrophila	DNA	4.47319	4.47319	4.47322	23.42
MK455770	Autographiviridae	Unclassified	Colwellvirinae	Aeromonas phage HJG	Proteobacteria	Aeromonas hydrophila	Aeromonas hydrophila	DNA	4.43901	4.439	4.43908	23.2413
MK455769	Autographiviridae	Unclassified	Colwellvirinae	Aeromonas phage MJG	Proteobacteria	Aeromonas hydrophila	Aeromonas hydrophila	DNA	4.39221	4.3922	4.39228	22.9962
MK774614	Unclassified	Unclassified	Unclassified	Aeromonas phage CF8	Proteobacteria	Aeromonas hydrophila	Aeromonas hydrophila	DNA	3.98488	3.98488	3.98489	20.8633
MT713136	Straboviridae	Ceceduovirus	Ceceduovirus	Aeromonas phage AP1	Proteobacteria	Aeromonas hydrophila	Aeromonas hydrophila	DNA	3.86302	3.86302	3.86303	20.2253
JX123262	Straboviridae	Ceceduovirus	Ceceduovirus	Aeromonas phage CC2	Proteobacteria	Aeromonas hydrophila	Aeromonas hydrophila	DNA	3.51381	3.51381	3.51382	18.397
NC_019538	Straboviridae	Ceceduovirus	Ceceduovirus	Aeromonas phage CC2	Proteobacteria	Aeromonas hydrophila	Aeromonas hydrophila	DNA	3.51381	3.51381	3.51382	18.397
MW272540	Straboviridae	Ishigurovirus	Ishigurovirus	Aeromonas phage ZPAH1	Proteobacteria	Aeromonas hydrophila	Aeromonas hydrophila J1	DNA	3.50907	3.50907	3.50908	18.3722
MG676225	Demerecviridae	Shenzhenvirus	Shenzhenvirus	Aeromonas phage AhSzw-1	Proteobacteria	Aeromonas hydrophila	Aeromonas hydrophila	DNA	3.21067	3.21067	3.21069	16.8099
NC_047950	Demerecviridae	Shenzhenvirus	Shenzhenvirus	Aeromonas phage AhSzw-1	Proteobacteria	Aeromonas hydrophila	Aeromonas hydrophila	DNA	3.21067	3.21067	3.21069	16.8099
MN032614	Unclassified	Unclassified	Unclassified	Aeromonas phage PS1	Proteobacteria	Aeromonas hydrophila	Aeromonas hydrophila ATCC 7966	DNA	3.05603	3.05603	3.05604	16.0002
NC_070998	Unclassified	Unclassified	Unclassified	Aeromonas phage PS1	Proteobacteria	Aeromonas hydrophila	Aeromonas hydrophila ATCC 7966	DNA	3.05603	3.05603	3.05604	16.0002
MN453779	Unclassified	Unclassified	Unclassified	Aeromonas phage PS2	Proteobacteria	Aeromonas hydrophila	Aeromonas hydrophila ATCC 7966	DNA	3.05182	3.05182	3.05182	15.9781
MK838115	Unclassified	Lahexavirus	Lahexavirus	Aeromonas phage LAh_9	Proteobacteria	Aeromonas hydrophila	Aeromonas hydrophila	DNA	2.92383	2.92383	2.92385	15.3081
NC_048776	Unclassified	Lahexavirus	Lahexavirus	Aeromonas phage LAh_9	Proteobacteria	Aeromonas hydrophila	Aeromonas hydrophila	DNA	2.92383	2.92383	2.92385	15.3081
MK813943	Unclassified	Lahexavirus	Lahexavirus	Aeromonas phage 4_4572	Proteobacteria	Aeromonas hydrophila	Aeromonas hydrophila	DNA	2.91017	2.91017	2.91019	15.2366
NC_048773	Unclassified	Lahexavirus	Lahexavirus	Aeromonas phage 4_4572	Proteobacteria	Aeromonas hydrophila	Aeromonas hydrophila	DNA	2.91017	2.91017	2.91019	15.2366
MK838114	Unclassified	Lahexavirus	Lahexavirus	Aeromonas phage LAh_8	Proteobacteria	Aeromonas hydrophila	Aeromonas hydrophila	DNA	2.88272	2.88272	2.88274	15.0929
NC_048775	Unclassified	Lahexavirus	Lahexavirus	Aeromonas phage LAh_8	Proteobacteria	Aeromonas hydrophila	Aeromonas hydrophila	DNA	2.88272	2.88272	2.88274	15.0929
MK838112	Unclassified	Lahexavirus	Lahexavirus	Aeromonas phage LAh_6	Proteobacteria	Aeromonas hydrophila	Aeromonas hydrophila	DNA	2.85531	2.85531	2.85533	14.9494
NC_048774	Unclassified	Lahexavirus	Lahexavirus	Aeromonas phage LAh_6	Proteobacteria	Aeromonas hydrophila	Aeromonas hydrophila	DNA	2.85531	2.85531	2.85533	14.9494
NC_071007	Unclassified	Unclassified	Unclassified	Aeromonas phage ZPAH34	Proteobacteria	Aeromonas hydrophila	Aeromonas hydrophila ZPAH75	DNA	2.67496	2.67496	2.67496	14.005
OM810292	Unclassified	Unclassified	Unclassified	Aeromonas phage ZPAH34	Proteobacteria	Aeromonas hydrophila	Aeromonas hydrophila ZPAH75	DNA	2.67496	2.67496	2.67496	14.005
MK318083	Demerecviridae	Shenzhenvirus	Shenzhenvirus	Aeromonas phage Akh-2	Proteobacteria	Aeromonas hydrophila	Aeromonas hydrophila	DNA	2.60137	2.60137	2.60138	13.6198
MK813941	Unclassified	Plateaulakevirus	Plateaulakevirus	Aeromonas phage 4L372XY	Proteobacteria	Aeromonas hydrophila	Aeromonas hydrophila	DNA	1.92872	1.92873	1.92873	10.0981
NC_048772	Unclassified	Plateaulakevirus	Plateaulakevirus	Aeromonas phage 4L372XY	Proteobacteria	Aeromonas hydrophila	Aeromonas hydrophila	DNA	1.92872	1.92873	1.92873	10.0981
MK813938	Unclassified	Plateaulakevirus	Plateaulakevirus	Aeromonas phage 2L372X	Proteobacteria	Aeromonas hydrophila	Aeromonas hydrophila	DNA	1.92764	1.92764	1.92765	10.0924
NC_048770	Unclassified	Plateaulakevirus	Plateaulakevirus	Aeromonas phage 2L372X	Proteobacteria	Aeromonas hydrophila	Aeromonas hydrophila	DNA	1.92764	1.92764	1.92765	10.0924
MK813939	Unclassified	Plateaulakevirus	Plateaulakevirus	Aeromonas phage 4L372D	Proteobacteria	Aeromonas hydrophila	Aeromonas hydrophila	DNA	1.86675	1.86675	1.86676	9.77361
NC_048771	Unclassified	Plateaulakevirus	Plateaulakevirus	Aeromonas phage 4L372D	Proteobacteria	Aeromonas hydrophila	Aeromonas hydrophila	DNA	1.86675	1.86675	1.86676	9.77361
MK804893	Unclassified	Plateaulakevirus	Plateaulakevirus	Aeromonas phage 2L372D	Proteobacteria	Aeromonas hydrophila	Aeromonas hydrophila Aeromonas hydrophilla	DNA	1.85828	1.85828	1.85829	9.72927
NC_048769	Unclassified	Plateaulakevirus	Plateaulakevirus	Aeromonas phage 2L372D	Proteobacteria	Aeromonas hydrophila	Aeromonas hydrophila Aeromonas hydrophilla	DNA	1.85828	1.85828	1.85829	9.72927
OP491958	Unclassified	Lahexavirus	Lahexavirus	Aeromonas phage APT65	Proteobacteria	Aeromonas hydrophila	Aeromonas hydrophila	DNA	1.6176	1.6176	1.61761	8.46917
KU847400	Herelleviridae	Wphvirus	Wphvirus	Bacillus phage Crookii	Firmicutes	Bacillus anthracis	Bacillus anthracis	DNA	3.10171	3.10171	3.10172	16.2394
MG967616	Unclassified	Unclassified	Unclassified	Bacillus phage v_B-Bak1	Firmicutes	Bacillus anthracis	Bacillus anthracis ST-1	DNA	2.86885	2.86886	2.86888	15.0203
MG967617	Unclassified	Unclassified	Unclassified	Bacillus phage v_B-Bak6	Firmicutes	Bacillus anthracis	Bacillus anthracis ST-1	DNA	2.86761	2.86762	2.86764	15.0138
MG967618	Unclassified	Unclassified	Unclassified	Bacillus phage v_B-Bak10	Firmicutes	Bacillus anthracis	Bacillus anthracis ST-1	DNA	2.84574	2.84574	2.84576	14.8993
NC_070842	Unclassified	Unclassified	Unclassified	Bacillus phage v_B-Bak10	Firmicutes	Bacillus anthracis	Bacillus anthracis ST-1	DNA	2.84574	2.84574	2.84576	14.8993
MT745956	Unclassified	Wbetavirus	Wbetavirus	Bacillus phage z1a	Firmicutes	Bacillus anthracis	Bacillus anthracis	DNA	2.82494	2.82494	2.82499	14.7905
NC_073049	Unclassified	Wbetavirus	Wbetavirus	Bacillus phage z1a	Firmicutes	Bacillus anthracis	Bacillus anthracis	DNA	2.82494	2.82494	2.82499	14.7905
KY963369	Unclassified	Wbetavirus	Wbetavirus	Bacillus phage Tavor_SA	Firmicutes	Bacillus anthracis	Bacillus anthracis	DNA	2.81952	2.81952	2.81956	14.7621
NC_073047	Unclassified	Wbetavirus	Wbetavirus	Bacillus phage Tavor_SA	Firmicutes	Bacillus anthracis	Bacillus anthracis	DNA	2.81952	2.81952	2.81956	14.7621
DQ222851	Unclassified	Wbetavirus	Wbetavirus	Bacillus phage Cherry	Firmicutes	Bacillus anthracis	Bacillus anthracis Vollum	DNA	2.77755	2.77755	2.7776	14.5424
NC_007457	Unclassified	Wbetavirus	Wbetavirus	Bacillus phage Cherry	Firmicutes	Bacillus anthracis	Bacillus anthracis Vollum	DNA	2.77755	2.77755	2.7776	14.5424
MT745955	Unclassified	Wbetavirus	Wbetavirus	Bacillus phage J5a	Firmicutes	Bacillus anthracis	Bacillus anthracis	DNA	2.76807	2.76807	2.76812	14.4928
NC_073048	Unclassified	Wbetavirus	Wbetavirus	Bacillus phage J5a	Firmicutes	Bacillus anthracis	Bacillus anthracis	DNA	2.76807	2.76807	2.76812	14.4928
KY963371	Unclassified	Wbetavirus	Wbetavirus	Bacillus phage Carmel_SA	Firmicutes	Bacillus anthracis	Bacillus anthracis	DNA	2.74119	2.74119	2.74124	14.352
NC_073042	Unclassified	Wbetavirus	Wbetavirus	Bacillus phage Carmel_SA	Firmicutes	Bacillus anthracis	Bacillus anthracis	DNA	2.74119	2.74119	2.74124	14.352
MT745954	Unclassified	Wbetavirus	Wbetavirus	Bacillus phage F16Ba	Firmicutes	Bacillus anthracis	Bacillus anthracis	DNA	2.72086	2.72086	2.7209	14.2456
NC_073043	Unclassified	Wbetavirus	Wbetavirus	Bacillus phage F16Ba	Firmicutes	Bacillus anthracis	Bacillus anthracis	DNA	2.72086	2.72086	2.7209	14.2456
DQ222855	Unclassified	Wbetavirus	Wbetavirus	Bacillus phage Gamma	Firmicutes	Bacillus anthracis	Bacillus anthracis Vollum	DNA	2.71101	2.71101	2.71105	14.194
NC_073041	Unclassified	Wbetavirus	Wbetavirus	Bacillus phage Gamma	Firmicutes	Bacillus anthracis	Bacillus anthracis Vollum	DNA	2.71101	2.71101	2.71105	14.194
NC_007814	Unclassified	Wbetavirus	Wbetavirus	Bacillus phage Fah	Firmicutes	Bacillus anthracis	Bacillus anthracis	DNA	2.69132	2.69132	2.69136	14.0909
KY963370	Unclassified	Wbetavirus	Wbetavirus	Bacillus phage Negev_SA	Firmicutes	Bacillus anthracis	Bacillus anthracis	DNA	2.66254	2.66254	2.66258	13.9402
NC_073044	Unclassified	Wbetavirus	Wbetavirus	Bacillus phage Negev_SA	Firmicutes	Bacillus anthracis	Bacillus anthracis	DNA	2.66254	2.66254	2.66258	13.9402
NC_007734	Unclassified	Wbetavirus	Wbetavirus	Bacillus phage WBeta	Firmicutes	Bacillus anthracis	Bacillus anthracis	DNA	2.66229	2.66229	2.66233	13.9389
ON548417	Unclassified	Unclassified	Unclassified	Bacillus phage vB_BanS-Thrax1	Firmicutes	Bacillus anthracis	Bacillus anthracis	DNA	2.21323	2.21323	2.21324	11.5876
ON548419	Unclassified	Unclassified	Unclassified	Bacillus phage vB_BanS-Thrax3	Firmicutes	Bacillus anthracis	Bacillus anthracis	DNA	2.16507	2.16507	2.16507	11.3355
ON548420	Unclassified	Unclassified	Unclassified	Bacillus phage vB_BanS-Thrax4	Firmicutes	Bacillus anthracis	Bacillus anthracis	DNA	1.90403	1.90403	1.90403	9.96877
KC481682	Unclassified	Unclassified	Unclassified	Bacillus phage vB_BanS-Tsamsa	Firmicutes	Bacillus anthracis	Bacillus anthracis	DNA	1.87771	1.87771	1.87772	9.83098
NC_023007	Unclassified	Unclassified	Unclassified	Bacillus phage vB_BanS-Tsamsa	Firmicutes	Bacillus anthracis	Bacillus anthracis	DNA	1.87771	1.87771	1.87772	9.83098
ON548418	Unclassified	Unclassified	Unclassified	Bacillus phage vB_BanS-Thrax2	Firmicutes	Bacillus anthracis	Bacillus anthracis	DNA	1.55122	1.55122	1.55122	8.12158
ON548421	Unclassified	Unclassified	Unclassified	Bacillus phage vB_BanS-Thrax5	Firmicutes	Bacillus anthracis	Bacillus anthracis	DNA	1.3877	1.38771	1.38771	7.2655
MN604698	Unclassified	Unclassified	Unclassified	Bacillus phage vB_BcM_Sam46	Firmicutes	Bacillus cereus	Bacillus cereus	DNA	5.56595	5.56594	5.56604	29.1415
MN604230	Unclassified	Unclassified	Unclassified	Bacillus phage vB_BcM_Sam112	Firmicutes	Bacillus cereus	Bacillus cereus	DNA	5.52879	5.52877	5.52887	28.947
ON366410	Unclassified	Unclassified	Gutmannvirinae	Bacillus phage vB_BceS_LY1	Firmicutes	Bacillus cereus	Bacillus cereus	DNA	4.33009	4.33009	4.33018	22.6711
KT070868	Unclassified	Unclassified	Unclassified	Bacillus phage PBC5	Firmicutes	Bacillus cereus	Bacillus cereus	DNA	4.31726	4.31725	4.3173	22.6037
JQ619704	Unclassified	Pebcunavirus	Pebcunavirus	Bacillus phage PBC1	Firmicutes	Bacillus cereus	Bacillus cereus	DNA	4.244	4.24399	4.24406	22.2202
NC_017976	Unclassified	Pebcunavirus	Pebcunavirus	Bacillus phage PBC1	Firmicutes	Bacillus cereus	Bacillus cereus	DNA	4.244	4.24399	4.24406	22.2202
MT136606	Unclassified	Lwoffvirus	Lwoffvirus	Bacillus phage vB_BceS_KLEB30-3S	Firmicutes	Bacillus cereus	Bacillus cereus	DNA	3.91016	3.91016	3.91022	20.4723
JX094431	Herelleviridae	Caeruleovirus	Caeruleovirus	Bacillus phage vB_BceM_Bc431v3	Firmicutes	Bacillus cereus	Bacillus cereus	DNA	3.72901	3.72902	3.72904	19.5238
NC_020873	Herelleviridae	Caeruleovirus	Caeruleovirus	Bacillus phage vB_BceM_Bc431v3	Firmicutes	Bacillus cereus	Bacillus cereus	DNA	3.72901	3.72902	3.72904	19.5238
JN712910	Unclassified	Becedseptimavirus	Becedseptimavirus	Bacillus phage BCD7	Firmicutes	Bacillus cereus	Bacillus cereus	DNA	3.72766	3.72766	3.72769	19.5167
NC_019515	Unclassified	Becedseptimavirus	Becedseptimavirus	Bacillus phage BCD7	Firmicutes	Bacillus cereus	Bacillus cereus	DNA	3.72766	3.72766	3.72769	19.5167
MG602477	Herelleviridae	Caeruleovirus	Caeruleovirus	Bacillus phage BCP01	Firmicutes	Bacillus cereus	Bacillus cereus	DNA	3.66427	3.66427	3.66429	19.1848
KX495186	Herelleviridae	Caeruleovirus	Caeruleovirus	Bacillus phage PK16	Firmicutes	Bacillus cereus	Bacillus cereus ATCC 21772	DNA	3.65972	3.65972	3.65974	19.161
KU577463	Herelleviridae	Caeruleovirus	Caeruleovirus	Bacillus phage Deep Blue	Firmicutes	Bacillus cereus	Bacillus cereus BtB2-4	DNA	3.64823	3.64824	3.64826	19.1008
NC_031056	Herelleviridae	Caeruleovirus	Caeruleovirus	Bacillus phage Deep Blue	Firmicutes	Bacillus cereus	Bacillus cereus BtB2-4	DNA	3.64823	3.64824	3.64826	19.1008
KJ676859	Herelleviridae	Caeruleovirus	Caeruleovirus	Bacillus phage JBP901	Firmicutes	Bacillus cereus	Bacillus cereus ATCC 14579	DNA	3.63529	3.6353	3.63532	19.0331
NC_027352	Herelleviridae	Caeruleovirus	Caeruleovirus	Bacillus phage JBP901	Firmicutes	Bacillus cereus	Bacillus cereus ATCC 14579	DNA	3.63529	3.6353	3.63532	19.0331
NC_004820	Unclassified	Unclassified	Unclassified	Bacillus phage phBC6A51	Firmicutes	Bacillus cereus	Bacillus cereus	DNA	3.63385	3.63385	3.63389	19.0256
KJ451625	Herelleviridae	Caeruleovirus	Caeruleovirus	Bacillus phage Bcp1	Firmicutes	Bacillus cereus	Bacillus cereus	DNA	3.63272	3.63273	3.63275	19.0196
NC_024137	Herelleviridae	Caeruleovirus	Caeruleovirus	Bacillus phage Bcp1	Firmicutes	Bacillus cereus	Bacillus cereus	DNA	3.63272	3.63273	3.63275	19.0196
MF176161	Unclassified	Deurplevirus	Deurplevirus	Bacillus phage Deep-Purple	Firmicutes	Bacillus cereus	Bacillus cereus LH002	DNA	3.60825	3.60825	3.60829	18.8916
NC_048667	Unclassified	Deurplevirus	Deurplevirus	Bacillus phage Deep-Purple	Firmicutes	Bacillus cereus	Bacillus cereus LH002	DNA	3.60825	3.60825	3.60829	18.8916
KJ081346	Herelleviridae	Caeruleovirus	Caeruleovirus	Bacillus phage BCP8-2	Firmicutes	Bacillus cereus	Bacillus cereus JCM 2152	DNA	3.57576	3.57577	3.57579	18.7214
NC_027355	Herelleviridae	Caeruleovirus	Caeruleovirus	Bacillus phage BCP8-2	Firmicutes	Bacillus cereus	Bacillus cereus JCM 2152	DNA	3.57576	3.57577	3.57579	18.7214
MW392803	Herelleviridae	Wphvirus	Wphvirus	Bacillus phage BCPG1	Firmicutes	Bacillus cereus	Bacillus cereus ATCC 27348	DNA	3.50684	3.50684	3.50686	18.3605
ON699007	Unclassified	Unclassified	Unclassified	Bacillus phage BC-1	Firmicutes	Bacillus cereus	Bacillus cereus	DNA	3.50622	3.50622	3.50629	18.3575
JN654439	Herelleviridae	Wphvirus	Wphvirus	Bacillus phage BPS13	Firmicutes	Bacillus cereus	Bacillus cereus	DNA	3.50273	3.50273	3.50275	18.339
NC_018857	Herelleviridae	Wphvirus	Wphvirus	Bacillus phage BPS13	Firmicutes	Bacillus cereus	Bacillus cereus	DNA	3.50273	3.50273	3.50275	18.339
KT187252	Herelleviridae	Tsarbombavirus	Tsarbombavirus	Bacillus phage PBC6	Firmicutes	Bacillus cereus	Bacillus cereus	DNA	3.49227	3.49227	3.49229	18.2842
JF966203	Herelleviridae	Bastillevirus	Bastillevirus	Bacillus phage Bastille	Firmicutes	Bacillus cereus	Bacillus cereus HER1399	DNA	3.46904	3.46904	3.46906	18.1626
NC_018856	Herelleviridae	Bastillevirus	Bastillevirus	Bacillus phage Bastille	Firmicutes	Bacillus cereus	Bacillus cereus HER1399	DNA	3.46904	3.46904	3.46906	18.1626
MH487649	Herelleviridae	Tsarbombavirus	Tsarbombavirus	Bacillus phage BC01	Firmicutes	Bacillus cereus	Bacillus cereus	DNA	3.46624	3.46624	3.46626	18.1479
MW787012	Herelleviridae	Bequatrovirus	Bequatrovirus	Bacillus phage SWEP1	Firmicutes	Bacillus cereus	Bacillus cereus LB2	DNA	3.46606	3.46606	3.46608	18.147
JN790865	Herelleviridae	Bequatrovirus	Bequatrovirus	Bacillus phage B4	Firmicutes	Bacillus cereus	Bacillus cereus	DNA	3.45027	3.45027	3.45029	18.0643
NC_018863	Herelleviridae	Bequatrovirus	Bequatrovirus	Bacillus phage B4	Firmicutes	Bacillus cereus	Bacillus cereus	DNA	3.45027	3.45027	3.45029	18.0643
JN797796	Herelleviridae	Bequatrovirus	Bequatrovirus	Bacillus phage B5S	Firmicutes	Bacillus cereus	Bacillus cereus	DNA	3.45023	3.45023	3.45024	18.0641
NC_047736	Herelleviridae	Bequatrovirus	Bequatrovirus	Bacillus phage B5S	Firmicutes	Bacillus cereus	Bacillus cereus	DNA	3.45023	3.45023	3.45024	18.0641
JN797797	Herelleviridae	Tsarbombavirus	Tsarbombavirus	Bacillus phage BCP78	Firmicutes	Bacillus cereus	Bacillus cereus	DNA	3.43779	3.43779	3.43781	17.999
NC_018860	Herelleviridae	Tsarbombavirus	Tsarbombavirus	Bacillus phage BCP78	Firmicutes	Bacillus cereus	Bacillus cereus	DNA	3.43779	3.43779	3.43781	17.999
KX987999	Herelleviridae	Tsarbombavirus	Tsarbombavirus	Bacillus phage BCP12	Firmicutes	Bacillus cereus	Bacillus cereus	DNA	3.43687	3.43687	3.43689	17.9942
JN797798	Herelleviridae	Tsarbombavirus	Tsarbombavirus	Bacillus phage BCU4	Firmicutes	Bacillus cereus	Bacillus cereus	DNA	3.41968	3.41969	3.4197	17.9042
NC_047735	Herelleviridae	Tsarbombavirus	Tsarbombavirus	Bacillus phage BCU4	Firmicutes	Bacillus cereus	Bacillus cereus	DNA	3.41968	3.41969	3.4197	17.9042
KT780304	Salasmaviridae	Mingyongvirus	Mingyongvirus	Bacillus phage VMY22	Firmicutes	Bacillus cereus	Bacillus cereus MYB41-22	DNA	3.34247	3.34249	3.34259	17.5005
NC_028789	Salasmaviridae	Mingyongvirus	Mingyongvirus	Bacillus phage VMY22	Firmicutes	Bacillus cereus	Bacillus cereus MYB41-22	DNA	3.34247	3.34249	3.34259	17.5005
GU229986	Unclassified	Cecivirus	Cecivirus	Bacillus phage 250	Firmicutes	Bacillus cereus	Bacillus cereus	DNA	3.20857	3.20856	3.2086	16.799
NC_029024	Unclassified	Cecivirus	Cecivirus	Bacillus phage 250	Firmicutes	Bacillus cereus	Bacillus cereus	DNA	3.20857	3.20856	3.2086	16.799
ON741189	Unclassified	Cecivirus	Cecivirus	Bacillus phage vB_BceS_LY4	Firmicutes	Bacillus cereus	Bacillus cereus 367-H	DNA	3.18508	3.18508	3.18511	16.676
OP646176	Unclassified	Unclassified	Unclassified	Bacillus phage vB_BceS_LY5	Firmicutes	Bacillus cereus	Bacillus cereus	DNA	3.07667	3.07667	3.0767	16.1084
KX227758	Unclassified	Cecivirus	Cecivirus	Bacillus phage PfNC7401	Firmicutes	Bacillus cereus	Bacillus cereus NC7401/2455	DNA	3.05483	3.05484	3.05488	15.9941
KX227759	Unclassified	Cecivirus	Cecivirus	Bacillus phage PfIS075	Firmicutes	Bacillus cereus	Bacillus cereus IS075	DNA	3.01998	3.01998	3.02002	15.8116
HM144387	Herelleviridae	Wphvirus	Wphvirus	Bacillus phage W.Ph.	Firmicutes	Bacillus cereus	Bacillus cereus	DNA	2.99496	2.99496	2.99497	15.6805
NC_016563	Herelleviridae	Wphvirus	Wphvirus	Bacillus phage W.Ph.	Firmicutes	Bacillus cereus	Bacillus cereus	DNA	2.99496	2.99496	2.99497	15.6805
KT970646	Unclassified	Waukeshavirus	Waukeshavirus	Bacillus phage phiS58	Firmicutes	Bacillus cereus	Bacillus cereus S58	DNA	2.8648	2.8648	2.86484	14.9992
MK288022	Unclassified	Unclassified	Unclassified	Bacillus phage pW4	Firmicutes	Bacillus cereus	Bacillus cereus	DNA	2.79044	2.79045	2.79047	14.6098
NC_070844	Unclassified	Unclassified	Unclassified	Bacillus phage pW4	Firmicutes	Bacillus cereus	Bacillus cereus	DNA	2.79044	2.79045	2.79047	14.6098
OQ436521	Unclassified	Unclassified	Unclassified	Bacillus phage BSG01	Firmicutes	Bacillus cereus	Bacillus cereus ATCC 27348	DNA	2.78249	2.78249	2.78251	14.5681
MW392801	Unclassified	Unclassified	Unclassified	Bacillus phage BCP6	Firmicutes	Bacillus cereus	Bacillus cereus ATCC 27348	DNA	2.7696	2.76961	2.76963	14.5007
MW392802	Unclassified	Unclassified	Unclassified	Bacillus phage BCPST	Firmicutes	Bacillus cereus	Bacillus cereus ATCC 27348	DNA	2.76837	2.76838	2.7684	14.4942
NC_070845	Unclassified	Unclassified	Unclassified	Bacillus phage BCPST	Firmicutes	Bacillus cereus	Bacillus cereus ATCC 27348	DNA	2.76837	2.76838	2.7684	14.4942
DQ222853	Unclassified	Wbetavirus	Wbetavirus	Bacillus phage Gamma	Firmicutes	Bacillus cereus	Bacillus cereus ATCC 4342	DNA	2.76488	2.76488	2.76492	14.476
NC_007458	Unclassified	Wbetavirus	Wbetavirus	Bacillus phage Gamma	Firmicutes	Bacillus cereus	Bacillus cereus	DNA	2.76488	2.76488	2.76492	14.476
KT070866	Unclassified	Unclassified	Unclassified	Bacillus phage PBC4	Firmicutes	Bacillus cereus	Bacillus cereus	DNA	2.74654	2.74654	2.74656	14.3799
NC_070843	Unclassified	Unclassified	Unclassified	Bacillus phage PBC4	Firmicutes	Bacillus cereus	Bacillus cereus	DNA	2.74654	2.74654	2.74656	14.3799
ON366411	Herelleviridae	Unclassified	Bastillevirinae	Bacillus phage vB_BceH_LY2	Firmicutes	Bacillus cereus	Bacillus cereus	DNA	2.73882	2.73883	2.73884	14.3395
OQ259508	Unclassified	Unclassified	Unclassified	Bacillus phage BC-6	Firmicutes	Bacillus cereus	Bacillus cereus	DNA	2.67859	2.67859	2.67862	14.0242
KX227757	Unclassified	Hubeivirus	Hubeivirus	Bacillus phage PfEFR-4	Firmicutes	Bacillus cereus	Bacillus cereus EFR-4	DNA	2.60509	2.6051	2.60513	13.6394
NC_048641	Unclassified	Hubeivirus	Hubeivirus	Bacillus phage PfEFR-4	Firmicutes	Bacillus cereus	Bacillus cereus EFR-4	DNA	2.60509	2.6051	2.60513	13.6394
KX227760	Unclassified	Hubeivirus	Hubeivirus	Bacillus phage PfEFR-5	Firmicutes	Bacillus cereus	Bacillus cereus EFR-5	DNA	2.59749	2.59749	2.59753	13.5996
NC_031055	Unclassified	Hubeivirus	Hubeivirus	Bacillus phage PfEFR-5	Firmicutes	Bacillus cereus	Bacillus cereus EFR-5	DNA	2.59749	2.59749	2.59753	13.5996
OP066531	Unclassified	Unclassified	Unclassified	Bacillus phage B13	Firmicutes	Bacillus cereus	Bacillus cereus VKM B-13	DNA	2.55534	2.55534	2.55538	13.3789
LC597490	Unclassified	Unclassified	Unclassified	Bacillus phage vB_BceM_WH1	Firmicutes	Bacillus cereus	Bacillus cereus	DNA	2.50708	2.50708	2.50709	13.1261
MG584725	Unclassified	Unclassified	Unclassified	Bacillus phage BVE2	Firmicutes	Bacillus cereus	Bacillus cereus N1	DNA	2.46241	2.46242	2.46249	12.8926
NC_004821	Unclassified	Unclassified	Unclassified	Bacillus phage phBC6A52	Firmicutes	Bacillus cereus	Bacillus cereus	DNA	2.35756	2.35756	2.35759	12.3434
OQ870554	Unclassified	Unclassified	Unclassified	Bacillus phage PSYJ-YH	Firmicutes	Bacillus cereus	Bacillus cereus	DNA	2.29512	2.29513	2.29515	12.0165
MW084976	Unclassified	Unclassified	Unclassified	Bacillus phage Kirov	Firmicutes	Bacillus cereus	Bacillus cereus	DNA	2.24788	2.24789	2.24789	11.7691
NC_071041	Unclassified	Unclassified	Unclassified	Bacillus phage Kirov	Firmicutes	Bacillus cereus	Bacillus cereus	DNA	2.24788	2.24789	2.24789	11.7691
OQ259509	Unclassified	Unclassified	Unclassified	Bacillus phage BC-7	Firmicutes	Bacillus cereus	Bacillus cereus	DNA	2.23232	2.23232	2.23234	11.6877
KT070867	Unclassified	Unclassified	Unclassified	Bacillus phage PBC2	Firmicutes	Bacillus cereus	Bacillus cereus	DNA	2.13588	2.13588	2.13589	11.1827
NC_071040	Unclassified	Unclassified	Unclassified	Bacillus phage PBC2	Firmicutes	Bacillus cereus	Bacillus cereus	DNA	2.13588	2.13588	2.13589	11.1827
MF418016	Unclassified	Unclassified	Unclassified	Bacillus phage vB_BceM-HSE3	Firmicutes	Bacillus cereus	Bacillus cereus	DNA	2.00077	2.00078	2.00079	10.4753
MT254578	Unclassified	Unclassified	Unclassified	Bacillus phage Izhevsk	Firmicutes	Bacillus cereus	Bacillus cereus VKM B-370	DNA	1.84893	1.84893	1.84894	9.68031
NC_071045	Unclassified	Unclassified	Unclassified	Bacillus phage Izhevsk	Firmicutes	Bacillus cereus	Bacillus cereus VKM B-370	DNA	1.84893	1.84893	1.84894	9.68031
KF554508	Herelleviridae	Siminovitchvirus	Siminovitchvirus	Bacillus phage CP-51	Firmicutes	Bacillus cereus	Bacillus cereus HER1399	DNA	1.83329	1.83329	1.8333	9.5984
NC_025423	Herelleviridae	Siminovitchvirus	Siminovitchvirus	Bacillus phage CP-51	Firmicutes	Bacillus cereus	Bacillus cereus HER1399	DNA	1.83329	1.83329	1.8333	9.5984
MK284528	Salasmaviridae	Hemphillvirus	Hemphillvirus	Bacillus phage DK3	Firmicutes	Bacillus cereus	Bacillus cereus	DNA	1.66015	1.66016	1.66019	8.69208
NC_049969	Salasmaviridae	Hemphillvirus	Hemphillvirus	Bacillus phage DK3	Firmicutes	Bacillus cereus	Bacillus cereus	DNA	1.66015	1.66016	1.66019	8.69208
ON366412	Salasmaviridae	Unclassified	Northropvirinae	Bacillus phage vB_BceP_LY3	Firmicutes	Bacillus cereus	Bacillus cereus	DNA	1.62448	1.62448	1.6245	8.50524
MK284527	Salasmaviridae	Hemphillvirus	Hemphillvirus	Bacillus phage DK2	Firmicutes	Bacillus cereus	Bacillus cereus	DNA	1.5973	1.59731	1.59733	8.363
NC_049968	Salasmaviridae	Hemphillvirus	Hemphillvirus	Bacillus phage DK2	Firmicutes	Bacillus cereus	Bacillus cereus	DNA	1.5973	1.59731	1.59733	8.363
MW012634	Salasmaviridae	Huangshavirus	Huangshavirus	Bacillus phage DLc1	Firmicutes	Bacillus cereus	Bacillus cereus 1582-3B	DNA	1.58549	1.5855	1.58552	8.30116
NC_055908	Salasmaviridae	Huangshavirus	Huangshavirus	Bacillus phage DLc1	Firmicutes	Bacillus cereus	Bacillus cereus 1582-3B	DNA	1.58549	1.5855	1.58552	8.30116
MK284526	Salasmaviridae	Hemphillvirus	Hemphillvirus	Bacillus phage DK1	Firmicutes	Bacillus cereus	Bacillus cereus	DNA	1.54157	1.54158	1.54161	8.07124
NC_049967	Salasmaviridae	Hemphillvirus	Hemphillvirus	Bacillus phage DK1	Firmicutes	Bacillus cereus	Bacillus cereus	DNA	1.54157	1.54158	1.54161	8.07124
MZ384014	Salasmaviridae	Hemphillvirus	Hemphillvirus	Bacillus phage DLn1	Firmicutes	Bacillus cereus	Bacillus cereus	DNA	1.50912	1.50913	1.50916	7.90136
MK288021	Unclassified	Unclassified	Unclassified	Bacillus phage pW2	Firmicutes	Bacillus cereus	Bacillus cereus	DNA	1.46613	1.46613	1.46614	7.67611
NC_071043	Unclassified	Unclassified	Unclassified	Bacillus phage pW2	Firmicutes	Bacillus cereus	Bacillus cereus	DNA	1.46613	1.46613	1.46614	7.67611
OQ187816	Salasmaviridae	Hemphillvirus	Hemphillvirus	Bacillus phage BC-5	Firmicutes	Bacillus cereus	Bacillus cereus	DNA	1.45839	1.4584	1.45842	7.63572
KJ010547	Herelleviridae	Agatevirus	Agatevirus	Bacillus phage Bp8p-C	Firmicutes	Bacillus pumilus	Bacillus pumilus GR8	DNA	3.7968	3.7968	3.79682	19.8786
NC_029121	Herelleviridae	Agatevirus	Agatevirus	Bacillus phage Bp8p-C	Firmicutes	Bacillus pumilus	Bacillus pumilus GR8	DNA	3.7968	3.7968	3.79682	19.8786
KJ010548	Herelleviridae	Agatevirus	Agatevirus	Bacillus phage Bp8p-T	Firmicutes	Bacillus pumilus	Bacillus pumilus GR8	DNA	3.79675	3.79675	3.79677	19.8784
NC_047744	Herelleviridae	Agatevirus	Agatevirus	Bacillus phage Bp8p-T	Firmicutes	Bacillus pumilus	Bacillus pumilus GR8	DNA	3.79675	3.79675	3.79677	19.8784
KM051843	Herelleviridae	Agatevirus	Agatevirus	Bacillus phage Bobb	Firmicutes	Bacillus pumilus	Bacillus pumilus SAFR32	DNA	3.73719	3.73719	3.73721	19.5665
NC_024792	Herelleviridae	Agatevirus	Agatevirus	Bacillus phage Bobb	Firmicutes	Bacillus pumilus	Bacillus pumilus SAFR32	DNA	3.73719	3.73719	3.73721	19.5665
JX238501	Herelleviridae	Agatevirus	Agatevirus	Bacillus phage phiAGATE	Firmicutes	Bacillus pumilus	Bacillus pumilus GL1	DNA	3.65113	3.65113	3.65115	19.116
NC_020081	Herelleviridae	Agatevirus	Agatevirus	Bacillus phage phiAGATE	Firmicutes	Bacillus pumilus	Bacillus pumilus GL1	DNA	3.65113	3.65113	3.65115	19.116
KC847113	Unclassified	Unclassified	Unclassified	Bacillus phage PBP180	Firmicutes	Bacillus pumilus	Bacillus pumilus strain CCTCC AB94180	DNA	3.51711	3.51709	3.51719	18.4146
KF669651	Unclassified	Andromedavirus	Andromedavirus	Bacillus phage Glittering	Firmicutes	Bacillus pumilus	Bacillus pumilus BL-8	DNA	2.99111	2.99111	2.99115	15.6605
NC_022766	Unclassified	Andromedavirus	Andromedavirus	Bacillus phage Glittering	Firmicutes	Bacillus pumilus	Bacillus pumilus BL-8	DNA	2.99111	2.99111	2.99115	15.6605
MT514532	Unclassified	Andromedavirus	Andromedavirus	Bacillus phage Bolokhovo	Firmicutes	Bacillus pumilus	Bacillus pumilus	DNA	2.98492	2.98492	2.98497	15.6281
MN524845	Salasmaviridae	Bundooravirus	Bundooravirus	Bacillus phage vB_Bpu_PumA2	Firmicutes	Bacillus pumilus	Bacillus pumilus	DNA	2.96852	2.96854	2.96861	15.5425
NC_049972	Salasmaviridae	Bundooravirus	Bundooravirus	Bacillus phage vB_Bpu_PumA2	Firmicutes	Bacillus pumilus	Bacillus pumilus	DNA	2.96852	2.96854	2.96861	15.5425
KC330684	Unclassified	Andromedavirus	Andromedavirus	Bacillus phage Andromeda	Firmicutes	Bacillus pumilus	Bacillus pumilus BL8	DNA	2.96596	2.96595	2.966	15.5288
NC_020478	Unclassified	Andromedavirus	Andromedavirus	Bacillus phage Andromeda	Firmicutes	Bacillus pumilus	Bacillus pumilus BL8	DNA	2.96596	2.96595	2.966	15.5288
KC330681	Unclassified	Andromedavirus	Andromedavirus	Bacillus phage Gemini	Firmicutes	Bacillus pumilus	Bacillus pumilus BL8	DNA	2.96382	2.96382	2.96386	15.5176
KC330679	Unclassified	Andromedavirus	Andromedavirus	Bacillus phage Curly	Firmicutes	Bacillus pumilus	Bacillus pumilus BL8	DNA	2.96206	2.96206	2.96211	15.5084
NC_020479	Unclassified	Andromedavirus	Andromedavirus	Bacillus phage Curly	Firmicutes	Bacillus pumilus	Bacillus pumilus BL8	DNA	2.96206	2.96206	2.96211	15.5084
MT422786	Unclassified	Andromedavirus	Andromedavirus	Bacillus phage Novomoskovsk	Firmicutes	Bacillus pumilus	Bacillus pumilus	DNA	2.85436	2.85436	2.8544	14.9445
KC330682	Unclassified	Andromedavirus	Andromedavirus	Bacillus phage Taylor	Firmicutes	Bacillus pumilus	Bacillus pumilus BL8	DNA	2.80449	2.8045	2.80453	14.6834
NC_041858	Unclassified	Andromedavirus	Andromedavirus	Bacillus phage Taylor	Firmicutes	Bacillus pumilus	Bacillus pumilus BL8	DNA	2.80449	2.8045	2.80453	14.6834
KC330683	Unclassified	Andromedavirus	Andromedavirus	Bacillus phage Finn	Firmicutes	Bacillus pumilus	Bacillus pumilus BL8	DNA	2.80297	2.80298	2.80301	14.6755
NC_020480	Unclassified	Andromedavirus	Andromedavirus	Bacillus phage Finn	Firmicutes	Bacillus pumilus	Bacillus pumilus BL8	DNA	2.80297	2.80298	2.80301	14.6755
KC330680	Unclassified	Andromedavirus	Andromedavirus	Bacillus phage Eoghan	Firmicutes	Bacillus pumilus	Bacillus pumilus BL8	DNA	2.79227	2.79227	2.79231	14.6194
NC_020477	Unclassified	Andromedavirus	Andromedavirus	Bacillus phage Eoghan	Firmicutes	Bacillus pumilus	Bacillus pumilus BL8	DNA	2.79227	2.79227	2.79231	14.6194
KU836751	Unclassified	Andromedavirus	Andromedavirus	Bacillus phage Leo2	Firmicutes	Bacillus pumilus	Bacillus pumilus	DNA	2.78252	2.78252	2.78256	14.5684
KF669648	Unclassified	Andromedavirus	Andromedavirus	Bacillus phage Blastoid	Firmicutes	Bacillus pumilus	Bacillus pumilus BL-8	DNA	2.76244	2.76244	2.76248	14.4632
NC_022773	Unclassified	Andromedavirus	Andromedavirus	Bacillus phage Blastoid	Firmicutes	Bacillus pumilus	Bacillus pumilus BL-8	DNA	2.76244	2.76244	2.76248	14.4632
KF669659	Unclassified	Andromedavirus	Andromedavirus	Bacillus phage Riggi	Firmicutes	Bacillus pumilus	Bacillus pumilus BL-8	DNA	2.68681	2.68682	2.68685	14.0673
NC_022765	Unclassified	Andromedavirus	Andromedavirus	Bacillus phage Riggi	Firmicutes	Bacillus pumilus	Bacillus pumilus BL-8	DNA	2.68681	2.68682	2.68685	14.0673
CP027117	Unclassified	Jenstvirus	Jenstvirus	Bacillus phage EZ-2018a	Firmicutes	Bacillus pumilus	Bacillus pumilus strain 145	DNA	2.64422	2.64421	2.64422	13.8441
MN524844	Salasmaviridae	Bundooravirus	Bundooravirus	Bacillus phage vB_Bpu_PumA1	Firmicutes	Bacillus pumilus	Bacillus pumilus	DNA	2.51273	2.51274	2.51281	13.1561
NC_049971	Salasmaviridae	Bundooravirus	Bundooravirus	Bacillus phage vB_Bpu_PumA1	Firmicutes	Bacillus pumilus	Bacillus pumilus	DNA	2.51273	2.51274	2.51281	13.1561
KT895374	Unclassified	Takahashivirus	Takahashivirus	Bacillus phage vB_BpuM-BpSp	Firmicutes	Bacillus pumilus	Bacillus pumilus	DNA	0.76809	0.76809	0.768091	4.02142
OR208547	Unclassified	Unclassified	Unclassified	Bacillus phage phi18-2	Firmicutes	Bacillus subtilis	Bacillus subtilis 18	DNA	9.5925	9.59248	9.59271	50.2236
AB711120	Unclassified	Pemunavirus	Pemunavirus	Bacillus phage PM1	Firmicutes	Bacillus subtilis	Bacillus subtilis subsp. natto	DNA	5.37347	5.37345	5.37354	28.1337
NC_020883	Unclassified	Pemunavirus	Pemunavirus	Bacillus phage PM1	Firmicutes	Bacillus subtilis	Bacillus subtilis subsp. natto	DNA	5.37347	5.37345	5.37354	28.1337
HM072038	Unclassified	Spizizenvirus	Spizizenvirus	Bacillus phage phi105	Firmicutes	Bacillus subtilis	Bacillus subtilis BGSC 1L32	DNA	4.62129	4.62127	4.62134	24.1955
NC_048631	Unclassified	Spizizenvirus	Spizizenvirus	Bacillus phage phi105	Firmicutes	Bacillus subtilis	Bacillus subtilis BGSC 1L32	DNA	4.62129	4.62127	4.62134	24.1955
OM728296	Herelleviridae	Unclassified	Spounavirinae	Bacillus phage vB_BsuM-Goe26	Firmicutes	Bacillus subtilis	Bacillus subtilis	DNA	4.01628	4.01628	4.0163	21.0277
OM240927	Salasmaviridae	Salasvirus	Salasvirus	Bacillus phage vB_BsuP-Goe18	Firmicutes	Bacillus subtilis	Bacillus subtilis	DNA	3.89187	3.89187	3.892	20.377
OM240926	Salasmaviridae	Salasvirus	Salasvirus	Bacillus phage vB_BsuP-Goe15	Firmicutes	Bacillus subtilis	Bacillus subtilis	DNA	3.83688	3.83688	3.837	20.089
OM240928	Salasmaviridae	Salasvirus	Salasvirus	Bacillus phage vB_BsuP-Goe22	Firmicutes	Bacillus subtilis	Bacillus subtilis	DNA	3.78367	3.78367	3.78378	19.8104
EU771092	Salasmaviridae	Salasvirus	Salasvirus	Bacillus phage phi29	Firmicutes	Bacillus subtilis	Bacillus subtilis	DNA	3.77036	3.77035	3.77049	19.7408
NC_011048	Salasmaviridae	Salasvirus	Salasvirus	Bacillus phage phi29	Firmicutes	Bacillus subtilis	Bacillus subtilis	DNA	3.77036	3.77035	3.77049	19.7408
OM240929	Salasmaviridae	Salasvirus	Salasvirus	Bacillus phage vB_BsuP-Goe23	Firmicutes	Bacillus subtilis	Bacillus subtilis	DNA	3.76519	3.76518	3.7653	19.7136
MW354668	Salasmaviridae	Salasvirus	Salasvirus	Bacillus phage BSTP4	Firmicutes	Bacillus subtilis	Bacillus subtilis KCCM12150	DNA	3.75033	3.75032	3.75045	19.6359
MH707427	Unclassified	Unclassified	Unclassified	Bacillus phage BSP4	Firmicutes	Bacillus subtilis	Bacillus subtilis KACC 10114	DNA	3.7502	3.75019	3.75032	19.6352
MH707426	Unclassified	Unclassified	Unclassified	Bacillus phage BSP2	Firmicutes	Bacillus subtilis	Bacillus subtilis KACC 10114	DNA	3.75013	3.75013	3.75026	19.6348
MW354670	Salasmaviridae	Salasvirus	Salasvirus	Bacillus phage BSTP6	Firmicutes	Bacillus subtilis	Bacillus subtilis KCCM12150	DNA	3.67636	3.67635	3.67647	19.2486
NC_001423	Salasmaviridae	Salasvirus	Salasvirus	Bacillus phage PZA	Firmicutes	Bacillus subtilis	Bacillus subtilis	DNA	3.60942	3.60941	3.60952	18.898
PZACG	Salasmaviridae	Salasvirus	Salasvirus	Bacillus phage PZA	Firmicutes	Bacillus subtilis	Bacillus subtilis	DNA	3.60942	3.60941	3.60952	18.898
MW354677	Unclassified	Unclassified	Unclassified	Bacillus phage BSTP10	Firmicutes	Bacillus subtilis	Bacillus subtilis KCCM12150	DNA	3.34536	3.34536	3.3454	17.5152
MW354669	Unclassified	Unclassified	Unclassified	Bacillus phage BSTP5	Firmicutes	Bacillus subtilis	Bacillus subtilis BSC21	DNA	3.34007	3.34007	3.34011	17.4875
MW354676	Unclassified	Unclassified	Unclassified	Bacillus phage BSTP8	Firmicutes	Bacillus subtilis	Bacillus subtilis KCCM12150	DNA	3.34007	3.34007	3.34011	17.4875
MW354678	Unclassified	Unclassified	Unclassified	Bacillus phage BSTP12	Firmicutes	Bacillus subtilis	Bacillus subtilis BSC16	DNA	3.33827	3.33827	3.33831	17.4781
MH707435	Unclassified	Unclassified	Unclassified	Bacillus phage BSP21	Firmicutes	Bacillus subtilis	Bacillus subtilis KACC 17797	DNA	3.33587	3.33587	3.33589	17.4654
MH707434	Unclassified	Unclassified	Unclassified	Bacillus phage BSP19	Firmicutes	Bacillus subtilis	Bacillus subtilis KACC 17797	DNA	3.33061	3.33061	3.33066	17.438
MH707430	Unclassified	Unclassified	Unclassified	Bacillus phage BSP7	Firmicutes	Bacillus subtilis	Bacillus subtilis ATCC 21336	DNA	3.31981	3.31981	3.31985	17.3814
AB930182	Herelleviridae	Nitunavirus	Nitunavirus	Bacillus phage SPG24	Firmicutes	Bacillus subtilis	Bacillus subtilis G24	DNA	3.29521	3.29521	3.29523	17.2525
NC_030903	Herelleviridae	Nitunavirus	Nitunavirus	Bacillus phage SPG24	Firmicutes	Bacillus subtilis	Bacillus subtilis G24	DNA	3.29521	3.29521	3.29523	17.2525
MH707432	Unclassified	Unclassified	Unclassified	Bacillus phage BSP15	Firmicutes	Bacillus subtilis	Bacillus subtilis KACC 17797	DNA	3.2869	3.2869	3.28692	17.209
KF669652	Herelleviridae	Nitunavirus	Nitunavirus	Bacillus phage Grass	Firmicutes	Bacillus subtilis	Bacillus subtilis	DNA	3.27677	3.27677	3.27679	17.156
NC_022771	Herelleviridae	Nitunavirus	Nitunavirus	Bacillus phage Grass	Firmicutes	Bacillus subtilis	Bacillus subtilis	DNA	3.27677	3.27677	3.27679	17.156
MH707433	Unclassified	Unclassified	Unclassified	Bacillus phage BSP18	Firmicutes	Bacillus subtilis	Bacillus subtilis KACC 17797	DNA	3.27405	3.27405	3.27407	17.1417
AP013029	Herelleviridae	Nitunavirus	Nitunavirus	Bacillus phage phiNIT1	Firmicutes	Bacillus subtilis	Bacillus subtilis (natto)	DNA	3.27377	3.27377	3.27378	17.1402
NC_021856	Herelleviridae	Nitunavirus	Nitunavirus	Bacillus phage phiNIT1	Firmicutes	Bacillus subtilis	Bacillus subtilis (natto)	DNA	3.27377	3.27377	3.27378	17.1402
MG000860	Herelleviridae	Nitunavirus	Nitunavirus	Bacillus phage BSP9	Firmicutes	Bacillus subtilis	Bacillus subtilis ATCC 15245	DNA	3.25985	3.25985	3.25987	17.0674
MW354667	Herelleviridae	Nitunavirus	Nitunavirus	Bacillus phage BSTP3	Firmicutes	Bacillus subtilis	Bacillus subtilis KCCM12511	DNA	3.25717	3.25717	3.25719	17.0533
MF422185	Herelleviridae	Nitunavirus	Nitunavirus	Bacillus phage BSP10	Firmicutes	Bacillus subtilis	Bacillus subtilis ATCC 15245	DNA	3.25623	3.25622	3.25624	17.0484
OM728301	Herelleviridae	Grisebachstrassevirus	Grisebachstrassevirus	Bacillus phage vB_BsuM-Goe20	Firmicutes	Bacillus subtilis	Bacillus subtilis	DNA	3.21098	3.21098	3.21099	16.8115
KY368640	Herelleviridae	Grisebachstrassevirus	Grisebachstrassevirus	Bacillus phage vB_BsuM-Goe3	Firmicutes	Bacillus subtilis	Bacillus subtilis Goe3	DNA	3.20719	3.20718	3.2072	16.7916
NC_048652	Herelleviridae	Grisebachstrassevirus	Grisebachstrassevirus	Bacillus phage vB_BsuM-Goe3	Firmicutes	Bacillus subtilis	Bacillus subtilis Goe3	DNA	3.20719	3.20718	3.2072	16.7916
OM728302	Herelleviridae	Grisebachstrassevirus	Grisebachstrassevirus	Bacillus phage vB_BsuM-Goe24	Firmicutes	Bacillus subtilis	Bacillus subtilis	DNA	3.20374	3.20374	3.20375	16.7736
OM728300	Herelleviridae	Grisebachstrassevirus	Grisebachstrassevirus	Bacillus phage vB_BsuM-Goe17	Firmicutes	Bacillus subtilis	Bacillus subtilis	DNA	3.19517	3.19517	3.19518	16.7287
MH707431	Unclassified	Unclassified	Unclassified	Bacillus phage BSP14	Firmicutes	Bacillus subtilis	Bacillus subtilis ATCC 14593	DNA	3.1913	3.1913	3.19131	16.7084
OM728304	Herelleviridae	Grisebachstrassevirus	Grisebachstrassevirus	Bacillus phage vB_BsuM-Goe27	Firmicutes	Bacillus subtilis	Bacillus subtilis	DNA	3.19082	3.19082	3.19084	16.7059
ON042750	Salasmaviridae	Unclassified	Picovirinae	Bacillus phage Chedec 11	Firmicutes	Bacillus subtilis	Bacillus subtilis	DNA	3.18575	3.18577	3.18584	16.6798
MH707429	Unclassified	Unclassified	Unclassified	Bacillus phage BSP12	Firmicutes	Bacillus subtilis	Bacillus subtilis ATCC 21336	DNA	3.16807	3.16807	3.16808	16.5868
OM728303	Herelleviridae	Grisebachstrassevirus	Grisebachstrassevirus	Bacillus phage vB_BsuM-Goe25	Firmicutes	Bacillus subtilis	Bacillus subtilis	DNA	3.14879	3.14879	3.1488	16.4859
MH707436	Unclassified	Unclassified	Unclassified	Bacillus phage BSP36	Firmicutes	Bacillus subtilis	Bacillus subtilis KCCM 11780	DNA	3.05482	3.05482	3.05483	15.9939
MH606185	Herelleviridae	Jeonjuvirus	Jeonjuvirus	Bacillus phage BSP38	Firmicutes	Bacillus subtilis	Bacillus subtilis KCCM 12052	DNA	3.03716	3.03716	3.03717	15.9014
NC_048726	Herelleviridae	Jeonjuvirus	Jeonjuvirus	Bacillus phage BSP38	Firmicutes	Bacillus subtilis	Bacillus subtilis KCCM 12052	DNA	3.03716	3.03716	3.03717	15.9014
NC_004165	Salasmaviridae	Beecentumtrevirus	Beecentumtrevirus	Bacillus phage B103	Firmicutes	Bacillus subtilis	Bacillus subtilis	DNA	2.94686	2.94688	2.94695	15.4291
KU831549	Salasmaviridae	Beecentumtrevirus	Beecentumtrevirus	Bacillus phage vB_BsuP-Goe1	Firmicutes	Bacillus subtilis	Bacillus subtilis	DNA	2.93814	2.93814	2.93822	15.3833
NC_049975	Salasmaviridae	Beecentumtrevirus	Beecentumtrevirus	Bacillus phage vB_BsuP-Goe1	Firmicutes	Bacillus subtilis	Bacillus subtilis	DNA	2.93814	2.93814	2.93822	15.3833
MH707428	Unclassified	Unclassified	Unclassified	Bacillus phage BSP11	Firmicutes	Bacillus subtilis	Bacillus subtilis ATCC 33677	DNA	2.83483	2.83484	2.83491	14.8425
OQ921345	Unclassified	Spbetavirus	Spbetavirus	Bacillus phage SPbetaL5	Firmicutes	Bacillus subtilis	Bacillus subtilis BEST7003	DNA	2.15001	2.15001	2.15002	11.2567
MT366948	Unclassified	Spbetavirus	Spbetavirus	Bacillus phage Hyb3phi3Ts-SPbeta	Firmicutes	Bacillus subtilis	Bacillus subtilis subsp. subtilis str. 168	DNA	2.13768	2.13768	2.13769	11.1921
MT366947	Unclassified	Spbetavirus	Spbetavirus	Bacillus phage Hyb2phi3Ts-SPbeta	Firmicutes	Bacillus subtilis	Bacillus subtilis subsp. subtilis str. 168	DNA	2.13363	2.13363	2.13364	11.1709
MT366945	Unclassified	Spbetavirus	Spbetavirus	Bacillus phage phi3Ts	Firmicutes	Bacillus subtilis	Bacillus subtilis subsp. subtilis str. 168	DNA	2.11992	2.11992	2.11993	11.0991
OL580764	Unclassified	Spbetavirus	Spbetavirus	Bacillus phage vB_BsuS-Goe14	Firmicutes	Bacillus subtilis	Bacillus subtilis	DNA	2.11889	2.11889	2.1189	11.0937
KY030782	Unclassified	Spbetavirus	Spbetavirus	Bacillus phage phi3T	Firmicutes	Bacillus subtilis	Bacillus subtilis str. 168	DNA	2.11879	2.11879	2.1188	11.0932
MT366946	Unclassified	Spbetavirus	Spbetavirus	Bacillus phage Hyb1phi3Ts-SPbeta	Firmicutes	Bacillus subtilis	Bacillus subtilis subsp. subtilis str. 168	DNA	2.09935	2.09935	2.09936	10.9914
OQ921346	Unclassified	Spbetavirus	Spbetavirus	Bacillus phage SPbetaL6	Firmicutes	Bacillus subtilis	Bacillus subtilis BEST7003	DNA	2.05002	2.05002	2.05003	10.7331
OQ921347	Unclassified	Spbetavirus	Spbetavirus	Bacillus phage SPbetaL7	Firmicutes	Bacillus subtilis	Bacillus subtilis BEST7003	DNA	2.04496	2.04496	2.04497	10.7066
OQ921341	Unclassified	Spbetavirus	Spbetavirus	Bacillus phage SPbetaL1	Firmicutes	Bacillus subtilis	Bacillus subtilis BEST7003	DNA	2.04369	2.04369	2.0437	10.7
OQ921348	Unclassified	Spbetavirus	Spbetavirus	Bacillus phage SPbetaL8	Firmicutes	Bacillus subtilis	Bacillus subtilis BEST7003	DNA	2.03283	2.03283	2.03284	10.6431
ON107264	Unclassified	Spbetavirus	Spbetavirus	Bacillus phage BUCT083	Firmicutes	Bacillus subtilis	Bacillus subtilis subsp. subtilis str. 168	DNA	2.02065	2.02066	2.02066	10.5794
OQ921344	Unclassified	Spbetavirus	Spbetavirus	Bacillus phage SPbetaL4	Firmicutes	Bacillus subtilis	Bacillus subtilis BEST7003	DNA	2.01593	2.01593	2.01594	10.5547
MZ969646	Unclassified	Spbetavirus	Spbetavirus	Bacillus phage BUCT082	Firmicutes	Bacillus subtilis	Bacillus subtilis	DNA	1.99334	1.99335	1.99335	10.4364
OQ921343	Unclassified	Spbetavirus	Spbetavirus	Bacillus phage SPbetaL3	Firmicutes	Bacillus subtilis	Bacillus subtilis BEST7003	DNA	1.98563	1.98563	1.98564	10.396
NC_001884	Unclassified	Spbetavirus	Spbetavirus	Bacillus phage SPBc2	Firmicutes	Bacillus subtilis	Bacillus subtilis	DNA	1.96033	1.96033	1.96034	10.2636
OQ921342	Unclassified	Spbetavirus	Spbetavirus	Bacillus phage SPbetaL2	Firmicutes	Bacillus subtilis	Bacillus subtilis BEST7003	DNA	1.95934	1.95934	1.95934	10.2584
NC_071050	Unclassified	Unclassified	Unclassified	Bacillus phage vB_BsuS_PJN02	Firmicutes	Bacillus subtilis	Bacillus subtilis	DNA	1.89789	1.8979	1.8979	9.93666
OM634653	Unclassified	Unclassified	Unclassified	Bacillus phage vB_BsuS_PJN02	Firmicutes	Bacillus subtilis	Bacillus subtilis	DNA	1.89789	1.8979	1.8979	9.93666
OQ921336	Herelleviridae	Okubovirus	Okubovirus	Bacillus phage SPO1L1	Firmicutes	Bacillus subtilis	Bacillus subtilis BEST7003	DNA	1.84405	1.84404	1.84405	9.6547
OQ921337	Herelleviridae	Okubovirus	Okubovirus	Bacillus phage SPO1L2	Firmicutes	Bacillus subtilis	Bacillus subtilis BEST7003	DNA	1.84403	1.84403	1.84404	9.65463
OM728298	Herelleviridae	Okubovirus	Okubovirus	Bacillus phage vB_BsuM-Goe16	Firmicutes	Bacillus subtilis	Bacillus subtilis	DNA	1.83387	1.83387	1.83388	9.60144
MZ751040	Herelleviridae	Okubovirus	Okubovirus	Bacillus phage phi18	Firmicutes	Bacillus subtilis	Bacillus subtilis subsp. subtilis str. 168	DNA	1.82419	1.82419	1.8242	9.55076
KY368639	Herelleviridae	Okubovirus	Okubovirus	Bacillus phage vB_BsuM-Goe2	Firmicutes	Bacillus subtilis	Bacillus subtilis Goe2	DNA	1.75926	1.75926	1.75926	9.2108
MW001214	Herelleviridae	Okubovirus	Okubovirus	Bacillus phage SP8	Firmicutes	Bacillus subtilis	Bacillus subtilis Marburg strain	DNA	1.75723	1.75723	1.75723	9.20018
OQ921340	Herelleviridae	Okubovirus	Okubovirus	Bacillus phage SPO1L5	Firmicutes	Bacillus subtilis	Bacillus subtilis BEST7003	DNA	1.74532	1.74532	1.74532	9.13782
OQ921338	Herelleviridae	Okubovirus	Okubovirus	Bacillus phage SPO1L3	Firmicutes	Bacillus subtilis	Bacillus subtilis BEST7003	DNA	1.74124	1.74124	1.74124	9.11643
KF669649	Herelleviridae	Okubovirus	Okubovirus	Bacillus phage CampHawk	Firmicutes	Bacillus subtilis	Bacillus subtilis	DNA	1.73127	1.73127	1.73128	9.06427
NC_022761	Herelleviridae	Okubovirus	Okubovirus	Bacillus phage CampHawk	Firmicutes	Bacillus subtilis	Bacillus subtilis	DNA	1.73127	1.73127	1.73128	9.06427
OM728299	Herelleviridae	Okubovirus	Okubovirus	Bacillus phage vB_BsuM-Goe19	Firmicutes	Bacillus subtilis	Bacillus subtilis	DNA	1.71579	1.71579	1.7158	8.98323
OQ921339	Herelleviridae	Okubovirus	Okubovirus	Bacillus phage SPO1L4	Firmicutes	Bacillus subtilis	Bacillus subtilis BEST7003	DNA	1.64788	1.64788	1.64789	8.62767
KU878088	Unclassified	Takahashivirus	Takahashivirus	Bacillus phage AR9	Firmicutes	Bacillus subtilis	Bacillus subtilis subsp. subtilis 168	DNA	0.848862	0.848862	0.848863	4.44431
NC_031039	Unclassified	Takahashivirus	Takahashivirus	Bacillus phage AR9	Firmicutes	Bacillus subtilis	Bacillus subtilis subsp. subtilis 168	DNA	0.848862	0.848862	0.848863	4.44431
LC680884	Unclassified	Takahashivirus	Takahashivirus	Bacillus phage PBS1	Firmicutes	Bacillus subtilis	Bacillus subtilis	DNA	0.847955	0.847955	0.847956	4.43956
OM728297	Unclassified	Takahashivirus	Takahashivirus	Bacillus phage vB_BsuM-Goe21	Firmicutes	Bacillus subtilis	Bacillus subtilis	DNA	0.811028	0.811028	0.811029	4.24623
EF583821	Unclassified	Unclassified	Unclassified	Bacillus phage 0305phi8-36	Firmicutes	Bacillus thuringiensis	Bacillus thuringiensis	DNA	4.75181	4.75182	4.75184	24.8787
NC_009760	Unclassified	Unclassified	Unclassified	Bacillus phage 0305phi8-36	Firmicutes	Bacillus thuringiensis	Bacillus thuringiensis	DNA	4.75181	4.75182	4.75184	24.8787
MG784342	Unclassified	Carmenvirus	Carmenvirus	Bacillus phage Carmen17	Firmicutes	Bacillus thuringiensis	Bacillus thuringiensis	DNA	4.06504	4.06504	4.0651	21.2833
NC_048698	Unclassified	Carmenvirus	Carmenvirus	Bacillus phage Carmen17	Firmicutes	Bacillus thuringiensis	Bacillus thuringiensis	DNA	4.06504	4.06504	4.0651	21.2833
KX190834	Unclassified	Lwoffvirus	Lwoffvirus	Bacillus phage BMBtpLA3	Firmicutes	Bacillus thuringiensis	Bacillus thuringiensis BGSC 4AE1	DNA	3.79564	3.79564	3.79569	19.8727
JX887877	Unclassified	Lwoffvirus	Lwoffvirus	Bacillus phage vB_BtS_BMBtp2	Firmicutes	Bacillus thuringiensis	Bacillus thuringiensis subsp. tenebrionis YBT-1765	DNA	3.71764	3.71764	3.7177	19.4644
NC_019912	Unclassified	Lwoffvirus	Lwoffvirus	Bacillus phage vB_BtS_BMBtp2	Firmicutes	Bacillus thuringiensis	Bacillus thuringiensis subsp. tenebrionis YBT-1765	DNA	3.71764	3.71764	3.7177	19.4644
OL964058	Herelleviridae	Caeruleovirus	Caeruleovirus	Bacillus phage vB_BtM_BMBsp2	Firmicutes	Bacillus thuringiensis	Bacillus thuringiensis	DNA	3.68322	3.68322	3.68324	19.284
KF296717	Unclassified	Lwoffvirus	Lwoffvirus	Bacillus phage proCM3	Firmicutes	Bacillus thuringiensis	Bacillus thuringiensis strain YM-03	DNA	3.63464	3.63464	3.63469	19.0298
KX147229	Herelleviridae	Wphvirus	Wphvirus	Bacillus phage Belinda	Firmicutes	Bacillus thuringiensis	Bacillus thuringiensis DSM350	DNA	3.53895	3.53895	3.53897	18.5286
NC_031024	Herelleviridae	Wphvirus	Wphvirus	Bacillus phage Belinda	Firmicutes	Bacillus thuringiensis	Bacillus thuringiensis DSM350	DNA	3.53895	3.53895	3.53897	18.5286
MH538193	Herelleviridae	Wphvirus	Wphvirus	Bacillus phage Saddex	Firmicutes	Bacillus thuringiensis	Bacillus thuringiensis serovar kurstaki	DNA	3.52996	3.52996	3.52998	18.4816
KX156152	Herelleviridae	Wphvirus	Wphvirus	Bacillus phage Smudge	Firmicutes	Bacillus thuringiensis	Bacillus thuringiensis DSM-350	DNA	3.49914	3.49914	3.49915	18.3202
KF669662	Herelleviridae	Bequatrovirus	Bequatrovirus	Bacillus phage Spock	Firmicutes	Bacillus thuringiensis	Bacillus thuringiensis subsp. Kurstaki	DNA	3.45107	3.45107	3.45108	18.0685
NC_022763	Herelleviridae	Bequatrovirus	Bequatrovirus	Bacillus phage Spock	Firmicutes	Bacillus thuringiensis	Bacillus thuringiensis subsp. Kurstaki	DNA	3.45107	3.45107	3.45108	18.0685
KJ489397	Herelleviridae	Bastillevirus	Bastillevirus	Bacillus phage CAM003	Firmicutes	Bacillus thuringiensis	Bacillus thuringiensis	DNA	3.45083	3.45083	3.45085	18.0673
NC_024216	Herelleviridae	Bastillevirus	Bastillevirus	Bacillus phage CAM003	Firmicutes	Bacillus thuringiensis	Bacillus thuringiensis	DNA	3.45083	3.45083	3.45085	18.0673
KF669647	Herelleviridae	Bequatrovirus	Bequatrovirus	Bacillus phage BigBertha	Firmicutes	Bacillus thuringiensis	Bacillus thuringiensis subsp. Kurstaki	DNA	3.43323	3.43323	3.43325	17.9751
NC_022769	Herelleviridae	Bequatrovirus	Bequatrovirus	Bacillus phage BigBertha	Firmicutes	Bacillus thuringiensis	Bacillus thuringiensis subsp. Kurstaki	DNA	3.43323	3.43323	3.43325	17.9751
MK215646	Herelleviridae	Bastillevirus	Bastillevirus	Bacillus phage vB_BthM-Goe5	Firmicutes	Bacillus thuringiensis	Bacillus thuringiensis serovar kurstaki HD-1	DNA	3.39725	3.39725	3.39727	17.7868
NC_073091	Unclassified	Unclassified	Unclassified	Bacillus phage 0105phi7-2	Firmicutes	Bacillus thuringiensis	Bacillus thuringiensis	DNA	3.16556	3.16556	3.16559	16.5738
OQ317942	Unclassified	Unclassified	Unclassified	Bacillus phage 0105phi7-2	Firmicutes	Bacillus thuringiensis	Bacillus thuringiensis	DNA	3.16556	3.16556	3.16559	16.5738
KX190833	Unclassified	Bembunaquatrovirus	Bembunaquatrovirus	Bacillus phage vB_BtS_BMBtp14	Firmicutes	Bacillus thuringiensis	Bacillus thuringiensis BGSC 4AJ1	DNA	3.13165	3.13165	3.13168	16.3962
NC_048640	Unclassified	Bembunaquatrovirus	Bembunaquatrovirus	Bacillus phage vB_BtS_BMBtp14	Firmicutes	Bacillus thuringiensis	Bacillus thuringiensis BGSC 4AJ1	DNA	3.13165	3.13165	3.13168	16.3962
EU874396	Unclassified	Cecivirus	Cecivirus	Bacillus phage IEBH	Firmicutes	Bacillus thuringiensis	Bacillus thuringiensis	DNA	3.10334	3.10334	3.10338	16.2481
NC_011167	Unclassified	Cecivirus	Cecivirus	Bacillus phage IEBH	Firmicutes	Bacillus thuringiensis	Bacillus thuringiensis	DNA	3.10334	3.10334	3.10338	16.2481
KJ024807	Unclassified	Waukeshavirus	Waukeshavirus	Bacillus phage vB_BtS_BMBtp3	Firmicutes	Bacillus thuringiensis	Bacillus thuringiensis serovar tenebrionis strain YBT-1765	DNA	2.8696	2.8696	2.86964	15.0243
NC_028748	Unclassified	Waukeshavirus	Waukeshavirus	Bacillus phage vB_BtS_BMBtp3	Firmicutes	Bacillus thuringiensis	Bacillus thuringiensis serovar tenebrionis strain YBT-1765	DNA	2.8696	2.8696	2.86964	15.0243
KJ920400	Unclassified	Waukeshavirus	Waukeshavirus	Bacillus phage Waukesha92	Firmicutes	Bacillus thuringiensis	Bacillus thuringiensis subsp. Kurstaki	DNA	2.8676	2.8676	2.86763	15.0138
NC_025424	Unclassified	Waukeshavirus	Waukeshavirus	Bacillus phage Waukesha92	Firmicutes	Bacillus thuringiensis	Bacillus thuringiensis subsp. Kurstaki	DNA	2.8676	2.8676	2.86763	15.0138
KT970645	Unclassified	Rockvillevirus	Rockvillevirus	Bacillus phage phi4J1	Firmicutes	Bacillus thuringiensis	Bacillus thuringiensis 4J1	DNA	2.86362	2.86362	2.86366	14.993
NC_029008	Unclassified	Rockvillevirus	Rockvillevirus	Bacillus phage phi4J1	Firmicutes	Bacillus thuringiensis	Bacillus thuringiensis 4J1	DNA	2.86362	2.86362	2.86366	14.993
KT626446	Unclassified	Unclassified	Unclassified	Bacillus phage phi4B1	Firmicutes	Bacillus thuringiensis	Bacillus thuringiensis 4B1	DNA	2.83217	2.83217	2.83221	14.8284
NC_028886	Unclassified	Unclassified	Unclassified	Bacillus phage phi4B1	Firmicutes	Bacillus thuringiensis	Bacillus thuringiensis 4B1	DNA	2.83217	2.83217	2.83221	14.8284
MK759918	Unclassified	Pushchinovirus	Pushchinovirus	Bacillus phage vB_BtS_B83	Firmicutes	Bacillus thuringiensis	Bacillus thuringiensis VKM B-83	DNA	2.77667	2.77667	2.77669	14.5377
NC_048762	Unclassified	Pushchinovirus	Pushchinovirus	Bacillus phage vB_BtS_B83	Firmicutes	Bacillus thuringiensis	Bacillus thuringiensis VKM B-83	DNA	2.77667	2.77667	2.77669	14.5377
KX190832	Unclassified	Unclassified	Unclassified	Bacillus phage vB_BtS_BMBtp13	Firmicutes	Bacillus thuringiensis	Bacillus thuringiensis BGSC 4R1	DNA	2.76907	2.76907	2.76912	14.498
KF296718	Unclassified	Camtrevirus	Camtrevirus	Bacillus phage phiCM3	Firmicutes	Bacillus thuringiensis	Bacillus thuringiensis strain YM-03	DNA	2.66429	2.6643	2.66433	13.9494
NC_023599	Unclassified	Camtrevirus	Camtrevirus	Bacillus phage phiCM3	Firmicutes	Bacillus thuringiensis	Bacillus thuringiensis strain YM-03	DNA	2.66429	2.6643	2.66433	13.9494
MG710484	Unclassified	Camtrevirus	Camtrevirus	Bacillus phage BtiUFT6.51-F	Firmicutes	Bacillus thuringiensis	Bacillus thuringiensis israelensis	DNA	2.66423	2.66423	2.66426	13.949
KT967075	Unclassified	Camtrevirus	Camtrevirus	Bacillus phage phi4I1	Firmicutes	Bacillus thuringiensis	Bacillus thuringiensis 4I1	DNA	2.66197	2.66197	2.66201	13.9372
KX190835	Unclassified	Unclassified	Unclassified	Bacillus phage vB_BtS_BMBtp15	Firmicutes	Bacillus thuringiensis	Bacillus thuringiensis BGSC 4AE1	DNA	2.65535	2.65535	2.6554	13.9026
JN191664	Unclassified	Camtrevirus	Camtrevirus	Bacillus phage BtCS33	Firmicutes	Bacillus thuringiensis	Bacillus thuringiensis	DNA	2.65527	2.65527	2.65531	13.9021
NC_018085	Unclassified	Camtrevirus	Camtrevirus	Bacillus phage BtCS33	Firmicutes	Bacillus thuringiensis	Bacillus thuringiensis	DNA	2.65527	2.65527	2.65531	13.9021
MH458951	Unclassified	Unclassified	Unclassified	Bacillus phage vB_BthS_BMBphi	Firmicutes	Bacillus thuringiensis	Bacillus thuringiensis	DNA	2.64424	2.64424	2.64427	13.8443
JQ062992	Unclassified	Camtrevirus	Camtrevirus	Bacillus phage phIS3501	Firmicutes	Bacillus thuringiensis	Bacillus thuringiensis var. israelensis ATCC 35646	DNA	2.63057	2.63057	2.63061	13.7728
NC_019502	Unclassified	Camtrevirus	Camtrevirus	Bacillus phage phIS3501	Firmicutes	Bacillus thuringiensis	Bacillus thuringiensis var. israelensis ATCC 35646	DNA	2.63057	2.63057	2.63061	13.7728
KT852578	Unclassified	Unclassified	Unclassified	Bacillus phage BMBtp1	Firmicutes	Bacillus thuringiensis	Bacillus thuringiensis YBT-1765	DNA	2.54199	2.542	2.54204	13.3091
KT372714	Unclassified	Unclassified	Unclassified	Bacillus phage vB_BtS_BMBtp16	Firmicutes	Bacillus thuringiensis	Bacillus thuringiensis YBT-1518	DNA	2.45862	2.45862	2.45866	12.8726
MN065183	Unclassified	Unclassified	Unclassified	Bacillus phage vB_BthS-HD29phi	Firmicutes	Bacillus thuringiensis	Bacillus thuringiensis	DNA	2.37718	2.37718	2.37723	12.4462
MT777452	Salasmaviridae	Claudivirus	Claudivirus	Bacillus phage Baseball_field	Firmicutes	Bacillus thuringiensis	Bacillus thuringiensis serovar kurstaki	DNA	1.29918	1.29919	1.29921	6.80214
NC_055905	Salasmaviridae	Claudivirus	Claudivirus	Bacillus phage Baseball_field	Firmicutes	Bacillus thuringiensis	Bacillus thuringiensis serovar kurstaki	DNA	1.29918	1.29919	1.29921	6.80214
MK310228	Salasmaviridae	Claudivirus	Claudivirus	Bacillus phage vB_BthP-HD73phi	Firmicutes	Bacillus thuringiensis	Bacillus thuringiensis HD73	DNA	1.29122	1.29123	1.29124	6.76044
MN078104	Unclassified	Unclassified	Unclassified	Bacteroides phage Barc2635	Bacteroidetes	Bacteroides fragilis	Bacteroides fragilis	DNA	4.54664	4.54664	4.54672	23.8048
OP172677	Unclassified	Unclassified	Unclassified	Bacteroides phage BF702P1	Bacteroidetes	Bacteroides fragilis	Bacteroides fragilis DA702	DNA	4.51554	4.51554	4.51562	23.642
MW314138	Unclassified	Unclassified	Unclassified	Bacteroides phage vB_BfraS_NCTC	Bacteroidetes	Bacteroides fragilis	Bacteroides fragilis NCTC	DNA	4.50382	4.50382	4.50389	23.5806
OQ116603	Unclassified	Unclassified	Unclassified	Bacteroides phage vB_BfrS_UZM3	Bacteroidetes	Bacteroides fragilis	Bacteroides fragilis	DNA	4.49255	4.49255	4.49263	23.5216
OP172678	Unclassified	Unclassified	Unclassified	Bacteroides phage BF766P1	Bacteroidetes	Bacteroides fragilis	Bacteroides fragilis DA766	DNA	4.45123	4.45123	4.45131	23.3053
MW916539	Unclassified	Unclassified	Unclassified	Bacteroides phage GEC_vB_Bfr_VA7	Bacteroidetes	Bacteroides fragilis	Bacteroides fragilis	DNA	4.40174	4.40174	4.40182	23.0462
OP172665	Unclassified	Unclassified	Unclassified	Bacteroides phage BF344P1	Bacteroidetes	Bacteroides fragilis	Bacteroides fragilis BSC344	DNA	4.37574	4.37574	4.37581	22.91
OP172663	Unclassified	Unclassified	Unclassified	Bacteroides phage BF10P2	Bacteroidetes	Bacteroides fragilis	Bacteroides fragilis CSC10	DNA	4.37096	4.37096	4.37103	22.885
HE608841	Unclassified	Unclassified	Unclassified	Bacteroides phage B124-14	Bacteroidetes	Bacteroides fragilis	Bacteroides fragilis	DNA	4.36396	4.36396	4.36403	22.8483
NC_016770	Unclassified	Unclassified	Unclassified	Bacteroides phage B124-14	Bacteroidetes	Bacteroides fragilis	Bacteroides fragilis	DNA	4.36396	4.36396	4.36403	22.8483
MT630433	Unclassified	Unclassified	Unclassified	Bacteroides phage vB_BfrS_23	Bacteroidetes	Bacteroides fragilis	Bacteroides fragilis GB124	DNA	4.35109	4.35109	4.35116	22.7809
FJ008913	Unclassified	Unclassified	Unclassified	Bacteroides phage B40-8	Bacteroidetes	Bacteroides fragilis	Bacteroides fragilis HSP40 (ATCC 51477)	DNA	4.33573	4.33573	4.3358	22.7005
NC_011222	Unclassified	Unclassified	Unclassified	Bacteroides phage B40-8	Bacteroidetes	Bacteroides fragilis	Bacteroides fragilis HSP40 (ATCC 51477)	DNA	4.33573	4.33573	4.3358	22.7005
OP172664	Unclassified	Unclassified	Unclassified	Bacteroides phage BF10P3	Bacteroidetes	Bacteroides fragilis	Bacteroides fragilis CSC10	DNA	4.33444	4.33444	4.33451	22.6938
OP172661	Unclassified	Unclassified	Unclassified	Bacteroides phage BF8P1	Bacteroidetes	Bacteroides fragilis	Bacteroides fragilis TSN8	DNA	4.32945	4.32946	4.32953	22.6677
OP172662	Unclassified	Unclassified	Unclassified	Bacteroides phage BF10P1	Bacteroidetes	Bacteroides fragilis	Bacteroides fragilis CSC10	DNA	4.31896	4.31896	4.31903	22.6127
OP172679	Unclassified	Unclassified	Unclassified	Bacteroides phage BF766P4	Bacteroidetes	Bacteroides fragilis	Bacteroides fragilis DA766	DNA	4.25563	4.25563	4.2557	22.2812
OP172666	Unclassified	Unclassified	Unclassified	Bacteroides phage BF486P1	Bacteroidetes	Bacteroides fragilis	Bacteroides fragilis DA486	DNA	4.23816	4.23816	4.23823	22.1897
OP172674	Unclassified	Unclassified	Unclassified	Bacteroides phage BF695P3	Bacteroidetes	Bacteroides fragilis	Bacteroides fragilis DA695	DNA	4.20812	4.20812	4.20819	22.0324
OP172675	Unclassified	Unclassified	Unclassified	Bacteroides phage BF698P1	Bacteroidetes	Bacteroides fragilis	Bacteroides fragilis DA698	DNA	4.15762	4.15762	4.15768	21.768
OP172676	Unclassified	Unclassified	Unclassified	Bacteroides phage BF698P3	Bacteroidetes	Bacteroides fragilis	Bacteroides fragilis DA698	DNA	4.10632	4.10633	4.10639	21.4994
OP172669	Unclassified	Unclassified	Unclassified	Bacteroides phage BF494P1	Bacteroidetes	Bacteroides fragilis	Bacteroides fragilis DA494	DNA	2.32597	2.32598	2.326	12.178
OP172668	Unclassified	Unclassified	Unclassified	Bacteroides phage BF486P3	Bacteroidetes	Bacteroides fragilis	Bacteroides fragilis DA486	DNA	2.3241	2.3241	2.32413	12.1682
OP172667	Unclassified	Unclassified	Unclassified	Bacteroides phage BF486P2	Bacteroidetes	Bacteroides fragilis	Bacteroides fragilis DA486	DNA	2.3241	2.3241	2.32413	12.1682
OP172672	Unclassified	Unclassified	Unclassified	Bacteroides phage BF503P4	Bacteroidetes	Bacteroides fragilis	Bacteroides fragilis DA503	DNA	2.25228	2.25228	2.2523	11.7921
OP172671	Unclassified	Unclassified	Unclassified	Bacteroides phage BF503P2	Bacteroidetes	Bacteroides fragilis	Bacteroides fragilis DA503	DNA	2.24528	2.24529	2.24531	11.7555
JF344709	Unclassified	Unclassified	Unclassified	Bdellovibrio phage phi1402	Bdellovibrionota	Bdellovibrio bacteriovorus	Bdellovibrio bacteriovorus H-I 109	DNA	6.10923	6.10915	6.10935	31.9861
NC_015721	Unclassified	Unclassified	Unclassified	Bdellovibrio phage phi1402	Bdellovibrionota	Bdellovibrio bacteriovorus	Bdellovibrio bacteriovorus H-I 109	DNA	6.10923	6.10915	6.10935	31.9861
JQ177062	Unclassified	Unclassified	Unclassified	Bdellovibrio phage phi1422	Bdellovibrionota	Bdellovibrio bacteriovorus	Bdellovibrio bacteriovorus	DNA	5.72607	5.72604	5.72617	29.9799
NC_019525	Unclassified	Unclassified	Unclassified	Bdellovibrio phage phi1422	Bdellovibrionota	Bdellovibrio bacteriovorus	Bdellovibrio bacteriovorus	DNA	5.72607	5.72604	5.72617	29.9799
MF663786	Unclassified	Phabquatrovirus	Phabquatrovirus	Bordetella phage vB_BbrM_PHB04	Proteobacteria	Bordetella bronchiseptica	Bordetella bronchiseptica 4715	DNA	13.6237	13.6237	13.6239	71.3292
NC_047861	Unclassified	Phabquatrovirus	Phabquatrovirus	Bordetella phage vB_BbrM_PHB04	Proteobacteria	Bordetella bronchiseptica	Bordetella bronchiseptica 4715	DNA	13.6237	13.6237	13.6239	71.3292
NC_005357	Unclassified	Rauchvirus	Rauchvirus	Bordetella phage BPP-1	Proteobacteria	Bordetella bronchiseptica	Bordetella bronchiseptica	DNA	12.948	12.9478	12.9482	67.7918
KY000220	Mesyanzhinovviridae	Vojvodinavirus	Vojvodinavirus	Bordetella phage FP1	Proteobacteria	Bordetella bronchiseptica	Bordetella bronchiseptica ATCC 10580	DNA	11.0489	11.0488	11.049	57.8479
NC_047878	Mesyanzhinovviridae	Vojvodinavirus	Vojvodinavirus	Bordetella phage FP1	Proteobacteria	Bordetella bronchiseptica	Bordetella bronchiseptica ATCC 10580	DNA	11.0489	11.0488	11.049	57.8479
KY000219	Mesyanzhinovviridae	Vojvodinavirus	Vojvodinavirus	Bordetella phage CN2	Proteobacteria	Bordetella bronchiseptica	Bordetella bronchiseptica ATCC 10580	DNA	11.0237	11.0236	11.0238	57.7162
NC_047877	Mesyanzhinovviridae	Vojvodinavirus	Vojvodinavirus	Bordetella phage CN2	Proteobacteria	Bordetella bronchiseptica	Bordetella bronchiseptica ATCC 10580	DNA	11.0237	11.0236	11.0238	57.7162
MN103401	Unclassified	Unclassified	Unclassified	Bordetella phage vB_BbrS_PHB09	Proteobacteria	Bordetella bronchiseptica	Bordetella bronchiseptica Bb01	DNA	11.0162	11.016	11.0163	57.6771
KY000221	Mesyanzhinovviridae	Vojvodinavirus	Vojvodinavirus	Bordetella phage CN1	Proteobacteria	Bordetella bronchiseptica	Bordetella bronchiseptica ATCC 10580	DNA	10.9269	10.9268	10.927	57.2095
NC_047876	Mesyanzhinovviridae	Vojvodinavirus	Vojvodinavirus	Bordetella phage CN1	Proteobacteria	Bordetella bronchiseptica	Bordetella bronchiseptica ATCC 10580	DNA	10.9269	10.9268	10.927	57.2095
KY000218	Mesyanzhinovviridae	Vojvodinavirus	Vojvodinavirus	Bordetella phage MW2	Proteobacteria	Bordetella bronchiseptica	Bordetella bronchiseptica ATCC 10580	DNA	10.9225	10.9224	10.9226	57.1866
NC_047879	Mesyanzhinovviridae	Vojvodinavirus	Vojvodinavirus	Bordetella phage MW2	Proteobacteria	Bordetella bronchiseptica	Bordetella bronchiseptica ATCC 10580	DNA	10.9225	10.9224	10.9226	57.1866
KX961385	Mesyanzhinovviridae	Vojvodinavirus	Vojvodinavirus	Bordetella phage LK3	Proteobacteria	Bordetella bronchiseptica	Bordetella bronchiseptica ATCC 10580	DNA	10.9174	10.9173	10.9175	57.1598
MK984681	Autographiviridae	Gyeongsanvirus	Gyeongsanvirus	Bordetella phage vB_BbrP_BB8	Proteobacteria	Bordetella bronchiseptica	Bordetella bronchiseptica	DNA	8.05184	8.05177	8.052	42.1571
HM461982	Peduoviridae	Kisquattuordecimvirus	Kisquattuordecimvirus	Burkholderia phage KS14	Proteobacteria	Burkholderia cenocepacia	Burkholderia cenocepacia C6433	DNA	15.2861	15.2859	15.2868	80.0357
NC_015273	Peduoviridae	Kisquattuordecimvirus	Kisquattuordecimvirus	Burkholderia phage KS14	Proteobacteria	Burkholderia cenocepacia	Burkholderia cenocepacia C6433	DNA	15.2861	15.2859	15.2868	80.0357
FJ937737	Unclassified	Lessievirus	Lessievirus	Burkholderia phage BcepIL02	Proteobacteria	Burkholderia cenocepacia	Burkholderia cenocepacia	DNA	15.2786	15.2785	15.2789	79.9943
NC_012743	Unclassified	Lessievirus	Lessievirus	Burkholderia phage BcepIL02	Proteobacteria	Burkholderia cenocepacia	Burkholderia cenocepacia	DNA	15.2786	15.2785	15.2789	79.9943
EF602154	Unclassified	Naesvirus	Naesvirus	Burkholderia phage BcepNY3	Proteobacteria	Burkholderia cenocepacia	Burkholderia cenocepacia HI2424	DNA	15.2737	15.2736	15.2741	79.9692
NC_009604	Unclassified	Naesvirus	Naesvirus	Burkholderia phage BcepNY3	Proteobacteria	Burkholderia cenocepacia	Burkholderia cenocepacia HI2424	DNA	15.2737	15.2736	15.2741	79.9692
NC_005263	Unclassified	Naesvirus	Naesvirus	Burkholderia phage Bcep1	Proteobacteria	Burkholderia cenocepacia	Burkholderia cenocepacia	DNA	15.2728	15.2727	15.2732	79.9646
OM638610	Peduoviridae	Kayeltresvirus	Kayeltresvirus	Burkholderia phage Menos	Proteobacteria	Burkholderia cenocepacia	Burkholderia cenocepacia	DNA	15.1939	15.1937	15.1944	79.5517
ON642070	Peduoviridae	Kisquinquevirus	Kisquinquevirus	Burkholderia phage Carl1	Proteobacteria	Burkholderia cenocepacia	Burkholderia cenocepacia Van1	DNA	15.0859	15.0857	15.0864	78.9862
OM283127	Unclassified	Lessievirus	Lessievirus	Burkholderia phage JC1	Proteobacteria	Burkholderia cenocepacia	Burkholderia cenocepacia Van1	DNA	15.0469	15.0468	15.0472	78.7811
JX104231	Unclassified	Lessievirus	Lessievirus	Burkholderia phage BcepMigl	Proteobacteria	Burkholderia cenocepacia	Burkholderia cenocepacia	DNA	14.9971	14.997	14.9974	78.5204
NC_019917	Unclassified	Lessievirus	Lessievirus	Burkholderia phage BcepMigl	Proteobacteria	Burkholderia cenocepacia	Burkholderia cenocepacia	DNA	14.9971	14.997	14.9974	78.5204
MT701587	Unclassified	Unclassified	Unclassified	Burkholderia phage Magia	Proteobacteria	Burkholderia cenocepacia	Burkholderia cenocepacia	DNA	14.9037	14.9035	14.9041	78.0318
NC_070954	Unclassified	Unclassified	Unclassified	Burkholderia phage Magia	Proteobacteria	Burkholderia cenocepacia	Burkholderia cenocepacia	DNA	14.9037	14.9035	14.9041	78.0318
OM638609	Peduoviridae	Kayeltresvirus	Kayeltresvirus	Burkholderia phage Milagro	Proteobacteria	Burkholderia cenocepacia	Burkholderia cenocepacia	DNA	14.8127	14.8126	14.8132	77.5561
OM638611	Peduoviridae	Kayeltresvirus	Kayeltresvirus	Burkholderia phage Momento	Proteobacteria	Burkholderia cenocepacia	Burkholderia cenocepacia	DNA	14.7632	14.763	14.7637	77.297
OM638608	Peduoviridae	Kayeltresvirus	Kayeltresvirus	Burkholderia phage Musica	Proteobacteria	Burkholderia cenocepacia	Burkholderia cenocepacia	DNA	14.7257	14.7255	14.7261	77.1002
KP966108	Peduoviridae	Aptresvirus	Aptresvirus	Burkholderia phage AP3	Proteobacteria	Burkholderia cenocepacia	Burkholderia cenocepacia 7780	DNA	14.6689	14.6687	14.6694	76.8031
NC_047752	Peduoviridae	Aptresvirus	Aptresvirus	Burkholderia phage AP3	Proteobacteria	Burkholderia cenocepacia	Burkholderia cenocepacia 7780	DNA	14.6689	14.6687	14.6694	76.8031
GU911303	Peduoviridae	Kisquinquevirus	Kisquinquevirus	Burkholderia phage KS5	Proteobacteria	Burkholderia cenocepacia	Burkholderia cenocepacia strain C6433	DNA	14.5961	14.5959	14.5966	76.4218
NC_015265	Peduoviridae	Kisquinquevirus	Kisquinquevirus	Burkholderia phage KS5	Proteobacteria	Burkholderia cenocepacia	Burkholderia cenocepacia strain C6433	DNA	14.5961	14.5959	14.5966	76.4218
NC_011216	Unclassified	Unclassified	Unclassified	Burkholderia phage KS10	Proteobacteria	Burkholderia cenocepacia	Burkholderia cenocepacia	DNA	13.5034	13.5032	13.5039	70.7008
JN564907	Casjensviridae	Ahduovirus	Ahduovirus	Burkholderia phage vB_BceS_AH2	Proteobacteria	Burkholderia cenocepacia	Burkholderia cenocepacia C6433	DNA	13.2662	13.2661	13.2665	69.4581
NC_018283	Casjensviridae	Ahduovirus	Ahduovirus	Burkholderia phage vB_BceS_AH2	Proteobacteria	Burkholderia cenocepacia	Burkholderia cenocepacia C6433	DNA	13.2662	13.2661	13.2665	69.4581
MT701586	Unclassified	Micavirus	Micavirus	Burkholderia phage Mica	Proteobacteria	Burkholderia cenocepacia	Burkholderia cenocepacia	DNA	12.84	12.8399	12.8403	67.2266
NC_054148	Unclassified	Micavirus	Micavirus	Burkholderia phage Mica	Proteobacteria	Burkholderia cenocepacia	Burkholderia cenocepacia	DNA	12.84	12.8399	12.8403	67.2266
JF939047	Unclassified	Kilunavirus	Kilunavirus	Burkholderia phage vB_BceS_KL1	Proteobacteria	Burkholderia cenocepacia	Burkholderia cenocepacia C6433	DNA	12.5233	12.5232	12.5237	65.5692
NC_018278	Unclassified	Kilunavirus	Kilunavirus	Burkholderia phage vB_BceS_KL1	Proteobacteria	Burkholderia cenocepacia	Burkholderia cenocepacia C6433	DNA	12.5233	12.5232	12.5237	65.5692
MZ326863	Autographiviridae	Unclassified	Okabevirinae	Burkholderia phage Paku	Proteobacteria	Burkholderia cenocepacia	Burkholderia cenocepacia	DNA	11.8122	11.8121	11.8125	61.8456
KC853746	Autographiviridae	Mguuvirus	Mguuvirus	Burkholderia phage JG068	Proteobacteria	Burkholderia cenocepacia	Burkholderia cenocepacia K56-2	DNA	11.5181	11.518	11.5185	60.3063
NC_022916	Autographiviridae	Mguuvirus	Mguuvirus	Burkholderia phage JG068	Proteobacteria	Burkholderia cenocepacia	Burkholderia cenocepacia K56-2	DNA	11.5181	11.518	11.5185	60.3063
MK552140	Unclassified	Sarumanvirus	Sarumanvirus	Burkholderia phage BcepSaruman	Proteobacteria	Burkholderia cenocepacia	Burkholderia cenocepacia	DNA	10.7748	10.7748	10.7749	56.413
NC_049850	Unclassified	Sarumanvirus	Sarumanvirus	Burkholderia phage BcepSaruman	Proteobacteria	Burkholderia cenocepacia	Burkholderia cenocepacia	DNA	10.7748	10.7748	10.7749	56.413
MK552141	Unclassified	Sarumanvirus	Sarumanvirus	Burkholderia phage BcepSauron	Proteobacteria	Burkholderia cenocepacia	Burkholderia cenocepacia	DNA	10.7671	10.767	10.7671	56.3723
NC_049851	Unclassified	Sarumanvirus	Sarumanvirus	Burkholderia phage BcepSauron	Proteobacteria	Burkholderia cenocepacia	Burkholderia cenocepacia	DNA	10.7671	10.767	10.7671	56.3723
NC_005887	Unclassified	Ryyoungvirus	Ryyoungvirus	Burkholderia phage BcepC6B	Proteobacteria	Burkholderia cepacia	Burkholderia cepacia	DNA	15.412	15.4118	15.4125	80.6935
JN662425	Unclassified	Lessievirus	Lessievirus	Burkholderia phage DC1	Proteobacteria	Burkholderia cepacia	Burkholderia cepacia LMG 18821	DNA	15.257	15.2569	15.2573	79.881
NC_018452	Unclassified	Lessievirus	Lessievirus	Burkholderia phage DC1	Proteobacteria	Burkholderia cepacia	Burkholderia cepacia LMG 18821	DNA	15.257	15.2569	15.2573	79.881
NC_005342	Unclassified	Naesvirus	Naesvirus	Burkholderia phage Bcep43	Proteobacteria	Burkholderia cepacia	Burkholderia cepacia	DNA	15.0841	15.084	15.0845	78.9765
NC_004333	Unclassified	Naesvirus	Naesvirus	Burkholderia phage Bcep781	Proteobacteria	Burkholderia cepacia	Burkholderia cepacia	DNA	15.0787	15.0785	15.0791	78.9479
NC_005091	Casjensviridae	Nazgulvirus	Nazgulvirus	Burkholderia phage BcepNazgul	Proteobacteria	Burkholderia cepacia	Burkholderia cepacia	DNA	13.1059	13.1058	13.1062	68.619
NC_007497	Unclassified	Unclassified	Unclassified	Burkholderia phage Bcep176	Proteobacteria	Burkholderia cepacia	Burkholderia cepacia	DNA	13.0663	13.0661	13.0666	68.4116
EF523948	Unclassified	Unclassified	Unclassified	Burkholderia phage BcepGomr	Proteobacteria	Burkholderia cepacia	Burkholderia cepacia	DNA	9.78746	9.78739	9.78768	51.2444
NC_009447	Unclassified	Unclassified	Unclassified	Burkholderia phage BcepGomr	Proteobacteria	Burkholderia cepacia	Burkholderia cepacia	DNA	9.78746	9.78739	9.78768	51.2444
MZ375754	Peduoviridae	Duodecimduovirus	Duodecimduovirus	Burkholderia phage PK23	Proteobacteria	Burkholderia pseudomallei	Burkholderia pseudomallei	DNA	16.255	16.2547	16.2556	85.1077
CP000624	Peduoviridae	Duodecimduovirus	Duodecimduovirus	Burkholderia phage phiE12-2	Proteobacteria	Burkholderia pseudomallei	Burkholderia pseudomallei	DNA	16.0725	16.0723	16.0731	84.1522
NC_009236	Peduoviridae	Duodecimduovirus	Duodecimduovirus	Burkholderia phage phiE12-2	Proteobacteria	Burkholderia pseudomallei	Burkholderia pseudomallei	DNA	16.0725	16.0723	16.0731	84.1522
NC_070912	Peduoviridae	Tigrvirus	Tigrvirus	Burkholderia phage PhiBP82.2	Proteobacteria	Burkholderia pseudomallei	Burkholderia pseudomallei BP82	DNA	15.9234	15.9231	15.9239	83.3714
OM304382	Peduoviridae	Tigrvirus	Tigrvirus	Burkholderia phage PhiBP82.2	Proteobacteria	Burkholderia pseudomallei	Burkholderia pseudomallei BP82	DNA	15.9234	15.9231	15.9239	83.3714
CP008753	Peduoviridae	Tigrvirus	Tigrvirus	Burkholderia phage BEK	Proteobacteria	Burkholderia pseudomallei	Burkholderia pseudomallei 9	DNA	15.7716	15.7713	15.7721	82.5763
NC_007145	Peduoviridae	Tigrvirus	Tigrvirus	Burkholderia phage phiE52237	Proteobacteria	Burkholderia pseudomallei	Burkholderia pseudomallei	DNA	15.7709	15.7707	15.7714	82.5727
JX681814	Peduoviridae	Tigrvirus	Tigrvirus	Burkholderia phage phiX216	Proteobacteria	Burkholderia pseudomallei	Burkholderia pseudomallei environmental isolate E0237	DNA	15.7664	15.7662	15.7669	82.5493
ON135435	Peduoviridae	Tigrvirus	Tigrvirus	Burkholderia phage PhiBP82.3	Proteobacteria	Burkholderia pseudomallei	Burkholderia pseudomallei BP82	DNA	15.7611	15.7609	15.7616	82.5214
KC462197	Peduoviridae	Nampongvirus	Nampongvirus	Burkholderia phage ST79	Proteobacteria	Burkholderia pseudomallei	Burkholderia pseudomallei	DNA	14.8998	14.8996	14.9003	78.0123
NC_021343	Peduoviridae	Nampongvirus	Nampongvirus	Burkholderia phage ST79	Proteobacteria	Burkholderia pseudomallei	Burkholderia pseudomallei	DNA	14.8998	14.8996	14.9003	78.0123
AY453853	Unclassified	Stanholtvirus	Stanholtvirus	Burkholderia phage phi1026b	Proteobacteria	Burkholderia pseudomallei	Burkholderia pseudomallei 1026b	DNA	13.2033	13.2032	13.2037	69.1291
NC_005284	Unclassified	Stanholtvirus	Stanholtvirus	Burkholderia phage phi1026b	Proteobacteria	Burkholderia pseudomallei	Burkholderia pseudomallei 1026b	DNA	13.2033	13.2032	13.2037	69.1291
OM892879	Unclassified	Stanholtvirus	Stanholtvirus	Burkholderia phage PhiBP82.1	Proteobacteria	Burkholderia pseudomallei	Burkholderia pseudomallei BP82	DNA	13.2008	13.2007	13.2011	69.1158
CP000625	Unclassified	Stanholtvirus	Stanholtvirus	Burkholderia phage phi644-2	Proteobacteria	Burkholderia pseudomallei	Burkholderia pseudomallei	DNA	13.0706	13.0705	13.071	68.4346
NC_009235	Unclassified	Stanholtvirus	Stanholtvirus	Burkholderia phage phi644-2	Proteobacteria	Burkholderia pseudomallei	Burkholderia pseudomallei	DNA	13.0706	13.0705	13.071	68.4346
OK095358	Unclassified	Stanholtvirus	Stanholtvirus	Burkholderia phage phiBt-TXDOH	Proteobacteria	Burkholderia pseudomallei	Burkholderia pseudomallei BP82	DNA	12.9541	12.954	12.9545	67.8244
MN191861	Autographiviridae	Ampunavirus	Ampunavirus	Burkholderia phage AMP1	Proteobacteria	Burkholderia pseudomallei	Burkholderia pseudomallei	DNA	11.9632	11.9631	11.9636	62.6364
OM687511	Schitoviridae	Unclassified	Schitoviridae	Burkholderia phage vB_BpP_HN01	Proteobacteria	Burkholderia pseudomallei	Burkholderia pseudomallei HNBP001	DNA	6.59542	6.59544	6.59557	34.5318
CP000623	Peduoviridae	Tigrvirus	Tigrvirus	Burkholderia phage phiE202	Proteobacteria	Burkholderia thailandensis	Burkholderia thailandensis	DNA	16.1971	16.1968	16.1976	84.8044
NC_009234	Peduoviridae	Tigrvirus	Tigrvirus	Burkholderia phage phiE202	Proteobacteria	Burkholderia thailandensis	Burkholderia thailandensis	DNA	16.1971	16.1968	16.1976	84.8044
MW072790	Peduoviridae	Tigrvirus	Tigrvirus	Burkholderia phage phiE094	Proteobacteria	Burkholderia thailandensis	Burkholderia thailandensis DV1	DNA	15.8189	15.8187	15.8194	82.8243
NC_055911	Peduoviridae	Tigrvirus	Tigrvirus	Burkholderia phage phiE094	Proteobacteria	Burkholderia thailandensis	Burkholderia thailandensis DV1	DNA	15.8189	15.8187	15.8194	82.8243
KT803877	Unclassified	Unclassified	Unclassified	Burkholderia phage PE067	Proteobacteria	Burkholderia thailandensis	Burkholderia thailandensis	DNA	14.7861	14.786	14.7866	77.4166
MH809532	Unclassified	Unclassified	Unclassified	Burkholderia phage phiE131	Proteobacteria	Burkholderia thailandensis	Burkholderia thailandensis E131	DNA	14.6959	14.6958	14.6964	76.9444
MH809533	Unclassified	Unclassified	Unclassified	Burkholderia phage phiE058	Proteobacteria	Burkholderia thailandensis	Burkholderia thailandensis E058	DNA	14.6959	14.6958	14.6964	76.9444
CP000622	Unclassified	Bcepmuvirus	Bcepmuvirus	Burkholderia phage phiE255	Proteobacteria	Burkholderia thailandensis	Burkholderia thailandensis	DNA	13.9962	13.996	13.9966	73.2808
NC_009237	Unclassified	Bcepmuvirus	Bcepmuvirus	Burkholderia phage phiE255	Proteobacteria	Burkholderia thailandensis	Burkholderia thailandensis	DNA	13.9962	13.996	13.9966	73.2808
OP293079	Unclassified	Unclassified	Unclassified	Burkholderia phage PhiBt-E264.1	Proteobacteria	Burkholderia thailandensis	Burkholderia thailandensis E264	DNA	13.6909	13.6907	13.6913	71.6822
NC_003309	Unclassified	Stanholtvirus	Stanholtvirus	Burkholderia phage phiE125	Proteobacteria	Burkholderia thailandensis	Burkholderia thailandensis	DNA	13.3963	13.3962	13.3966	70.1394
MG065648	Unclassified	Dhillonvirus	Dhillonvirus	Campylobacter phage A144	Campylobacterota	Campylobacter jejuni	Campylobacter jejuni	DNA	9.61446	9.61434	9.61464	50.3384
MG065681	Drexlerviridae	Hanrivervirus	Hanrivervirus	Campylobacter phage A139	Campylobacterota	Campylobacter jejuni	Campylobacter jejuni	DNA	5.30573	5.30569	5.30577	27.7789
MG065643	Drexlerviridae	Hanrivervirus	Hanrivervirus	Campylobacter phage E6	Campylobacterota	Campylobacter jejuni	Campylobacter jejuni	DNA	5.30573	5.30569	5.30577	27.7789
MG065649	Drexlerviridae	Hanrivervirus	Hanrivervirus	Campylobacter phage A143	Campylobacterota	Campylobacter jejuni	Campylobacter jejuni	DNA	5.30573	5.30569	5.30577	27.7789
MG065680	Drexlerviridae	Hanrivervirus	Hanrivervirus	Campylobacter phage A113	Campylobacterota	Campylobacter jejuni	Campylobacter jejuni	DNA	5.30573	5.30569	5.30577	27.7789
MG065657	Drexlerviridae	Hanrivervirus	Hanrivervirus	Campylobacter phage C4	Campylobacterota	Campylobacter jejuni	Campylobacter jejuni	DNA	5.30373	5.30369	5.30377	27.7684
MG065636	Drexlerviridae	Hanrivervirus	Hanrivervirus	Campylobacter phage A16a	Campylobacterota	Campylobacter jejuni	Campylobacter jejuni	DNA	5.28624	5.2862	5.28627	27.6768
MG065640	Drexlerviridae	Hanrivervirus	Hanrivervirus	Campylobacter phage A14b	Campylobacterota	Campylobacter jejuni	Campylobacter jejuni	DNA	5.25272	5.25267	5.25275	27.5013
MG065641	Drexlerviridae	Hanrivervirus	Hanrivervirus	Campylobacter phage A14a	Campylobacterota	Campylobacter jejuni	Campylobacter jejuni	DNA	5.2509	5.25086	5.25094	27.4918
MG065679	Drexlerviridae	Hanrivervirus	Hanrivervirus	Campylobacter phage A13a	Campylobacterota	Campylobacter jejuni	Campylobacter jejuni	DNA	5.2509	5.25086	5.25094	27.4918
MG065687	Drexlerviridae	Hanrivervirus	Hanrivervirus	Campylobacter phage A136	Campylobacterota	Campylobacter jejuni	Campylobacter jejuni	DNA	5.24772	5.24768	5.24776	27.4752
MG065669	Drexlerviridae	Unclassified	Tempevirinae	Campylobacter phage A123	Campylobacterota	Campylobacter jejuni	Campylobacter jejuni	DNA	5.17186	5.17183	5.1719	27.078
MG065663	Drexlerviridae	Unclassified	Tempevirinae	Campylobacter phage A134	Campylobacterota	Campylobacter jejuni	Campylobacter jejuni	DNA	5.1631	5.16305	5.16313	27.0321
MG065665	Drexlerviridae	Unclassified	Tempevirinae	Campylobacter phage A131	Campylobacterota	Campylobacter jejuni	Campylobacter jejuni	DNA	5.1631	5.16305	5.16313	27.0321
MG065675	Drexlerviridae	Unclassified	Tempevirinae	Campylobacter phage A118	Campylobacterota	Campylobacter jejuni	Campylobacter jejuni	DNA	5.16038	5.16034	5.16041	27.0179
MG065670	Drexlerviridae	Unclassified	Tempevirinae	Campylobacter phage A121	Campylobacterota	Campylobacter jejuni	Campylobacter jejuni	DNA	5.15338	5.15334	5.15342	26.9813
MG065671	Drexlerviridae	Unclassified	Tempevirinae	Campylobacter phage A120	Campylobacterota	Campylobacter jejuni	Campylobacter jejuni	DNA	5.14774	5.1477	5.14777	26.9517
MG065667	Drexlerviridae	Unclassified	Tempevirinae	Campylobacter phage A127	Campylobacterota	Campylobacter jejuni	Campylobacter jejuni	DNA	5.14729	5.14725	5.14733	26.9493
MG065637	Drexlerviridae	Unclassified	Tunavirinae	Campylobacter phage A15b	Campylobacterota	Campylobacter jejuni	Campylobacter jejuni	DNA	4.89385	4.89378	4.89392	25.6226
MG065688	Drexlerviridae	Unclassified	Braunvirinae	Campylobacter phage A110b	Campylobacterota	Campylobacter jejuni	Campylobacter jejuni	DNA	4.48257	4.48254	4.48262	23.4692
MG065642	Demerecviridae	Epseptimavirus	Epseptimavirus	Campylobacter phage A148	Campylobacterota	Campylobacter jejuni	Campylobacter jejuni	DNA	3.40029	3.40029	3.40031	17.8026
MG065659	Unclassified	Unclassified	Vequintavirinae	Campylobacter phage C5	Campylobacterota	Campylobacter jejuni	Campylobacter jejuni	DNA	3.35617	3.35616	3.35619	17.5717
MG065646	Unclassified	Vequintavirus	Vequintavirus	Campylobacter phage D1	Campylobacterota	Campylobacter jejuni	Campylobacter jejuni	DNA	3.23912	3.23912	3.23913	16.9588
MG065647	Unclassified	Vequintavirus	Vequintavirus	Campylobacter phage D#	Campylobacterota	Campylobacter jejuni	Campylobacter jejuni	DNA	3.2387	3.2387	3.23872	16.9566
MG065666	Unclassified	Vequintavirus	Vequintavirus	Campylobacter phage A12a	Campylobacterota	Campylobacter jejuni	Campylobacter jejuni	DNA	3.22678	3.22678	3.2268	16.8942
MG065644	Unclassified	Vequintavirus	Vequintavirus	Campylobacter phage A147	Campylobacterota	Campylobacter jejuni	Campylobacter jejuni	DNA	3.2241	3.22409	3.22411	16.8801
MG065690	Unclassified	Vequintavirus	Vequintavirus	Campylobacter phage A135	Campylobacterota	Campylobacter jejuni	Campylobacter jejuni	DNA	3.22304	3.22304	3.22305	16.8746
MG065635	Unclassified	Vequintavirus	Vequintavirus	Campylobacter phage C12	Campylobacterota	Campylobacter jejuni	Campylobacter jejuni	DNA	3.22231	3.22231	3.22233	16.8708
MG065655	Unclassified	Vequintavirus	Vequintavirus	Campylobacter phage C2	Campylobacterota	Campylobacter jejuni	Campylobacter jejuni	DNA	3.22208	3.22208	3.22209	16.8696
MG065662	Unclassified	Vequintavirus	Vequintavirus	Campylobacter phage A142	Campylobacterota	Campylobacter jejuni	Campylobacter jejuni	DNA	3.2122	3.2122	3.21222	16.8179
MG065677	Unclassified	Vequintavirus	Vequintavirus	Campylobacter phage A13b	Campylobacterota	Campylobacter jejuni	Campylobacter jejuni	DNA	3.2122	3.2122	3.21222	16.8179
MG065672	Unclassified	Vequintavirus	Vequintavirus	Campylobacter phage A141	Campylobacterota	Campylobacter jejuni	Campylobacter jejuni	DNA	3.2122	3.2122	3.21222	16.8179
MG065674	Unclassified	Vequintavirus	Vequintavirus	Campylobacter phage A140	Campylobacterota	Campylobacter jejuni	Campylobacter jejuni	DNA	3.21067	3.21067	3.21068	16.8099
MG065658	Unclassified	Vequintavirus	Vequintavirus	Campylobacter phage C7	Campylobacterota	Campylobacter jejuni	Campylobacter jejuni	DNA	3.18868	3.18868	3.1887	16.6947
MG065682	Unclassified	Vequintavirus	Vequintavirus	Campylobacter phage A112b	Campylobacterota	Campylobacter jejuni	Campylobacter jejuni	DNA	3.18868	3.18868	3.1887	16.6947
MG065661	Unclassified	Vequintavirus	Vequintavirus	Campylobacter phage C9	Campylobacterota	Campylobacter jejuni	Campylobacter jejuni	DNA	3.18334	3.18334	3.18336	16.6668
MG065676	Unclassified	Unclassified	Vequintavirinae	Campylobacter phage A116	Campylobacterota	Campylobacter jejuni	Campylobacter jejuni	DNA	3.05408	3.05407	3.0541	15.9901
MG065652	Unclassified	Unclassified	Vequintavirinae	Campylobacter phage C11	Campylobacterota	Campylobacter jejuni	Campylobacter jejuni	DNA	3.01844	3.01844	3.01847	15.8035
MG065684	Unclassified	Unclassified	Vequintavirinae	Campylobacter phage A138	Campylobacterota	Campylobacter jejuni	Campylobacter jejuni	DNA	2.97933	2.97933	2.97938	15.5988
MG065650	Unclassified	Phapecoctavirus	Phapecoctavirus	Campylobacter phage B15	Campylobacterota	Campylobacter jejuni	Campylobacter jejuni	DNA	2.94278	2.94278	2.94279	15.4073
MG065692	Demerecviridae	Tequintavirus	Tequintavirus	Campylobacter phage C13	Campylobacterota	Campylobacter jejuni	Campylobacter jejuni	DNA	2.83953	2.83953	2.83954	14.8667
MG065645	Unclassified	Justusliebigvirus	Justusliebigvirus	Campylobacter phage A145	Campylobacterota	Campylobacter jejuni	Campylobacter jejuni	DNA	2.49925	2.49925	2.49926	13.0851
MG065639	Unclassified	Justusliebigvirus	Justusliebigvirus	Campylobacter phage A150	Campylobacterota	Campylobacter jejuni	Campylobacter jejuni	DNA	2.49921	2.49922	2.49922	13.0849
MG065656	Unclassified	Justusliebigvirus	Justusliebigvirus	Campylobacter phage C3	Campylobacterota	Campylobacter jejuni	Campylobacter jejuni	DNA	2.49921	2.49922	2.49922	13.0849
MG065689	Unclassified	Justusliebigvirus	Justusliebigvirus	Campylobacter phage A110a	Campylobacterota	Campylobacter jejuni	Campylobacter jejuni	DNA	2.49921	2.49922	2.49922	13.0849
MG065668	Unclassified	Unclassified	Ounavirinae	Campylobacter phage A126	Campylobacterota	Campylobacter jejuni	Campylobacter jejuni	DNA	1.91263	1.91264	1.91266	10.0139
MG065664	Unclassified	Unclassified	Ounavirinae	Campylobacter phage A132	Campylobacterota	Campylobacter jejuni	Campylobacter jejuni	DNA	1.8745	1.8745	1.87451	9.81421
MW365733	Unclassified	Firehammervirus	Firehammervirus	Campylobacter phage CJLB-15	Campylobacterota	Campylobacter jejuni	Campylobacter jejuni	DNA	1.49826	1.49826	1.49826	7.84431
KF751794	Unclassified	Unclassified	Unclassified	Campylobacter phage CJIE4-2	Campylobacterota	Campylobacter jejuni	Campylobacter jejuni subsp. jejuni 00-1597	DNA	1.33936	1.33935	1.33937	7.01238
KF751795	Unclassified	Unclassified	Unclassified	Campylobacter phage CJIE4-3	Campylobacterota	Campylobacter jejuni	Campylobacter jejuni subsp. jejuni 00-2425	DNA	1.32987	1.32986	1.32987	6.96269
KF751796	Unclassified	Unclassified	Unclassified	Campylobacter phage CJIE4-4	Campylobacterota	Campylobacter jejuni	Campylobacter jejuni subsp. jejuni 00-6200	DNA	1.31701	1.31701	1.31702	6.89539
KF751797	Unclassified	Unclassified	Unclassified	Campylobacter phage CJIE4-5	Campylobacterota	Campylobacter jejuni	Campylobacter jejuni subsp. jejuni 01-1512	DNA	1.31654	1.31653	1.31654	6.89289
KF751793	Unclassified	Unclassified	Unclassified	Campylobacter phage CJIE4-1	Campylobacterota	Campylobacter jejuni	Campylobacter jejuni subsp. jejuni 00-0949	DNA	1.31523	1.31523	1.31524	6.88608
MZ047271	Unclassified	Unclassified	Unclassified	Campylobacter phage PC10	Campylobacterota	Campylobacter jejuni	Campylobacter jejuni L26	DNA	1.26887	1.26886	1.26887	6.6433
MK408758	Unclassified	Firehammervirus	Firehammervirus	Campylobacter phage CP20	Campylobacterota	Campylobacter jejuni	Campylobacter jejuni	DNA	1.17321	1.17321	1.17321	6.14246
MT932329	Unclassified	Firehammervirus	Firehammervirus	Campylobacter phage F379	Campylobacterota	Campylobacter jejuni	Campylobacter jejuni RM1221	DNA	1.15782	1.15783	1.15783	6.06193
MW074125	Unclassified	Firehammervirus	Firehammervirus	Campylobacter phage CJLB-12	Campylobacterota	Campylobacter jejuni	Campylobacter jejuni	DNA	1.13192	1.13192	1.13193	5.92631
MW074126	Unclassified	Firehammervirus	Firehammervirus	Campylobacter phage CJLB-14	Campylobacterota	Campylobacter jejuni	Campylobacter jejuni	DNA	1.1147	1.1147	1.1147	5.83615
OP697049	Unclassified	Unclassified	Unclassified	Campylobacter phage PC22	Campylobacterota	Campylobacter jejuni	Campylobacter jejuni 49	DNA	1.07857	1.07857	1.07857	5.64698
OP686972	Unclassified	Unclassified	Unclassified	Campylobacter phage PC11	Campylobacterota	Campylobacter jejuni	Campylobacter jejuni L26	DNA	1.06676	1.06676	1.06676	5.58515
MN530981	Unclassified	Unclassified	Unclassified	Campylobacter phage DA10	Campylobacterota	Campylobacter jejuni	Campylobacter jejuni subsp. jejuni strain su252gM/12A	DNA	1.0656	1.0656	1.0656	5.57908
JX569801	Unclassified	Fletchervirus	Fletchervirus	Campylobacter phage CP30A	Campylobacterota	Campylobacter jejuni	Campylobacter jejuni subsp. jejuni	DNA	0.470158	0.470159	0.470159	2.46157
NC_018861	Unclassified	Fletchervirus	Fletchervirus	Campylobacter phage CP30A	Campylobacterota	Campylobacter jejuni	Campylobacter jejuni subsp. jejuni	DNA	0.470158	0.470159	0.470159	2.46157
OQ515481	Unclassified	Fletchervirus	Fletchervirus	Campylobacter phage vB_Cj_QDYZ	Campylobacterota	Campylobacter jejuni	Campylobacter jejuni 2206	DNA	0.466213	0.466213	0.466214	2.44091
MT863714	Unclassified	Fletchervirus	Fletchervirus	Campylobacter phage F207	Campylobacterota	Campylobacter jejuni	Campylobacter jejuni NCTC12662	DNA	0.465671	0.465671	0.465672	2.43807
OQ864999	Unclassified	Unclassified	Unclassified	Campylobacter phage F341	Campylobacterota	Campylobacter jejuni	Campylobacter jejuni NCTC12658	DNA	0.461725	0.461726	0.461726	2.41741
MT863715	Unclassified	Fletchervirus	Fletchervirus	Campylobacter phage F336	Campylobacterota	Campylobacter jejuni	Campylobacter jejuni 1447	DNA	0.461146	0.461146	0.461146	2.41438
MT863729	Unclassified	Fletchervirus	Fletchervirus	Campylobacter phage F372	Campylobacterota	Campylobacter jejuni	Campylobacter jejuni NCTC12662	DNA	0.460959	0.460959	0.46096	2.4134
KX879627	Unclassified	Fletchervirus	Fletchervirus	Campylobacter phage vB_CjeM_Los1	Campylobacterota	Campylobacter jejuni	Campylobacter jejuni	DNA	0.460197	0.460197	0.460198	2.40941
NC_041896	Unclassified	Fletchervirus	Fletchervirus	Campylobacter phage vB_CjeM_Los1	Campylobacterota	Campylobacter jejuni	Campylobacter jejuni	DNA	0.460197	0.460197	0.460198	2.40941
JN132397	Unclassified	Fletchervirus	Fletchervirus	Campylobacter phage CPX	Campylobacterota	Campylobacter jejuni	Campylobacter jejuni	DNA	0.458308	0.458308	0.458308	2.39952
NC_016562	Unclassified	Fletchervirus	Fletchervirus	Campylobacter phage CPX	Campylobacterota	Campylobacter jejuni	Campylobacter jejuni	DNA	0.458308	0.458308	0.458308	2.39952
KF148616	Unclassified	Fletchervirus	Fletchervirus	Campylobacter phage CP8	Campylobacterota	Campylobacter jejuni	Campylobacter jejuni subsp. jejuni	DNA	0.45829	0.458291	0.458291	2.39943
MW057933	Unclassified	Fletchervirus	Fletchervirus	Campylobacter phage CJLB-7	Campylobacterota	Campylobacter jejuni	Campylobacter jejuni	DNA	0.456066	0.456067	0.456067	2.38779
FR823450	Unclassified	Fletchervirus	Fletchervirus	Campylobacter phage CP81	Campylobacterota	Campylobacter jejuni	Campylobacter jejuni	DNA	0.456007	0.456008	0.456008	2.38748
NC_042112	Unclassified	Fletchervirus	Fletchervirus	Campylobacter phage CP81	Campylobacterota	Campylobacter jejuni	Campylobacter jejuni	DNA	0.456007	0.456008	0.456008	2.38748
KX236333	Unclassified	Fletchervirus	Fletchervirus	Campylobacter phage PC14	Campylobacterota	Campylobacter jejuni	Campylobacter jejuni NCTC 11168	DNA	0.452837	0.452838	0.452838	2.37088
NC_031909	Unclassified	Fletchervirus	Fletchervirus	Campylobacter phage PC14	Campylobacterota	Campylobacter jejuni	Campylobacter jejuni NCTC 11168	DNA	0.452837	0.452838	0.452838	2.37088
MT863727	Unclassified	Fletchervirus	Fletchervirus	Campylobacter phage F370	Campylobacterota	Campylobacter jejuni	Campylobacter jejuni NCTC12662	DNA	0.452758	0.452758	0.452759	2.37047
MT863728	Unclassified	Fletchervirus	Fletchervirus	Campylobacter phage F371	Campylobacterota	Campylobacter jejuni	Campylobacter jejuni NCTC12662	DNA	0.452755	0.452755	0.452755	2.37045
GU296433	Unclassified	Fletchervirus	Fletchervirus	Campylobacter phage NCTC12673	Campylobacterota	Campylobacter jejuni	Campylobacter jejuni	DNA	0.451715	0.451715	0.451715	2.365
NC_015464	Unclassified	Fletchervirus	Fletchervirus	Campylobacter phage NCTC12673	Campylobacterota	Campylobacter jejuni	Campylobacter jejuni	DNA	0.451715	0.451715	0.451715	2.365
MT863716	Unclassified	Fletchervirus	Fletchervirus	Campylobacter phage F348	Campylobacterota	Campylobacter jejuni	Campylobacter jejuni NCTC12658	DNA	0.450331	0.450331	0.450332	2.35776
MT863722	Unclassified	Fletchervirus	Fletchervirus	Campylobacter phage F360	Campylobacterota	Campylobacter jejuni	Campylobacter jejuni NCTC12662	DNA	0.450276	0.450277	0.450277	2.35747
MT863720	Unclassified	Fletchervirus	Fletchervirus	Campylobacter phage F357	Campylobacterota	Campylobacter jejuni	Campylobacter jejuni NCTC12662	DNA	0.450266	0.450266	0.450267	2.35742
MT863717	Unclassified	Fletchervirus	Fletchervirus	Campylobacter phage F352	Campylobacterota	Campylobacter jejuni	Campylobacter jejuni NCTC12658	DNA	0.449718	0.449718	0.449719	2.35455
MT863730	Unclassified	Fletchervirus	Fletchervirus	Campylobacter phage F374	Campylobacterota	Campylobacter jejuni	Campylobacter jejuni NCTC12662	DNA	0.449705	0.449705	0.449705	2.35448
MT863731	Unclassified	Fletchervirus	Fletchervirus	Campylobacter phage F375	Campylobacterota	Campylobacter jejuni	Campylobacter jejuni NCTC12662	DNA	0.449694	0.449694	0.449695	2.35442
MT863721	Unclassified	Fletchervirus	Fletchervirus	Campylobacter phage F358	Campylobacterota	Campylobacter jejuni	Campylobacter jejuni NCTC12662	DNA	0.448736	0.448737	0.448737	2.34941
MT863719	Unclassified	Fletchervirus	Fletchervirus	Campylobacter phage F356	Campylobacterota	Campylobacter jejuni	Campylobacter jejuni NCTC12662	DNA	0.448662	0.448662	0.448663	2.34902
MW074124	Unclassified	Fletchervirus	Fletchervirus	Campylobacter phage CJLB-10	Campylobacterota	Campylobacter jejuni	Campylobacter jejuni	DNA	0.448239	0.448239	0.448239	2.3468
MT863723	Unclassified	Fletchervirus	Fletchervirus	Campylobacter phage F361	Campylobacterota	Campylobacter jejuni	Campylobacter jejuni NCTC12662	DNA	0.448104	0.448104	0.448105	2.3461
MT863718	Unclassified	Fletchervirus	Fletchervirus	Campylobacter phage F355	Campylobacterota	Campylobacter jejuni	Campylobacter jejuni NCTC12662	DNA	0.44737	0.447371	0.447371	2.34226
MT863725	Unclassified	Fletchervirus	Fletchervirus	Campylobacter phage F367	Campylobacterota	Campylobacter jejuni	Campylobacter jejuni NCTC12662	DNA	0.447234	0.447234	0.447235	2.34154
MT863726	Unclassified	Fletchervirus	Fletchervirus	Campylobacter phage F368	Campylobacterota	Campylobacter jejuni	Campylobacter jejuni NCTC12662	DNA	0.447227	0.447227	0.447228	2.34151
KX229736	Unclassified	Fletchervirus	Fletchervirus	Campylobacter phage PC5	Campylobacterota	Campylobacter jejuni	Campylobacter jejuni LBA65	DNA	0.446241	0.446241	0.446242	2.33635
MT863724	Unclassified	Fletchervirus	Fletchervirus	Campylobacter phage F365	Campylobacterota	Campylobacter jejuni	Campylobacter jejuni NCTC12662	DNA	0.445708	0.445708	0.445709	2.33355
MT023084	Drexlerviridae	Sertoctavirus	Sertoctavirus	Citrobacter phage IME-JL8	Proteobacteria	Citrobacter freundii	Citrobacter freundii CF8	DNA	8.77844	8.7784	8.77862	45.9614
MH823906	Straboviridae	Pseudotevenvirus	Pseudotevenvirus	Citrobacter phage Maroon	Proteobacteria	Citrobacter freundii	Citrobacter freundii	DNA	6.25007	6.25007	6.2501	32.723
KU687350	Autographiviridae	Kayfunavirus	Kayfunavirus	Citrobacter phage SH4	Proteobacteria	Citrobacter freundii	Citrobacter freundii CF3	DNA	5.96578	5.96576	5.96591	31.2351
NC_031018	Autographiviridae	Kayfunavirus	Kayfunavirus	Citrobacter phage SH4	Proteobacteria	Citrobacter freundii	Citrobacter freundii CF3	DNA	5.96578	5.96576	5.96591	31.2351
KU687347	Autographiviridae	Teetrevirus	Teetrevirus	Citrobacter phage SH1	Proteobacteria	Citrobacter freundii	Citrobacter freundii CF5	DNA	5.95172	5.95169	5.95183	31.1614
NC_031066	Autographiviridae	Teetrevirus	Teetrevirus	Citrobacter phage SH1	Proteobacteria	Citrobacter freundii	Citrobacter freundii CF5	DNA	5.95172	5.95169	5.95183	31.1614
KU687351	Autographiviridae	Kayfunavirus	Kayfunavirus	Citrobacter phage SH5	Proteobacteria	Citrobacter freundii	Citrobacter freundii CF3	DNA	5.93242	5.9324	5.93255	31.0605
KU687348	Autographiviridae	Teetrevirus	Teetrevirus	Citrobacter phage SH2	Proteobacteria	Citrobacter freundii	Citrobacter freundii CF5	DNA	5.75872	5.75869	5.75883	30.1509
NC_031092	Autographiviridae	Teetrevirus	Teetrevirus	Citrobacter phage SH2	Proteobacteria	Citrobacter freundii	Citrobacter freundii CF5	DNA	5.75872	5.75869	5.75883	30.1509
KP313531	Autographiviridae	Teetrevirus	Teetrevirus	Citrobacter phage phiCFP-1	Proteobacteria	Citrobacter freundii	Citrobacter freundii P10159	DNA	5.70615	5.70612	5.70626	29.8757
NC_028880	Autographiviridae	Teetrevirus	Teetrevirus	Citrobacter phage phiCFP-1	Proteobacteria	Citrobacter freundii	Citrobacter freundii P10159	DNA	5.70615	5.70612	5.70626	29.8757
OK210075	Straboviridae	Pseudotevenvirus	Pseudotevenvirus	Citrobacter phage KKP_3664	Proteobacteria	Citrobacter freundii	Citrobacter freundii KKP 3655	DNA	5.70218	5.70218	5.70227	29.8548
KR869820	Straboviridae	Pseudotevenvirus	Pseudotevenvirus	Citrobacter phage IME-CF2	Proteobacteria	Citrobacter freundii	Citrobacter freundii	DNA	5.66611	5.66611	5.66614	29.6657
NC_029013	Straboviridae	Pseudotevenvirus	Pseudotevenvirus	Citrobacter phage IME-CF2	Proteobacteria	Citrobacter freundii	Citrobacter freundii	DNA	5.66611	5.66611	5.66614	29.6657
KM236241	Drexlerviridae	Tlsvirus	Tlsvirus	Citrobacter phage Stevie	Proteobacteria	Citrobacter freundii	Citrobacter freundii	DNA	5.50426	5.50421	5.50429	28.8183
NC_027350	Drexlerviridae	Tlsvirus	Tlsvirus	Citrobacter phage Stevie	Proteobacteria	Citrobacter freundii	Citrobacter freundii	DNA	5.50426	5.50421	5.50429	28.8183
MH729819	Drexlerviridae	Tlsvirus	Tlsvirus	Citrobacter phage Sazh	Proteobacteria	Citrobacter freundii	Citrobacter freundii	DNA	5.45857	5.45853	5.45861	28.5791
NC_048065	Drexlerviridae	Tlsvirus	Tlsvirus	Citrobacter phage Sazh	Proteobacteria	Citrobacter freundii	Citrobacter freundii	DNA	5.45857	5.45853	5.45861	28.5791
KU687349	Autographiviridae	Kayfunavirus	Kayfunavirus	Citrobacter phage SH3	Proteobacteria	Citrobacter freundii	Citrobacter freundii CF3	DNA	5.38231	5.38231	5.38244	28.1803
NC_031123	Autographiviridae	Kayfunavirus	Kayfunavirus	Citrobacter phage SH3	Proteobacteria	Citrobacter freundii	Citrobacter freundii CF3	DNA	5.38231	5.38231	5.38244	28.1803
KY694971	Drexlerviridae	Tlsvirus	Tlsvirus	Citrobacter phage CF1 DK-2017	Proteobacteria	Citrobacter freundii	Citrobacter freundii	DNA	5.37953	5.37949	5.37956	28.1652
NC_047823	Drexlerviridae	Tlsvirus	Tlsvirus	Citrobacter phage CF1 DK-2017	Proteobacteria	Citrobacter freundii	Citrobacter freundii	DNA	5.37953	5.37949	5.37956	28.1652
MN715150	Autographiviridae	Kayfunavirus	Kayfunavirus	Citrobacter phage NS1	Proteobacteria	Citrobacter freundii	Citrobacter freundii	DNA	5.36192	5.36192	5.36204	28.0735
KM236240	Straboviridae	Moonvirus	Moonvirus	Citrobacter phage Moon	Proteobacteria	Citrobacter freundii	Citrobacter freundii	DNA	3.7331	3.7331	3.73312	19.5451
NC_027331	Straboviridae	Moonvirus	Moonvirus	Citrobacter phage Moon	Proteobacteria	Citrobacter freundii	Citrobacter freundii	DNA	3.7331	3.7331	3.73312	19.5451
MG250484	Straboviridae	Moonvirus	Moonvirus	Citrobacter phage CF1 ERZ-2017	Proteobacteria	Citrobacter freundii	Citrobacter freundii	DNA	3.67225	3.67225	3.67227	19.2265
NC_042067	Straboviridae	Moonvirus	Moonvirus	Citrobacter phage CF1 ERZ-2017	Proteobacteria	Citrobacter freundii	Citrobacter freundii	DNA	3.67225	3.67225	3.67227	19.2265
KT001915	Straboviridae	Moonvirus	Moonvirus	Citrobacter phage Merlin	Proteobacteria	Citrobacter freundii	Citrobacter freundii	DNA	3.63972	3.63972	3.63974	19.0562
NC_028857	Straboviridae	Moonvirus	Moonvirus	Citrobacter phage Merlin	Proteobacteria	Citrobacter freundii	Citrobacter freundii	DNA	3.63972	3.63972	3.63974	19.0562
OQ570641	Unclassified	Unclassified	Unclassified	Citrobacter phage YZU-L1	Proteobacteria	Citrobacter freundii	Citrobacter freundii	DNA	3.32742	3.32742	3.32744	17.4212
KY654690	Unclassified	Mooglevirus	Mooglevirus	Citrobacter phage Mijalis	Proteobacteria	Citrobacter freundii	Citrobacter freundii	DNA	1.96595	1.96596	1.96597	10.293
KM236239	Unclassified	Mooglevirus	Mooglevirus	Citrobacter phage Moogle	Proteobacteria	Citrobacter freundii	Citrobacter freundii	DNA	1.96593	1.96594	1.96595	10.2929
NC_027293	Unclassified	Mooglevirus	Mooglevirus	Citrobacter phage Moogle	Proteobacteria	Citrobacter freundii	Citrobacter freundii	DNA	1.96593	1.96594	1.96595	10.2929
KT363872	Unclassified	Mooglevirus	Mooglevirus	Citrobacter phage Mordin	Proteobacteria	Citrobacter freundii	Citrobacter freundii	DNA	1.89071	1.89071	1.89072	9.89907
NC_041977	Unclassified	Mooglevirus	Mooglevirus	Citrobacter phage Mordin	Proteobacteria	Citrobacter freundii	Citrobacter freundii	DNA	1.89071	1.89071	1.89072	9.89907
MH920362	Unclassified	Mooglevirus	Mooglevirus	Citrobacter phage Maleficent	Proteobacteria	Citrobacter freundii	Citrobacter freundii	DNA	1.88233	1.88233	1.88234	9.85518
KT001916	Unclassified	Mooglevirus	Mooglevirus	Citrobacter phage Michonne	Proteobacteria	Citrobacter freundii	Citrobacter freundii	DNA	1.87889	1.87889	1.8789	9.83718
NC_028247	Unclassified	Mooglevirus	Mooglevirus	Citrobacter phage Michonne	Proteobacteria	Citrobacter freundii	Citrobacter freundii	DNA	1.87889	1.87889	1.8789	9.83718
CP103806	Unclassified	Leicestervirus	Leicestervirus	Clostridioides phage Hain-Saunders-2022a	Firmicutes	Clostridioides difficile	Clostridioides difficile ST632	DNA	1.64804	1.64804	1.64805	8.62855
OQ703261	Unclassified	Leicestervirus	Leicestervirus	Clostridioides phage AR1075-1	Firmicutes	Clostridioides difficile	Clostridioides difficile	DNA	1.52446	1.52445	1.52447	7.98151
OR397123	Unclassified	Unclassified	Unclassified	Clostridioides phage AR1074-1	Firmicutes	Clostridioides difficile	Clostridioides difficile	DNA	1.50293	1.50293	1.50294	7.86881
MT193276	Unclassified	Sherbrookevirus	Sherbrookevirus	Clostridioides phage JD033	Firmicutes	Clostridioides difficile	Clostridioides difficile	DNA	1.31459	1.31459	1.31461	6.88275
MK473382	Unclassified	Sherbrookevirus	Sherbrookevirus	Clostridium phage JD032	Firmicutes	Clostridioides difficile	Clostridioides difficile TW69	DNA	1.28742	1.28742	1.28743	6.74048
MW512570	Unclassified	Unclassified	Unclassified	Clostridioides phage CD1801	Firmicutes	Clostridioides difficile	Clostridioides difficile CD1801	DNA	0.746117	0.74612	0.746125	3.90641
EU719189	Unclassified	Colneyvirus	Colneyvirus	Clostridioides phage phiCD27	Firmicutes	Clostridioides difficile	Clostridioides difficile	DNA	0.730414	0.730416	0.73042	3.82419
NC_011398	Unclassified	Colneyvirus	Colneyvirus	Clostridioides phage phiCD27	Firmicutes	Clostridioides difficile	Clostridioides difficile	DNA	0.730414	0.730416	0.73042	3.82419
CP103976	Unclassified	Unclassified	Unclassified	Clostridioides phage HGP05	Firmicutes	Clostridioides difficile	Clostridioides difficile HGP05	DNA	0.580884	0.580886	0.580888	3.0413
KX905163	Unclassified	Unclassified	Unclassified	Clostridioides phage phiSemix9P1	Firmicutes	Clostridioides difficile	Clostridioides difficile Semix9	DNA	0.552945	0.552946	0.552948	2.89501
OR397124	Unclassified	Unclassified	Unclassified	Clostridioides phage AR1086-1	Firmicutes	Clostridioides difficile	Clostridioides difficile	DNA	0.533723	0.533724	0.533725	2.79437
MF547663	Unclassified	Unclassified	Unclassified	Clostridioides phage LIBA2945	Firmicutes	Clostridioides difficile	Clostridioides difficile	DNA	0.50563	0.505631	0.505632	2.64729
MF547662	Unclassified	Unclassified	Unclassified	Clostridioides phage LIBA6276	Firmicutes	Clostridioides difficile	Clostridioides difficile	DNA	0.493136	0.493136	0.493137	2.58187
MN718463	Unclassified	Unclassified	Unclassified	Clostridium phage phiCDKH01	Firmicutes	Clostridioides difficile	Clostridioides difficile	DNA	0.421389	0.42139	0.421394	2.20625
CP063964	Unclassified	Unclassified	Unclassified	Clostridium phage CWou-2020a	Firmicutes	Clostridium botulinum	Clostridium botulinum 3859/11	DNA	0.967156	0.96716	0.967166	5.0637
ACSJ01000013	Unclassified	Unclassified	Unclassified	Clostridium phage D-1873	Firmicutes	Clostridium botulinum	Clostridium botulinum D str. 1873	DNA	0.930586	0.930599	0.930613	4.87232
AP008983	Unclassified	Unclassified	Unclassified	Clostridium phage c-st	Firmicutes	Clostridium botulinum	Clostridium botulinum type C strain C-Stockholm	DNA	0.907999	0.908	0.908002	4.75393
NC_007581	Unclassified	Unclassified	Unclassified	Clostridium phage c-st	Firmicutes	Clostridium botulinum	Clostridium botulinum type C strain C-Stockholm	DNA	0.907999	0.908	0.908002	4.75393
ACSJ01000017	Unclassified	Unclassified	Unclassified	Clostridium phage D-1873	Firmicutes	Clostridium botulinum	Clostridium botulinum D str. 1873	DNA	0.868644	0.868648	0.86865	4.54791
CP063968	Unclassified	Unclassified	Unclassified	Clostridium phage CWou-2020b	Firmicutes	Clostridium botulinum	Clostridium botulinum BKT2873	DNA	0.857991	0.85799	0.857995	4.49212
ACSJ01000018	Unclassified	Unclassified	Unclassified	Clostridium phage D-1873	Firmicutes	Clostridium botulinum	Clostridium botulinum D str. 1873	DNA	0.843357	0.843371	0.843385	4.41563
ACSJ01000015	Unclassified	Unclassified	Unclassified	Clostridium phage D-1873	Firmicutes	Clostridium botulinum	Clostridium botulinum D str. 1873	DNA	0.683187	0.683194	0.683201	3.57697
JQ729992	Guelinviridae	Brucesealvirus	Brucesealvirus	Clostridium phage phiZP2	Firmicutes	Clostridium perfringens	Clostridium perfringens	DNA	2.82664	2.82665	2.82673	14.7996
NC_018084	Guelinviridae	Brucesealvirus	Brucesealvirus	Clostridium phage phiZP2	Firmicutes	Clostridium perfringens	Clostridium perfringens	DNA	2.82664	2.82665	2.82673	14.7996
MH248069	Guelinviridae	Brucesealvirus	Brucesealvirus	Clostridium phage CPS2	Firmicutes	Clostridium perfringens	Clostridium perfringens ATCC 13124	DNA	2.7003	2.70031	2.70038	14.1381
NC_048707	Guelinviridae	Brucesealvirus	Brucesealvirus	Clostridium phage CPS2	Firmicutes	Clostridium perfringens	Clostridium perfringens ATCC 13124	DNA	2.7003	2.70031	2.70038	14.1381
MZ401007	Guelinviridae	Brucesealvirus	Brucesealvirus	Clostridium phage CPQ7	Firmicutes	Clostridium perfringens	Clostridium perfringens JCM 1290	DNA	2.69744	2.69746	2.69753	14.1232
MZ401008	Guelinviridae	Brucesealvirus	Brucesealvirus	Clostridium phage CPQ9	Firmicutes	Clostridium perfringens	Clostridium perfringens JCM 1290	DNA	2.68747	2.68748	2.68755	14.0709
MZ401009	Guelinviridae	Brucesealvirus	Brucesealvirus	Clostridium phage CPQ10	Firmicutes	Clostridium perfringens	Clostridium perfringens JCM 1290	DNA	2.68434	2.68436	2.68443	14.0546
JQ729990	Guelinviridae	Brucesealvirus	Brucesealvirus	Clostridium phage phiCP7R	Firmicutes	Clostridium perfringens	Clostridium perfringens	DNA	2.64174	2.64176	2.64182	13.8315
NC_017980	Guelinviridae	Brucesealvirus	Brucesealvirus	Clostridium phage phiCP7R	Firmicutes	Clostridium perfringens	Clostridium perfringens	DNA	2.64174	2.64176	2.64182	13.8315
MZ401005	Guelinviridae	Brucesealvirus	Brucesealvirus	Clostridium phage CPQ3	Firmicutes	Clostridium perfringens	Clostridium perfringens	DNA	2.60879	2.60882	2.60888	13.6591
JQ729991	Guelinviridae	Brucesealvirus	Brucesealvirus	Clostridium phage phiCPV4	Firmicutes	Clostridium perfringens	Clostridium perfringens	DNA	2.57623	2.57625	2.57632	13.4886
NC_018083	Guelinviridae	Brucesealvirus	Brucesealvirus	Clostridium phage phiCPV4	Firmicutes	Clostridium perfringens	Clostridium perfringens	DNA	2.57623	2.57625	2.57632	13.4886
NC_070972	Guelinviridae	Unclassified	Guelinviridae	Clostridium phage LPCPA6	Firmicutes	Clostridium perfringens	Clostridium perfringens	DNA	2.17743	2.17742	2.17746	11.4003
OM638104	Guelinviridae	Unclassified	Guelinviridae	Clostridium phage LPCPA6	Firmicutes	Clostridium perfringens	Clostridium perfringens	DNA	2.17743	2.17742	2.17746	11.4003
HM640230	Guelinviridae	Capvunavirus	Capvunavirus	Clostridium phage CpV1	Firmicutes	Clostridium perfringens	Clostridium perfringens	DNA	1.93456	1.93459	1.93463	10.129
NC_048629	Guelinviridae	Capvunavirus	Capvunavirus	Clostridium phage CpV1	Firmicutes	Clostridium perfringens	Clostridium perfringens	DNA	1.93456	1.93459	1.93463	10.129
MZ995505	Unclassified	Unclassified	Unclassified	Clostridium phage vB_CpeP_PMQ04	Firmicutes	Clostridium perfringens	Clostridium perfringens	DNA	1.5842	1.5842	1.58422	8.29432
OQ717002	Unclassified	Unclassified	Unclassified	Clostridium phage vB_CpeS-17DYC	Firmicutes	Clostridium perfringens	Clostridium perfringens 012	DNA	1.57207	1.57207	1.57208	8.23079
MZ401006	Unclassified	Unclassified	Unclassified	Clostridium phage CPQ4	Firmicutes	Clostridium perfringens	Clostridium perfringens JCM 1290	DNA	1.52307	1.52307	1.52308	7.97426
JF767209	Unclassified	Unclassified	Unclassified	Clostridium phage phiCP34O	Firmicutes	Clostridium perfringens	Clostridium perfringens	DNA	1.52184	1.52183	1.52185	7.96779
NC_019508	Unclassified	Unclassified	Unclassified	Clostridium phage phiCP34O	Firmicutes	Clostridium perfringens	Clostridium perfringens	DNA	1.52184	1.52183	1.52185	7.96779
MH999280	Unclassified	Unclassified	Unclassified	Clostridium phage CPD1	Firmicutes	Clostridium perfringens	Clostridium perfringens 2589	DNA	1.49756	1.49756	1.49757	7.84066
EU588980	Unclassified	Unclassified	Unclassified	Clostridium phage phiCP39-O	Firmicutes	Clostridium perfringens	Clostridium perfringens	DNA	1.47601	1.47601	1.47602	7.72787
NC_011318	Unclassified	Unclassified	Unclassified	Clostridium phage phiCP39-O	Firmicutes	Clostridium perfringens	Clostridium perfringens	DNA	1.47601	1.47601	1.47602	7.72787
GQ443085	Unclassified	Unclassified	Unclassified	Clostridium phage phiCP26F	Firmicutes	Clostridium perfringens	Clostridium perfringens	DNA	1.42901	1.42901	1.42902	7.48176
NC_019496	Unclassified	Unclassified	Unclassified	Clostridium phage phiCP26F	Firmicutes	Clostridium perfringens	Clostridium perfringens	DNA	1.42901	1.42901	1.42902	7.48176
JF767208	Unclassified	Unclassified	Unclassified	Clostridium phage phiCP13O	Firmicutes	Clostridium perfringens	Clostridium perfringens	DNA	1.42451	1.42451	1.42452	7.45821
NC_019506	Unclassified	Unclassified	Unclassified	Clostridium phage phiCP13O	Firmicutes	Clostridium perfringens	Clostridium perfringens	DNA	1.42451	1.42451	1.42452	7.45821
JF767210	Unclassified	Unclassified	Unclassified	Clostridium phage phiCP9O	Firmicutes	Clostridium perfringens	Clostridium perfringens	DNA	1.42193	1.42193	1.42194	7.44471
MH393889	Guelinviridae	Susfortunavirus	Susfortunavirus	Clostridium phage susfortuna	Firmicutes	Clostridium perfringens	Clostridium perfringens SM3	DNA	1.34936	1.34935	1.34937	7.06477
NC_048712	Guelinviridae	Susfortunavirus	Susfortunavirus	Clostridium phage susfortuna	Firmicutes	Clostridium perfringens	Clostridium perfringens SM3	DNA	1.34936	1.34935	1.34937	7.06477
MK017820	Guelinviridae	Susfortunavirus	Susfortunavirus	Clostridium phage CPD7	Firmicutes	Clostridium perfringens	Clostridium perfringens FORC 25	DNA	1.28178	1.28177	1.28179	6.71096
OP894055	Guelinviridae	Susfortunavirus	Susfortunavirus	Clostridium phage vB_CP_qdyz_P5	Firmicutes	Clostridium perfringens	Clostridium perfringens	DNA	1.18064	1.18064	1.18065	6.1814
OP256049	Guelinviridae	Susfortunavirus	Susfortunavirus	Clostridium phage DCp1	Firmicutes	Clostridium perfringens	Clostridium perfringens D22	DNA	1.04554	1.04554	1.04554	5.47405
MH999279	Guelinviridae	Gregsiragusavirus	Gregsiragusavirus	Clostridium phage CPD2	Firmicutes	Clostridium perfringens	Clostridium perfringens 2589	DNA	1.0268	1.02681	1.02682	5.37604
NC_048738	Guelinviridae	Gregsiragusavirus	Gregsiragusavirus	Clostridium phage CPD2	Firmicutes	Clostridium perfringens	Clostridium perfringens 2589	DNA	1.0268	1.02681	1.02682	5.37604
OP022426	Guelinviridae	Gregsiragusavirus	Gregsiragusavirus	Clostridium phage vB_CpeP_PM11	Firmicutes	Clostridium perfringens	Clostridium perfringens	DNA	1.00034	1.00035	1.00036	5.23749
KY996523	Guelinviridae	Gregsiragusavirus	Gregsiragusavirus	Clostridium phage CPS1	Firmicutes	Clostridium perfringens	Clostridium perfringens	DNA	0.969145	0.969158	0.96917	5.07419
NC_048661	Guelinviridae	Gregsiragusavirus	Gregsiragusavirus	Clostridium phage CPS1	Firmicutes	Clostridium perfringens	Clostridium perfringens	DNA	0.969145	0.969158	0.96917	5.07419
OQ737697	Guelinviridae	Gregsiragusavirus	Gregsiragusavirus	Clostridium phage cpp	Firmicutes	Clostridium perfringens	Clostridium perfringens	DNA	0.884277	0.884289	0.884299	4.62984
JN800508	Guelinviridae	Gregsiragusavirus	Gregsiragusavirus	Clostridium phage phi24R	Firmicutes	Clostridium perfringens	Clostridium perfringens	DNA	0.882711	0.882721	0.882726	4.6216
NC_019523	Guelinviridae	Gregsiragusavirus	Gregsiragusavirus	Clostridium phage phi24R	Firmicutes	Clostridium perfringens	Clostridium perfringens	DNA	0.882711	0.882721	0.882726	4.6216
MW478292	Unclassified	Unclassified	Unclassified	Clostridium phage vB_CpeS-1181	Firmicutes	Clostridium perfringens	Clostridium perfringens	DNA	0.747446	0.747448	0.747452	3.91336
MW478291	Unclassified	Unclassified	Unclassified	Clostridium phage phiCp-D	Firmicutes	Clostridium perfringens	Clostridium perfringens	DNA	0.701562	0.701562	0.701565	3.67311
OK247671	Unclassified	Unclassified	Unclassified	Clostridium phage vB_CpeS_BG3P	Firmicutes	Clostridium perfringens	Clostridium perfringens	DNA	0.657352	0.657355	0.657357	3.44166
MW478290	Unclassified	Unclassified	Unclassified	Clostridium phage phiCp-B	Firmicutes	Clostridium perfringens	Clostridium perfringens	DNA	0.650287	0.650288	0.650292	3.40467
AY082070	Unclassified	Unclassified	Unclassified	Clostridium phage phi3626	Firmicutes	Clostridium perfringens	Clostridium perfringens	DNA	0.549139	0.54914	0.549142	2.87509
NC_003524	Unclassified	Unclassified	Unclassified	Clostridium phage phi3626	Firmicutes	Clostridium perfringens	Clostridium perfringens	DNA	0.549139	0.54914	0.549142	2.87509
CP000315	Unclassified	Unclassified	Unclassified	Clostridium phage phiSM101	Firmicutes	Clostridium perfringens	Clostridium perfringens SM101	DNA	0.540796	0.540796	0.5408	2.83141
NC_008265	Unclassified	Unclassified	Unclassified	Clostridium phage phiSM101	Firmicutes	Clostridium perfringens	Clostridium perfringens SM101	DNA	0.540796	0.540796	0.5408	2.83141
MW478289	Unclassified	Unclassified	Unclassified	Clostridium phage phiCp-A	Firmicutes	Clostridium perfringens	Clostridium perfringens	DNA	0.539157	0.539157	0.539159	2.82282
JQ660954	Unclassified	Unclassified	Unclassified	Clostridium phage PhiS63	Firmicutes	Clostridium perfringens	Clostridium perfringens strain S63	DNA	0.484989	0.484991	0.484994	2.53923
NC_017978	Unclassified	Unclassified	Unclassified	Clostridium phage PhiS63	Firmicutes	Clostridium perfringens	Clostridium perfringens strain S63	DNA	0.484989	0.484991	0.484994	2.53923
KC237729	Unclassified	Unclassified	Unclassified	Clostridium phage vB_CpeS-CP51	Firmicutes	Clostridium perfringens	Clostridium perfringens 5147-97	DNA	0.470492	0.470493	0.470495	2.46333
NC_021325	Unclassified	Unclassified	Unclassified	Clostridium phage vB_CpeS-CP51	Firmicutes	Clostridium perfringens	Clostridium perfringens 5147-97	DNA	0.470492	0.470493	0.470495	2.46333
MK017819	Unclassified	Unclassified	Unclassified	Clostridium phage CPD4	Firmicutes	Clostridium perfringens	Clostridium perfringens ATCC 13124 Clostridium perfringens FORC 25	DNA	0.412093	0.412094	0.412096	2.15757
OP753453	Unclassified	Unclassified	Unclassified	Clostridium phage E1	Firmicutes	Clostridium perfringens	Clostridium perfringens	DNA	0.40347	0.403471	0.403473	2.11242
OP753449	Unclassified	Unclassified	Unclassified	Clostridium phage A2	Firmicutes	Clostridium perfringens	Clostridium perfringens	DNA	0.403455	0.403456	0.403458	2.11234
OP753451	Unclassified	Unclassified	Unclassified	Clostridium phage H1	Firmicutes	Clostridium perfringens	Clostridium perfringens	DNA	0.403455	0.403456	0.403458	2.11234
OP753452	Unclassified	Unclassified	Unclassified	Clostridium phage D1	Firmicutes	Clostridium perfringens	Clostridium perfringens	DNA	0.403455	0.403456	0.403458	2.11234
OP753450	Unclassified	Unclassified	Unclassified	Clostridium phage C2	Firmicutes	Clostridium perfringens	Clostridium perfringens	DNA	0.403447	0.403448	0.40345	2.1123
OP381444	Unclassified	Unclassified	Unclassified	Clostridium phage P21	Firmicutes	Clostridium perfringens	Clostridium perfringens ZWCP 21	DNA	0.390422	0.390423	0.390425	2.04411
MN417334	Unclassified	Unclassified	Unclassified	Clostridium phage CPAS-15	Firmicutes	Clostridium perfringens	Clostridium perfringens	DNA	0.385884	0.385885	0.385887	2.02035
JQ246028	Unclassified	Unclassified	Unclassified	Clostridium phage phi8074-B1	Firmicutes	Clostridium sporogenes	Clostridium sporogenes	DNA	1.70606	1.70606	1.70608	8.93233
NC_019924	Unclassified	Unclassified	Unclassified	Clostridium phage phi8074-B1	Firmicutes	Clostridium sporogenes	Clostridium sporogenes	DNA	1.70606	1.70606	1.70608	8.93233
KY250482	Unclassified	Unclassified	Unclassified	Corynebacterium phage phi16	Actinobacteria	Corynebacterium glutamicum	Corynebacterium glutamicum ATCC 21792	DNA	7.19588	7.19584	7.196	37.6754
NC_009816	Zierdtviridae	Chunghsingvirus	Chunghsingvirus	Corynebacterium phage P1201	Actinobacteria	Corynebacterium glutamicum	Corynebacterium glutamicum	DNA	5.28627	5.28626	5.28635	27.6772
MG324353	Unclassified	Ikedavirus	Ikedavirus	Corynebacterium phage phi673	Actinobacteria	Corynebacterium glutamicum	Corynebacterium glutamicum ATCC13032	DNA	4.16798	4.16795	4.16799	21.8219
NC_042354	Unclassified	Ikedavirus	Ikedavirus	Corynebacterium phage phi673	Actinobacteria	Corynebacterium glutamicum	Corynebacterium glutamicum ATCC13032	DNA	4.16798	4.16795	4.16799	21.8219
MG324354	Unclassified	Ikedavirus	Ikedavirus	Corynebacterium phage phi674	Actinobacteria	Corynebacterium glutamicum	Corynebacterium glutamicum ATCC13032	DNA	3.91962	3.9196	3.91963	20.5216
NC_042355	Unclassified	Ikedavirus	Ikedavirus	Corynebacterium phage phi674	Actinobacteria	Corynebacterium glutamicum	Corynebacterium glutamicum ATCC13032	DNA	3.91962	3.9196	3.91963	20.5216
MT330372	Casjensviridae	Jacunavirus	Jacunavirus	Cronobacter phage JC01	Proteobacteria	Cronobacter sakazakii	Cronobacter sakazakii	DNA	10.2663	10.2662	10.2664	53.7509
NC_052989	Casjensviridae	Jacunavirus	Jacunavirus	Cronobacter phage JC01	Proteobacteria	Cronobacter sakazakii	Cronobacter sakazakii	DNA	10.2663	10.2662	10.2664	53.7509
HQ110083	Peduoviridae	Seongnamvirus	Seongnamvirus	Cronobacter phage ESSI-2	Proteobacteria	Cronobacter sakazakii	Cronobacter sakazakii	DNA	8.70502	8.70484	8.70504	45.5761
NC_047854	Peduoviridae	Seongnamvirus	Seongnamvirus	Cronobacter phage ESSI-2	Proteobacteria	Cronobacter sakazakii	Cronobacter sakazakii	DNA	8.70502	8.70484	8.70504	45.5761
MZ188976	Unclassified	Unclassified	Unclassified	Cronobacter phage JK004	Proteobacteria	Cronobacter sakazakii	Cronobacter sakazakii ATCC 29544	DNA	8.23981	8.23977	8.23984	43.1405
JQ780327	Unclassified	Unclassified	Unclassified	Cronobacter phage phiES15	Proteobacteria	Cronobacter sakazakii	Cronobacter sakazakii ES15	DNA	8.19283	8.19272	8.19291	42.8948
NC_018454	Unclassified	Unclassified	Unclassified	Cronobacter phage phiES15	Proteobacteria	Cronobacter sakazakii	Cronobacter sakazakii ES15	DNA	8.19283	8.19272	8.19291	42.8948
HQ201307	Unclassified	Unclassified	Hendrixvirinae	Cronobacter phage ENT39118	Proteobacteria	Cronobacter sakazakii	Cronobacter sakazakii	DNA	7.81298	7.81288	7.81306	40.9061
NC_019934	Unclassified	Unclassified	Hendrixvirinae	Cronobacter phage ENT39118	Proteobacteria	Cronobacter sakazakii	Cronobacter sakazakii	DNA	7.81298	7.81288	7.81306	40.9061
MW882933	Autographiviridae	Cronosvirus	Cronosvirus	Cronobacter phage EspYZU05	Proteobacteria	Cronobacter sakazakii	Cronobacter sakazakii	DNA	7.63608	7.63602	7.63619	39.98
LC779549	Autographiviridae	Cronosvirus	Cronosvirus	Cronobacter phage GY3	Proteobacteria	Cronobacter sakazakii	Cronobacter sakazakii	DNA	7.61321	7.61315	7.61333	39.8604
JX094500	Unclassified	Derbicusvirus	Derbicusvirus	Cronobacter phage CR5	Proteobacteria	Cronobacter sakazakii	Cronobacter sakazakii	DNA	7.57984	7.57983	7.57987	39.6852
NC_021531	Unclassified	Derbicusvirus	Derbicusvirus	Cronobacter phage CR5	Proteobacteria	Cronobacter sakazakii	Cronobacter sakazakii	DNA	7.57984	7.57983	7.57987	39.6852
MH845412	Drexlerviridae	Kyungwonvirus	Kyungwonvirus	Cronobacter phage CS01	Proteobacteria	Cronobacter sakazakii	Cronobacter sakazakii NCTC 11467	DNA	7.41571	7.41564	7.41579	38.8261
NC_048088	Drexlerviridae	Kyungwonvirus	Kyungwonvirus	Cronobacter phage CS01	Proteobacteria	Cronobacter sakazakii	Cronobacter sakazakii NCTC 11467	DNA	7.41571	7.41564	7.41579	38.8261
OP120783	Drexlerviridae	Kyungwonvirus	Kyungwonvirus	Cronobacter phage SG01	Proteobacteria	Cronobacter sakazakii	Cronobacter sakazakii ATCC 29544	DNA	7.37428	7.37421	7.37435	38.6092
JF912400	Drexlerviridae	Kyungwonvirus	Kyungwonvirus	Cronobacter phage ESP2949-1	Proteobacteria	Cronobacter sakazakii	Cronobacter sakazakii ATCC29544	DNA	7.35198	7.35192	7.35206	38.4925
NC_019509	Drexlerviridae	Kyungwonvirus	Kyungwonvirus	Cronobacter phage ESP2949-1	Proteobacteria	Cronobacter sakazakii	Cronobacter sakazakii ATCC29544	DNA	7.35198	7.35192	7.35206	38.4925
LC778449	Autographiviridae	Bonnellvirus	Bonnellvirus	Cronobacter phage RZ4	Proteobacteria	Cronobacter sakazakii	Cronobacter sakazakii	DNA	7.26874	7.2687	7.26886	38.0569
HQ201308	Unclassified	Unclassified	Unclassified	Cronobacter phage ENT47670	Proteobacteria	Cronobacter sakazakii	Cronobacter sakazakii	DNA	7.1202	7.12015	7.1203	37.2791
NC_019927	Unclassified	Unclassified	Unclassified	Cronobacter phage ENT47670	Proteobacteria	Cronobacter sakazakii	Cronobacter sakazakii	DNA	7.1202	7.12015	7.1203	37.2791
OP819285	Autographiviridae	Cronosvirus	Cronosvirus	Cronobacter phage EspYZU13	Proteobacteria	Cronobacter sakazakii	Cronobacter sakazakii	DNA	7.1001	7.10005	7.1002	37.1738
JF314845	Unclassified	Unclassified	Unclassified	Cronobacter phage ES2	Proteobacteria	Cronobacter sakazakii	Cronobacter sakazakii	DNA	6.59688	6.59676	6.59705	34.5395
KX431560	Straboviridae	Pseudotevenvirus	Pseudotevenvirus	Cronobacter phage vB_CsaM_leN	Proteobacteria	Cronobacter sakazakii	Cronobacter sakazakii ATCC BAA894	DNA	6.27019	6.27019	6.27023	32.8284
KX431559	Straboviridae	Pseudotevenvirus	Pseudotevenvirus	Cronobacter phage vB_CsaM_leB	Proteobacteria	Cronobacter sakazakii	Cronobacter sakazakii ATCC BAA894	DNA	6.2572	6.2572	6.25723	32.7604
NC_048645	Straboviridae	Pseudotevenvirus	Pseudotevenvirus	Cronobacter phage vB_CsaM_leB	Proteobacteria	Cronobacter sakazakii	Cronobacter sakazakii ATCC BAA894	DNA	6.2572	6.2572	6.25723	32.7604
ON157416	Straboviridae	Pseudotevenvirus	Pseudotevenvirus	Cronobacter phage Dev_CS701	Proteobacteria	Cronobacter sakazakii	Cronobacter sakazakii NTU701	DNA	6.22822	6.22822	6.22825	32.6087
KX443552	Straboviridae	Pseudotevenvirus	Pseudotevenvirus	Cronobacter phage vB_CsaM_leE	Proteobacteria	Cronobacter sakazakii	Cronobacter sakazakii ATCC BAA894	DNA	6.19926	6.19926	6.19929	32.457
NC_048646	Straboviridae	Pseudotevenvirus	Pseudotevenvirus	Cronobacter phage vB_CsaM_leE	Proteobacteria	Cronobacter sakazakii	Cronobacter sakazakii ATCC BAA894	DNA	6.19926	6.19926	6.19929	32.457
MW767161	Straboviridae	Pseudotevenvirus	Pseudotevenvirus	Cronobacter phage JC03	Proteobacteria	Cronobacter sakazakii	Cronobacter sakazakii	DNA	6.18898	6.18897	6.18901	32.4032
JQ691612	Unclassified	Certrevirus	Certrevirus	Cronobacter phage CR3	Proteobacteria	Cronobacter sakazakii	Cronobacter sakazakii	DNA	6.15718	6.15717	6.15721	32.2367
NC_017974	Unclassified	Certrevirus	Certrevirus	Cronobacter phage CR3	Proteobacteria	Cronobacter sakazakii	Cronobacter sakazakii	DNA	6.15718	6.15717	6.15721	32.2367
KC954774	Unclassified	Certrevirus	Certrevirus	Cronobacter phage CR8	Proteobacteria	Cronobacter sakazakii	Cronobacter sakazakii ATCC 29544	DNA	6.11215	6.11214	6.11218	32.0009
NC_024354	Unclassified	Certrevirus	Certrevirus	Cronobacter phage CR8	Proteobacteria	Cronobacter sakazakii	Cronobacter sakazakii ATCC 29544	DNA	6.11215	6.11214	6.11218	32.0009
JN882287	Straboviridae	Pseudotevenvirus	Pseudotevenvirus	Cronobacter phage vB_CsaM_GAP161	Proteobacteria	Cronobacter sakazakii	Cronobacter sakazakii	DNA	6.11023	6.11022	6.11026	31.9909
NC_019398	Straboviridae	Pseudotevenvirus	Pseudotevenvirus	Cronobacter phage vB_CsaM_GAP161	Proteobacteria	Cronobacter sakazakii	Cronobacter sakazakii	DNA	6.11023	6.11022	6.11026	31.9909
JQ691611	Unclassified	Certrevirus	Certrevirus	Cronobacter phage CR9	Proteobacteria	Cronobacter sakazakii	Cronobacter sakazakii	DNA	5.951	5.951	5.95103	31.1572
NC_023717	Unclassified	Certrevirus	Certrevirus	Cronobacter phage CR9	Proteobacteria	Cronobacter sakazakii	Cronobacter sakazakii	DNA	5.951	5.951	5.95103	31.1572
NC_070937	Straboviridae	Unclassified	Straboviridae	Cronobacter phage LPCS28	Proteobacteria	Cronobacter sakazakii	Cronobacter sakazakii	DNA	4.98022	4.98022	4.98025	26.0746
OM638103	Straboviridae	Unclassified	Straboviridae	Cronobacter phage LPCS28	Proteobacteria	Cronobacter sakazakii	Cronobacter sakazakii	DNA	4.98022	4.98022	4.98025	26.0746
KC954775	Straboviridae	Unclassified	Straboviridae	Cronobacter phage S13	Proteobacteria	Cronobacter sakazakii	Cronobacter sakazakii ATCC 29544	DNA	4.979	4.979	4.97903	26.0682
NC_028773	Straboviridae	Unclassified	Straboviridae	Cronobacter phage S13	Proteobacteria	Cronobacter sakazakii	Cronobacter sakazakii ATCC 29544	DNA	4.979	4.979	4.97903	26.0682
OP819284	Unclassified	Seunavirus	Seunavirus	Cronobacter phage EspYZU12	Proteobacteria	Cronobacter sakazakii	Cronobacter sakazakii	DNA	4.77534	4.77534	4.77536	25.0019
OP850600	Unclassified	Seunavirus	Seunavirus	Cronobacter phage EspYZU14	Proteobacteria	Cronobacter sakazakii	Cronobacter sakazakii	DNA	4.77228	4.77228	4.77231	24.9859
OP866730	Unclassified	Seunavirus	Seunavirus	Cronobacter phage EspYZU15	Proteobacteria	Cronobacter sakazakii	Cronobacter sakazakii	DNA	4.7702	4.77019	4.77022	24.975
JN882284	Unclassified	Seunavirus	Seunavirus	Cronobacter phage vB_CsaM_GAP31	Proteobacteria	Cronobacter sakazakii	Cronobacter sakazakii	DNA	4.5167	4.51669	4.51672	23.6477
NC_019400	Unclassified	Seunavirus	Seunavirus	Cronobacter phage vB_CsaM_GAP31	Proteobacteria	Cronobacter sakazakii	Cronobacter sakazakii	DNA	4.5167	4.51669	4.51672	23.6477
JN882286	Unclassified	Unclassified	Unclassified	Cronobacter phage vB_CsaP_GAP52	Proteobacteria	Cronobacter sakazakii	Cronobacter sakazakii	DNA	3.91095	3.91095	3.91099	20.4764
NC_019402	Unclassified	Unclassified	Unclassified	Cronobacter phage vB_CsaP_GAP52	Proteobacteria	Cronobacter sakazakii	Cronobacter sakazakii	DNA	3.91095	3.91095	3.91099	20.4764
MG589384	Unclassified	Kolesnikvirus	Kolesnikvirus	Enterobacter phage phi63_307	Proteobacteria	Cronobacter sakazakii	Cronobacter sakazakii	DNA	3.71674	3.71674	3.71677	19.4595
KM058087	Unclassified	Unclassified	Unclassified	Cronobacter phage vB_CsaP_Ss1	Proteobacteria	Cronobacter sakazakii	Cronobacter sakazakii ATCC BAA 894	DNA	3.69151	3.69148	3.69153	19.3274
JN882285	Unclassified	Mimasvirus	Mimasvirus	Cronobacter phage vB_CsaM_GAP32	Proteobacteria	Cronobacter sakazakii	Cronobacter sakazakii	DNA	2.84696	2.84696	2.84697	14.9056
NC_019401	Unclassified	Mimasvirus	Mimasvirus	Cronobacter phage vB_CsaM_GAP32	Proteobacteria	Cronobacter sakazakii	Cronobacter sakazakii	DNA	2.84696	2.84696	2.84697	14.9056
LC519601	Unclassified	Privateervirus	Privateervirus	Cronobacter phage vB_CsaP_009	Proteobacteria	Cronobacter sakazakii	Cronobacter sakazakii	DNA	1.47196	1.47196	1.47197	7.70665
NC_048664	Unclassified	Privateervirus	Privateervirus	Cronobacter phage vB_CsaP_009	Proteobacteria	Cronobacter sakazakii	Cronobacter sakazakii	DNA	1.47196	1.47196	1.47197	7.70665
MG820641	Unclassified	Pahexavirus	Pahexavirus	Propionibacterium phage pa615	Actinobacteria	Cutibacterium acnes	Cutibacterium acnes 06-0893	DNA	6.71171	6.71165	6.71187	35.1407
MG820634	Unclassified	Pahexavirus	Pahexavirus	Propionibacterium phage pa27	Actinobacteria	Cutibacterium acnes	Cutibacterium acnes 02-A-018	DNA	6.68739	6.68734	6.68756	35.0134
MG820640	Unclassified	Pahexavirus	Pahexavirus	Propionibacterium phage pa15	Actinobacteria	Cutibacterium acnes	Cutibacterium acnes 01-A-087	DNA	6.68737	6.68731	6.68753	35.0133
JX262223	Unclassified	Pahexavirus	Pahexavirus	Propionibacterium phage P1.1	Actinobacteria	Cutibacterium acnes	Cutibacterium acnes	DNA	6.68189	6.68183	6.68206	34.9846
NC_018842	Unclassified	Pahexavirus	Pahexavirus	Propionibacterium phage P1.1	Actinobacteria	Cutibacterium acnes	Cutibacterium acnes	DNA	6.68189	6.68183	6.68206	34.9846
JX262216	Unclassified	Pahexavirus	Pahexavirus	Propionibacterium phage P14	Actinobacteria	Cutibacterium acnes	Cutibacterium acnes	DNA	6.66689	6.66684	6.66708	34.9062
NC_018839	Unclassified	Pahexavirus	Pahexavirus	Propionibacterium phage P14	Actinobacteria	Cutibacterium acnes	Cutibacterium acnes	DNA	6.66689	6.66684	6.66708	34.9062
MW161464	Unclassified	Pahexavirus	Pahexavirus	Cutibacterium phage PAVL20	Actinobacteria	Cutibacterium acnes	Cutibacterium acnes	DNA	6.65101	6.65095	6.65117	34.8229
MW161468	Unclassified	Pahexavirus	Pahexavirus	Cutibacterium phage PAVL45	Actinobacteria	Cutibacterium acnes	Cutibacterium acnes	DNA	6.64719	6.64713	6.64735	34.8029
MW161461	Unclassified	Pahexavirus	Pahexavirus	Cutibacterium phage FD1	Actinobacteria	Cutibacterium acnes	Cutibacterium acnes	DNA	6.64338	6.64333	6.64355	34.783
MW161462	Unclassified	Pahexavirus	Pahexavirus	Cutibacterium phage FD2	Actinobacteria	Cutibacterium acnes	Cutibacterium acnes	DNA	6.64136	6.64131	6.64153	34.7724
OR178992	Unclassified	Unclassified	Unclassified	Cutibacterium phage CAP 6-3	Actinobacteria	Cutibacterium acnes	Cutibacterium acnes	DNA	6.63793	6.63788	6.6381	34.7544
MG820643	Unclassified	Pahexavirus	Pahexavirus	Propionibacterium phage pa35	Actinobacteria	Cutibacterium acnes	Cutibacterium acnes 05-A-026	DNA	6.62575	6.62569	6.62591	34.6906
JX262222	Unclassified	Pahexavirus	Pahexavirus	Propionibacterium phage P100_1	Actinobacteria	Cutibacterium acnes	Cutibacterium acnes	DNA	6.61556	6.61551	6.61572	34.6373
NC_018840	Unclassified	Pahexavirus	Pahexavirus	Propionibacterium phage P100_1	Actinobacteria	Cutibacterium acnes	Cutibacterium acnes	DNA	6.61556	6.61551	6.61572	34.6373
MW161463	Unclassified	Pahexavirus	Pahexavirus	Cutibacterium phage FD3	Actinobacteria	Cutibacterium acnes	Cutibacterium acnes	DNA	6.61313	6.61308	6.6133	34.6246
MG820644	Unclassified	Pahexavirus	Pahexavirus	Propionibacterium phage pa33	Actinobacteria	Cutibacterium acnes	Cutibacterium acnes 05-A-026	DNA	6.61061	6.61055	6.61078	34.6114
JX262217	Unclassified	Pahexavirus	Pahexavirus	Propionibacterium phage P101A	Actinobacteria	Cutibacterium acnes	Cutibacterium acnes	DNA	6.61054	6.61048	6.6107	34.611
NC_018841	Unclassified	Pahexavirus	Pahexavirus	Propionibacterium phage P101A	Actinobacteria	Cutibacterium acnes	Cutibacterium acnes	DNA	6.61054	6.61048	6.6107	34.611
MG820645	Unclassified	Pahexavirus	Pahexavirus	Propionibacterium phage pa3-SS3	Actinobacteria	Cutibacterium acnes	Cutibacterium acnes 05-A-026	DNA	6.61015	6.6101	6.61032	34.609
JX262218	Unclassified	Pahexavirus	Pahexavirus	Propionibacterium phage P104A	Actinobacteria	Cutibacterium acnes	Cutibacterium acnes	DNA	6.60856	6.60851	6.60873	34.6007
NC_018845	Unclassified	Pahexavirus	Pahexavirus	Propionibacterium phage P104A	Actinobacteria	Cutibacterium acnes	Cutibacterium acnes	DNA	6.60856	6.60851	6.60873	34.6007
MT647607	Unclassified	Pahexavirus	Pahexavirus	Propionibacterium phage phiPA50S	Actinobacteria	Cutibacterium acnes	Cutibacterium acnes PAc-125	DNA	6.60696	6.60691	6.60712	34.5923
MG820636	Unclassified	Pahexavirus	Pahexavirus	Propionibacterium phage pa29399-1-D_2	Actinobacteria	Cutibacterium acnes	Cutibacterium acnes ATCC 29399	DNA	6.6039	6.60385	6.60409	34.5764
JX262215	Unclassified	Pahexavirus	Pahexavirus	Propionibacterium phage P9.1	Actinobacteria	Cutibacterium acnes	Cutibacterium acnes	DNA	6.59273	6.59267	6.5929	34.5178
NC_018834	Unclassified	Pahexavirus	Pahexavirus	Propionibacterium phage P9.1	Actinobacteria	Cutibacterium acnes	Cutibacterium acnes	DNA	6.59273	6.59267	6.5929	34.5178
OP491959	Unclassified	Pahexavirus	Pahexavirus	Cutibacterium phage PAP1-1	Actinobacteria	Cutibacterium acnes	Cutibacterium acnes subsp. acnes	DNA	6.5924	6.59235	6.59257	34.5161
OR088869	Unclassified	Unclassified	Unclassified	Cutibacterium phage CaCom2	Actinobacteria	Cutibacterium acnes	Cutibacterium acnes 11827	DNA	6.58436	6.58431	6.58453	34.474
MG820639	Unclassified	Pahexavirus	Pahexavirus	Propionibacterium phage pa9-6919-4	Actinobacteria	Cutibacterium acnes	Cutibacterium acnes ATCC 6919	DNA	6.58071	6.58066	6.58088	34.4549
MG820638	Unclassified	Pahexavirus	Pahexavirus	Propionibacterium phage pa6919-4	Actinobacteria	Cutibacterium acnes	Cutibacterium acnes ATCC 6919	DNA	6.58071	6.58066	6.58088	34.4549
MW161465	Unclassified	Pahexavirus	Pahexavirus	Cutibacterium phage PAVL21	Actinobacteria	Cutibacterium acnes	Cutibacterium acnes	DNA	6.56256	6.56251	6.56272	34.3598
JX262221	Unclassified	Pahexavirus	Pahexavirus	Propionibacterium phage P100_A	Actinobacteria	Cutibacterium acnes	Cutibacterium acnes	DNA	6.55821	6.55816	6.55839	34.3371
NC_018838	Unclassified	Pahexavirus	Pahexavirus	Propionibacterium phage P100_A	Actinobacteria	Cutibacterium acnes	Cutibacterium acnes	DNA	6.55821	6.55816	6.55839	34.3371
MG820635	Unclassified	Pahexavirus	Pahexavirus	Propionibacterium phage pa29399-1-D_1	Actinobacteria	Cutibacterium acnes	Cutibacterium acnes 02-A-018	DNA	6.55771	6.55765	6.55787	34.3344
MG820642	Unclassified	Pahexavirus	Pahexavirus	Propionibacterium phage pa28	Actinobacteria	Cutibacterium acnes	Cutibacterium acnes 02-A-018	DNA	6.54492	6.54486	6.54507	34.2674
MG820637	Unclassified	Pahexavirus	Pahexavirus	Propionibacterium phage pa63	Actinobacteria	Cutibacterium acnes	Cutibacterium acnes 06-0893	DNA	6.54079	6.54073	6.54095	34.2458
MW161467	Unclassified	Pahexavirus	Pahexavirus	Cutibacterium phage PAVL34	Actinobacteria	Cutibacterium acnes	Cutibacterium acnes	DNA	6.53462	6.53456	6.53477	34.2135
MW161466	Unclassified	Pahexavirus	Pahexavirus	Cutibacterium phage PAVL33	Actinobacteria	Cutibacterium acnes	Cutibacterium acnes	DNA	6.53458	6.53452	6.53473	34.2133
JX262225	Unclassified	Pahexavirus	Pahexavirus	Propionibacterium phage ATCC29399B_C	Actinobacteria	Cutibacterium acnes	Cutibacterium acnes	DNA	6.53205	6.532	6.53222	34.2001
NC_018851	Unclassified	Pahexavirus	Pahexavirus	Propionibacterium phage ATCC29399B_C	Actinobacteria	Cutibacterium acnes	Cutibacterium acnes	DNA	6.53205	6.532	6.53222	34.2001
JX262219	Unclassified	Pahexavirus	Pahexavirus	Propionibacterium phage P105	Actinobacteria	Cutibacterium acnes	Cutibacterium acnes	DNA	6.51668	6.51662	6.51683	34.1196
NC_018849	Unclassified	Pahexavirus	Pahexavirus	Propionibacterium phage P105	Actinobacteria	Cutibacterium acnes	Cutibacterium acnes	DNA	6.51668	6.51662	6.51683	34.1196
MG820633	Unclassified	Pahexavirus	Pahexavirus	Propionibacterium phage pa59	Actinobacteria	Cutibacterium acnes	Cutibacterium acnes 03-A-023	DNA	6.50693	6.50688	6.50709	34.0685
MG820632	Unclassified	Pahexavirus	Pahexavirus	Propionibacterium phage pa310	Actinobacteria	Cutibacterium acnes	Cutibacterium acnes 05-A-026	DNA	6.50332	6.50327	6.50348	34.0496
JX262224	Unclassified	Pahexavirus	Pahexavirus	Propionibacterium phage ATCC29399B_T	Actinobacteria	Cutibacterium acnes	Cutibacterium acnes	DNA	6.49478	6.49473	6.49495	34.005
NC_018847	Unclassified	Pahexavirus	Pahexavirus	Propionibacterium phage ATCC29399B_T	Actinobacteria	Cutibacterium acnes	Cutibacterium acnes	DNA	6.49478	6.49473	6.49495	34.005
JX262220	Unclassified	Pahexavirus	Pahexavirus	Propionibacterium phage P100D	Actinobacteria	Cutibacterium acnes	Cutibacterium acnes	DNA	6.46648	6.46643	6.46666	33.8568
NC_018852	Unclassified	Pahexavirus	Pahexavirus	Propionibacterium phage P100D	Actinobacteria	Cutibacterium acnes	Cutibacterium acnes	DNA	6.46648	6.46643	6.46666	33.8568
OQ411034	Unclassified	Pahexavirus	Pahexavirus	Cutibacterium phage Y3Z	Actinobacteria	Cutibacterium acnes	Cutibacterium acnes	DNA	6.44719	6.44713	6.44735	33.7558
GQ357915	Unclassified	Ionavirus	Ionavirus	Delftia phage PhiW-14	Proteobacteria	Delftia acidovorans	Delftia acidovorans	DNA	6.12181	6.1218	6.12184	32.0515
NC_013697	Unclassified	Ionavirus	Ionavirus	Delftia phage PhiW-14	Proteobacteria	Delftia acidovorans	Delftia acidovorans	DNA	6.12181	6.1218	6.12184	32.0515
MK574011	Unclassified	Kafunavirus	Kafunavirus	Edwardsiella phage ETP-1	Proteobacteria	Edwardsiella tarda	Edwardsiella tarda	DNA	5.39667	5.39664	5.39672	28.2551
MK689364	Unclassified	Petsuvirus	Petsuvirus	Edwardsiella phage pEt-SU	Proteobacteria	Edwardsiella tarda	Edwardsiella tarda ATCC 15941	DNA	4.22897	4.22897	4.22898	22.1413
NC_048182	Unclassified	Petsuvirus	Petsuvirus	Edwardsiella phage pEt-SU	Proteobacteria	Edwardsiella tarda	Edwardsiella tarda ATCC 15941	DNA	4.22897	4.22897	4.22898	22.1413
MN399336	Unclassified	Unclassified	Unclassified	Edwardsiella phage vB_EtaM_ET-ABTNL-9	Proteobacteria	Edwardsiella tarda	Edwardsiella tarda	DNA	1.37475	1.37475	1.37475	7.19767
MG589387	Peduoviridae	Novemvirus	Novemvirus	Enterobacter phage phiT5282H	Proteobacteria	Enterobacter cloacae	Enterobacter cloacae	DNA	7.81475	7.81463	7.81482	40.9153
NC_049429	Peduoviridae	Novemvirus	Novemvirus	Enterobacter phage phiT5282H	Proteobacteria	Enterobacter cloacae	Enterobacter cloacae	DNA	7.81475	7.81463	7.81482	40.9153
MW205203	Unclassified	Uetakevirus	Uetakevirus	Enterobacter phage BUCT554	Proteobacteria	Enterobacter cloacae	Enterobacter cloacae	DNA	7.60179	7.6017	7.60188	39.8004
MW032452	Drexlerviridae	Henuseptimavirus	Henuseptimavirus	Enterobacter phage N5822	Proteobacteria	Enterobacter cloacae	Enterobacter cloacae	DNA	6.95781	6.95778	6.95785	36.4285
MG732930	Drexlerviridae	Eclunavirus	Eclunavirus	Enterobacter phage Ec_L1	Proteobacteria	Enterobacter cloacae	Enterobacter cloacae	DNA	6.39573	6.3957	6.39582	33.486
NC_042122	Drexlerviridae	Eclunavirus	Eclunavirus	Enterobacter phage Ec_L1	Proteobacteria	Enterobacter cloacae	Enterobacter cloacae	DNA	6.39573	6.3957	6.39582	33.486
OL551674	Straboviridae	Pseudotevenvirus	Pseudotevenvirus	Enterobacter phage vB_EcRAM-01	Proteobacteria	Enterobacter cloacae	Enterobacter cloacae complex	DNA	6.30389	6.30389	6.30393	33.0049
MT341500	Straboviridae	Pseudotevenvirus	Pseudotevenvirus	Enterobacter phage EBPL	Proteobacteria	Enterobacter cloacae	Enterobacter cloacae	DNA	6.24979	6.24979	6.24982	32.7216
MN508621	Straboviridae	Pseudotevenvirus	Pseudotevenvirus	Enterobacter phage EC-W1	Proteobacteria	Enterobacter cloacae	Enterobacter cloacae	DNA	6.21084	6.21084	6.21087	32.5177
OQ571799	Straboviridae	Pseudotevenvirus	Pseudotevenvirus	Enterobacter phage phi5	Proteobacteria	Enterobacter cloacae	Enterobacter cloacae 55269	DNA	6.20694	6.20693	6.20697	32.4972
MN508622	Straboviridae	Pseudotevenvirus	Pseudotevenvirus	Enterobacter phage EC-W2	Proteobacteria	Enterobacter cloacae	Enterobacter cloacae	DNA	6.20576	6.20576	6.2058	32.4911
MN508623	Straboviridae	Pseudotevenvirus	Pseudotevenvirus	Enterobacter phage EC-F1	Proteobacteria	Enterobacter cloacae	Enterobacter cloacae	DNA	6.20486	6.20486	6.2049	32.4864
MW464860	Unclassified	Unclassified	Queuovirinae	Enterobacter phage EC151	Proteobacteria	Enterobacter cloacae	Enterobacter cloacae CEMTC 2064	DNA	6.19229	6.19226	6.19235	32.4207
OP272490	Autographiviridae	Kayfunavirus	Kayfunavirus	Enterobacter phage 01_vB_Eclo_IJM	Proteobacteria	Enterobacter cloacae	Enterobacter cloacae	DNA	6.18624	6.18624	6.18635	32.3892
MN508624	Straboviridae	Pseudotevenvirus	Pseudotevenvirus	Enterobacter phage EC-F2	Proteobacteria	Enterobacter cloacae	Enterobacter cloacae	DNA	6.18527	6.18526	6.1853	32.3838
OP272493	Autographiviridae	Kayfunavirus	Kayfunavirus	Enterobacter phage 04_vB_Eclo_IJM	Proteobacteria	Enterobacter cloacae	Enterobacter cloacae	DNA	6.05397	6.05395	6.0541	31.6969
OP272491	Autographiviridae	Kayfunavirus	Kayfunavirus	Enterobacter phage 02_vB_Eclo_IJM	Proteobacteria	Enterobacter cloacae	Enterobacter cloacae	DNA	6.01906	6.01905	6.0192	31.5141
OP272492	Autographiviridae	Kayfunavirus	Kayfunavirus	Enterobacter phage 03_vB_Eclo_IJM	Proteobacteria	Enterobacter cloacae	Enterobacter cloacae	DNA	6.00916	6.00915	6.0093	31.4623
KP791807	Autographiviridae	Teetrevirus	Teetrevirus	Enterobacter phage E-4	Proteobacteria	Enterobacter cloacae	Enterobacter cloacae	DNA	5.83772	5.83769	5.83782	30.5645
KP791805	Autographiviridae	Teetrevirus	Teetrevirus	Enterobacter phage E-2	Proteobacteria	Enterobacter cloacae	Enterobacter cloacae	DNA	5.8334	5.83337	5.83352	30.542
NC_029102	Autographiviridae	Teetrevirus	Teetrevirus	Enterobacter phage E-2	Proteobacteria	Enterobacter cloacae	Enterobacter cloacae	DNA	5.8334	5.83337	5.83352	30.542
KP791806	Autographiviridae	Teetrevirus	Teetrevirus	Enterobacter phage E-3	Proteobacteria	Enterobacter cloacae	Enterobacter cloacae	DNA	5.81816	5.81813	5.81831	30.4623
NC_028795	Autographiviridae	Teetrevirus	Teetrevirus	Enterobacter phage E-3	Proteobacteria	Enterobacter cloacae	Enterobacter cloacae	DNA	5.81816	5.81813	5.81831	30.4623
MK033136	Autographiviridae	Kayfunavirus	Kayfunavirus	Enterobacter phage EcpYZU01	Proteobacteria	Enterobacter cloacae	Enterobacter cloacae	DNA	5.751	5.75099	5.75113	30.1106
NC_048135	Autographiviridae	Kayfunavirus	Kayfunavirus	Enterobacter phage EcpYZU01	Proteobacteria	Enterobacter cloacae	Enterobacter cloacae	DNA	5.751	5.75099	5.75113	30.1106
ON212266	Ackermannviridae	Kuttervirus	Kuttervirus	Enterobacter phage fGh-Ecl02	Proteobacteria	Enterobacter cloacae	Enterobacter cloacae	DNA	5.55121	5.5512	5.55123	29.0641
JQ267518	Autographiviridae	Koutsourovirus	Koutsourovirus	Enterobacter phage phiKDA1	Proteobacteria	Enterobacter cloacae	Enterobacter cloacae	DNA	5.29175	5.29171	5.29178	27.7056
NC_027980	Autographiviridae	Koutsourovirus	Koutsourovirus	Enterobacter phage phiKDA1	Proteobacteria	Enterobacter cloacae	Enterobacter cloacae	DNA	5.29175	5.29171	5.29178	27.7056
MT625440	Autographiviridae	Berlinvirus	Berlinvirus	Enterobacter phage PZJ0206	Proteobacteria	Enterobacter cloacae	Enterobacter cloacae ZJ0206	DNA	4.91783	4.91783	4.91794	25.7484
ON630910	Straboviridae	Kanagawavirus	Kanagawavirus	Enterobacter phage Entb_45	Proteobacteria	Enterobacter cloacae	Enterobacter cloacae 29796	DNA	3.72574	3.72574	3.72576	19.5066
NC_070778	Straboviridae	Kanagawavirus	Kanagawavirus	Enterobacter phage vB_EclM_Q7622	Proteobacteria	Enterobacter cloacae	Enterobacter cloacae A22-2B	DNA	3.70275	3.70275	3.70276	19.3862
OL989991	Straboviridae	Kanagawavirus	Kanagawavirus	Enterobacter phage vB_EclM_Q7622	Proteobacteria	Enterobacter cloacae	Enterobacter cloacae A22-2B	DNA	3.70275	3.70275	3.70276	19.3862
MN882610	Straboviridae	Kanagawavirus	Kanagawavirus	Enterobacter phage vB_EclM_CIP9	Proteobacteria	Enterobacter cloacae	Enterobacter cloacae	DNA	3.68789	3.68789	3.6879	19.3084
NC_048849	Straboviridae	Kanagawavirus	Kanagawavirus	Enterobacter phage vB_EclM_CIP9	Proteobacteria	Enterobacter cloacae	Enterobacter cloacae	DNA	3.68789	3.68789	3.6879	19.3084
KJ101592	Straboviridae	Karamvirus	Karamvirus	Enterobacter phage PG7	Proteobacteria	Enterobacter cloacae	Enterobacter cloacae clinial isolate EC7	DNA	3.65025	3.65025	3.65026	19.1113
NC_023561	Straboviridae	Karamvirus	Karamvirus	Enterobacter phage PG7	Proteobacteria	Enterobacter cloacae	Enterobacter cloacae clinial isolate EC7	DNA	3.65025	3.65025	3.65026	19.1113
ON212267	Straboviridae	Karamvirus	Karamvirus	Enterobacter phage fGh-Ecl04	Proteobacteria	Enterobacter cloacae	Enterobacter cloacae	DNA	3.63127	3.63127	3.63129	19.012
ON212265	Straboviridae	Karamvirus	Karamvirus	Enterobacter phage fGh-Ecl01	Proteobacteria	Enterobacter cloacae	Enterobacter cloacae	DNA	3.62804	3.62804	3.62806	18.9951
OL828291	Straboviridae	Karamvirus	Karamvirus	Enterobacter phage vB-EclM_KMB20	Proteobacteria	Enterobacter cloacae	Enterobacter cloacae KMB220	DNA	3.62786	3.62786	3.62787	18.9941
OL828290	Straboviridae	Karamvirus	Karamvirus	Enterobacter phage vB-EclM_KMB19	Proteobacteria	Enterobacter cloacae	Enterobacter cloacae KMB536	DNA	3.61384	3.61384	3.61386	18.9207
OL849997	Straboviridae	Karamvirus	Karamvirus	Enterobacter phage vB-EclM_KMB17	Proteobacteria	Enterobacter cloacae	Enterobacter cloacae KMB220	DNA	3.61109	3.61109	3.61111	18.9063
ON454249	Straboviridae	Karamvirus	Karamvirus	Enterobacter phage vB_EclM-UFV01	Proteobacteria	Enterobacter cloacae	Enterobacter cloacae ATCC 13047	DNA	3.60824	3.60825	3.60826	18.8914
MG999954	Straboviridae	Karamvirus	Karamvirus	Enterobacter phage myPSH1140	Proteobacteria	Enterobacter cloacae	Enterobacter cloacae	DNA	3.5982	3.5982	3.59822	18.8388
MN617835	Straboviridae	Karamvirus	Karamvirus	Enterobacter phage prasa_myo	Proteobacteria	Enterobacter cloacae	Enterobacter cloacae	DNA	3.5982	3.5982	3.59822	18.8388
NC_055739	Straboviridae	Karamvirus	Karamvirus	Enterobacter phage myPSH1140	Proteobacteria	Enterobacter cloacae	Enterobacter cloacae	DNA	3.5982	3.5982	3.59822	18.8388
ON585039	Straboviridae	Karamvirus	Karamvirus	Enterobacter phage Entb_43	Proteobacteria	Enterobacter cloacae	Enterobacter cloacae 30345	DNA	3.57223	3.57223	3.57224	18.7028
HQ641380	Schitoviridae	Eceepunavirus	Eceepunavirus	Enterobacter phage EcP1	Proteobacteria	Enterobacter cloacae	Enterobacter cloacae	DNA	2.38659	2.3866	2.38661	12.4954
NC_019485	Schitoviridae	Eceepunavirus	Eceepunavirus	Enterobacter phage EcP1	Proteobacteria	Enterobacter cloacae	Enterobacter cloacae	DNA	2.38659	2.3866	2.38661	12.4954
MT350292	Autographiviridae	Kayfunavirus	Kayfunavirus	Enterococcus phage EFA-1	Firmicutes	Enterococcus faecalis	Enterococcus faecalis	DNA	5.15818	5.15819	5.1583	27.0068
MT350293	Autographiviridae	Unclassified	Studiervirinae	Enterococcus phage EFA-2	Firmicutes	Enterococcus faecalis	Enterococcus faecalis	DNA	5.14463	5.14462	5.14473	26.9358
GQ478088	Unclassified	Unclassified	Unclassified	Enterococcus phage phiFL4A	Firmicutes	Enterococcus faecalis	Enterococcus faecalis	DNA	3.73257	3.73257	3.73264	19.5426
NC_013644	Unclassified	Unclassified	Unclassified	Enterococcus phage phiFL4A	Firmicutes	Enterococcus faecalis	Enterococcus faecalis	DNA	3.73257	3.73257	3.73264	19.5426
MN995824	Unclassified	Unclassified	Unclassified	Enterococcus phage EFP1	Firmicutes	Enterococcus faecalis	Enterococcus faecalis	DNA	3.69266	3.69266	3.69274	19.3337
AB712291	Unclassified	Saphexavirus	Saphexavirus	Enterococcus phage BC611	Firmicutes	Enterococcus faecalis	Enterococcus faecalis	DNA	3.17801	3.17802	3.17805	16.639
NC_018086	Unclassified	Saphexavirus	Saphexavirus	Enterococcus phage BC611	Firmicutes	Enterococcus faecalis	Enterococcus faecalis	DNA	3.17801	3.17802	3.17805	16.639
MN939408	Unclassified	Saphexavirus	Saphexavirus	Enterococcus phage vB_EfaS_TV16	Firmicutes	Enterococcus faecalis	Enterococcus faecalis ATCC 29212	DNA	3.13452	3.13452	3.13455	16.4113
JF731128	Unclassified	Saphexavirus	Saphexavirus	Enterococcus phage SAP6	Firmicutes	Enterococcus faecalis	Enterococcus faecalis	DNA	3.12868	3.12868	3.12872	16.3807
NC_041960	Unclassified	Saphexavirus	Saphexavirus	Enterococcus phage SAP6	Firmicutes	Enterococcus faecalis	Enterococcus faecalis	DNA	3.12868	3.12868	3.12872	16.3807
MN871443	Unclassified	Saphexavirus	Saphexavirus	Enterococcus phage EfsWh_1	Firmicutes	Enterococcus faecalis	Enterococcus faecalis	DNA	3.09291	3.09291	3.09295	16.1934
MH791415	Unclassified	Saphexavirus	Saphexavirus	Enterococcus phage EfsWh-1	Firmicutes	Enterococcus faecalis	Enterococcus faecalis	DNA	3.09291	3.09291	3.09295	16.1934
KF192053	Unclassified	Saphexavirus	Saphexavirus	Enterococcus phage IMEEF1	Firmicutes	Enterococcus faecalis	Enterococcus faecalis 002	DNA	3.07983	3.07984	3.07987	16.125
NC_041959	Unclassified	Saphexavirus	Saphexavirus	Enterococcus phage IMEEF1	Firmicutes	Enterococcus faecalis	Enterococcus faecalis 002	DNA	3.07983	3.07984	3.07987	16.125
MH618488	Unclassified	Saphexavirus	Saphexavirus	Enterococcus phage vB_EfaS_HEf13	Firmicutes	Enterococcus faecalis	Enterococcus faecalis KCOM 1162	DNA	3.06862	3.06862	3.06866	16.0663
OP172799	Unclassified	Saphexavirus	Saphexavirus	Enterococcus phage EF653P3	Firmicutes	Enterococcus faecalis	Enterococcus faecalis DA653	DNA	3.04499	3.045	3.04503	15.9426
OP172800	Unclassified	Saphexavirus	Saphexavirus	Enterococcus phage EF653P5	Firmicutes	Enterococcus faecalis	Enterococcus faecalis DA653	DNA	3.04071	3.04072	3.04075	15.9202
MW677132	Unclassified	Saphexavirus	Saphexavirus	Enterococcus phage EFC1	Firmicutes	Enterococcus faecalis	Enterococcus faecalis	DNA	3.03927	3.03927	3.03931	15.9126
OL505085	Unclassified	Saphexavirus	Saphexavirus	Enterococcus phage EFap05-1	Firmicutes	Enterococcus faecalis	Enterococcus faecalis	DNA	3.02312	3.02313	3.02316	15.8281
KT932699	Unclassified	Saphexavirus	Saphexavirus	Enterococcus phage vB_EfaS_IME198	Firmicutes	Enterococcus faecalis	Enterococcus faecalis 2008	DNA	3.01552	3.01552	3.01555	15.7882
NC_029016	Unclassified	Saphexavirus	Saphexavirus	Enterococcus phage vB_EfaS_IME198	Firmicutes	Enterococcus faecalis	Enterococcus faecalis 2008	DNA	3.01552	3.01552	3.01555	15.7882
OP172798	Unclassified	Saphexavirus	Saphexavirus	Enterococcus phage EF653P1	Firmicutes	Enterococcus faecalis	Enterococcus faecalis DA653	DNA	3.00667	3.00668	3.00671	15.742
KJ094032	Unclassified	Saphexavirus	Saphexavirus	Enterococcus phage VD13	Firmicutes	Enterococcus faecalis	Enterococcus faecalis	DNA	2.98876	2.98876	2.9888	15.6482
NC_041861	Unclassified	Saphexavirus	Saphexavirus	Enterococcus phage VD13	Firmicutes	Enterococcus faecalis	Enterococcus faecalis	DNA	2.98876	2.98876	2.9888	15.6482
MK570225	Unclassified	Saphexavirus	Saphexavirus	Enterococcus phage vB_EfaS_PHB08	Firmicutes	Enterococcus faecalis	Enterococcus faecalis	DNA	2.98675	2.98675	2.98679	15.6376
KJ127303	Unclassified	Saphexavirus	Saphexavirus	Enterococcus phage VD13	Firmicutes	Enterococcus faecalis	Enterococcus faecalis 8413	DNA	2.98245	2.98245	2.98249	15.6151
NC_024212	Unclassified	Saphexavirus	Saphexavirus	Enterococcus phage VD13	Firmicutes	Enterococcus faecalis	Enterococcus faecalis 8413	DNA	2.98245	2.98245	2.98249	15.6151
ON086985	Unclassified	Saphexavirus	Saphexavirus	Enterococcus phage 47	Firmicutes	Enterococcus faecalis	Enterococcus faecalis EnGen0243	DNA	2.97788	2.97789	2.97792	15.5912
KY303907	Unclassified	Saphexavirus	Saphexavirus	Enterococcus phage EF-P29	Firmicutes	Enterococcus faecalis	Enterococcus faecalis GF29	DNA	2.97538	2.97539	2.97542	15.5781
MK800154	Unclassified	Saphexavirus	Saphexavirus	Enterococcus phage Entf1	Firmicutes	Enterococcus faecalis	Enterococcus faecalis	DNA	2.95735	2.95735	2.95738	15.4837
OP831581	Unclassified	Saphexavirus	Saphexavirus	Enterococcus phage EFKL	Firmicutes	Enterococcus faecalis	Enterococcus faecalis	DNA	2.94123	2.94123	2.94126	15.3993
KY472224	Unclassified	Saphexavirus	Saphexavirus	Enterococcus phage EF-P10	Firmicutes	Enterococcus faecalis	Enterococcus faecalis N10	DNA	2.90726	2.90726	2.9073	15.2214
MN103542	Unclassified	Saphexavirus	Saphexavirus	Enterococcus phage vB_EfaS_EF1c55	Firmicutes	Enterococcus faecalis	Enterococcus faecalis	DNA	2.88675	2.88675	2.88678	15.1141
OL870612	Unclassified	Saphexavirus	Saphexavirus	Enterococcus phage UTI-EfS7	Firmicutes	Enterococcus faecalis	Enterococcus faecalis	DNA	2.88009	2.8801	2.88013	15.0792
CP124927	Unclassified	Unclassified	Unclassified	Enterococcus phage 1_EfsPF36	Firmicutes	Enterococcus faecalis	Enterococcus faecalis EfsPF36	DNA	2.63056	2.63056	2.63061	13.7728
MW004545	Herelleviridae	Schiekvirus	Schiekvirus	Enterococcus phage EFGrNG	Firmicutes	Enterococcus faecalis	Enterococcus faecalis	DNA	2.56407	2.56407	2.56408	13.4245
MW004544	Herelleviridae	Schiekvirus	Schiekvirus	Enterococcus phage EFGrKN	Firmicutes	Enterococcus faecalis	Enterococcus faecalis	DNA	2.54792	2.54793	2.54794	13.34
MH791397	Herelleviridae	Schiekvirus	Schiekvirus	Enterococcus phage EfsSzw-1	Firmicutes	Enterococcus faecalis	Enterococcus faecalis	DNA	2.54605	2.54605	2.54606	13.3302
OL870611	Herelleviridae	Schiekvirus	Schiekvirus	Enterococcus phage UTI-EfS3	Firmicutes	Enterococcus faecalis	Enterococcus faecalis	DNA	2.53868	2.53869	2.53869	13.2916
MT856905	Herelleviridae	Schiekvirus	Schiekvirus	Enterococcus phage vB_EfaM_A2	Firmicutes	Enterococcus faecalis	Enterococcus faecalis OG1RF	DNA	2.53696	2.53696	2.53697	13.2826
MN027503	Herelleviridae	Schiekvirus	Schiekvirus	Enterococcus phage vB_OCPT_Ben	Firmicutes	Enterococcus faecalis	Enterococcus faecalis EnGen0211	DNA	2.53183	2.53183	2.53184	13.2557
KP339049	Herelleviridae	Schiekvirus	Schiekvirus	Enterococcus phage EFDG1	Firmicutes	Enterococcus faecalis	Enterococcus faecalis	DNA	2.5178	2.51781	2.51782	13.1823
NC_029009	Herelleviridae	Schiekvirus	Schiekvirus	Enterococcus phage EFDG1	Firmicutes	Enterococcus faecalis	Enterococcus faecalis	DNA	2.5178	2.51781	2.51782	13.1823
MN241318	Herelleviridae	Schiekvirus	Schiekvirus	Enterococcus phage PEf771	Firmicutes	Enterococcus faecalis	Enterococcus faecalis YN771	DNA	2.51106	2.51106	2.51107	13.147
GQ478084	Unclassified	Phifelvirus	Phifelvirus	Enterococcus phage phiFL2A	Firmicutes	Enterococcus faecalis	Enterococcus faecalis	DNA	2.50345	2.50345	2.50349	13.1073
NC_013643	Unclassified	Phifelvirus	Phifelvirus	Enterococcus phage phiFL2A	Firmicutes	Enterococcus faecalis	Enterococcus faecalis	DNA	2.50345	2.50345	2.50349	13.1073
CP002495	Unclassified	Unclassified	Unclassified	Enterococcus phage EF62phi	Firmicutes	Enterococcus faecalis	Enterococcus faecalis 62	DNA	2.49795	2.49796	2.498	13.0785
NC_017732	Unclassified	Unclassified	Unclassified	Enterococcus phage EF62phi	Firmicutes	Enterococcus faecalis	Enterococcus faecalis 62	DNA	2.49795	2.49796	2.498	13.0785
GQ478085	Unclassified	Phifelvirus	Phifelvirus	Enterococcus phage phiFL2B	Firmicutes	Enterococcus faecalis	Enterococcus faecalis	DNA	2.47651	2.47651	2.47656	12.9663
KJ608188	Unclassified	Unclassified	Unclassified	Enterococcus phage EFC-1	Firmicutes	Enterococcus faecalis	Enterococcus faecalis	DNA	2.4202	2.4202	2.42023	12.6714
NC_025453	Unclassified	Unclassified	Unclassified	Enterococcus phage EFC-1	Firmicutes	Enterococcus faecalis	Enterococcus faecalis	DNA	2.4202	2.4202	2.42023	12.6714
GQ452243	Unclassified	Unclassified	Unclassified	Enterococcus phage phiEf11	Firmicutes	Enterococcus faecalis	Enterococcus faecalis	DNA	2.38896	2.38896	2.38899	12.5078
NC_013696	Unclassified	Unclassified	Unclassified	Enterococcus phage phiEf11	Firmicutes	Enterococcus faecalis	Enterococcus faecalis	DNA	2.38896	2.38896	2.38899	12.5078
CP124941	Unclassified	Unclassified	Unclassified	Enterococcus phage 1_EF62phi	Firmicutes	Enterococcus faecalis	Enterococcus faecalis EfsC129	DNA	2.37962	2.37963	2.37967	12.459
GQ478083	Unclassified	Phifelvirus	Phifelvirus	Enterococcus phage phiFL1C	Firmicutes	Enterococcus faecalis	Enterococcus faecalis	DNA	2.36822	2.36823	2.36826	12.3993
GQ478081	Unclassified	Phifelvirus	Phifelvirus	Enterococcus phage phiFL1A	Firmicutes	Enterococcus faecalis	Enterococcus faecalis	DNA	2.36818	2.36818	2.36822	12.399
NC_013646	Unclassified	Phifelvirus	Phifelvirus	Enterococcus phage phiFL1A	Firmicutes	Enterococcus faecalis	Enterococcus faecalis	DNA	2.36818	2.36818	2.36822	12.399
GQ478082	Unclassified	Phifelvirus	Phifelvirus	Enterococcus phage phiFL1B	Firmicutes	Enterococcus faecalis	Enterococcus faecalis	DNA	2.35964	2.35964	2.35968	12.3543
KT945994	Unclassified	Unclassified	Unclassified	Enterococcus phage vB_EfaS_IME197	Firmicutes	Enterococcus faecalis	Enterococcus faecalis	DNA	2.35291	2.35291	2.35295	12.3191
NC_028671	Unclassified	Unclassified	Unclassified	Enterococcus phage vB_EfaS_IME197	Firmicutes	Enterococcus faecalis	Enterococcus faecalis	DNA	2.35291	2.35291	2.35295	12.3191
CP124955	Unclassified	Unclassified	Unclassified	Enterococcus phage 1_EF62phi	Firmicutes	Enterococcus faecalis	Enterococcus faecalis EfsC23	DNA	2.33939	2.3394	2.33944	12.2484
CP124952	Unclassified	Unclassified	Unclassified	Enterococcus phage 1_EF62phi	Firmicutes	Enterococcus faecalis	Enterococcus faecalis EfsC29	DNA	2.33918	2.33919	2.33923	12.2473
CP124938	Unclassified	Unclassified	Unclassified	Enterococcus phage 1_EF62phi	Firmicutes	Enterococcus faecalis	Enterococcus faecalis EfsPF23	DNA	2.33564	2.33565	2.33569	12.2288
CP124949	Unclassified	Unclassified	Unclassified	Enterococcus phage 1_EF62phi	Firmicutes	Enterococcus faecalis	Enterococcus faecalis EfsC43	DNA	2.33556	2.33557	2.33561	12.2283
CP091911	Unclassified	Unclassified	Unclassified	Enterococcus phage DPAraya-2022a	Firmicutes	Enterococcus faecalis	Enterococcus faecalis 94-1	DNA	2.33556	2.33557	2.33561	12.2283
CP124930	Unclassified	Unclassified	Unclassified	Enterococcus phage 1_EfsC1_EF62phi	Firmicutes	Enterococcus faecalis	Enterococcus faecalis EfsPF27	DNA	2.33556	2.33557	2.33561	12.2283
CP124942	Unclassified	Unclassified	Unclassified	Enterococcus phage 1_EF62phi	Firmicutes	Enterococcus faecalis	Enterococcus faecalis EfsC74	DNA	2.33556	2.33557	2.33561	12.2283
CP124959	Unclassified	Unclassified	Unclassified	Enterococcus phage_EF62phi	Firmicutes	Enterococcus faecalis	Enterococcus faecalis EfsC13	DNA	2.33556	2.33557	2.33561	12.2283
CP124934	Unclassified	Unclassified	Unclassified	Enterococcus phage 1_EF62phi	Firmicutes	Enterococcus faecalis	Enterococcus faecalis EfsPF24-2	DNA	2.3321	2.33211	2.33215	12.2102
MT119359	Unclassified	Efquatrovirus	Efquatrovirus	Enterococcus phage heks	Firmicutes	Enterococcus faecalis	Enterococcus faecalis ATCC 700802 / V583	DNA	2.3144	2.31439	2.31441	12.1173
CP124962	Unclassified	Unclassified	Unclassified	Enterococcus phage 1_EfsC1_EF62phi	Firmicutes	Enterococcus faecalis	Enterococcus faecalis EfsC1	DNA	2.30362	2.30363	2.30367	12.0611
GQ478087	Unclassified	Phifelvirus	Phifelvirus	Enterococcus phage phiFL3B	Firmicutes	Enterococcus faecalis	Enterococcus faecalis	DNA	2.27685	2.27685	2.27688	11.9208
GQ478086	Unclassified	Phifelvirus	Phifelvirus	Enterococcus phage phiFL3A	Firmicutes	Enterococcus faecalis	Enterococcus faecalis	DNA	2.26905	2.26906	2.26909	11.88
NC_013648	Unclassified	Phifelvirus	Phifelvirus	Enterococcus phage phiFL3A	Firmicutes	Enterococcus faecalis	Enterococcus faecalis	DNA	2.26905	2.26906	2.26909	11.88
MK125140	Unclassified	Efquatrovirus	Efquatrovirus	Enterococcus phage Nonaheksakonda	Firmicutes	Enterococcus faecalis	Enterococcus faecalis	DNA	2.23603	2.23603	2.23605	11.7071
ON352054	Rountreeviridae	Copernicusvirus	Copernicusvirus	Enterococcus phage N13	Firmicutes	Enterococcus faecalis	Enterococcus faecalis N13	DNA	2.13562	2.13563	2.13569	11.1816
MT119360	Unclassified	Vipetofemvirus	Vipetofemvirus	Enterococcus phage nattely	Firmicutes	Enterococcus faecalis	Enterococcus faecalis ATCC 700802 / V583	DNA	2.10928	2.10928	2.1093	11.0434
NC_055833	Unclassified	Vipetofemvirus	Vipetofemvirus	Enterococcus phage nattely	Firmicutes	Enterococcus faecalis	Enterococcus faecalis ATCC 700802 / V583	DNA	2.10928	2.10928	2.1093	11.0434
KT932700	Rountreeviridae	Copernicusvirus	Copernicusvirus	Enterococcus phage vB_EfaP_IME195	Firmicutes	Enterococcus faecalis	Enterococcus faecalis 2003	DNA	2.06915	2.06917	2.06923	10.8336
NC_028693	Rountreeviridae	Copernicusvirus	Copernicusvirus	Enterococcus phage vB_EfaP_IME195	Firmicutes	Enterococcus faecalis	Enterococcus faecalis 2003	DNA	2.06915	2.06917	2.06923	10.8336
MT119361	Unclassified	Vipetofemvirus	Vipetofemvirus	Enterococcus phage vipetofem	Firmicutes	Enterococcus faecalis	Enterococcus faecalis ATCC 700802 / V583	DNA	1.97257	1.97257	1.97258	10.3276
NC_055834	Unclassified	Vipetofemvirus	Vipetofemvirus	Enterococcus phage vipetofem	Firmicutes	Enterococcus faecalis	Enterococcus faecalis ATCC 700802 / V583	DNA	1.97257	1.97257	1.97258	10.3276
MZ420150	Herelleviridae	Kochikohdavirus	Kochikohdavirus	Enterococcus phage vB_EfaM_LG1	Firmicutes	Enterococcus faecalis	Enterococcus faecalis ef118	DNA	1.94168	1.94168	1.94168	10.1659
MK982307	Unclassified	Efquatrovirus	Efquatrovirus	Enterococcus phage MSF2	Firmicutes	Enterococcus faecalis	Enterococcus faecalis 47/3	DNA	1.93493	1.93493	1.93494	10.1306
ON286976	Herelleviridae	Kochikohdavirus	Kochikohdavirus	Enterococcus phage Sw5	Firmicutes	Enterococcus faecalis	Enterococcus faecalis OG1RF	DNA	1.92127	1.92127	1.92128	10.0591
MN854830	Herelleviridae	Kochikohdavirus	Kochikohdavirus	Enterococcus phage PBEF129	Firmicutes	Enterococcus faecalis	Enterococcus faecalis	DNA	1.90927	1.90927	1.90928	9.99623
GU815339	Unclassified	Unclassified	Unclassified	Enterococcus phage EFRM31	Firmicutes	Enterococcus faecalis	Enterococcus faecalis	DNA	1.90617	1.90618	1.9062	9.9801
NC_015270	Unclassified	Unclassified	Unclassified	Enterococcus phage EFRM31	Firmicutes	Enterococcus faecalis	Enterococcus faecalis	DNA	1.90617	1.90618	1.9062	9.9801
LC596378	Herelleviridae	Kochikohdavirus	Kochikohdavirus	Enterococcus phage phi EF14H1	Firmicutes	Enterococcus faecalis	Enterococcus faecalis	DNA	1.8928	1.8928	1.89281	9.90998
LC596377	Herelleviridae	Kochikohdavirus	Kochikohdavirus	Enterococcus phage phi EF7H	Firmicutes	Enterococcus faecalis	Enterococcus faecalis	DNA	1.89192	1.89193	1.89193	9.9054
LC596379	Herelleviridae	Kochikohdavirus	Kochikohdavirus	Enterococcus phage phi EF19G	Firmicutes	Enterococcus faecalis	Enterococcus faecalis	DNA	1.89191	1.89191	1.89192	9.90533
KR049063	Herelleviridae	Kochikohdavirus	Kochikohdavirus	Enterococcus phage EFLK1	Firmicutes	Enterococcus faecalis	Enterococcus faecalis	DNA	1.89077	1.89077	1.89078	9.89936
NC_029026	Herelleviridae	Kochikohdavirus	Kochikohdavirus	Enterococcus phage EFLK1	Firmicutes	Enterococcus faecalis	Enterococcus faecalis	DNA	1.89077	1.89077	1.89078	9.89936
AB609718	Herelleviridae	Kochikohdavirus	Kochikohdavirus	Enterococcus phage phiEF24C-P2	Firmicutes	Enterococcus faecalis	Enterococcus faecalis	DNA	1.88426	1.88426	1.88426	9.86526
AP009390	Herelleviridae	Kochikohdavirus	Kochikohdavirus	Enterococcus phage EF24C	Firmicutes	Enterococcus faecalis	Enterococcus faecalis	DNA	1.88426	1.88426	1.88426	9.86526
NC_009904	Herelleviridae	Kochikohdavirus	Kochikohdavirus	Enterococcus phage EF24C	Firmicutes	Enterococcus faecalis	Enterococcus faecalis	DNA	1.88426	1.88426	1.88426	9.86526
NC_047853	Herelleviridae	Kochikohdavirus	Kochikohdavirus	Enterococcus phage phiEF24C-P2	Firmicutes	Enterococcus faecalis	Enterococcus faecalis	DNA	1.88426	1.88426	1.88426	9.86526
KJ801817	Herelleviridae	Kochikohdavirus	Kochikohdavirus	Enterococcus phage ECP3	Firmicutes	Enterococcus faecalis	Enterococcus faecalis	DNA	1.88292	1.88292	1.88292	9.85824
NC_027335	Herelleviridae	Kochikohdavirus	Kochikohdavirus	Enterococcus phage ECP3	Firmicutes	Enterococcus faecalis	Enterococcus faecalis	DNA	1.88292	1.88292	1.88292	9.85824
MT520979	Unclassified	Efquatrovirus	Efquatrovirus	Enterococcus phage vB_EfaS-271	Firmicutes	Enterococcus faecalis	Enterococcus faecalis	DNA	1.88074	1.88074	1.88075	9.84687
MT857001	Unclassified	Efquatrovirus	Efquatrovirus	Enterococcus phage EFA1	Firmicutes	Enterococcus faecalis	Enterococcus faecalis	DNA	1.87621	1.87621	1.87622	9.82314
MK268686	Herelleviridae	Kochikohdavirus	Kochikohdavirus	Enterococcus phage vB_EfaH_EF1TV	Firmicutes	Enterococcus faecalis	Enterococcus faecalis 1/1112	DNA	1.87169	1.87169	1.87169	9.79944
FJ792813	Unclassified	Unclassified	Unclassified	Enterococcus phage EFAP-1	Firmicutes	Enterococcus faecalis	Enterococcus faecalis	DNA	1.86597	1.86597	1.86599	9.76957
NC_012419	Unclassified	Unclassified	Unclassified	Enterococcus phage EFAP-1	Firmicutes	Enterococcus faecalis	Enterococcus faecalis	DNA	1.86597	1.86597	1.86599	9.76957
OR237564	Unclassified	Unclassified	Unclassified	Enterococcus phage vB_Efa_VP15	Firmicutes	Enterococcus faecalis	Enterococcus faecalis 587A	DNA	1.85167	1.85167	1.85168	9.69466
KT932701	Unclassified	Efquatrovirus	Efquatrovirus	Enterococcus phage vB_EfaS_IME196	Firmicutes	Enterococcus faecalis	Enterococcus faecalis 2007	DNA	1.84128	1.84128	1.84129	9.64026
NC_028990	Unclassified	Efquatrovirus	Efquatrovirus	Enterococcus phage vB_EfaS_IME196	Firmicutes	Enterococcus faecalis	Enterococcus faecalis 2007	DNA	1.84128	1.84128	1.84129	9.64026
OL505084	Unclassified	Efquatrovirus	Efquatrovirus	Enterococcus phage EFap02	Firmicutes	Enterococcus faecalis	Enterococcus faecalis	DNA	1.82819	1.8282	1.82821	9.57178
MF678789	Unclassified	Efquatrovirus	Efquatrovirus	Enterococcus phage phiSHEF4	Firmicutes	Enterococcus faecalis	Enterococcus faecalis	DNA	1.82079	1.8208	1.82081	9.53301
NC_042022	Unclassified	Efquatrovirus	Efquatrovirus	Enterococcus phage phiSHEF4	Firmicutes	Enterococcus faecalis	Enterococcus faecalis	DNA	1.82079	1.8208	1.82081	9.53301
MG264739	Unclassified	Efquatrovirus	Efquatrovirus	Enterococcus phage phiNASRA1	Firmicutes	Enterococcus faecalis	Enterococcus faecalis ATCC 49533	DNA	1.81619	1.81619	1.8162	9.50891
KF728385	Unclassified	Efquatrovirus	Efquatrovirus	Enterococcus phage IME_EF3	Firmicutes	Enterococcus faecalis	Enterococcus faecalis	DNA	1.81112	1.81112	1.81113	9.48234
NC_023595	Unclassified	Efquatrovirus	Efquatrovirus	Enterococcus phage IME_EF3	Firmicutes	Enterococcus faecalis	Enterococcus faecalis	DNA	1.81112	1.81112	1.81113	9.48234
OL799257	Unclassified	Efquatrovirus	Efquatrovirus	Enterococcus phage phiSHEF11	Firmicutes	Enterococcus faecalis	Enterococcus faecalis EF2	DNA	1.80927	1.80927	1.80928	9.47267
MH193369	Unclassified	Efquatrovirus	Efquatrovirus	Enterococcus phage LY0322	Firmicutes	Enterococcus faecalis	Enterococcus faecalis	DNA	1.80046	1.80046	1.80047	9.42656
NC_042125	Unclassified	Efquatrovirus	Efquatrovirus	Enterococcus phage LY0322	Firmicutes	Enterococcus faecalis	Enterococcus faecalis	DNA	1.80046	1.80046	1.80047	9.42656
OP254195	Unclassified	Efquatrovirus	Efquatrovirus	Enterococcus phage vB_EfS_L1	Firmicutes	Enterococcus faecalis	Enterococcus faecalis EF-01	DNA	1.79583	1.79583	1.79584	9.40229
MH203383	Unclassified	Efquatrovirus	Efquatrovirus	Enterococcus phage vB_EfaS_AL3	Firmicutes	Enterococcus faecalis	Enterococcus faecalis	DNA	1.7946	1.79461	1.79461	9.39588
NC_042126	Unclassified	Efquatrovirus	Efquatrovirus	Enterococcus phage vB_EfaS_AL3	Firmicutes	Enterococcus faecalis	Enterococcus faecalis	DNA	1.7946	1.79461	1.79461	9.39588
LC513943	Unclassified	Unclassified	Unclassified	Enterococcus phage vB_EfaS-DELF1	Firmicutes	Enterococcus faecalis	Enterococcus faecalis	DNA	1.79388	1.79389	1.79389	9.39212
MH375074	Unclassified	Efquatrovirus	Efquatrovirus	Enterococcus phage LY0323	Firmicutes	Enterococcus faecalis	Enterococcus faecalis	DNA	1.79323	1.79323	1.79324	9.3887
OQ866599	Unclassified	Unclassified	Unclassified	Enterococcus phage SSMH02	Firmicutes	Enterococcus faecalis	Enterococcus faecalis EF-JMSS09	DNA	1.78198	1.78199	1.78199	9.32981
ON113334	Unclassified	Efquatrovirus	Efquatrovirus	Enterococcus phage ZXL	Firmicutes	Enterococcus faecalis	Enterococcus faecalis	DNA	1.78169	1.78169	1.7817	9.32828
MH203384	Unclassified	Efquatrovirus	Efquatrovirus	Enterococcus phage vB_EfaS_AL2	Firmicutes	Enterococcus faecalis	Enterococcus faecalis	DNA	1.78029	1.7803	1.7803	9.32096
NC_042127	Unclassified	Efquatrovirus	Efquatrovirus	Enterococcus phage vB_EfaS_AL2	Firmicutes	Enterococcus faecalis	Enterococcus faecalis	DNA	1.78029	1.7803	1.7803	9.32096
OQ831052	Unclassified	Efquatrovirus	Efquatrovirus	Enterococcus phage SFQ01	Firmicutes	Enterococcus faecalis	Enterococcus faecalis	DNA	1.77753	1.77753	1.77754	9.30648
OR052631	Unclassified	Efquatrovirus	Efquatrovirus	Enteroccous phage Ef212	Firmicutes	Enterococcus faecalis	Enterococcus faecalis	DNA	1.77439	1.77439	1.7744	9.29006
MF678790	Unclassified	Efquatrovirus	Efquatrovirus	Enterococcus phage phiSHEF5	Firmicutes	Enterococcus faecalis	Enterococcus faecalis	DNA	1.77172	1.77172	1.77173	9.27608
NC_042023	Unclassified	Efquatrovirus	Efquatrovirus	Enterococcus phage phiSHEF5	Firmicutes	Enterococcus faecalis	Enterococcus faecalis	DNA	1.77172	1.77172	1.77173	9.27608
MT829326	Unclassified	Efquatrovirus	Efquatrovirus	Enterococcus phage FX417	Firmicutes	Enterococcus faecalis	Enterococcus faecalis	DNA	1.7681	1.76811	1.76811	9.25715
MZ326865	Unclassified	Efquatrovirus	Efquatrovirus	Enterococcus phage Sigurd	Firmicutes	Enterococcus faecalis	Enterococcus faecalis	DNA	1.76269	1.7627	1.76271	9.22883
OR237563	Unclassified	Unclassified	Unclassified	Enterococcus phage vB_Efa_VP14	Firmicutes	Enterococcus faecalis	Enterococcus faecalis 587A	DNA	1.75755	1.75756	1.75757	9.20192
OP172797	Unclassified	Efquatrovirus	Efquatrovirus	Enterococcus phage EF326P1	Firmicutes	Enterococcus faecalis	Enterococcus faecalis DA326	DNA	1.75417	1.75418	1.75419	9.18423
OQ269649	Unclassified	Efquatrovirus	Efquatrovirus	Enterococcus phage DEfc27b	Firmicutes	Enterococcus faecalis	Enterococcus faecalis	DNA	1.74648	1.74649	1.74649	9.14395
MZ182246	Unclassified	Efquatrovirus	Efquatrovirus	Enterococcus phage vB_EfaS_785CS	Firmicutes	Enterococcus faecalis	Enterococcus faecalis	DNA	1.7462	1.74621	1.74621	9.14248
MZ272341	Unclassified	Efquatrovirus	Efquatrovirus	Enterococcus phage vB_EfaS_785CC	Firmicutes	Enterococcus faecalis	Enterococcus faecalis	DNA	1.74578	1.74578	1.74579	9.14025
JX193904	Unclassified	Efquatrovirus	Efquatrovirus	Enterococcus phage EfaCPT1	Firmicutes	Enterococcus faecalis	Enterococcus faecalis	DNA	1.73985	1.73986	1.73986	9.10923
NC_025465	Unclassified	Efquatrovirus	Efquatrovirus	Enterococcus phage EfaCPT1	Firmicutes	Enterococcus faecalis	Enterococcus faecalis	DNA	1.73985	1.73986	1.73986	9.10923
OL799256	Unclassified	Efquatrovirus	Efquatrovirus	Enterococcus phage phiSHEF10	Firmicutes	Enterococcus faecalis	Enterococcus faecalis EF54	DNA	1.72745	1.72745	1.72746	9.04429
OR237565	Unclassified	Unclassified	Unclassified	Enterococcus phage vB_Efa_VP16	Firmicutes	Enterococcus faecalis	Enterococcus faecalis 11883A	DNA	1.71722	1.71722	1.71723	8.99073
MG708276	Unclassified	Efquatrovirus	Efquatrovirus	Enterococcus phage PMBT2	Firmicutes	Enterococcus faecalis	Enterococcus faecalis FAIR-E238	DNA	1.70648	1.70648	1.70649	8.93449
NC_042101	Unclassified	Efquatrovirus	Efquatrovirus	Enterococcus phage PMBT2	Firmicutes	Enterococcus faecalis	Enterococcus faecalis FAIR-E238	DNA	1.70648	1.70648	1.70649	8.93449
KX284704	Unclassified	Efquatrovirus	Efquatrovirus	Enterococcus phage SANTOR1	Firmicutes	Enterococcus faecalis	Enterococcus faecalis ATCC 19433	DNA	1.70564	1.70564	1.70565	8.93012
NC_031051	Unclassified	Efquatrovirus	Efquatrovirus	Enterococcus phage SANTOR1	Firmicutes	Enterococcus faecalis	Enterococcus faecalis ATCC 19433	DNA	1.70564	1.70564	1.70565	8.93012
MF678788	Unclassified	Efquatrovirus	Efquatrovirus	Enterococcus phage phiSHEF2	Firmicutes	Enterococcus faecalis	Enterococcus faecalis	DNA	1.69496	1.69496	1.69497	8.87417
NC_042021	Unclassified	Efquatrovirus	Efquatrovirus	Enterococcus phage phiSHEF2	Firmicutes	Enterococcus faecalis	Enterococcus faecalis	DNA	1.69496	1.69496	1.69497	8.87417
MT627482	Unclassified	Efquatrovirus	Efquatrovirus	Enterococcus phage vB_EFaS_TV217	Firmicutes	Enterococcus faecalis	Enterococcus faecalis ATCC 29212	DNA	1.68973	1.68973	1.68974	8.8468
OP745420	Unclassified	Unclassified	Unclassified	Enterococcus phage 4995_2	Firmicutes	Enterococcus faecium	Enterococcus faecium 4995/20	DNA	2.92925	2.92925	2.92931	15.3367
OP745419	Unclassified	Unclassified	Unclassified	Enterococcus phage 4995_1	Firmicutes	Enterococcus faecium	Enterococcus faecium 4995/20	DNA	2.89524	2.89524	2.8953	15.1586
OL799258	Herelleviridae	Schiekvirus	Schiekvirus	Enterococcus phage phiSHEF13	Firmicutes	Enterococcus faecium	Enterococcus faecium E1071	DNA	2.5418	2.5418	2.54181	13.3079
OL799260	Herelleviridae	Schiekvirus	Schiekvirus	Enterococcus phage phiSHEF16	Firmicutes	Enterococcus faecium	Enterococcus faecium E1071	DNA	2.52279	2.52279	2.5228	13.2084
MT909815	Herelleviridae	Schiekvirus	Schiekvirus	Enterococcus phage iF6	Firmicutes	Enterococcus faecium	Enterococcus faecium	DNA	2.51929	2.51929	2.5193	13.19
KY549443	Herelleviridae	Schiekvirus	Schiekvirus	Enterococcus phage EFP01	Firmicutes	Enterococcus faecium	Enterococcus faecium	DNA	2.48689	2.48689	2.4869	13.0204
NC_047796	Herelleviridae	Schiekvirus	Schiekvirus	Enterococcus phage EFP01	Firmicutes	Enterococcus faecium	Enterococcus faecium	DNA	2.48689	2.48689	2.4869	13.0204
OL799259	Rountreeviridae	Minhovirus	Minhovirus	Enterococcus phage phiSHEF14	Firmicutes	Enterococcus faecium	Enterococcus faecium E1071	DNA	2.41877	2.4188	2.41887	12.6643
KT945995	Rountreeviridae	Minhovirus	Minhovirus	Enterococcus phage vB_EfaP_IME199	Firmicutes	Enterococcus faecium	Enterococcus faecium	DNA	2.3941	2.39412	2.39418	12.535
NC_049931	Rountreeviridae	Minhovirus	Minhovirus	Enterococcus phage vB_EfaP_IME199	Firmicutes	Enterococcus faecium	Enterococcus faecium	DNA	2.3941	2.39412	2.39418	12.535
MW623430	Rountreeviridae	Copernicusvirus	Copernicusvirus	Enterococcus phage MDA1	Firmicutes	Enterococcus faecium	Enterococcus faecium	DNA	2.24831	2.24833	2.24839	11.7717
NC_071002	Rountreeviridae	Copernicusvirus	Copernicusvirus	Enterococcus phage MDA1	Firmicutes	Enterococcus faecium	Enterococcus faecium	DNA	2.24831	2.24833	2.24839	11.7717
JQ309827	Rountreeviridae	Copernicusvirus	Copernicusvirus	Enterococcus phage vB_Efae230P-4	Firmicutes	Enterococcus faecium	Enterococcus faecium	DNA	2.09771	2.09773	2.09777	10.9831
NC_025467	Rountreeviridae	Copernicusvirus	Copernicusvirus	Enterococcus phage vB_Efae230P-4	Firmicutes	Enterococcus faecium	Enterococcus faecium	DNA	2.09771	2.09773	2.09777	10.9831
OP018674	Unclassified	Unclassified	Unclassified	Enterococcus phage vB_Efm_LG62	Firmicutes	Enterococcus faecium	Enterococcus faecium 2111230062	DNA	1.97225	1.97226	1.97227	10.326
KJ010489	Unclassified	Unclassified	Unclassified	Enterococcus phage IME-EFm1	Firmicutes	Enterococcus faecium	Enterococcus faecium	DNA	1.9391	1.93911	1.93912	10.1525
NC_024356	Unclassified	Unclassified	Unclassified	Enterococcus phage IME-EFm1	Firmicutes	Enterococcus faecium	Enterococcus faecium	DNA	1.9391	1.93911	1.93912	10.1525
KT588072	Unclassified	Unclassified	Unclassified	Enterococcus phage IME-EFm5	Firmicutes	Enterococcus faecium	Enterococcus faecium	DNA	1.93068	1.93068	1.93069	10.1083
NC_028826	Unclassified	Unclassified	Unclassified	Enterococcus phage IME-EFm5	Firmicutes	Enterococcus faecium	Enterococcus faecium	DNA	1.93068	1.93068	1.93069	10.1083
MW633168	Herelleviridae	Kochikohdavirus	Kochikohdavirus	Enterococcus phage MDA2	Firmicutes	Enterococcus faecium	Enterococcus faecium	DNA	1.88909	1.8891	1.8891	9.89058
MZ666130	Unclassified	Unclassified	Unclassified	Enterococcus phage Bp29	Firmicutes	Enterococcus faecium	Enterococcus faecium	DNA	1.80182	1.80183	1.80184	9.43372
KR131750	Unclassified	Efquatrovirus	Efquatrovirus	Enterococcus phage Ec-ZZ2	Firmicutes	Enterococcus faecium	Enterococcus faecium	DNA	1.78285	1.78286	1.78287	9.33438
NC_031260	Unclassified	Efquatrovirus	Efquatrovirus	Enterococcus phage Ec-ZZ2	Firmicutes	Enterococcus faecium	Enterococcus faecium	DNA	1.78285	1.78286	1.78287	9.33438
OP534061	Unclassified	Unclassified	Unclassified	Enterococcus phage H1	Firmicutes	Enterococcus faecium	Enterococcus faecium 374iF1 (22)	DNA	1.5983	1.5983	1.59831	8.36811
MH362766	Unclassified	Unclassified	Unclassified	Escherichia phage Halfdan	Proteobacteria	Escherichia coli	Escherichia coli MG1655 K12	DNA	11.9838	11.9837	11.9842	62.7443
NC_072811	Unclassified	Unclassified	Unclassified	Escherichia phage Halfdan	Proteobacteria	Escherichia coli	Escherichia coli MG1655 K12	DNA	11.9838	11.9837	11.9842	62.7443
MK651787	Unclassified	Sortsnevirus	Sortsnevirus	Escherichia phage Sortsne	Proteobacteria	Escherichia coli	Escherichia coli K-12 MG1655	DNA	11.0016	11.0015	11.0019	57.6013
NC_048178	Unclassified	Sortsnevirus	Sortsnevirus	Escherichia phage Sortsne	Proteobacteria	Escherichia coli	Escherichia coli K-12 MG1655	DNA	11.0016	11.0015	11.0019	57.6013
MN850581	Unclassified	Sortsnevirus	Sortsnevirus	Escherichia phage sortkaff	Proteobacteria	Escherichia coli	Escherichia coli K-12 MG1655	DNA	10.8632	10.8631	10.8634	56.8765
KY014601	Casjensviridae	Chivirus	Chivirus	Escherichia phage Utah	Proteobacteria	Escherichia coli	Escherichia coli SKB178	DNA	10.8397	10.8396	10.8398	56.7531
MN850588	Unclassified	Murrayvirus	Murrayvirus	Escherichia phage sortregn	Proteobacteria	Escherichia coli	Escherichia coli K-12 MG1655	DNA	10.7958	10.7957	10.7961	56.5239
KF591601	Unclassified	Murrayvirus	Murrayvirus	Enterobacteria phage IME_EC2	Proteobacteria	Escherichia coli	Escherichia coli 147-30R1	DNA	10.6577	10.6576	10.6579	55.8006
NC_047742	Unclassified	Murrayvirus	Murrayvirus	Enterobacteria phage IME_EC2	Proteobacteria	Escherichia coli	Escherichia coli 147-30R1	DNA	10.6577	10.6576	10.6579	55.8006
MN850623	Unclassified	Murrayvirus	Murrayvirus	Escherichia phage sortsyn	Proteobacteria	Escherichia coli	Escherichia coli K-12 MG1655	DNA	10.5566	10.5565	10.5568	55.2712
MN850628	Unclassified	Dhillonvirus	Dhillonvirus	Escherichia phage bob	Proteobacteria	Escherichia coli	Escherichia coli K-12 MG1655	DNA	9.6385	9.63841	9.63865	50.4641
NC_073072	Unclassified	Dhillonvirus	Dhillonvirus	Escherichia phage bob	Proteobacteria	Escherichia coli	Escherichia coli K-12 MG1655	DNA	9.6385	9.63841	9.63865	50.4641
MN850629	Unclassified	Dhillonvirus	Dhillonvirus	Escherichia phage mckay	Proteobacteria	Escherichia coli	Escherichia coli K-12 MG1655	DNA	9.61681	9.61672	9.61696	50.3506
NC_073073	Unclassified	Dhillonvirus	Dhillonvirus	Escherichia phage mckay	Proteobacteria	Escherichia coli	Escherichia coli K-12 MG1655	DNA	9.61681	9.61672	9.61696	50.3506
MK105855	Unclassified	Skarprettervirus	Skarprettervirus	Escherichia phage Skarpretter	Proteobacteria	Escherichia coli	Escherichia coli MG1655 K12	DNA	9.60944	9.60934	9.60954	50.3117
NC_048112	Unclassified	Skarprettervirus	Skarprettervirus	Escherichia phage Skarpretter	Proteobacteria	Escherichia coli	Escherichia coli MG1655 K12	DNA	9.60944	9.60934	9.60954	50.3117
OK310513	Unclassified	Dhillonvirus	Dhillonvirus	Escherichia phage ZCEC12	Proteobacteria	Escherichia coli	Escherichia coli O18	DNA	9.60783	9.60773	9.60797	50.3035
OK310512	Unclassified	Dhillonvirus	Dhillonvirus	Escherichia phage ZCEC11	Proteobacteria	Escherichia coli	Escherichia coli O18	DNA	9.60559	9.6055	9.60573	50.2918
NC_073080	Unclassified	Dhillonvirus	Dhillonvirus	Escherichia phage EC115	Proteobacteria	Escherichia coli	Escherichia coli	DNA	9.60334	9.60324	9.60348	50.28
ON210136	Unclassified	Dhillonvirus	Dhillonvirus	Escherichia phage EC115	Proteobacteria	Escherichia coli	Escherichia coli	DNA	9.60334	9.60324	9.60348	50.28
FJ750948	Unclassified	Dhillonvirus	Dhillonvirus	Escherichia phage SSL-2009a	Proteobacteria	Escherichia coli	Escherichia coli	DNA	9.59487	9.59478	9.59501	50.2357
NC_012223	Unclassified	Dhillonvirus	Dhillonvirus	Escherichia phage SSL-2009a	Proteobacteria	Escherichia coli	Escherichia coli	DNA	9.59487	9.59478	9.59501	50.2357
MW862804	Unclassified	Dhillonvirus	Dhillonvirus	Escherichia phage UAE_MI-01	Proteobacteria	Escherichia coli	Escherichia coli O157:H7	DNA	9.59328	9.59318	9.59342	50.2273
NC_073074	Unclassified	Dhillonvirus	Dhillonvirus	Escherichia phage UAE_MI-01	Proteobacteria	Escherichia coli	Escherichia coli O157:H7	DNA	9.59328	9.59318	9.59342	50.2273
NC_073075	Unclassified	Dhillonvirus	Dhillonvirus	Escherichia phage ZCEC10	Proteobacteria	Escherichia coli	Escherichia coli O18	DNA	9.58996	9.58987	9.5901	50.21
OK310514	Unclassified	Dhillonvirus	Dhillonvirus	Escherichia phage ZCEC10	Proteobacteria	Escherichia coli	Escherichia coli O18	DNA	9.58996	9.58987	9.5901	50.21
JX865427	Unclassified	Dhillonvirus	Dhillonvirus	Escherichia phage JL1	Proteobacteria	Escherichia coli	Escherichia coli O157:H7	DNA	9.58649	9.58639	9.58663	50.1918
NC_019419	Unclassified	Dhillonvirus	Dhillonvirus	Escherichia phage JL1	Proteobacteria	Escherichia coli	Escherichia coli O157:H7	DNA	9.58649	9.58639	9.58663	50.1918
MN850589	Unclassified	Dhillonvirus	Dhillonvirus	Escherichia phage welsh	Proteobacteria	Escherichia coli	Escherichia coli K-12 MG1655	DNA	9.5848	9.58471	9.58494	50.1829
NC_073078	Unclassified	Dhillonvirus	Dhillonvirus	Escherichia phage welsh	Proteobacteria	Escherichia coli	Escherichia coli K-12 MG1655	DNA	9.5848	9.58471	9.58494	50.1829
LN881730	Unclassified	Dhillonvirus	Dhillonvirus	Escherichia phage slur05	Proteobacteria	Escherichia coli	Escherichia coli	DNA	9.57859	9.57849	9.57873	50.1504
NC_028901	Unclassified	Dhillonvirus	Dhillonvirus	Escherichia phage slur05	Proteobacteria	Escherichia coli	Escherichia coli	DNA	9.57859	9.57849	9.57873	50.1504
KM896878	Unclassified	Dhillonvirus	Dhillonvirus	Escherichia phage YD-2008.s	Proteobacteria	Escherichia coli	Escherichia coli ATCC 11303	DNA	9.57568	9.57559	9.57583	50.1352
NC_027383	Unclassified	Dhillonvirus	Dhillonvirus	Escherichia phage YD-2008.s	Proteobacteria	Escherichia coli	Escherichia coli ATCC 11303	DNA	9.57568	9.57559	9.57583	50.1352
MZ501070	Unclassified	Dhillonvirus	Dhillonvirus	Escherichia phage GeorgBuechner	Proteobacteria	Escherichia coli	Escherichia coli K-12	DNA	9.57444	9.57435	9.5746	50.1288
NC_073066	Unclassified	Dhillonvirus	Dhillonvirus	Escherichia phage GeorgBuechner	Proteobacteria	Escherichia coli	Escherichia coli K-12	DNA	9.57444	9.57435	9.5746	50.1288
MK728541	Unclassified	Dhillonvirus	Dhillonvirus	Escherichia phage CEC_Kaz_2018	Proteobacteria	Escherichia coli	Escherichia coli	DNA	9.57252	9.57243	9.57266	50.1186
NC_073070	Unclassified	Dhillonvirus	Dhillonvirus	Escherichia phage CEC_Kaz_2018	Proteobacteria	Escherichia coli	Escherichia coli	DNA	9.57252	9.57243	9.57266	50.1186
MW822006	Unclassified	Dhillonvirus	Dhillonvirus	Escherichia phage BF9	Proteobacteria	Escherichia coli	Escherichia coli B19	DNA	9.56342	9.56333	9.56356	50.071
NC_073083	Unclassified	Dhillonvirus	Dhillonvirus	Escherichia phage BF9	Proteobacteria	Escherichia coli	Escherichia coli B19	DNA	9.56342	9.56333	9.56356	50.071
LN881731	Unclassified	Dhillonvirus	Dhillonvirus	Escherichia phage slur06	Proteobacteria	Escherichia coli	Escherichia coli	DNA	9.56307	9.56297	9.56321	50.0692
MT884015	Unclassified	Dhillonvirus	Dhillonvirus	Escherichia phage vb_EcoS_bov25_1D	Proteobacteria	Escherichia coli	Escherichia coli	DNA	9.56123	9.56113	9.56137	50.0595
MZ501088	Unclassified	Dhillonvirus	Dhillonvirus	Escherichia phage KarlBarth	Proteobacteria	Escherichia coli	Escherichia coli K-12	DNA	9.5606	9.5605	9.56074	50.0563
NC_073057	Unclassified	Dhillonvirus	Dhillonvirus	Escherichia phage KarlBarth	Proteobacteria	Escherichia coli	Escherichia coli K-12	DNA	9.5606	9.5605	9.56074	50.0563
MT884013	Unclassified	Dhillonvirus	Dhillonvirus	Escherichia phage vb_EcoS_bov16_1	Proteobacteria	Escherichia coli	Escherichia coli	DNA	9.55705	9.55696	9.55719	50.0377
MT951623	Unclassified	Dhillonvirus	Dhillonvirus	Escherichia phage vB_EcoS_bov15_1	Proteobacteria	Escherichia coli	Escherichia coli	DNA	9.55705	9.55696	9.55719	50.0377
MT884012	Unclassified	Dhillonvirus	Dhillonvirus	Escherichia phage vb_EcoS_bov11C2	Proteobacteria	Escherichia coli	Escherichia coli	DNA	9.55705	9.55695	9.55719	50.0377
MT446391	Unclassified	Dhillonvirus	Dhillonvirus	Escherichia virus TH13	Proteobacteria	Escherichia coli	Escherichia coli	DNA	9.5555	9.55541	9.55565	50.0296
MT884014	Unclassified	Dhillonvirus	Dhillonvirus	Escherichia phage vb_EcoS_bov22_1	Proteobacteria	Escherichia coli	Escherichia coli	DNA	9.55124	9.55115	9.55139	50.0073
NC_073084	Unclassified	Dhillonvirus	Dhillonvirus	Escherichia phage vb_EcoS_bov22_1	Proteobacteria	Escherichia coli	Escherichia coli	DNA	9.55124	9.55115	9.55139	50.0073
MT446389	Unclassified	Dhillonvirus	Dhillonvirus	Escherichia virus TH11	Proteobacteria	Escherichia coli	Escherichia coli	DNA	9.55082	9.55073	9.55097	50.0051
MN850650	Unclassified	Dhillonvirus	Dhillonvirus	Escherichia phage jat	Proteobacteria	Escherichia coli	Escherichia coli K-12 MG1655	DNA	9.53239	9.53229	9.53253	49.9085
NC_073076	Unclassified	Dhillonvirus	Dhillonvirus	Escherichia phage jat	Proteobacteria	Escherichia coli	Escherichia coli K-12 MG1655	DNA	9.53239	9.53229	9.53253	49.9085
MZ501095	Unclassified	Dhillonvirus	Dhillonvirus	Escherichia phage Oekolampad	Proteobacteria	Escherichia coli	Escherichia coli K-12	DNA	9.52943	9.52934	9.52956	49.893
NC_073089	Unclassified	Dhillonvirus	Dhillonvirus	Escherichia phage Oekolampad	Proteobacteria	Escherichia coli	Escherichia coli K-12	DNA	9.52943	9.52934	9.52956	49.893
MZ501107	Unclassified	Dhillonvirus	Dhillonvirus	Escherichia phage TheodorHerzl	Proteobacteria	Escherichia coli	Escherichia coli K-12	DNA	9.51017	9.51007	9.51031	49.7922
NC_073062	Unclassified	Dhillonvirus	Dhillonvirus	Escherichia phage TheodorHerzl	Proteobacteria	Escherichia coli	Escherichia coli K-12	DNA	9.51017	9.51007	9.51031	49.7922
MK138527	Unclassified	Dhillonvirus	Dhillonvirus	Escherichia phage vB_EcoS_PNS1	Proteobacteria	Escherichia coli	Escherichia coli	DNA	9.50961	9.50952	9.50976	49.7893
NC_073063	Unclassified	Dhillonvirus	Dhillonvirus	Escherichia phage vB_EcoS_PNS1	Proteobacteria	Escherichia coli	Escherichia coli	DNA	9.50961	9.50952	9.50976	49.7893
ON548431	Unclassified	Unclassified	Unclassified	Escherichia phage PEC9	Proteobacteria	Escherichia coli	Escherichia coli	DNA	9.49323	9.49314	9.49337	49.7035
NC_073051	Unclassified	Dhillonvirus	Dhillonvirus	Escherichia phage PEC14	Proteobacteria	Escherichia coli	Escherichia coli APCE50	DNA	9.49072	9.4906	9.49088	49.6905
OP046317	Unclassified	Dhillonvirus	Dhillonvirus	Escherichia phage PEC14	Proteobacteria	Escherichia coli	Escherichia coli APCE50	DNA	9.49072	9.4906	9.49088	49.6905
MT478993	Unclassified	Dhillonvirus	Dhillonvirus	Escherichia phage vB_EcoS_011D5	Proteobacteria	Escherichia coli	Escherichia coli	DNA	9.4704	9.47031	9.47053	49.5839
NC_073085	Unclassified	Dhillonvirus	Dhillonvirus	Escherichia phage vB_EcoS_011D5	Proteobacteria	Escherichia coli	Escherichia coli	DNA	9.4704	9.47031	9.47053	49.5839
MN158213	Unclassified	Dhillonvirus	Dhillonvirus	Escherichia phage BEK2-2	Proteobacteria	Escherichia coli	Escherichia coli K514	DNA	9.46139	9.4613	9.46154	49.5368
NC_073086	Unclassified	Dhillonvirus	Dhillonvirus	Escherichia phage vB_EcoS_L-h 1M	Proteobacteria	Escherichia coli	Escherichia coli	DNA	9.45492	9.45482	9.45505	49.5029
OM262540	Unclassified	Dhillonvirus	Dhillonvirus	Escherichia phage vB_EcoS_L-h 1M	Proteobacteria	Escherichia coli	Escherichia coli	DNA	9.45492	9.45482	9.45505	49.5029
MZ501097	Unclassified	Dhillonvirus	Dhillonvirus	Escherichia phage PaulFeyerabend	Proteobacteria	Escherichia coli	Escherichia coli K-12	DNA	9.39618	9.3961	9.39633	49.1954
NC_073067	Unclassified	Dhillonvirus	Dhillonvirus	Escherichia phage PaulFeyerabend	Proteobacteria	Escherichia coli	Escherichia coli K-12	DNA	9.39618	9.3961	9.39633	49.1954
MZ234026	Unclassified	Dhillonvirus	Dhillonvirus	Escherichia phage vB_EcoS-CHD2B1	Proteobacteria	Escherichia coli	Escherichia coli	DNA	9.37888	9.37879	9.379	49.1047
MZ234016	Unclassified	Dhillonvirus	Dhillonvirus	Escherichia phage vB_EcoS-101114BS4	Proteobacteria	Escherichia coli	Escherichia coli	DNA	9.36112	9.36103	9.36125	49.0118
NC_073061	Unclassified	Dhillonvirus	Dhillonvirus	Escherichia phage vB_EcoS-101114BS4	Proteobacteria	Escherichia coli	Escherichia coli	DNA	9.36112	9.36103	9.36125	49.0118
MZ234008	Unclassified	Dhillonvirus	Dhillonvirus	Escherichia phage vB_EcoS-22664B1	Proteobacteria	Escherichia coli	Escherichia coli	DNA	9.34939	9.3493	9.34951	48.9503
MZ234014	Unclassified	Dhillonvirus	Dhillonvirus	Escherichia phage vB_EcoS-101114B2	Proteobacteria	Escherichia coli	Escherichia coli	DNA	9.3438	9.34371	9.34392	48.9211
MZ234029	Unclassified	Dhillonvirus	Dhillonvirus	Escherichia phage vB_EcoS-CHD5UKE2	Proteobacteria	Escherichia coli	Escherichia coli	DNA	9.32078	9.32069	9.32091	48.8006
NC_073059	Unclassified	Dhillonvirus	Dhillonvirus	Escherichia phage vB_EcoS-CHD5UKE2	Proteobacteria	Escherichia coli	Escherichia coli	DNA	9.32078	9.32069	9.32091	48.8006
NC_073065	Unclassified	Dhillonvirus	Dhillonvirus	Escherichia phage vB_EcoS_Zar3M	Proteobacteria	Escherichia coli	Escherichia coli	DNA	9.30917	9.30908	9.30929	48.7397
OM262541	Unclassified	Dhillonvirus	Dhillonvirus	Escherichia phage vB_EcoS_Zar3M	Proteobacteria	Escherichia coli	Escherichia coli	DNA	9.30917	9.30908	9.30929	48.7397
MN850575	Unclassified	Dhillonvirus	Dhillonvirus	Escherichia phage rolling	Proteobacteria	Escherichia coli	Escherichia coli K-12 MG1655	DNA	9.27918	9.27909	9.2793	48.5827
NC_073056	Unclassified	Dhillonvirus	Dhillonvirus	Escherichia phage rolling	Proteobacteria	Escherichia coli	Escherichia coli K-12 MG1655	DNA	9.27918	9.27909	9.2793	48.5827
OQ589852	Unclassified	Dhillonvirus	Dhillonvirus	Escherichia phage Ioannina	Proteobacteria	Escherichia coli	Escherichia coli	DNA	8.97504	8.97496	8.97516	46.9904
MF996376	Drexlerviridae	Sertoctavirus	Sertoctavirus	Escherichia phage SRT8	Proteobacteria	Escherichia coli	Escherichia coli BL21	DNA	8.86061	8.86056	8.86078	46.3915
NC_042043	Drexlerviridae	Sertoctavirus	Sertoctavirus	Escherichia phage SRT8	Proteobacteria	Escherichia coli	Escherichia coli BL21	DNA	8.86061	8.86056	8.86078	46.3915
MZ501053	Drexlerviridae	Sertoctavirus	Sertoctavirus	Escherichia phage BrunoManser	Proteobacteria	Escherichia coli	Escherichia coli K-12	DNA	8.83606	8.83601	8.83624	46.263
ON470604	Unclassified	Unclassified	Unclassified	Escherichia phage vB_EcoM-720R5	Proteobacteria	Escherichia coli	Escherichia coli	DNA	8.34411	8.34401	8.34451	43.6885
ON470596	Unclassified	Unclassified	Unclassified	Escherichia phage vB_EcoM-569R10	Proteobacteria	Escherichia coli	Escherichia coli	DNA	8.28593	8.28583	8.28632	43.3839
GU196280	Unclassified	Kagunavirus	Kagunavirus	Escherichia phage K1ind2	Proteobacteria	Escherichia coli	Escherichia coli O18:K1:H7	DNA	8.17023	8.17017	8.17036	42.7767
NC_041898	Unclassified	Kagunavirus	Kagunavirus	Escherichia phage K1ind2	Proteobacteria	Escherichia coli	Escherichia coli O18:K1:H7	DNA	8.17023	8.17017	8.17036	42.7767
GU196279	Unclassified	Kagunavirus	Kagunavirus	Escherichia phage K1ind1	Proteobacteria	Escherichia coli	Escherichia coli O18:K1:H7	DNA	8.15521	8.15514	8.15533	42.698
NC_041897	Unclassified	Kagunavirus	Kagunavirus	Escherichia phage K1ind1	Proteobacteria	Escherichia coli	Escherichia coli O18:K1:H7	DNA	8.15521	8.15514	8.15533	42.698
KY295898	Unclassified	Kagunavirus	Kagunavirus	Escherichia phage P AB-2017	Proteobacteria	Escherichia coli	Escherichia coli O18ac:K1:H7 ColV+	DNA	8.0711	8.07103	8.07122	42.2577
KY295896	Unclassified	Kagunavirus	Kagunavirus	Escherichia phage L AB-2017	Proteobacteria	Escherichia coli	Escherichia coli O18ac:K1:H7 ColV+	DNA	8.0655	8.06544	8.06562	42.2284
GU196281	Unclassified	Kagunavirus	Kagunavirus	Escherichia phage K1ind3	Proteobacteria	Escherichia coli	Escherichia coli O18:K1:H7	DNA	8.0624	8.06234	8.06252	42.2121
NC_073319	Unclassified	Kagunavirus	Kagunavirus	Escherichia phage SZH-1	Proteobacteria	Escherichia coli	Escherichia coli	DNA	8.03293	8.03287	8.03304	42.0578
ON391668	Unclassified	Kagunavirus	Kagunavirus	Escherichia phage SZH-1	Proteobacteria	Escherichia coli	Escherichia coli	DNA	8.03293	8.03287	8.03304	42.0578
MZ997838	Unclassified	Kagunavirus	Kagunavirus	Escherichia phage ULINTec2	Proteobacteria	Escherichia coli	Escherichia coli APEC 45	DNA	8.03136	8.0313	8.0315	42.0497
GU196277	Unclassified	Kagunavirus	Kagunavirus	Escherichia phage K1G	Proteobacteria	Escherichia coli	Escherichia coli O18:K1:H7	DNA	8.02533	8.02527	8.02545	42.0181
NC_027993	Unclassified	Kagunavirus	Kagunavirus	Escherichia phage K1G	Proteobacteria	Escherichia coli	Escherichia coli O18:K1:H7	DNA	8.02533	8.02527	8.02545	42.0181
MW331437	Unclassified	Kagunavirus	Kagunavirus	Escherichia phage phiWAO78-1	Proteobacteria	Escherichia coli	Escherichia coli E123WT O78	DNA	8.01778	8.01772	8.0179	41.9785
GU196278	Unclassified	Kagunavirus	Kagunavirus	Escherichia phage K1H	Proteobacteria	Escherichia coli	Escherichia coli O18:K1:H7	DNA	8.01547	8.01541	8.01559	41.9665
NC_027994	Unclassified	Kagunavirus	Kagunavirus	Escherichia phage K1H	Proteobacteria	Escherichia coli	Escherichia coli O18:K1:H7	DNA	8.01547	8.01541	8.01559	41.9665
OM810255	Unclassified	Kagunavirus	Kagunavirus	Escherichia phage UTI-CM001	Proteobacteria	Escherichia coli	Escherichia coli	DNA	7.99816	7.9981	7.99828	41.8758
OM632667	Unclassified	Kagunavirus	Kagunavirus	Escherichia phage BEU33	Proteobacteria	Escherichia coli	Escherichia coli	DNA	7.99092	7.99086	7.99103	41.8379
OM632668	Unclassified	Kagunavirus	Kagunavirus	Escherichia phage BEU35	Proteobacteria	Escherichia coli	Escherichia coli	DNA	7.98986	7.9898	7.98997	41.8323
MF153391	Unclassified	Kagunavirus	Kagunavirus	Escherichia phage ST20	Proteobacteria	Escherichia coli	Escherichia coli O165:H8	DNA	7.98796	7.98791	7.98807	41.8224
KY295895	Unclassified	Kagunavirus	Kagunavirus	Escherichia phage G AB-2017	Proteobacteria	Escherichia coli	Escherichia coli O18ac:K1:H7 ColV+	DNA	7.9867	7.98665	7.98683	41.8159
MH051918	Drexlerviridae	Badaguanvirus	Badaguanvirus	Escherichia phage vB_EcoS_IME347	Proteobacteria	Escherichia coli	Escherichia coli BL21(DE3)	DNA	7.98434	7.9843	7.98449	41.8036
NC_047960	Drexlerviridae	Badaguanvirus	Badaguanvirus	Escherichia phage vB_EcoS_IME347	Proteobacteria	Escherichia coli	Escherichia coli BL21(DE3)	DNA	7.98434	7.9843	7.98449	41.8036
MT711527	Unclassified	Kagunavirus	Kagunavirus	Escherichia phage vB_EcoS_fTaEco01	Proteobacteria	Escherichia coli	Escherichia coli	DNA	7.97858	7.97853	7.97871	41.7734
MZ234048	Unclassified	Kagunavirus	Kagunavirus	Escherichia phage vB_EcoS-UTI89UKE1	Proteobacteria	Escherichia coli	Escherichia coli	DNA	7.96801	7.96796	7.96814	41.718
MT711525	Unclassified	Kagunavirus	Kagunavirus	Escherichia phage vB_EcoS_fKuEco01	Proteobacteria	Escherichia coli	Escherichia coli	DNA	7.95591	7.95585	7.95604	41.6547
MT711523	Unclassified	Kagunavirus	Kagunavirus	Escherichia phage vB_EcoS_fFiEco02	Proteobacteria	Escherichia coli	Escherichia coli	DNA	7.9534	7.95334	7.95351	41.6414
NC_073316	Unclassified	Kagunavirus	Kagunavirus	Escherichia phage vB_EcoS_fFiEco02	Proteobacteria	Escherichia coli	Escherichia coli	DNA	7.9534	7.95334	7.95351	41.6414
KR073661	Peduoviridae	Peduovirus	Peduovirus	Escherichia phage pro483	Proteobacteria	Escherichia coli	Escherichia coli DE048	DNA	7.94541	7.9453	7.94553	41.5996
NC_028943	Peduoviridae	Peduovirus	Peduovirus	Escherichia phage pro483	Proteobacteria	Escherichia coli	Escherichia coli DE048	DNA	7.94541	7.9453	7.94553	41.5996
OP136151	Unclassified	Xuquatrovirus	Xuquatrovirus	Escherichia phage Pondi	Proteobacteria	Escherichia coli	Escherichia coli	DNA	7.93433	7.9343	7.93442	41.5415
MG252615	Unclassified	Kagunavirus	Kagunavirus	Escherichia phage vB_EcoS_HSE2	Proteobacteria	Escherichia coli	Escherichia coli 40371	DNA	7.91684	7.91677	7.91695	41.45
ON470624	Unclassified	Unclassified	Unclassified	Escherichia phage vB_EcoM-705R4	Proteobacteria	Escherichia coli	Escherichia coli	DNA	7.91163	7.91156	7.91189	41.4235
MT711528	Unclassified	Kagunavirus	Kagunavirus	Escherichia phage vB_EcoS_fTaEco03	Proteobacteria	Escherichia coli	Escherichia coli	DNA	7.91004	7.90998	7.91016	41.4144
ON556632	Unclassified	Unclassified	Unclassified	Escherichia phage hz69	Proteobacteria	Escherichia coli	Escherichia coli	DNA	7.90863	7.90858	7.90874	41.407
MZ234010	Unclassified	Kagunavirus	Kagunavirus	Escherichia phage vB_EcoS-22664BS2	Proteobacteria	Escherichia coli	Escherichia coli	DNA	7.90685	7.9068	7.90697	41.3977
NC_073324	Unclassified	Kagunavirus	Kagunavirus	Escherichia phage vB_EcoS-22664BS2	Proteobacteria	Escherichia coli	Escherichia coli	DNA	7.90685	7.9068	7.90697	41.3977
CP025874	Peduoviridae	Xuanwuvirus	Xuanwuvirus	Escherichia phage 503458	Proteobacteria	Escherichia coli	Escherichia coli 503458	DNA	7.89254	7.89244	7.89263	41.3226
NC_049341	Peduoviridae	Xuanwuvirus	Xuanwuvirus	Escherichia phage 503458	Proteobacteria	Escherichia coli	Escherichia coli 503458	DNA	7.89254	7.89244	7.89263	41.3226
MG099933	Unclassified	Kagunavirus	Kagunavirus	Escherichia phage VB_EcoS-Golestan	Proteobacteria	Escherichia coli	Escherichia coli 333	DNA	7.86544	7.86539	7.86556	41.1809
NC_042084	Unclassified	Kagunavirus	Kagunavirus	Escherichia phage VB_EcoS-Golestan	Proteobacteria	Escherichia coli	Escherichia coli 333	DNA	7.86544	7.86539	7.86556	41.1809
OQ442786	Unclassified	Kagunavirus	Kagunavirus	Escherichia phage JSSK01	Proteobacteria	Escherichia coli	Escherichia coli K1	DNA	7.86133	7.86128	7.86145	41.1594
MZ832314	Unclassified	Kagunavirus	Kagunavirus	Escherichia phage 26	Proteobacteria	Escherichia coli	Escherichia coli	DNA	7.85408	7.85403	7.8542	41.1215
NC_073320	Unclassified	Kagunavirus	Kagunavirus	Escherichia phage 26	Proteobacteria	Escherichia coli	Escherichia coli	DNA	7.85408	7.85403	7.8542	41.1215
MT711524	Unclassified	Kagunavirus	Kagunavirus	Escherichia phage vB_EcoS_fFiEco03	Proteobacteria	Escherichia coli	Escherichia coli	DNA	7.84581	7.84576	7.84592	41.0781
NC_073315	Unclassified	Kagunavirus	Kagunavirus	Escherichia phage vB_EcoS_fFiEco03	Proteobacteria	Escherichia coli	Escherichia coli	DNA	7.84581	7.84576	7.84592	41.0781
MN927225	Unclassified	Kagunavirus	Kagunavirus	Escherichia phage vB_EcoS_XY1	Proteobacteria	Escherichia coli	Escherichia coli	DNA	7.84576	7.84571	7.84587	41.0779
NC_073325	Unclassified	Kagunavirus	Kagunavirus	Escherichia phage vB_EcoS_XY1	Proteobacteria	Escherichia coli	Escherichia coli	DNA	7.84576	7.84571	7.84587	41.0779
MT711526	Unclassified	Kagunavirus	Kagunavirus	Escherichia phage vB_EcoS_fPoEco01	Proteobacteria	Escherichia coli	Escherichia coli	DNA	7.83943	7.83937	7.83953	41.0447
NC_073317	Unclassified	Kagunavirus	Kagunavirus	Escherichia phage vB_EcoS_fPoEco01	Proteobacteria	Escherichia coli	Escherichia coli	DNA	7.83943	7.83937	7.83953	41.0447
ON548432	Unclassified	Kagunavirus	Kagunavirus	Escherichia phage vB_EcoS_SCS92	Proteobacteria	Escherichia coli	Escherichia coli	DNA	7.82324	7.82318	7.82335	40.9599
NC_073318	Unclassified	Kagunavirus	Kagunavirus	Escherichia phage NTEC3	Proteobacteria	Escherichia coli	Escherichia coli	DNA	7.79159	7.79153	7.7917	40.7942
OK539620	Unclassified	Kagunavirus	Kagunavirus	Escherichia phage NTEC3	Proteobacteria	Escherichia coli	Escherichia coli	DNA	7.79159	7.79153	7.7917	40.7942
MW722821	Unclassified	Kagunavirus	Kagunavirus	Escherichia phage 590B	Proteobacteria	Escherichia coli	Escherichia coli	DNA	7.79004	7.78999	7.79015	40.7861
MZ576217	Unclassified	Kagunavirus	Kagunavirus	Escherichia phage vB_EcoS-phiEc3	Proteobacteria	Escherichia coli	Escherichia coli	DNA	7.78793	7.78788	7.78804	40.7751
NC_073323	Unclassified	Kagunavirus	Kagunavirus	Escherichia phage vB_EcoS-phiEc3	Proteobacteria	Escherichia coli	Escherichia coli	DNA	7.78793	7.78788	7.78804	40.7751
KM247287	Autographiviridae	Bonnellvirus	Bonnellvirus	Escherichia phage J8-65	Proteobacteria	Escherichia coli	Escherichia coli K-12 IJ2038	DNA	7.76213	7.76209	7.76227	40.6402
NC_025445	Autographiviridae	Bonnellvirus	Bonnellvirus	Escherichia phage J8-65	Proteobacteria	Escherichia coli	Escherichia coli K-12 IJ2038	DNA	7.76213	7.76209	7.76227	40.6402
KP063541	Peduoviridae	Xuanwuvirus	Xuanwuvirus	Escherichia phage P88	Proteobacteria	Escherichia coli	Escherichia coli K88	DNA	7.75395	7.75386	7.75401	40.5969
NC_026014	Peduoviridae	Xuanwuvirus	Xuanwuvirus	Escherichia phage P88	Proteobacteria	Escherichia coli	Escherichia coli K88	DNA	7.75395	7.75386	7.75401	40.5969
MG852086	Unclassified	Kagunavirus	Kagunavirus	Escherichia phage vB_EcoS-Ro145clw	Proteobacteria	Escherichia coli	Escherichia coli	DNA	7.75142	7.75136	7.75153	40.5839
OM272052	Unclassified	Kagunavirus	Kagunavirus	Escherichia phage fBC-Eco01	Proteobacteria	Escherichia coli	Escherichia coli	DNA	7.72788	7.72782	7.72799	40.4607
MK931439	Unclassified	Kagunavirus	Kagunavirus	Escherichia phage Sciku	Proteobacteria	Escherichia coli	Escherichia coli	DNA	7.72084	7.7208	7.72097	40.4239
MN850608	Autographiviridae	Bonnellvirus	Bonnellvirus	Escherichia phage megetsur	Proteobacteria	Escherichia coli	Escherichia coli K-12 MG1655	DNA	7.71623	7.71618	7.71637	40.3998
MK931441	Unclassified	Kagunavirus	Kagunavirus	Escherichia phage Snoke	Proteobacteria	Escherichia coli	Escherichia coli	DNA	7.6956	7.69555	7.69571	40.2917
MN850570	Autographiviridae	Bonnellvirus	Bonnellvirus	Escherichia phage mellemsur	Proteobacteria	Escherichia coli	Escherichia coli K-12 MG1655	DNA	7.69438	7.69434	7.69453	40.2855
MN927226	Unclassified	Kagunavirus	Kagunavirus	Escherichia phage vB_EcoS_XY2	Proteobacteria	Escherichia coli	Escherichia coli	DNA	7.68952	7.68946	7.68963	40.2598
MK931440	Unclassified	Kagunavirus	Kagunavirus	Escherichia phage Shashou	Proteobacteria	Escherichia coli	Escherichia coli	DNA	7.68203	7.68198	7.68215	40.2207
MK931438	Unclassified	Kagunavirus	Kagunavirus	Escherichia phage Schulenburg	Proteobacteria	Escherichia coli	Escherichia coli	DNA	7.66291	7.66286	7.66303	40.1206
CP025901	Peduoviridae	Gemsvirus	Gemsvirus	Escherichia phage 500465-2	Proteobacteria	Escherichia coli	Escherichia coli 500465	DNA	7.65715	7.65705	7.65722	40.0901
NC_049343	Peduoviridae	Gemsvirus	Gemsvirus	Escherichia phage 500465-2	Proteobacteria	Escherichia coli	Escherichia coli 500465	DNA	7.65715	7.65705	7.65722	40.0901
MF374379	Unclassified	Lambdavirus	Lambdavirus	Escherichia phage DN1	Proteobacteria	Escherichia coli	Escherichia coli c1a	DNA	7.65658	7.65651	7.65666	40.0872
NC_073314	Unclassified	Kagunavirus	Kagunavirus	Escherichia virus fEg-Eco19	Proteobacteria	Escherichia coli	Escherichia coli	DNA	7.65637	7.65632	7.65647	40.0863
OL539727	Unclassified	Kagunavirus	Kagunavirus	Escherichia virus fEg-Eco19	Proteobacteria	Escherichia coli	Escherichia coli	DNA	7.65637	7.65632	7.65647	40.0863
KC618326	Peduoviridae	Peduovirus	Peduovirus	Escherichia phage P2	Proteobacteria	Escherichia coli	Escherichia coli O157:H43 str. T22	DNA	7.64744	7.64733	7.64753	40.0394
NC_041848	Peduoviridae	Peduovirus	Peduovirus	Escherichia phage P2	Proteobacteria	Escherichia coli	Escherichia coli O157:H43 str. T22	DNA	7.64744	7.64733	7.64753	40.0394
MN850568	Autographiviridae	Bonnellvirus	Bonnellvirus	Escherichia phage altidsur	Proteobacteria	Escherichia coli	Escherichia coli K-12 MG1655	DNA	7.60718	7.60713	7.60732	39.8289
MN604053	Casjensviridae	Lavrentievavirus	Lavrentievavirus	Escherichia phage E21	Proteobacteria	Escherichia coli	Escherichia coli	DNA	7.57483	7.57482	7.57498	39.6596
NC_052983	Casjensviridae	Lavrentievavirus	Lavrentievavirus	Escherichia phage E21	Proteobacteria	Escherichia coli	Escherichia coli	DNA	7.57483	7.57482	7.57498	39.6596
MN850625	Autographiviridae	Bonnellvirus	Bonnellvirus	Escherichia phage smaasur	Proteobacteria	Escherichia coli	Escherichia coli K-12 MG1655	DNA	7.5602	7.56016	7.56033	39.5829
MN850592	Autographiviridae	Bonnellvirus	Bonnellvirus	Escherichia phage aldrigsur	Proteobacteria	Escherichia coli	Escherichia coli K-12 MG1655	DNA	7.55799	7.55795	7.55813	39.5714
MN850616	Unclassified	Jerseyvirus	Jerseyvirus	Escherichia phage buks	Proteobacteria	Escherichia coli	Escherichia coli K-12 MG1655	DNA	7.54937	7.54931	7.54948	39.5261
CP025902	Unclassified	Unclassified	Unclassified	Escherichia phage 500465-3	Proteobacteria	Escherichia coli	Escherichia coli 500465	DNA	7.53561	7.5354	7.53575	39.4542
GU903191	Unclassified	Jilinvirus	Jilinvirus	Escherichia phage vB_EcoM_ECO1230-10	Proteobacteria	Escherichia coli	Escherichia coli	DNA	7.53372	7.53363	7.53374	39.4437
NC_027995	Unclassified	Jilinvirus	Jilinvirus	Escherichia phage vB_EcoM_ECO1230-10	Proteobacteria	Escherichia coli	Escherichia coli	DNA	7.53372	7.53363	7.53374	39.4437
KX130668	Drexlerviridae	Vilniusvirus	Vilniusvirus	Escherichia phage vB_EcoS_NBD2	Proteobacteria	Escherichia coli	Escherichia coli NovaBlue	DNA	7.51515	7.51509	7.51524	39.3468
NC_031050	Drexlerviridae	Vilniusvirus	Vilniusvirus	Escherichia phage vB_EcoS_NBD2	Proteobacteria	Escherichia coli	Escherichia coli NovaBlue	DNA	7.51515	7.51509	7.51524	39.3468
AY135739	Peduoviridae	Peduovirus	Peduovirus	Escherichia phage Wphi	Proteobacteria	Escherichia coli	Escherichia coli W strain ATCC9637	DNA	7.5052	7.50511	7.5053	39.2948
NC_005056	Peduoviridae	Peduovirus	Peduovirus	Escherichia phage Wphi	Proteobacteria	Escherichia coli	Escherichia coli W strain ATCC9637	DNA	7.5052	7.50511	7.5053	39.2948
KF322032	Peduoviridae	Peduovirus	Peduovirus	Enterobacteria phage fiAA91-ss	Proteobacteria	Escherichia coli	Escherichia coli O157:H7	DNA	7.4551	7.45501	7.45519	39.0324
NC_022750	Peduoviridae	Peduovirus	Peduovirus	Enterobacteria phage fiAA91-ss	Proteobacteria	Escherichia coli	Escherichia coli O157:H7	DNA	7.4551	7.45501	7.45519	39.0324
CP025923	Peduoviridae	Xuanwuvirus	Xuanwuvirus	Escherichia phage 520873	Proteobacteria	Escherichia coli	Escherichia coli 520873	DNA	7.40228	7.4022	7.40235	38.7558
NC_049344	Peduoviridae	Xuanwuvirus	Xuanwuvirus	Escherichia phage 520873	Proteobacteria	Escherichia coli	Escherichia coli 520873	DNA	7.40228	7.4022	7.40235	38.7558
KM360178	Unclassified	Jilinvirus	Jilinvirus	Escherichia phage vB_EcoM-ep3	Proteobacteria	Escherichia coli	Escherichia coli	DNA	7.38117	7.38107	7.38118	38.6449
NC_025430	Unclassified	Jilinvirus	Jilinvirus	Escherichia phage vB_EcoM-ep3	Proteobacteria	Escherichia coli	Escherichia coli	DNA	7.38117	7.38107	7.38118	38.6449
MN850583	Autographiviridae	Bonnellvirus	Bonnellvirus	Escherichia phage glasur	Proteobacteria	Escherichia coli	Escherichia coli K-12 MG1655	DNA	7.35644	7.35639	7.35656	38.516
MN850617	Autographiviridae	Bonnellvirus	Bonnellvirus	Escherichia phage forsur	Proteobacteria	Escherichia coli	Escherichia coli K-12 MG1655	DNA	7.35003	7.34999	7.35016	38.4825
MN850624	Autographiviridae	Bonnellvirus	Bonnellvirus	Escherichia phage usur	Proteobacteria	Escherichia coli	Escherichia coli K-12 MG1655	DNA	7.31637	7.31633	7.3165	38.3063
MK327938	Unclassified	Goslarvirus	Goslarvirus	Escherichia phage vB_EcoM_Goslar	Proteobacteria	Escherichia coli	Escherichia coli	DNA	7.315	7.315	7.31504	38.2986
NC_048170	Unclassified	Goslarvirus	Goslarvirus	Escherichia phage vB_EcoM_Goslar	Proteobacteria	Escherichia coli	Escherichia coli	DNA	7.315	7.315	7.31504	38.2986
KR073660	Peduoviridae	Peduovirus	Peduovirus	Escherichia phage pro147	Proteobacteria	Escherichia coli	Escherichia coli DE048	DNA	7.2961	7.29601	7.29619	38.1999
NC_028896	Peduoviridae	Peduovirus	Peduovirus	Escherichia phage pro147	Proteobacteria	Escherichia coli	Escherichia coli DE048	DNA	7.2961	7.29601	7.29619	38.1999
NC_000929	Unclassified	Muvirus	Muvirus	Escherichia phage Mu	Proteobacteria	Escherichia coli	Escherichia coli	DNA	7.28818	7.2881	7.28823	38.1583
HM208537	Unclassified	Unclassified	Unclassified	Escherichia phage HK639	Proteobacteria	Escherichia coli	Escherichia coli	DNA	7.18695	7.18689	7.18702	37.6284
NC_016158	Unclassified	Unclassified	Unclassified	Escherichia phage HK639	Proteobacteria	Escherichia coli	Escherichia coli	DNA	7.18695	7.18689	7.18702	37.6284
KY705409	Unclassified	Jilinvirus	Jilinvirus	Escherichia phage vB_EcoM_ECOO78	Proteobacteria	Escherichia coli	Escherichia coli O78	DNA	7.17625	7.17615	7.17626	37.572
NC_041926	Unclassified	Jilinvirus	Jilinvirus	Escherichia phage vB_EcoM_ECOO78	Proteobacteria	Escherichia coli	Escherichia coli O78	DNA	7.17625	7.17615	7.17626	37.572
NC_001895	Peduoviridae	Peduovirus	Peduovirus	Bacteriophage P2	Proteobacteria	Escherichia coli	Escherichia coli	DNA	7.13244	7.13236	7.13253	37.3431
MN445185	Unclassified	Seoulvirus	Seoulvirus	Escherichia phage vB_EcoM_EC001	Proteobacteria	Escherichia coli	Escherichia coli	DNA	7.12115	7.12115	7.12118	37.2837
OK428535	Unclassified	Seoulvirus	Seoulvirus	Escherichia phage vB_EcoM_Lh1B	Proteobacteria	Escherichia coli	Escherichia coli	DNA	7.08993	7.08992	7.08996	37.1202
GQ357916	Unclassified	Muvirus	Muvirus	Escherichia phage D108	Proteobacteria	Escherichia coli	Escherichia coli	DNA	7.06862	7.06855	7.06867	37.0088
NC_013594	Unclassified	Muvirus	Muvirus	Escherichia phage D108	Proteobacteria	Escherichia coli	Escherichia coli	DNA	7.06862	7.06855	7.06867	37.0088
CP025900	Peduoviridae	Wadgaonvirus	Wadgaonvirus	Escherichia phage 500465-1	Proteobacteria	Escherichia coli	Escherichia coli 500465	DNA	7.04459	7.04451	7.04464	36.8829
NC_049342	Peduoviridae	Wadgaonvirus	Wadgaonvirus	Escherichia phage 500465-1	Proteobacteria	Escherichia coli	Escherichia coli 500465	DNA	7.04459	7.04451	7.04464	36.8829
CP025907	Unclassified	Unclassified	Unclassified	Escherichia phage 204576	Proteobacteria	Escherichia coli	Escherichia coli 204576	DNA	6.98899	6.98891	6.98905	36.5919
EU078592	Unclassified	Lambdavirus	Lambdavirus	Escherichia phage DE3	Proteobacteria	Escherichia coli	Escherichia coli BL21(DE3)	DNA	6.98195	6.98189	6.98201	36.555
NC_042057	Unclassified	Lambdavirus	Lambdavirus	Escherichia phage DE3	Proteobacteria	Escherichia coli	Escherichia coli BL21(DE3)	DNA	6.98195	6.98189	6.98201	36.555
MK629528	Autographiviridae	Bonnellvirus	Bonnellvirus	Escherichia phage Lidtsur	Proteobacteria	Escherichia coli	Escherichia coli MG1655 K12	DNA	6.97548	6.97543	6.97557	36.5213
NC_048177	Autographiviridae	Bonnellvirus	Bonnellvirus	Escherichia phage Lidtsur	Proteobacteria	Escherichia coli	Escherichia coli MG1655 K12	DNA	6.97548	6.97543	6.97557	36.5213
ON470603	Unclassified	Unclassified	Unclassified	Escherichia phage vB_EcoM-720R4	Proteobacteria	Escherichia coli	Escherichia coli	DNA	6.90609	6.90602	6.90616	36.1579
KY979108	Unclassified	Wongtaivirus	Wongtaivirus	Escherichia phage ECP1	Proteobacteria	Escherichia coli	Escherichia coli MG1655	DNA	6.8571	6.85704	6.8572	35.9016
NC_049926	Unclassified	Wongtaivirus	Wongtaivirus	Escherichia phage ECP1	Proteobacteria	Escherichia coli	Escherichia coli MG1655	DNA	6.8571	6.85704	6.8572	35.9016
MZ501085	Drexlerviridae	Henuseptimavirus	Henuseptimavirus	Escherichia phage JohannLBurckhardt	Proteobacteria	Escherichia coli	Escherichia coli K-12	DNA	6.83697	6.83692	6.83703	35.796
CP025887	Unclassified	Unclassified	Unclassified	Escherichia phage 503046	Proteobacteria	Escherichia coli	Escherichia coli 503046	DNA	6.74956	6.74948	6.74972	35.3389
MN090155	Drexlerviridae	Changchunvirus	Changchunvirus	Escherichia phage vB_EcoS_PHB17	Proteobacteria	Escherichia coli	Escherichia coli	DNA	6.70222	6.70217	6.70227	35.0904
NC_054892	Drexlerviridae	Changchunvirus	Changchunvirus	Escherichia phage vB_EcoS_PHB17	Proteobacteria	Escherichia coli	Escherichia coli	DNA	6.70222	6.70217	6.70227	35.0904
KF030445	Unclassified	Glaedevirus	Glaedevirus	Escherichia phage 1720a-02	Proteobacteria	Escherichia coli	Escherichia coli strain O174:H21 isolate 1720a	DNA	6.67258	6.67253	6.67261	34.9352
MH445380	Unclassified	Punavirus	Punavirus	Escherichia phage P1	Proteobacteria	Escherichia coli	Escherichia coli	DNA	6.65903	6.65901	6.65906	34.8642
MZ501077	Drexlerviridae	Henuseptimavirus	Henuseptimavirus	Escherichia phage IsaakIselin	Proteobacteria	Escherichia coli	Escherichia coli K-12	DNA	6.65785	6.6578	6.65791	34.8582
OM418627	Unclassified	Lambdavirus	Lambdavirus	Escherichia phage Lambda h434 imm21	Proteobacteria	Escherichia coli	Escherichia coli	DNA	6.63491	6.63486	6.63498	34.7381
ON470608	Unclassified	Unclassified	Unclassified	Escherichia phage vB_EcoS-733R5	Proteobacteria	Escherichia coli	Escherichia coli	DNA	6.62151	6.62146	6.62159	34.668
ON470582	Unclassified	Unclassified	Unclassified	Escherichia phage vB_EcoM-689R2	Proteobacteria	Escherichia coli	Escherichia coli	DNA	6.60205	6.602	6.60217	34.5664
MK524177	Unclassified	Unclassified	Unclassified	Escherichia phage PHB10	Proteobacteria	Escherichia coli	Escherichia coli	DNA	6.59642	6.59638	6.59649	34.5366
OM418625	Unclassified	Lambdavirus	Lambdavirus	Escherichia phage Lambda imm21	Proteobacteria	Escherichia coli	Escherichia coli	DNA	6.58317	6.58312	6.58323	34.4672
ON416862	Unclassified	Glaedevirus	Glaedevirus	Escherichia phage ASU11	Proteobacteria	Escherichia coli	Escherichia coli O80:H2	DNA	6.58195	6.5819	6.582	34.4607
MN019128	Drexlerviridae	Henuseptimavirus	Henuseptimavirus	Escherichia phage Henu7	Proteobacteria	Escherichia coli	Escherichia coli DH5	DNA	6.56221	6.56216	6.56227	34.3574
NC_054894	Drexlerviridae	Henuseptimavirus	Henuseptimavirus	Escherichia phage Henu7	Proteobacteria	Escherichia coli	Escherichia coli DH5	DNA	6.56221	6.56216	6.56227	34.3574
HM173637	Unclassified	Saikungvirus	Saikungvirus	Escherichia phage HK75	Proteobacteria	Escherichia coli	Escherichia coli K-12	DNA	6.5301	6.53004	6.53021	34.1896
NC_016160	Unclassified	Saikungvirus	Saikungvirus	Escherichia phage HK75	Proteobacteria	Escherichia coli	Escherichia coli K-12	DNA	6.5301	6.53004	6.53021	34.1896
MZ501099	Drexlerviridae	Changchunvirus	Changchunvirus	Escherichia phage PaulSarasin	Proteobacteria	Escherichia coli	Escherichia coli K-12	DNA	6.52237	6.52232	6.52241	34.1488
OM418626	Unclassified	Lambdavirus	Lambdavirus	Escherichia phage Lambda imm434	Proteobacteria	Escherichia coli	Escherichia coli	DNA	6.51228	6.51224	6.51234	34.096
OQ243220	Unclassified	Unclassified	Unclassified	Escherichia phage phiSTEC1575-Stx2k	Proteobacteria	Escherichia coli	Escherichia coli STEC1575	DNA	6.48273	6.48268	6.48278	33.9412
FO818745	Unclassified	Punavirus	Punavirus	Escherichia phage RCS47	Proteobacteria	Escherichia coli	Escherichia coli	DNA	6.47741	6.47739	6.47744	33.9133
NC_042128	Unclassified	Punavirus	Punavirus	Escherichia phage RCS47	Proteobacteria	Escherichia coli	Escherichia coli	DNA	6.47741	6.47739	6.47744	33.9133
NC_011356	Unclassified	Pankowvirus	Pankowvirus	Enterobacteria phage YYZ-2008	Proteobacteria	Escherichia coli	Escherichia coli O157:H7	DNA	6.47224	6.4722	6.47228	33.8863
OL657228	Unclassified	Jouyvirus	Jouyvirus	Escherichia phage 21	Proteobacteria	Escherichia coli	Escherichia coli	DNA	6.46153	6.46148	6.46159	33.8303
AJ304858	Unclassified	Unclassified	Unclassified	Enterobacteria phage CP-1639	Proteobacteria	Escherichia coli	Escherichia coli 1639/77	DNA	6.44741	6.44736	6.44745	33.7563
OM735461	Unclassified	Unclassified	Unclassified	Escherichia phage BUCT618	Proteobacteria	Escherichia coli	Escherichia coli	DNA	6.4463	6.44624	6.44638	33.7507
ON470588	Unclassified	Unclassified	Unclassified	Escherichia phage vB_EcoM-611R5	Proteobacteria	Escherichia coli	Escherichia coli	DNA	6.4461	6.44606	6.4462	33.7497
ON470579	Unclassified	Unclassified	Unclassified	Escherichia phage vB_EcoM-606R2	Proteobacteria	Escherichia coli	Escherichia coli	DNA	6.4455	6.44545	6.44559	33.7466
MG201401	Autographiviridae	Ermolevavirus	Ermolevavirus	Escherichia phage PGT2	Proteobacteria	Escherichia coli	Escherichia coli 3-104	DNA	6.41897	6.41894	6.41906	33.6076
NC_047890	Autographiviridae	Ermolevavirus	Ermolevavirus	Escherichia phage PGT2	Proteobacteria	Escherichia coli	Escherichia coli 3-104	DNA	6.41897	6.41894	6.41906	33.6076
NC_001416	Unclassified	Lambdavirus	Lambdavirus	Escherichia phage Lambda	Proteobacteria	Escherichia coli	Escherichia coli	DNA	6.41829	6.41825	6.41835	33.6039
NC_011357	Unclassified	Pankowvirus	Pankowvirus	Stx2-converting phage 1717	Proteobacteria	Escherichia coli	Escherichia coli O157:H7	DNA	6.409	6.40897	6.40904	33.5552
NC_002167	Unclassified	Byrnievirus	Byrnievirus	Escherichia phage HK97	Proteobacteria	Escherichia coli	Escherichia coli	DNA	6.40793	6.40788	6.40802	33.5499
AP012530	Unclassified	Pankowvirus	Pankowvirus	Stx2-converting phage Stx2a_F349	Proteobacteria	Escherichia coli	Escherichia coli O157:H7 strain F349	DNA	6.39865	6.39862	6.39869	33.501
KT232076	Unclassified	Lambdavirus	Lambdavirus	Escherichia phage Lambda	Proteobacteria	Escherichia coli	Escherichia coli K-12 CV601	DNA	6.38756	6.38752	6.38762	33.443
AP012538	Unclassified	Pankowvirus	Pankowvirus	Stx2-converting phage Stx2a_WGPS4	Proteobacteria	Escherichia coli	Escherichia coli O157:H7 strain 990281	DNA	6.36168	6.36164	6.36172	33.3074
AP012534	Unclassified	Oslovirus	Oslovirus	Stx2-converting phage Stx2a_F765	Proteobacteria	Escherichia coli	Escherichia coli O157:H7 strain F765	DNA	6.35228	6.35225	6.35233	33.2583
KP682374	Unclassified	Oslovirus	Oslovirus	Escherichia phage PA8	Proteobacteria	Escherichia coli	Escherichia coli PA8	DNA	6.34908	6.34906	6.34913	33.2415
NC_001609	Unclassified	Unclassified	Unclassified	Enterobacteria phage P4	Proteobacteria	Escherichia coli	Escherichia coli	DNA	6.34893	6.34874	6.34908	33.2413
KP682371	Unclassified	Oslovirus	Oslovirus	Escherichia phage PA2	Proteobacteria	Escherichia coli	Escherichia coli PA2	DNA	6.34901	6.34898	6.34906	33.2411
NC_028449	Unclassified	Oslovirus	Oslovirus	Escherichia phage PA2	Proteobacteria	Escherichia coli	Escherichia coli PA2	DNA	6.34901	6.34898	6.34906	33.2411
HQ424691	Unclassified	Oslovirus	Oslovirus	Enterobacteria phage VT2phi_272	Proteobacteria	Escherichia coli	Escherichia coli O157:H7 strain 71074	DNA	6.34827	6.34824	6.34832	33.2373
NC_028656	Unclassified	Oslovirus	Oslovirus	Enterobacteria phage VT2phi_272	Proteobacteria	Escherichia coli	Escherichia coli O157:H7 strain 71074	DNA	6.34827	6.34824	6.34832	33.2373
AP012540	Unclassified	Pankowvirus	Pankowvirus	Stx2-converting phage Stx2a_WGPS8	Proteobacteria	Escherichia coli	Escherichia coli O157:H7 strain 982243	DNA	6.33735	6.33731	6.33739	33.1801
NC_049944	Unclassified	Pankowvirus	Pankowvirus	Stx2-converting phage Stx2a_WGPS8	Proteobacteria	Escherichia coli	Escherichia coli O157:H7 strain 982243	DNA	6.33735	6.33731	6.33739	33.1801
AP012539	Unclassified	Pankowvirus	Pankowvirus	Stx2-converting phage Stx2a_WGPS6	Proteobacteria	Escherichia coli	Escherichia coli O157:H7 strain 990570	DNA	6.32163	6.32159	6.32167	33.0978
NC_049945	Unclassified	Pankowvirus	Pankowvirus	Stx2-converting phage Stx2a_WGPS6	Proteobacteria	Escherichia coli	Escherichia coli O157:H7 strain 990570	DNA	6.32163	6.32159	6.32167	33.0978
AP012537	Unclassified	Sawaravirus	Sawaravirus	Stx2-converting phage Stx2a_WGPS2	Proteobacteria	Escherichia coli	Escherichia coli O157:H7 strain 980938	DNA	6.31965	6.31961	6.31968	33.0873
NC_049941	Unclassified	Sawaravirus	Sawaravirus	Stx2-converting phage Stx2a_WGPS2	Proteobacteria	Escherichia coli	Escherichia coli O157:H7 strain 980938	DNA	6.31965	6.31961	6.31968	33.0873
KY914478	Unclassified	Oslovirus	Oslovirus	Escherichia phage ArgO145	Proteobacteria	Escherichia coli	Escherichia coli O145:H- strain FB5	DNA	6.31248	6.31245	6.31253	33.0499
NC_049918	Unclassified	Oslovirus	Oslovirus	Escherichia phage ArgO145	Proteobacteria	Escherichia coli	Escherichia coli O145:H- strain FB5	DNA	6.31248	6.31245	6.31253	33.0499
MK903277	Autographiviridae	Kayfunavirus	Kayfunavirus	Escherichia phage Pisces	Proteobacteria	Escherichia coli	Escherichia coli	DNA	6.30934	6.30933	6.30949	33.034
OL657226	Unclassified	Alegriavirus	Alegriavirus	Escherichia phage 434	Proteobacteria	Escherichia coli	Escherichia coli	DNA	6.30717	6.30713	6.30723	33.0221
AP012536	Unclassified	Sawaravirus	Sawaravirus	Stx2-converting phage Stx2a_1447	Proteobacteria	Escherichia coli	Escherichia coli O157:H7 strain 1447	DNA	6.30501	6.30497	6.30504	33.0107
OL657227	Unclassified	Alegriavirus	Alegriavirus	Escherichia phage 434	Proteobacteria	Escherichia coli	Escherichia coli	DNA	6.30483	6.30479	6.3049	33.0099
HE664024	Unclassified	Oslovirus	Oslovirus	Escherichia phage P13374	Proteobacteria	Escherichia coli	Escherichia coli CB13374 serotype O104:H4	DNA	6.29454	6.29452	6.2946	32.956
NC_018846	Unclassified	Oslovirus	Oslovirus	Escherichia phage P13374	Proteobacteria	Escherichia coli	Escherichia coli CB13374 serotype O104:H4	DNA	6.29454	6.29452	6.2946	32.956
JQ011318	Unclassified	Oslovirus	Oslovirus	Escherichia phage TL-2011c	Proteobacteria	Escherichia coli	Escherichia coli O103:H25 strain NIPH-11060424/NVH-734	DNA	6.29348	6.29345	6.29353	32.9504
NC_019442	Unclassified	Oslovirus	Oslovirus	Escherichia phage TL-2011c	Proteobacteria	Escherichia coli	Escherichia coli O103:H25 strain NIPH-11060424/NVH-734	DNA	6.29348	6.29345	6.29353	32.9504
HG803182	Unclassified	Oslovirus	Oslovirus	Escherichia phage P13363	Proteobacteria	Escherichia coli	Escherichia coli CB13363 serotype O104:H4	DNA	6.2927	6.29267	6.29275	32.9463
HG803183	Unclassified	Oslovirus	Oslovirus	Escherichia phage P13368	Proteobacteria	Escherichia coli	Escherichia coli CB13368 serotype O104:H4	DNA	6.2927	6.29267	6.29275	32.9463
HG803184	Unclassified	Oslovirus	Oslovirus	Escherichia phage P13353	Proteobacteria	Escherichia coli	Escherichia coli CB13353 serotype O104:H4	DNA	6.2927	6.29267	6.29275	32.9463
HG803185	Unclassified	Oslovirus	Oslovirus	Escherichia phage P13357	Proteobacteria	Escherichia coli	Escherichia coli CB13357 serotype O104:H4	DNA	6.2927	6.29267	6.29275	32.9463
KU298437	Unclassified	Oslovirus	Oslovirus	Escherichia phage phiON-2011	Proteobacteria	Escherichia coli	Escherichia coli O104:H4 strain ON-2011	DNA	6.29259	6.29256	6.29264	32.9458
HG792103	Unclassified	Oslovirus	Oslovirus	Escherichia phage P8983	Proteobacteria	Escherichia coli	Escherichia coli	DNA	6.29086	6.29083	6.29091	32.9367
KF971864	Unclassified	Oslovirus	Oslovirus	Escherichia phage phi191	Proteobacteria	Escherichia coli	Escherichia coli O111:H2 strain ED 191	DNA	6.2882	6.28817	6.28825	32.9228
NC_028660	Unclassified	Oslovirus	Oslovirus	Escherichia phage phi191	Proteobacteria	Escherichia coli	Escherichia coli O111:H2 strain ED 191	DNA	6.2882	6.28817	6.28825	32.9228
MZ424864	Autographiviridae	Drulisvirus	Drulisvirus	Escherichia phage vB_EcoP_ZX6	Proteobacteria	Escherichia coli	Escherichia coli X3	DNA	6.28361	6.28356	6.28365	32.8987
JQ347801	Unclassified	Marienburgvirus	Marienburgvirus	Escherichia phage JLK-2012	Proteobacteria	Escherichia coli	Escherichia coli O55:H7 str. DEC5E	DNA	6.27644	6.27641	6.27648	32.8612
NC_049942	Unclassified	Marienburgvirus	Marienburgvirus	Escherichia phage JLK-2012	Proteobacteria	Escherichia coli	Escherichia coli O55:H7 str. DEC5E	DNA	6.27644	6.27641	6.27648	32.8612
OP434518	Unclassified	Unclassified	Unclassified	Escherichia phage phi458	Proteobacteria	Escherichia coli	Escherichia coli MC1061	DNA	6.25864	6.2586	6.2587	32.7681
MT446404	Drexlerviridae	Nouzillyvirus	Nouzillyvirus	Escherichia virus TH30	Proteobacteria	Escherichia coli	Escherichia coli	DNA	6.25459	6.25456	6.25467	32.7469
MT225100	Unclassified	Unclassified	Unclassified	Escherichia phage Lys8385Vzw	Proteobacteria	Escherichia coli	Escherichia coli O103:H11	DNA	6.25282	6.25278	6.25285	32.7374
MN067333	Unclassified	Oslovirus	Oslovirus	Escherichia phage Lyz12581Vzw	Proteobacteria	Escherichia coli	Escherichia coli O145	DNA	6.2504	6.25037	6.25045	32.7248
NC_049917	Unclassified	Oslovirus	Oslovirus	Escherichia phage Lyz12581Vzw	Proteobacteria	Escherichia coli	Escherichia coli O145	DNA	6.2504	6.25037	6.25045	32.7248
MZ501092	Drexlerviridae	Tunavirus	Tunavirus	Escherichia phage LeonhardEuler	Proteobacteria	Escherichia coli	Escherichia coli K-12	DNA	6.24602	6.24599	6.24611	32.7021
KP682389	Unclassified	Traversvirus	Traversvirus	Escherichia phage PA45	Proteobacteria	Escherichia coli	Escherichia coli PA45	DNA	6.23259	6.23256	6.23264	32.6316
KP682392	Unclassified	Traversvirus	Traversvirus	Escherichia phage PA52	Proteobacteria	Escherichia coli	Escherichia coli PA52	DNA	6.23259	6.23256	6.23264	32.6316
OL800706	Drexlerviridae	Tunavirus	Tunavirus	Escherichia phage CLB_P3	Proteobacteria	Escherichia coli	Escherichia coli EAEC strain (55989Str)	DNA	6.23076	6.23073	6.23085	32.6222
MF807953	Unclassified	Glaedevirus	Glaedevirus	Escherichia phage Ayreon	Proteobacteria	Escherichia coli	Escherichia coli K12	DNA	6.20694	6.2069	6.207	32.4974
KP682386	Unclassified	Traversvirus	Traversvirus	Escherichia phage PA36	Proteobacteria	Escherichia coli	Escherichia coli PA36	DNA	6.20421	6.20419	6.20426	32.4831
KP682380	Unclassified	Traversvirus	Traversvirus	Escherichia phage PA27	Proteobacteria	Escherichia coli	Escherichia coli PA27	DNA	6.20421	6.20419	6.20426	32.4831
AP012532	Unclassified	Traversvirus	Traversvirus	Stx2-converting phage Stx2a_F451	Proteobacteria	Escherichia coli	Escherichia coli O157:H7 strain F451	DNA	6.19877	6.19874	6.19882	32.4546
NC_049924	Unclassified	Traversvirus	Traversvirus	Stx2-converting phage Stx2a_F451	Proteobacteria	Escherichia coli	Escherichia coli O157:H7 strain F451	DNA	6.19877	6.19874	6.19882	32.4546
AP005154	Unclassified	Traversvirus	Traversvirus	Escherichia phage Stx2 II	Proteobacteria	Escherichia coli	Escherichia coli O157:H7 Morioka V526	DNA	6.17644	6.17642	6.17649	32.3377
NC_004914	Unclassified	Traversvirus	Traversvirus	Escherichia phage Stx2 II	Proteobacteria	Escherichia coli	Escherichia coli O157:H7 Morioka V526	DNA	6.17644	6.17642	6.17649	32.3377
KP682382	Unclassified	Traversvirus	Traversvirus	Escherichia phage PA29	Proteobacteria	Escherichia coli	Escherichia coli PA29	DNA	6.17625	6.17622	6.17629	32.3366
KP682372	Unclassified	Traversvirus	Traversvirus	Escherichia phage PA4	Proteobacteria	Escherichia coli	Escherichia coli PA4	DNA	6.17625	6.17622	6.17629	32.3366
KP682375	Unclassified	Traversvirus	Traversvirus	Escherichia phage PA11	Proteobacteria	Escherichia coli	Escherichia coli PA11	DNA	6.17625	6.17622	6.17629	32.3366
KP682377	Unclassified	Traversvirus	Traversvirus	Escherichia phage PA16	Proteobacteria	Escherichia coli	Escherichia coli PA16	DNA	6.17625	6.17622	6.17629	32.3366
KP682378	Unclassified	Traversvirus	Traversvirus	Escherichia phage PA18	Proteobacteria	Escherichia coli	Escherichia coli PA18	DNA	6.17625	6.17622	6.17629	32.3366
KP682379	Unclassified	Traversvirus	Traversvirus	Escherichia phage PA21	Proteobacteria	Escherichia coli	Escherichia coli PA21	DNA	6.17625	6.17622	6.17629	32.3366
KP682383	Unclassified	Traversvirus	Traversvirus	Escherichia phage PA30	Proteobacteria	Escherichia coli	Escherichia coli PA30	DNA	6.17625	6.17622	6.17629	32.3366
KP682384	Unclassified	Traversvirus	Traversvirus	Escherichia phage PA32	Proteobacteria	Escherichia coli	Escherichia coli PA32	DNA	6.17625	6.17622	6.17629	32.3366
KP682385	Unclassified	Traversvirus	Traversvirus	Escherichia phage PA33	Proteobacteria	Escherichia coli	Escherichia coli PA33	DNA	6.17625	6.17622	6.17629	32.3366
KP682387	Unclassified	Traversvirus	Traversvirus	Escherichia phage PA42	Proteobacteria	Escherichia coli	Escherichia coli PA42	DNA	6.17625	6.17622	6.17629	32.3366
KP682388	Unclassified	Traversvirus	Traversvirus	Escherichia phage PA44	Proteobacteria	Escherichia coli	Escherichia coli PA44	DNA	6.17625	6.17622	6.17629	32.3366
KP682390	Unclassified	Traversvirus	Traversvirus	Escherichia phage PA50	Proteobacteria	Escherichia coli	Escherichia coli PA50	DNA	6.17625	6.17622	6.17629	32.3366
AP000363	Unclassified	Traversvirus	Traversvirus	Enterobacteria phage VT2-Sakai	Proteobacteria	Escherichia coli	Escherichia coli O157:H7 strain RIMD0509894	DNA	6.17472	6.1747	6.17477	32.3287
NC_000902	Unclassified	Traversvirus	Traversvirus	Enterobacteria phage VT2-Sakai	Proteobacteria	Escherichia coli	Escherichia coli O157:H7	DNA	6.17472	6.1747	6.17477	32.3287
KP682373	Unclassified	Traversvirus	Traversvirus	Escherichia phage PA5	Proteobacteria	Escherichia coli	Escherichia coli PA5	DNA	6.17465	6.17462	6.1747	32.3283
MK552105	Drexlerviridae	Warwickvirus	Warwickvirus	Escherichia phage Jahat_MG145	Proteobacteria	Escherichia coli	Escherichia coli	DNA	6.1686	6.16856	6.16867	32.2967
MN158214	Drexlerviridae	Warwickvirus	Warwickvirus	Escherichia phage BEBK14	Proteobacteria	Escherichia coli	Escherichia coli K514	DNA	6.155	6.15496	6.15506	32.2255
MH706966	Unclassified	Unclassified	Unclassified	Enterobacteria phage mEp021	Proteobacteria	Escherichia coli	Escherichia coli str. K-12 substr. W3110	DNA	6.15131	6.15127	6.15135	32.206
MT446395	Drexlerviridae	Nouzillyvirus	Nouzillyvirus	Escherichia virus TH21	Proteobacteria	Escherichia coli	Escherichia coli	DNA	6.15125	6.15121	6.15132	32.2059
KP682376	Unclassified	Traversvirus	Traversvirus	Escherichia phage PA12	Proteobacteria	Escherichia coli	Escherichia coli PA12	DNA	6.14615	6.14612	6.1462	32.1791
KP682391	Unclassified	Traversvirus	Traversvirus	Escherichia phage PA51	Proteobacteria	Escherichia coli	Escherichia coli PA51	DNA	6.14615	6.14612	6.1462	32.1791
ON470586	Unclassified	Unclassified	Unclassified	Escherichia phage vB_EcoS-611R1	Proteobacteria	Escherichia coli	Escherichia coli	DNA	6.14431	6.14421	6.14441	32.1697
MT446418	Autographiviridae	Przondovirus	Przondovirus	Escherichia virus TH50	Proteobacteria	Escherichia coli	Escherichia coli	DNA	6.1372	6.13718	6.13732	32.1326
MG966531	Autographiviridae	Teseptimavirus	Teseptimavirus	Escherichia phage Ebrios	Proteobacteria	Escherichia coli	Escherichia coli C	DNA	6.13051	6.13048	6.13064	32.0976
NC_047942	Autographiviridae	Teseptimavirus	Teseptimavirus	Escherichia phage Ebrios	Proteobacteria	Escherichia coli	Escherichia coli C	DNA	6.13051	6.13048	6.13064	32.0976
OP797663	Unclassified	Traversvirus	Traversvirus	Escherichia phage 06-3462	Proteobacteria	Escherichia coli	Escherichia coli O157:H7	DNA	6.12325	6.12322	6.1233	32.0591
KP682381	Unclassified	Traversvirus	Traversvirus	Escherichia phage PA28	Proteobacteria	Escherichia coli	Escherichia coli PA28	DNA	6.12315	6.12312	6.1232	32.0586
NC_041935	Unclassified	Traversvirus	Traversvirus	Escherichia phage PA28	Proteobacteria	Escherichia coli	Escherichia coli PA28	DNA	6.12315	6.12312	6.1232	32.0586
AJ556162	Unclassified	Marienburgvirus	Marienburgvirus	Enterobacteria phage BP-4795	Proteobacteria	Escherichia coli	Escherichia coli strain 4795/97 serotype O84:H4	DNA	6.11773	6.11769	6.11776	32.0302
NC_004813	Unclassified	Marienburgvirus	Marienburgvirus	Enterobacteria phage BP-4795	Proteobacteria	Escherichia coli	Escherichia coli	DNA	6.11773	6.11769	6.11776	32.0302
MF630921	Autographiviridae	Kayfunavirus	Kayfunavirus	Escherichia phage IMM-002	Proteobacteria	Escherichia coli	Escherichia coli 278485-2	DNA	6.11583	6.11581	6.11597	32.0208
NC_048071	Autographiviridae	Kayfunavirus	Kayfunavirus	Escherichia phage IMM-002	Proteobacteria	Escherichia coli	Escherichia coli 278485-2	DNA	6.11583	6.11581	6.11597	32.0208
AP012535	Unclassified	Traversvirus	Traversvirus	Stx2-converting phage Stx2a_WGPS9	Proteobacteria	Escherichia coli	Escherichia coli O157:H7 strain 981795	DNA	6.11305	6.11302	6.1131	32.0058
NC_049923	Unclassified	Traversvirus	Traversvirus	Stx2-converting phage Stx2a_WGPS9	Proteobacteria	Escherichia coli	Escherichia coli O157:H7 strain 981795	DNA	6.11305	6.11302	6.1131	32.0058
KJ909655	Unclassified	Traversvirus	Traversvirus	Escherichia Stx1-converting recombinant phage HUN/2013	Proteobacteria	Escherichia coli	Escherichia coli O157:H7 Sakai	DNA	6.10923	6.1092	6.10928	31.9857
MT446417	Autographiviridae	Przondovirus	Przondovirus	Escherichia virus TH49	Proteobacteria	Escherichia coli	Escherichia coli	DNA	6.10336	6.10333	6.10348	31.9554
NC_003356	Unclassified	Unclassified	Unclassified	Enterobacteria phage phiP27	Proteobacteria	Escherichia coli	Escherichia coli	DNA	6.09748	6.09743	6.09754	31.9243
EU311208	Unclassified	Traversvirus	Traversvirus	Escherichia phage Min27	Proteobacteria	Escherichia coli	Escherichia coli O157:H7 str. Min27	DNA	6.09512	6.09509	6.09517	31.9119
NC_010237	Unclassified	Traversvirus	Traversvirus	Escherichia phage Min27	Proteobacteria	Escherichia coli	Escherichia coli O157:H7 str. Min27	DNA	6.09512	6.09509	6.09517	31.9119
DQ126339	Unclassified	Uetakevirus	Uetakevirus	Escherichia phage phiV10	Proteobacteria	Escherichia coli	Escherichia coli O157:H7	DNA	6.09145	6.0914	6.09153	31.8928
NC_007804	Unclassified	Uetakevirus	Uetakevirus	Escherichia phage phiV10	Proteobacteria	Escherichia coli	Escherichia coli O157:H7	DNA	6.09145	6.0914	6.09153	31.8928
KP869108	Unclassified	Uetakevirus	Uetakevirus	Escherichia coli O157 typing phage 10	Proteobacteria	Escherichia coli	Escherichia coli O157:H7	DNA	6.08911	6.08906	6.08919	31.8806
AP012529	Unclassified	Traversvirus	Traversvirus	Stx2-converting phage Stx2a_F403	Proteobacteria	Escherichia coli	Escherichia coli O157:H7 strain F403	DNA	6.08815	6.08813	6.0882	31.8754
AP005153	Unclassified	Traversvirus	Traversvirus	Escherichia Stx1 converting phage	Proteobacteria	Escherichia coli	Escherichia coli O157:H7 Morioka V526	DNA	6.08526	6.08523	6.0853	31.8602
NC_004913	Unclassified	Traversvirus	Traversvirus	Escherichia Stx1 converting phage	Proteobacteria	Escherichia coli	Escherichia coli O157:H7 Morioka V526	DNA	6.08526	6.08523	6.0853	31.8602
AP012531	Unclassified	Traversvirus	Traversvirus	Stx2-converting phage Stx2a_F422	Proteobacteria	Escherichia coli	Escherichia coli O157:H7 strain F422	DNA	6.05979	6.05977	6.05984	31.7269
MH816966	Unclassified	Wifcevirus	Wifcevirus	Escherichia phage FEC19	Proteobacteria	Escherichia coli	Escherichia coli O157:H7	DNA	6.04335	6.04332	6.0434	31.6409
NC_048073	Unclassified	Wifcevirus	Wifcevirus	Escherichia phage FEC19	Proteobacteria	Escherichia coli	Escherichia coli O157:H7	DNA	6.04335	6.04332	6.0434	31.6409
MG986485	Unclassified	Traversvirus	Traversvirus	Escherichia phage SH2026Stx1	Proteobacteria	Escherichia coli	Escherichia coli O157:H7 SH2026	DNA	6.04249	6.04247	6.04254	31.6363
NC_049919	Unclassified	Traversvirus	Traversvirus	Escherichia phage SH2026Stx1	Proteobacteria	Escherichia coli	Escherichia coli O157:H7 SH2026	DNA	6.04249	6.04247	6.04254	31.6363
MH051911	Drexlerviridae	Tunavirus	Tunavirus	Enterobacteria phage vB_EcoS_IME18	Proteobacteria	Escherichia coli	Escherichia coli BL21(DE3)	DNA	6.04123	6.0412	6.04132	31.6299
NC_047959	Drexlerviridae	Tunavirus	Tunavirus	Enterobacteria phage vB_EcoS_IME18	Proteobacteria	Escherichia coli	Escherichia coli BL21(DE3)	DNA	6.04123	6.0412	6.04132	31.6299
MK903282	Unclassified	Wifcevirus	Wifcevirus	Escherichia phage Mansfield	Proteobacteria	Escherichia coli	Escherichia coli	DNA	6.04081	6.04078	6.04087	31.6276
MW722083	Unclassified	Uetakevirus	Uetakevirus	Escherichia phage vB_EcoP_ZX5	Proteobacteria	Escherichia coli	Escherichia coli YO1	DNA	6.04069	6.04064	6.04077	31.6271
MZ826699	Drexlerviridae	Nouzillyvirus	Nouzillyvirus	Escherichia phage P817	Proteobacteria	Escherichia coli	Escherichia coli	DNA	6.03929	6.03926	6.03937	31.6197
AP012533	Unclassified	Traversvirus	Traversvirus	Stx2-converting phage Stx2a_F723	Proteobacteria	Escherichia coli	Escherichia coli O157:H7 strain F723	DNA	6.03302	6.03299	6.03306	31.5867
AP004402	Unclassified	Traversvirus	Traversvirus	Stx2 converting phage I	Proteobacteria	Escherichia coli	Escherichia coli O157:H7 Okayama O-27	DNA	6.02445	6.02442	6.02449	31.5419
AF125520	Unclassified	Traversvirus	Traversvirus	Escherichia phage 933W	Proteobacteria	Escherichia coli	Escherichia coli O157:H7 strain EDL933	DNA	6.02238	6.02235	6.02242	31.531
NC_000924	Unclassified	Traversvirus	Traversvirus	Escherichia phage 933W	Proteobacteria	Escherichia coli	Escherichia coli O157:H7 EDL933	DNA	6.02238	6.02235	6.02242	31.531
OP279344	Unclassified	Punavirus	Punavirus	Escherichia phage P1	Proteobacteria	Escherichia coli	Escherichia coli strain MG1655 Z1	DNA	6.01956	6.01953	6.01959	31.5162
MG710528	Unclassified	Oslovirus	Oslovirus	Escherichia phage GER2	Proteobacteria	Escherichia coli	Escherichia coli O117:H7 strain 23169	DNA	6.01153	6.01151	6.01156	31.4741
OQ921333	Unclassified	Uetakevirus	Uetakevirus	Escherichia phage vB_EcoP_PAS61	Proteobacteria	Escherichia coli	Escherichia coli strain A11-1675 serogroup O146:H21	DNA	6.00962	6.00957	6.00971	31.4645
MT225101	Unclassified	Traversvirus	Traversvirus	Escherichia phage Lys19259Vzw	Proteobacteria	Escherichia coli	Escherichia coli O157:H7	DNA	5.99784	5.99781	5.99789	31.4025
MH051912	Drexlerviridae	Tunavirus	Tunavirus	Enterobacteria phage vB_EcoS_IME167	Proteobacteria	Escherichia coli	Escherichia coli BL21(DE3)	DNA	5.9947	5.99467	5.99478	31.3863
MT427400	Drexlerviridae	Tunavirus	Tunavirus	Escherichia phage phi2013	Proteobacteria	Escherichia coli	Escherichia coli DH5a	DNA	5.99201	5.99198	5.9921	31.3722
LC516895	Drexlerviridae	Tunavirus	Tunavirus	Escherichia phage vB_EcoS-DELF2	Proteobacteria	Escherichia coli	Escherichia coli	DNA	5.99187	5.99184	5.99196	31.3715
NC_049832	Drexlerviridae	Tunavirus	Tunavirus	Escherichia phage vB_EcoS-DELF2	Proteobacteria	Escherichia coli	Escherichia coli	DNA	5.99187	5.99184	5.99196	31.3715
MH285980	Drexlerviridae	Tunavirus	Tunavirus	Escherichia phage Eco_BIFF	Proteobacteria	Escherichia coli	Escherichia coli K12 MG1655	DNA	5.99125	5.99122	5.99134	31.3683
NC_047996	Drexlerviridae	Tunavirus	Tunavirus	Escherichia phage Eco_BIFF	Proteobacteria	Escherichia coli	Escherichia coli K12 MG1655	DNA	5.99125	5.99122	5.99134	31.3683
MN187550	Unclassified	Uetakevirus	Uetakevirus	Escherichia phage phiv142-3	Proteobacteria	Escherichia coli	Escherichia coli DE142	DNA	5.99089	5.99084	5.99097	31.3663
MT446408	Unclassified	Wifcevirus	Wifcevirus	Escherichia virus TH35	Proteobacteria	Escherichia coli	Escherichia coli	DNA	5.97745	5.97742	5.97751	31.2958
JX128258	Unclassified	Wifcevirus	Wifcevirus	Escherichia phage ECML-117	Proteobacteria	Escherichia coli	Escherichia coli O157:H7	DNA	5.97571	5.97568	5.97576	31.2867
NC_025441	Unclassified	Wifcevirus	Wifcevirus	Escherichia phage ECML-117	Proteobacteria	Escherichia coli	Escherichia coli O157:H7	DNA	5.97571	5.97568	5.97576	31.2867
ON210137	Unclassified	Wifcevirus	Wifcevirus	Escherichia phage EC150	Proteobacteria	Escherichia coli	Escherichia coli	DNA	5.96319	5.96317	5.96325	31.2212
MK213796	Drexlerviridae	Tunavirus	Tunavirus	Escherichia phage T1	Proteobacteria	Escherichia coli	Escherichia coli ATCC 11303	DNA	5.94848	5.94845	5.94856	31.1443
MT446405	Unclassified	Wifcevirus	Wifcevirus	Escherichia virus TH32	Proteobacteria	Escherichia coli	Escherichia coli	DNA	5.92925	5.92923	5.92931	31.0435
KY985004	Drexlerviridae	Tunavirus	Tunavirus	Escherichia phage vB_EcoS_SH2	Proteobacteria	Escherichia coli	Escherichia coli MC1061	DNA	5.92609	5.92607	5.92618	31.0271
NC_047828	Drexlerviridae	Tunavirus	Tunavirus	Escherichia phage vB_EcoS_SH2	Proteobacteria	Escherichia coli	Escherichia coli MC1061	DNA	5.92609	5.92607	5.92618	31.0271
MN153797	Drexlerviridae	Tunavirus	Tunavirus	Tunavirus T1	Proteobacteria	Escherichia coli	Escherichia coli DSM 50902	DNA	5.92356	5.92353	5.92364	31.0138
AB255436	Unclassified	Traversvirus	Traversvirus	Stx2-converting phage 86	Proteobacteria	Escherichia coli	Escherichia coli O86:H- strain DIJ1	DNA	5.92151	5.92149	5.92156	31.0029
NC_008464	Unclassified	Traversvirus	Traversvirus	Stx2-converting phage 86	Proteobacteria	Escherichia coli	Escherichia coli	DNA	5.92151	5.92149	5.92156	31.0029
OQ680139	Unclassified	Unclassified	Unclassified	Escherichia phage PH1062	Proteobacteria	Escherichia coli	Escherichia coli	DNA	5.91492	5.91488	5.91499	30.9685
MH445381	Unclassified	Punavirus	Punavirus	Escherichia phage P1	Proteobacteria	Escherichia coli	Escherichia coli	DNA	5.90562	5.90559	5.90566	30.9197
MT176427	Drexlerviridae	Nouzillyvirus	Nouzillyvirus	Escherichia phage CJ19	Proteobacteria	Escherichia coli	Escherichia coli	DNA	5.89505	5.89502	5.89513	30.8646
ON018986	Unclassified	Punavirus	Punavirus	Escherichia phage JL22	Proteobacteria	Escherichia coli	Escherichia coli	DNA	5.88926	5.88924	5.88929	30.834
ON470621	Unclassified	Unclassified	Unclassified	Escherichia phage vB_EcoS-716R1	Proteobacteria	Escherichia coli	Escherichia coli	DNA	5.84586	5.84575	5.84594	30.607
NC_005856	Unclassified	Punavirus	Punavirus	Escherichia phage P1	Proteobacteria	Escherichia coli	Escherichia coli	DNA	5.84388	5.84386	5.84391	30.5964
MK301532	Autographiviridae	Kayfunavirus	Kayfunavirus	Escherichia phage Ro45lw	Proteobacteria	Escherichia coli	Escherichia coli STEC O45	DNA	5.80755	5.80754	5.80769	30.4067
NC_048136	Autographiviridae	Kayfunavirus	Kayfunavirus	Escherichia phage Ro45lw	Proteobacteria	Escherichia coli	Escherichia coli STEC O45	DNA	5.80755	5.80754	5.80769	30.4067
OP455115	Drexlerviridae	Tunavirus	Tunavirus	Escherichia phage LHE71	Proteobacteria	Escherichia coli	Escherichia coli K-12	DNA	5.79768	5.79766	5.79776	30.3548
KC801932	Straboviridae	Pseudotevenvirus	Pseudotevenvirus	Escherichia phage Lw1	Proteobacteria	Escherichia coli	Escherichia coli BL21(DE3)	DNA	5.78118	5.78118	5.78121	30.2681
NC_021344	Straboviridae	Pseudotevenvirus	Pseudotevenvirus	Escherichia phage Lw1	Proteobacteria	Escherichia coli	Escherichia coli BL21(DE3)	DNA	5.78118	5.78118	5.78121	30.2681
MN850606	Drexlerviridae	Warwickvirus	Warwickvirus	Escherichia phage tuinn	Proteobacteria	Escherichia coli	Escherichia coli K-12 MG1655	DNA	5.76577	5.76572	5.76581	30.1875
MN414250	Autographiviridae	Kayfunavirus	Kayfunavirus	Escherichia phage RDN8.1	Proteobacteria	Escherichia coli	Escherichia coli	DNA	5.76086	5.76085	5.76099	30.1623
MT446401	Drexlerviridae	Nouzillyvirus	Nouzillyvirus	Escherichia virus TH27	Proteobacteria	Escherichia coli	Escherichia coli	DNA	5.75806	5.75803	5.75813	30.1473
MN850638	Drexlerviridae	Warwickvirus	Warwickvirus	Escherichia phage tunus	Proteobacteria	Escherichia coli	Escherichia coli K-12 MG1655	DNA	5.75806	5.75802	5.7581	30.1471
NC_049816	Drexlerviridae	Warwickvirus	Warwickvirus	Escherichia phage tunus	Proteobacteria	Escherichia coli	Escherichia coli K-12 MG1655	DNA	5.75806	5.75802	5.7581	30.1471
HM134276	Straboviridae	Pseudotevenvirus	Pseudotevenvirus	Escherichia phage RB16	Proteobacteria	Escherichia coli	Escherichia coli	DNA	5.74982	5.74982	5.74985	30.1039
NC_014467	Straboviridae	Pseudotevenvirus	Pseudotevenvirus	Escherichia phage RB16	Proteobacteria	Escherichia coli	Escherichia coli	DNA	5.74982	5.74982	5.74985	30.1039
MZ501069	Drexlerviridae	Warwickvirus	Warwickvirus	Escherichia phage FritzSarasin	Proteobacteria	Escherichia coli	Escherichia coli K-12	DNA	5.74966	5.74962	5.7497	30.1031
MN850613	Drexlerviridae	Warwickvirus	Warwickvirus	Escherichia phage tonnikala	Proteobacteria	Escherichia coli	Escherichia coli K-12 MG1655	DNA	5.73747	5.73742	5.73751	30.0393
NC_049817	Drexlerviridae	Warwickvirus	Warwickvirus	Escherichia phage tonnikala	Proteobacteria	Escherichia coli	Escherichia coli K-12 MG1655	DNA	5.73747	5.73742	5.73751	30.0393
MN850634	Drexlerviridae	Warwickvirus	Warwickvirus	Escherichia phage tinuso	Proteobacteria	Escherichia coli	Escherichia coli K-12 MG1655	DNA	5.7358	5.73576	5.73585	30.0306
KX130726	Autographiviridae	Teetrevirus	Teetrevirus	Escherichia phage ECA2	Proteobacteria	Escherichia coli	Escherichia coli ATCC 13706	DNA	5.72898	5.72895	5.72908	29.9952
NC_047766	Autographiviridae	Teetrevirus	Teetrevirus	Escherichia phage ECA2	Proteobacteria	Escherichia coli	Escherichia coli ATCC 13706	DNA	5.72898	5.72895	5.72908	29.9952
MN518894	Autographiviridae	Kayfunavirus	Kayfunavirus	Escherichia virus LS2	Proteobacteria	Escherichia coli	Escherichia coli	DNA	5.72748	5.72747	5.72761	29.9875
MF356679	Unclassified	Unclassified	Unclassified	Escherichia phage D6	Proteobacteria	Escherichia coli	Escherichia coli C600	DNA	5.72297	5.72295	5.723	29.9634
NC_050154	Unclassified	Unclassified	Unclassified	Escherichia phage D6	Proteobacteria	Escherichia coli	Escherichia coli C600	DNA	5.72297	5.72295	5.723	29.9634
MH717709	Autographiviridae	Teetrevirus	Teetrevirus	Escherichia phage LL2	Proteobacteria	Escherichia coli	Escherichia coli	DNA	5.71581	5.71578	5.71591	29.9262
NC_048063	Autographiviridae	Teetrevirus	Teetrevirus	Escherichia phage LL2	Proteobacteria	Escherichia coli	Escherichia coli	DNA	5.71581	5.71578	5.71591	29.9262
MN850582	Drexlerviridae	Warwickvirus	Warwickvirus	Escherichia phage ityhuna	Proteobacteria	Escherichia coli	Escherichia coli K-12 MG1655	DNA	5.70635	5.70631	5.7064	29.8764
CP053388	Unclassified	Unclassified	Unclassified	Escherichia phage CMS-2020a	Proteobacteria	Escherichia coli	Escherichia coli strain SCU-107	DNA	5.70563	5.70562	5.70568	29.8727
MN850596	Drexlerviridae	Warwickvirus	Warwickvirus	Escherichia phage tonn	Proteobacteria	Escherichia coli	Escherichia coli K-12 MG1655	DNA	5.70258	5.70254	5.70262	29.8567
NC_049815	Drexlerviridae	Warwickvirus	Warwickvirus	Escherichia phage tonn	Proteobacteria	Escherichia coli	Escherichia coli K-12 MG1655	DNA	5.70258	5.70254	5.70262	29.8567
AB285204	Unclassified	Glaedevirus	Glaedevirus	Enterobacteria phage cdtI	Proteobacteria	Escherichia coli	Escherichia coli	DNA	5.69533	5.69529	5.69537	29.8187
NC_009514	Unclassified	Glaedevirus	Glaedevirus	Enterobacteria phage cdtI	Proteobacteria	Escherichia coli	Escherichia coli	DNA	5.69533	5.69529	5.69537	29.8187
MN850643	Drexlerviridae	Warwickvirus	Warwickvirus	Escherichia phage tiwna	Proteobacteria	Escherichia coli	Escherichia coli K-12 MG1655	DNA	5.69059	5.69055	5.69064	29.7939
NC_054896	Drexlerviridae	Warwickvirus	Warwickvirus	Escherichia phage tiwna	Proteobacteria	Escherichia coli	Escherichia coli K-12 MG1655	DNA	5.69059	5.69055	5.69064	29.7939
ON185586	Drexlerviridae	Warwickvirus	Warwickvirus	Escherichia phage EC125	Proteobacteria	Escherichia coli	Escherichia coli	DNA	5.68576	5.68572	5.6858	29.7686
ON185588	Drexlerviridae	Warwickvirus	Warwickvirus	Escherichia phage EC195	Proteobacteria	Escherichia coli	Escherichia coli	DNA	5.6818	5.68176	5.68184	29.7479
MH370477	Autographiviridae	Foetvirus	Foetvirus	Escherichia phage SRT7	Proteobacteria	Escherichia coli	Escherichia coli	DNA	5.68162	5.68161	5.68175	29.7474
NC_048002	Autographiviridae	Foetvirus	Foetvirus	Escherichia phage SRT7	Proteobacteria	Escherichia coli	Escherichia coli	DNA	5.68162	5.68161	5.68175	29.7474
MT465573	Autographiviridae	Foetvirus	Foetvirus	Escherichia phage P1723	Proteobacteria	Escherichia coli	Escherichia coli str. K-12 substr. MG1655	DNA	5.67499	5.67499	5.67512	29.7127
JF974339	Unclassified	Lederbergvirus	Lederbergvirus	Enterobacteria phage IME10	Proteobacteria	Escherichia coli	Escherichia coli	DNA	5.6727	5.67266	5.6728	29.7005
NC_019501	Unclassified	Lederbergvirus	Lederbergvirus	Enterobacteria phage IME10	Proteobacteria	Escherichia coli	Escherichia coli	DNA	5.6727	5.67266	5.6728	29.7005
JN600960	Unclassified	Lederbergvirus	Lederbergvirus	Enterobacteria phage IME10	Proteobacteria	Escherichia coli	Escherichia coli	DNA	5.6727	5.67266	5.6728	29.7005
MN850604	Drexlerviridae	Warwickvirus	Warwickvirus	Escherichia phage tunzivis	Proteobacteria	Escherichia coli	Escherichia coli K-12 MG1655	DNA	5.67041	5.67037	5.67045	29.6882
MN850586	Drexlerviridae	Warwickvirus	Warwickvirus	Escherichia phage orkinos	Proteobacteria	Escherichia coli	Escherichia coli K-12 MG1655	DNA	5.66689	5.66685	5.66694	29.6698
MN850641	Drexlerviridae	Warwickvirus	Warwickvirus	Escherichia phage tonijn	Proteobacteria	Escherichia coli	Escherichia coli K-12 MG1655	DNA	5.65983	5.65979	5.65987	29.6328
NC_049818	Drexlerviridae	Warwickvirus	Warwickvirus	Escherichia phage tonijn	Proteobacteria	Escherichia coli	Escherichia coli K-12 MG1655	DNA	5.65983	5.65979	5.65987	29.6328
MN850620	Drexlerviridae	Warwickvirus	Warwickvirus	Escherichia phage atuna	Proteobacteria	Escherichia coli	Escherichia coli K-12 MG1655	DNA	5.64732	5.64728	5.64737	29.5674
NC_049819	Drexlerviridae	Warwickvirus	Warwickvirus	Escherichia phage atuna	Proteobacteria	Escherichia coli	Escherichia coli K-12 MG1655	DNA	5.64732	5.64728	5.64737	29.5674
MZ234033	Drexlerviridae	Warwickvirus	Warwickvirus	Escherichia phage vB_EcoS-G3B1	Proteobacteria	Escherichia coli	Escherichia coli	DNA	5.64144	5.64139	5.64148	29.5365
MG197996	Unclassified	Lederbergvirus	Lederbergvirus	Escherichia phage APC_JM3.2	Proteobacteria	Escherichia coli	Escherichia coli	DNA	5.62109	5.62105	5.62118	29.4303
MZ501101	Drexlerviridae	Warwickvirus	Warwickvirus	Escherichia phage PeterMerian	Proteobacteria	Escherichia coli	Escherichia coli K-12	DNA	5.61591	5.61586	5.61595	29.4029
ON062054	Drexlerviridae	Nouzillyvirus	Nouzillyvirus	Escherichia phage P818	Proteobacteria	Escherichia coli	Escherichia coli 187 serotype O145	DNA	5.58617	5.58614	5.58624	29.2473
MT833387	Unclassified	Lederbergvirus	Lederbergvirus	Escherichia phage HF4s	Proteobacteria	Escherichia coli	Escherichia coli 4s	DNA	5.58264	5.58259	5.58272	29.2289
MN158210	Drexlerviridae	Warwickvirus	Warwickvirus	Escherichia phage BEK12A	Proteobacteria	Escherichia coli	Escherichia coli K514	DNA	5.57895	5.57891	5.57899	29.2094
MN158216	Drexlerviridae	Warwickvirus	Warwickvirus	Escherichia phage BEK26	Proteobacteria	Escherichia coli	Escherichia coli K514	DNA	5.57895	5.57891	5.57899	29.2094
JX421753	Autographiviridae	Teetrevirus	Teetrevirus	Enterobacteria phage T7M	Proteobacteria	Escherichia coli	Escherichia coli	DNA	5.56254	5.56251	5.56264	29.1238
NC_047867	Autographiviridae	Teetrevirus	Teetrevirus	Enterobacteria phage T7M	Proteobacteria	Escherichia coli	Escherichia coli	DNA	5.56254	5.56251	5.56264	29.1238
JQ011317	Unclassified	Unclassified	Unclassified	Escherichia phage TL-2011b	Proteobacteria	Escherichia coli	Escherichia coli O103:H25 strain NIPH-11060424/NVH-734	DNA	5.56002	5.55998	5.56008	29.1104
NC_019445	Unclassified	Unclassified	Unclassified	Escherichia phage TL-2011b	Proteobacteria	Escherichia coli	Escherichia coli O103:H25 strain NIPH-11060424/NVH-734	DNA	5.56002	5.55998	5.56008	29.1104
NC_003298	Autographiviridae	Teetrevirus	Teetrevirus	Enterobacteria phage T3	Proteobacteria	Escherichia coli	Escherichia coli	DNA	5.55381	5.55379	5.55392	29.0781
CP000711	Unclassified	Lederbergvirus	Lederbergvirus	Enterobacteria phage CUS-3	Proteobacteria	Escherichia coli	Escherichia coli RS218	DNA	5.55127	5.55123	5.55136	29.0647
MN340231	Unclassified	Lederbergvirus	Lederbergvirus	Escherichia phage phiv205-1	Proteobacteria	Escherichia coli	Escherichia coli APEC DE205B	DNA	5.54734	5.5473	5.54742	29.0441
OQ973471	Ackermannviridae	Agtrevirus	Agtrevirus	Escherichia phage AV101	Proteobacteria	Escherichia coli	Escherichia coli	DNA	5.53716	5.53716	5.53719	28.9905
LC487997	Unclassified	Unclassified	Sepvirinae	Stx2-converting phage Stx2a F578	Proteobacteria	Escherichia coli	Escherichia coli O157:H7 strain F578	DNA	5.53267	5.53262	5.53282	28.9676
ON862890	Unclassified	Unclassified	Unclassified	Escherichia phage A221	Proteobacteria	Escherichia coli	Escherichia coli	DNA	5.52979	5.52978	5.52982	28.9519
MW650886	Ackermannviridae	Unclassified	Aglimvirinae	Escherichia phage vB_EcoM-ZQ1	Proteobacteria	Escherichia coli	Escherichia coli	DNA	5.52929	5.52928	5.52932	28.9493
MT478992	Drexlerviridae	Tlsvirus	Tlsvirus	Escherichia phage vB_EcoS_011D2	Proteobacteria	Escherichia coli	Escherichia coli	DNA	5.52802	5.52797	5.52804	28.9426
MT813197	Unclassified	Lederbergvirus	Lederbergvirus	Escherichia phage vB_EcoP_Kapi1	Proteobacteria	Escherichia coli	Escherichia coli MP1	DNA	5.5178	5.51776	5.51789	28.8895
MZ501059	Drexlerviridae	Tlsvirus	Tlsvirus	Escherichia phage DanielBernoulli	Proteobacteria	Escherichia coli	Escherichia coli K-12	DNA	5.49171	5.49167	5.49174	28.7526
MT740315	Unclassified	Lederbergvirus	Lederbergvirus	Escherichia phage JEP4	Proteobacteria	Escherichia coli	Escherichia coli	DNA	5.4905	5.49046	5.49058	28.7465
OL656110	Ackermannviridae	Unclassified	Aglimvirinae	Escherichia phage vB_EcoM-RPN242	Proteobacteria	Escherichia coli	Escherichia coli strain M242	DNA	5.49018	5.49018	5.49021	28.7446
LN997803	Unclassified	Unclassified	Unclassified	Escherichia phage phi467	Proteobacteria	Escherichia coli	Escherichia coli strain EF467	DNA	5.47754	5.47749	5.4776	28.6785
MW598258	Drexlerviridae	Tlsvirus	Tlsvirus	Escherichia phage U136B	Proteobacteria	Escherichia coli	Escherichia coli	DNA	5.47711	5.47707	5.47715	28.6762
ON470614	Unclassified	Unclassified	Unclassified	Escherichia phage vB_EcoS-666R9	Proteobacteria	Escherichia coli	Escherichia coli	DNA	5.46643	5.46639	5.46651	28.6205
KY619305	Drexlerviridae	Nouzillyvirus	Nouzillyvirus	Escherichia phage vB_EcoS_ESCO41	Proteobacteria	Escherichia coli	Escherichia coli	DNA	5.45866	5.45864	5.45873	28.5797
NC_047820	Drexlerviridae	Nouzillyvirus	Nouzillyvirus	Escherichia phage vB_EcoS_ESCO41	Proteobacteria	Escherichia coli	Escherichia coli	DNA	5.45866	5.45864	5.45873	28.5797
NC_009540	Drexlerviridae	Tlsvirus	Tlsvirus	Escherichia phage Tls	Proteobacteria	Escherichia coli	Escherichia coli B	DNA	5.44066	5.44063	5.44069	28.4853
ON470594	Unclassified	Lederbergvirus	Lederbergvirus	Escherichia phage vB_EcoP-683R2	Proteobacteria	Escherichia coli	Escherichia coli	DNA	5.42858	5.42855	5.42866	28.4223
MH717097	Unclassified	Deseoctovirus	Deseoctovirus	Escherichia phage C1	Proteobacteria	Escherichia coli	Escherichia coli	DNA	5.42782	5.42778	5.42787	28.4181
NC_054651	Unclassified	Deseoctovirus	Deseoctovirus	Escherichia phage C1	Proteobacteria	Escherichia coli	Escherichia coli	DNA	5.42782	5.42778	5.42787	28.4181
MN850602	Drexlerviridae	Hanrivervirus	Hanrivervirus	Escherichia phage damhaus	Proteobacteria	Escherichia coli	Escherichia coli K-12 MG1655	DNA	5.4248	5.42475	5.42483	28.4022
NC_049827	Drexlerviridae	Hanrivervirus	Hanrivervirus	Escherichia phage damhaus	Proteobacteria	Escherichia coli	Escherichia coli K-12 MG1655	DNA	5.4248	5.42475	5.42483	28.4022
MN850640	Drexlerviridae	Hanrivervirus	Hanrivervirus	Escherichia phage herni	Proteobacteria	Escherichia coli	Escherichia coli K-12 MG1655	DNA	5.41484	5.4148	5.41488	28.3501
NC_049823	Drexlerviridae	Hanrivervirus	Hanrivervirus	Escherichia phage herni	Proteobacteria	Escherichia coli	Escherichia coli K-12 MG1655	DNA	5.41484	5.4148	5.41488	28.3501
LC487996	Unclassified	Unclassified	Sepvirinae	Stx2-converting phage Stx2a 981509	Proteobacteria	Escherichia coli	Escherichia coli O157:H7 strain 981509	DNA	5.41039	5.41034	5.41053	28.3274
MN850569	Drexlerviridae	Hanrivervirus	Hanrivervirus	Escherichia phage vojen	Proteobacteria	Escherichia coli	Escherichia coli K-12 MG1655	DNA	5.40141	5.40136	5.40144	28.2798
NC_049824	Drexlerviridae	Hanrivervirus	Hanrivervirus	Escherichia phage vojen	Proteobacteria	Escherichia coli	Escherichia coli K-12 MG1655	DNA	5.40141	5.40136	5.40144	28.2798
MN850572	Drexlerviridae	Hanrivervirus	Hanrivervirus	Escherichia phage aaroes	Proteobacteria	Escherichia coli	Escherichia coli K-12 MG1655	DNA	5.40049	5.40045	5.40052	28.275
NC_049826	Drexlerviridae	Hanrivervirus	Hanrivervirus	Escherichia phage aaroes	Proteobacteria	Escherichia coli	Escherichia coli K-12 MG1655	DNA	5.40049	5.40045	5.40052	28.275
ON470616	Unclassified	Unclassified	Unclassified	Escherichia phage vB_EcoS-673R7	Proteobacteria	Escherichia coli	Escherichia coli	DNA	5.39125	5.39121	5.39133	28.2269
NC_002730	Unclassified	Lederbergvirus	Lederbergvirus	Enterobacteria phage HK620	Proteobacteria	Escherichia coli	Escherichia coli	DNA	5.38946	5.38942	5.38954	28.2175
MN850591	Drexlerviridae	Hanrivervirus	Hanrivervirus	Escherichia phage aalborv	Proteobacteria	Escherichia coli	Escherichia coli K-12 MG1655	DNA	5.38148	5.38144	5.38152	28.1755
NC_049829	Drexlerviridae	Hanrivervirus	Hanrivervirus	Escherichia phage aalborv	Proteobacteria	Escherichia coli	Escherichia coli K-12 MG1655	DNA	5.38148	5.38144	5.38152	28.1755
MH779619	Autographiviridae	Teseptimavirus	Teseptimavirus	Enterobacteria phage vB_EcoP_IME390	Proteobacteria	Escherichia coli	Escherichia coli BL21	DNA	5.38077	5.38076	5.38089	28.1722
NC_048082	Autographiviridae	Teseptimavirus	Teseptimavirus	Enterobacteria phage vB_EcoP_IME390	Proteobacteria	Escherichia coli	Escherichia coli BL21	DNA	5.38077	5.38076	5.38089	28.1722
MN218775	Autographiviridae	Kayfunavirus	Kayfunavirus	Escherichia virus ECG4	Proteobacteria	Escherichia coli	Escherichia coli	DNA	5.37539	5.37539	5.37552	28.1441
MN850607	Drexlerviridae	Hanrivervirus	Hanrivervirus	Escherichia phage egaa	Proteobacteria	Escherichia coli	Escherichia coli K-12 MG1655	DNA	5.37537	5.37532	5.37539	28.1434
NC_049852	Drexlerviridae	Hanrivervirus	Hanrivervirus	Escherichia phage egaa	Proteobacteria	Escherichia coli	Escherichia coli K-12 MG1655	DNA	5.37537	5.37532	5.37539	28.1434
MZ234009	Autographiviridae	Kayfunavirus	Kayfunavirus	Escherichia phage vB_EcoP-22664BS1	Proteobacteria	Escherichia coli	Escherichia coli	DNA	5.36887	5.36887	5.36899	28.1099
MN850567	Drexlerviridae	Hanrivervirus	Hanrivervirus	Escherichia phage grams	Proteobacteria	Escherichia coli	Escherichia coli K-12 MG1655	DNA	5.36846	5.36842	5.3685	28.1073
NC_049825	Drexlerviridae	Hanrivervirus	Hanrivervirus	Escherichia phage grams	Proteobacteria	Escherichia coli	Escherichia coli K-12 MG1655	DNA	5.36846	5.36842	5.3685	28.1073
KM242061	Autographiviridae	Teseptimavirus	Teseptimavirus	Escherichia phage CICC 80001	Proteobacteria	Escherichia coli	Escherichia coli HY05C	DNA	5.36717	5.36717	5.36729	28.101
NC_027387	Autographiviridae	Teseptimavirus	Teseptimavirus	Escherichia phage CICC 80001	Proteobacteria	Escherichia coli	Escherichia coli HY05C	DNA	5.36717	5.36717	5.36729	28.101
ON185587	Drexlerviridae	Warwickvirus	Warwickvirus	Escherichia phage EC167	Proteobacteria	Escherichia coli	Escherichia coli	DNA	5.36205	5.36201	5.36209	28.0738
MN481366	Autographiviridae	Teseptimavirus	Teseptimavirus	Escherichia phage vB_EcoP_PHB20	Proteobacteria	Escherichia coli	Escherichia coli	DNA	5.36159	5.36158	5.36171	28.0718
MZ501078	Autographiviridae	Teseptimavirus	Teseptimavirus	Escherichia phage JacobBurckhardt	Proteobacteria	Escherichia coli	Escherichia coli K-12	DNA	5.36108	5.36108	5.3612	28.0691
MN518893	Autographiviridae	Kayfunavirus	Kayfunavirus	Escherichia virus LS3	Proteobacteria	Escherichia coli	Escherichia coli	DNA	5.35728	5.35728	5.35742	28.0493
CP054387	Unclassified	Unclassified	Unclassified	Escherichia phage CMS-2020a	Proteobacteria	Escherichia coli	Escherichia coli strain SCU-175	DNA	5.35544	5.35544	5.35549	28.0392
MH717099	Autographiviridae	Teseptimavirus	Teseptimavirus	Escherichia phage C5	Proteobacteria	Escherichia coli	Escherichia coli	DNA	5.34753	5.34752	5.34764	27.9981
NC_048079	Autographiviridae	Teseptimavirus	Teseptimavirus	Escherichia phage C5	Proteobacteria	Escherichia coli	Escherichia coli	DNA	5.34753	5.34752	5.34764	27.9981
ON470589	Unclassified	Lederbergvirus	Lederbergvirus	Escherichia phage vB_EcoP-611R6	Proteobacteria	Escherichia coli	Escherichia coli	DNA	5.33743	5.33739	5.3375	27.945
MZ501090	Drexlerviridae	Hanrivervirus	Hanrivervirus	Escherichia phage KarlJaspers	Proteobacteria	Escherichia coli	Escherichia coli K-12	DNA	5.33473	5.33469	5.33476	27.9307
MN850600	Drexlerviridae	Hanrivervirus	Hanrivervirus	Escherichia phage haarsle	Proteobacteria	Escherichia coli	Escherichia coli K-12 MG1655	DNA	5.33396	5.33392	5.33399	27.9267
NC_049828	Drexlerviridae	Hanrivervirus	Hanrivervirus	Escherichia phage haarsle	Proteobacteria	Escherichia coli	Escherichia coli K-12 MG1655	DNA	5.33396	5.33392	5.33399	27.9267
OQ703770	Unclassified	Unclassified	Unclassified	Escherichia phage PGX1	Proteobacteria	Escherichia coli	Escherichia coli	DNA	5.33384	5.33383	5.33396	27.9265
MK598851	Autographiviridae	Drulisvirus	Drulisvirus	Escherichia phage Minorna	Proteobacteria	Escherichia coli	Escherichia coli	DNA	5.33238	5.33234	5.33242	27.9184
NC_048172	Autographiviridae	Drulisvirus	Drulisvirus	Escherichia phage Minorna	Proteobacteria	Escherichia coli	Escherichia coli	DNA	5.33238	5.33234	5.33242	27.9184
MZ043897	Unclassified	Lederbergvirus	Lederbergvirus	Escherichia phage E212	Proteobacteria	Escherichia coli	Escherichia coli K88 cvcc83902	DNA	5.33044	5.3304	5.33053	27.9085
OL362274	Unclassified	Unclassified	Unclassified	Escherichia phage HC6	Proteobacteria	Escherichia coli	Escherichia coli	DNA	5.32833	5.3283	5.32838	27.8973
MK903281	Autographiviridae	Kayfunavirus	Kayfunavirus	Escherichia phage Penshu1	Proteobacteria	Escherichia coli	Escherichia coli	DNA	5.32308	5.32307	5.3232	27.8702
MH717096	Unclassified	Lederbergvirus	Lederbergvirus	Escherichia phage N7	Proteobacteria	Escherichia coli	Escherichia coli	DNA	5.32077	5.32073	5.32085	27.8578
OM864357	Autographiviridae	Drulisvirus	Drulisvirus	Escherichia phage ZH5	Proteobacteria	Escherichia coli	Escherichia coli	DNA	5.31794	5.3179	5.31797	27.8428
MN055691	Drexlerviridae	Hanrivervirus	Hanrivervirus	Escherichia phage Henu8	Proteobacteria	Escherichia coli	Escherichia coli	DNA	5.3177	5.31766	5.31773	27.8415
NC_049853	Drexlerviridae	Hanrivervirus	Hanrivervirus	Escherichia phage Henu8	Proteobacteria	Escherichia coli	Escherichia coli	DNA	5.3177	5.31766	5.31773	27.8415
LT594300	Autographiviridae	Kayfunavirus	Kayfunavirus	Escherichia phage LM33_P1	Proteobacteria	Escherichia coli	Escherichia coli strain LM33	DNA	5.31568	5.31568	5.31581	27.8315
NC_031937	Autographiviridae	Kayfunavirus	Kayfunavirus	Escherichia phage LM33_P1	Proteobacteria	Escherichia coli	Escherichia coli strain LM33	DNA	5.31568	5.31568	5.31581	27.8315
OQ703102	Unclassified	Unclassified	Unclassified	Escherichia phage vB_EcoP-R1	Proteobacteria	Escherichia coli	Escherichia coli	DNA	5.30887	5.30887	5.30899	27.7958
ON185589	Drexlerviridae	Hanrivervirus	Hanrivervirus	Escherichia phage EC147	Proteobacteria	Escherichia coli	Escherichia coli	DNA	5.30612	5.30608	5.30615	27.7809
MT862763	Autographiviridae	Kayfunavirus	Kayfunavirus	Escherichia phage vB_EcoP-U8	Proteobacteria	Escherichia coli	Escherichia coli	DNA	5.30352	5.30352	5.30364	27.7677
MZ234024	Autographiviridae	Kayfunavirus	Kayfunavirus	Escherichia phage vB_EcoP-101136BS1	Proteobacteria	Escherichia coli	Escherichia coli	DNA	5.30286	5.30286	5.30298	27.7643
MT446394	Autographiviridae	Kayfunavirus	Kayfunavirus	Escherichia virus TH20	Proteobacteria	Escherichia coli	Escherichia coli	DNA	5.28487	5.28486	5.28498	27.6701
MT446393	Autographiviridae	Kayfunavirus	Kayfunavirus	Escherichia virus TH16	Proteobacteria	Escherichia coli	Escherichia coli	DNA	5.28415	5.28415	5.28427	27.6663
KU927499	Autographiviridae	Teseptimavirus	Teseptimavirus	Escherichia phage 64795_ec1	Proteobacteria	Escherichia coli	Escherichia coli	DNA	5.281	5.28099	5.28111	27.6498
NC_031114	Autographiviridae	Teseptimavirus	Teseptimavirus	Escherichia phage 64795_ec1	Proteobacteria	Escherichia coli	Escherichia coli	DNA	5.281	5.28099	5.28111	27.6498
MZ234021	Autographiviridae	Kayfunavirus	Kayfunavirus	Escherichia phage vB_EcoP-101118UKE1	Proteobacteria	Escherichia coli	Escherichia coli	DNA	5.27428	5.27428	5.2744	27.6146
MH400309	Autographiviridae	Kayfunavirus	Kayfunavirus	Escherichia phage Vec13	Proteobacteria	Escherichia coli	Escherichia coli	DNA	5.27084	5.27084	5.27096	27.5966
NC_048023	Autographiviridae	Kayfunavirus	Kayfunavirus	Escherichia phage Vec13	Proteobacteria	Escherichia coli	Escherichia coli	DNA	5.27084	5.27084	5.27096	27.5966
OL362275	Autographiviridae	Kayfunavirus	Kayfunavirus	Escherichia phage HC12	Proteobacteria	Escherichia coli	Escherichia coli	DNA	5.26918	5.26918	5.2693	27.5879
MK903279	Autographiviridae	Kayfunavirus	Kayfunavirus	Escherichia phage Peacock	Proteobacteria	Escherichia coli	Escherichia coli	DNA	5.26598	5.26598	5.2661	27.5712
MN158209	Drexlerviridae	Hanrivervirus	Hanrivervirus	Escherichia phage BEK7	Proteobacteria	Escherichia coli	Escherichia coli K514	DNA	5.26543	5.26539	5.26547	27.5679
MN158217	Drexlerviridae	Hanrivervirus	Hanrivervirus	Escherichia phage BEC3	Proteobacteria	Escherichia coli	Escherichia coli C600	DNA	5.26543	5.26539	5.26547	27.5679
MN158211	Drexlerviridae	Hanrivervirus	Hanrivervirus	Escherichia phage BEK1-23	Proteobacteria	Escherichia coli	Escherichia coli K514	DNA	5.26543	5.26539	5.26547	27.5679
MZ501079	Drexlerviridae	Hanrivervirus	Hanrivervirus	Escherichia phage JakobBernoulli	Proteobacteria	Escherichia coli	Escherichia coli K-12	DNA	5.25729	5.25725	5.25732	27.5252
OQ955832	Unclassified	Unclassified	Unclassified	Escherichia phage vB_EcoS_PJ16	Proteobacteria	Escherichia coli	resistant Escherichia coli	DNA	5.24794	5.24794	5.24801	27.4765
EU734172	Autographiviridae	Kayfunavirus	Kayfunavirus	Escherichia phage EcoDS1	Proteobacteria	Escherichia coli	Escherichia coli	DNA	5.2405	5.2405	5.24062	27.4378
NC_011042	Autographiviridae	Kayfunavirus	Kayfunavirus	Escherichia phage EcoDS1	Proteobacteria	Escherichia coli	Escherichia coli	DNA	5.2405	5.2405	5.24062	27.4378
KM236243	Unclassified	Seuratvirus	Seuratvirus	Escherichia phage Seurat	Proteobacteria	Escherichia coli	Escherichia coli	DNA	5.23813	5.2381	5.23816	27.4249
NC_027378	Unclassified	Seuratvirus	Seuratvirus	Escherichia phage Seurat	Proteobacteria	Escherichia coli	Escherichia coli	DNA	5.23813	5.2381	5.23816	27.4249
MZ648215	Autographiviridae	Kayfunavirus	Kayfunavirus	Escherichia phage vB_EcoP_IMEP24	Proteobacteria	Escherichia coli	Escherichia coli	DNA	5.23789	5.23789	5.23802	27.4242
OL362276	Autographiviridae	Kayfunavirus	Kayfunavirus	Escherichia phage HC13	Proteobacteria	Escherichia coli	Escherichia coli	DNA	5.23327	5.23327	5.23339	27.4
MZ501091	Unclassified	Seuratvirus	Seuratvirus	Escherichia phage KurtStettler	Proteobacteria	Escherichia coli	Escherichia coli K-12	DNA	5.23332	5.2333	5.23335	27.3998
KX689784	Autographiviridae	Kayfunavirus	Kayfunavirus	Escherichia phage JSS1	Proteobacteria	Escherichia coli	Escherichia coli O153	DNA	5.23011	5.23011	5.23024	27.3834
MT808983	Autographiviridae	Kayfunavirus	Kayfunavirus	Escherichia phage TM1	Proteobacteria	Escherichia coli	Escherichia coli	DNA	5.22641	5.22641	5.22653	27.364
KJ748011	Autographiviridae	Kayfunavirus	Kayfunavirus	Escherichia phage PE3-1	Proteobacteria	Escherichia coli	Escherichia coli O153	DNA	5.226	5.226	5.22612	27.3619
NC_024379	Autographiviridae	Kayfunavirus	Kayfunavirus	Escherichia phage PE3-1	Proteobacteria	Escherichia coli	Escherichia coli O153	DNA	5.226	5.226	5.22612	27.3619
OP331230	Autographiviridae	Teseptimavirus	Teseptimavirus	Escherichia phage 04922B	Proteobacteria	Escherichia coli	Escherichia coli	DNA	5.22485	5.22484	5.22496	27.3558
MZ311861	Autographiviridae	Kayfunavirus	Kayfunavirus	Escherichia phage vB_EcoP_LNA5	Proteobacteria	Escherichia coli	Escherichia coli K12 substrain MG1655	DNA	5.22371	5.22371	5.22383	27.3499
MZ234023	Autographiviridae	Kayfunavirus	Kayfunavirus	Escherichia phage vB_EcoP-101120B2	Proteobacteria	Escherichia coli	Escherichia coli	DNA	5.22319	5.22319	5.22331	27.3472
MZ234022	Autographiviridae	Kayfunavirus	Kayfunavirus	Escherichia phage vB_EcoP-101120B1-2	Proteobacteria	Escherichia coli	Escherichia coli	DNA	5.22274	5.22274	5.22286	27.3448
MZ501071	Unclassified	Seuratvirus	Seuratvirus	Escherichia phage GottfriedDienst	Proteobacteria	Escherichia coli	Escherichia coli K-12	DNA	5.21833	5.2183	5.21836	27.3213
MN510331	Autographiviridae	Kayfunavirus	Kayfunavirus	Escherichia phage vB_EcoP_PR_Kaz2018	Proteobacteria	Escherichia coli	Escherichia coli	DNA	5.21358	5.21358	5.2137	27.2969
MZ234046	Autographiviridae	Kayfunavirus	Kayfunavirus	Escherichia phage vB_EcoP-PM137	Proteobacteria	Escherichia coli	Escherichia coli	DNA	5.21235	5.21235	5.21247	27.2904
MZ234044	Autographiviridae	Kayfunavirus	Kayfunavirus	Escherichia phage vB_EcoP-PM129	Proteobacteria	Escherichia coli	Escherichia coli	DNA	5.21235	5.21235	5.21247	27.2904
MZ234045	Autographiviridae	Kayfunavirus	Kayfunavirus	Escherichia phage vB_EcoP-PM131	Proteobacteria	Escherichia coli	Escherichia coli	DNA	5.20986	5.20986	5.20998	27.2774
MZ234047	Autographiviridae	Kayfunavirus	Kayfunavirus	Escherichia phage vB_EcoP-PM139	Proteobacteria	Escherichia coli	Escherichia coli	DNA	5.20737	5.20738	5.2075	27.2644
OR204652	Autographiviridae	Teseptimavirus	Teseptimavirus	Escherichia phage pO111	Proteobacteria	Escherichia coli	Escherichia coli	DNA	5.2072	5.20719	5.2073	27.2634
MZ398247	Autographiviridae	Kayfunavirus	Kayfunavirus	Enterobacteria phage IME177	Proteobacteria	Escherichia coli	Escherichia coli	DNA	5.206	5.206	5.20612	27.2572
MZ318363	Autographiviridae	Teseptimavirus	Teseptimavirus	Escherichia phage T7	Proteobacteria	Escherichia coli	Escherichia coli BL21	DNA	5.20546	5.20545	5.20557	27.2543
MZ318361	Autographiviridae	Teseptimavirus	Teseptimavirus	Escherichia phage T7	Proteobacteria	Escherichia coli	Escherichia coli BL21	DNA	5.20546	5.20545	5.20557	27.2543
MZ318362	Autographiviridae	Teseptimavirus	Teseptimavirus	Escherichia phage T7	Proteobacteria	Escherichia coli	Escherichia coli BL21	DNA	5.20546	5.20545	5.20557	27.2543
MZ234011	Autographiviridae	Kayfunavirus	Kayfunavirus	Escherichia phage vB_EcoP-22664UKE3-2	Proteobacteria	Escherichia coli	Escherichia coli	DNA	5.20231	5.20231	5.20243	27.2378
MG832642	Autographiviridae	Teseptimavirus	Teseptimavirus	Escherichia phage HZ2R8	Proteobacteria	Escherichia coli	Escherichia coli	DNA	5.19731	5.1973	5.19741	27.2116
NC_047923	Autographiviridae	Teseptimavirus	Teseptimavirus	Escherichia phage HZ2R8	Proteobacteria	Escherichia coli	Escherichia coli	DNA	5.19731	5.1973	5.19741	27.2116
MT127619	Drexlerviridae	Hanrivervirus	Hanrivervirus	Escherichia phage PGN590	Proteobacteria	Escherichia coli	Escherichia coli	DNA	5.19136	5.19132	5.19139	27.1801
NC_049830	Drexlerviridae	Hanrivervirus	Hanrivervirus	Escherichia phage PGN590	Proteobacteria	Escherichia coli	Escherichia coli	DNA	5.19136	5.19132	5.19139	27.1801
MG488277	Autographiviridae	Teseptimavirus	Teseptimavirus	Escherichia phage EG1	Proteobacteria	Escherichia coli	Escherichia coli str. K-12 substr. MG1655	DNA	5.18801	5.188	5.18811	27.1629
NC_047895	Autographiviridae	Teseptimavirus	Teseptimavirus	Escherichia phage EG1	Proteobacteria	Escherichia coli	Escherichia coli str. K-12 substr. MG1655	DNA	5.18801	5.188	5.18811	27.1629
KY295894	Autographiviridae	Kayfunavirus	Kayfunavirus	Escherichia phage vB_EcoP_F	Proteobacteria	Escherichia coli	Escherichia coli O18ac:K1:H7 ColV+	DNA	5.18575	5.18575	5.18587	27.1512
NC_047808	Autographiviridae	Kayfunavirus	Kayfunavirus	Escherichia phage vB_EcoP_F	Proteobacteria	Escherichia coli	Escherichia coli O18ac:K1:H7 ColV+	DNA	5.18575	5.18575	5.18587	27.1512
OM937123	Autographiviridae	Kayfunavirus	Kayfunavirus	Escherichia phage CY1	Proteobacteria	Escherichia coli	Escherichia coli	DNA	5.18469	5.1847	5.18482	27.1457
MZ501104	Unclassified	Seuratvirus	Seuratvirus	Escherichia phage SeppeHuegi	Proteobacteria	Escherichia coli	Escherichia coli K-12	DNA	5.18246	5.18244	5.18249	27.1335
OR204650	Autographiviridae	Kayfunavirus	Kayfunavirus	Escherichia phage pO91	Proteobacteria	Escherichia coli	Escherichia coli	DNA	5.18033	5.18033	5.18045	27.1228
MZ833439	Autographiviridae	Teseptimavirus	Teseptimavirus	Enterobacteria phage AH67C600_Q5	Proteobacteria	Escherichia coli	Escherichia coli C600	DNA	5.17979	5.17978	5.1799	27.1199
MZ501081	Autographiviridae	Teseptimavirus	Teseptimavirus	Escherichia phage JeanTinguely	Proteobacteria	Escherichia coli	Escherichia coli K-12	DNA	5.17795	5.17794	5.17805	27.1102
KP064094	Unclassified	Seuratvirus	Seuratvirus	Escherichia phage CAjan	Proteobacteria	Escherichia coli	Escherichia coli K12 MG1655	DNA	5.17513	5.17511	5.17516	27.0951
NC_028776	Unclassified	Seuratvirus	Seuratvirus	Escherichia phage CAjan	Proteobacteria	Escherichia coli	Escherichia coli K12 MG1655	DNA	5.17513	5.17511	5.17516	27.0951
NC_007456	Autographiviridae	Kayfunavirus	Kayfunavirus	Escherichia phage K1F	Proteobacteria	Escherichia coli	Escherichia coli	DNA	5.17076	5.17077	5.17088	27.0727
OQ870567	Autographiviridae	Kayfunavirus	Kayfunavirus	Escherichia phage SR04	Proteobacteria	Escherichia coli	Escherichia coli	DNA	5.17071	5.17072	5.17084	27.0724
ON548433	Autographiviridae	Kayfunavirus	Kayfunavirus	Escherichia phage vB_EcoP_FFK3	Proteobacteria	Escherichia coli	Escherichia coli	DNA	5.16539	5.1654	5.16552	27.0446
OM630586	Autographiviridae	Teseptimavirus	Teseptimavirus	Escherichia phage vB_EcoP_LNA7	Proteobacteria	Escherichia coli	Escherichia coli K12 substrain MG1655	DNA	5.16518	5.16518	5.16529	27.0434
NC_001604	Autographiviridae	Teseptimavirus	Teseptimavirus	Escherichia phage T7	Proteobacteria	Escherichia coli	Escherichia coli	DNA	5.16313	5.16312	5.16324	27.0327
KY962008	Autographiviridae	Kayfunavirus	Kayfunavirus	Escherichia phage ST31	Proteobacteria	Escherichia coli	Escherichia coli ST130	DNA	5.16212	5.16212	5.16224	27.0274
NC_047829	Autographiviridae	Kayfunavirus	Kayfunavirus	Escherichia phage ST31	Proteobacteria	Escherichia coli	Escherichia coli ST130	DNA	5.16212	5.16212	5.16224	27.0274
MZ311862	Autographiviridae	Kayfunavirus	Kayfunavirus	Escherichia phage vB_EcoP_LNA3	Proteobacteria	Escherichia coli	Escherichia coli K12 substrain MG1655	DNA	5.16092	5.16092	5.16104	27.0211
MH717098	Autographiviridae	Teseptimavirus	Teseptimavirus	Escherichia phage N30	Proteobacteria	Escherichia coli	Escherichia coli	DNA	5.15713	5.15713	5.15724	27.0012
NC_048078	Autographiviridae	Teseptimavirus	Teseptimavirus	Escherichia phage N30	Proteobacteria	Escherichia coli	Escherichia coli	DNA	5.15713	5.15713	5.15724	27.0012
LN881725	Unclassified	Seuratvirus	Seuratvirus	Escherichia phage slur01	Proteobacteria	Escherichia coli	Escherichia coli	DNA	5.15718	5.15716	5.15721	27.0011
NC_028831	Unclassified	Seuratvirus	Seuratvirus	Escherichia phage slur01	Proteobacteria	Escherichia coli	Escherichia coli	DNA	5.15718	5.15716	5.15721	27.0011
MW883060	Autographiviridae	Teseptimavirus	Teseptimavirus	Escherichia phage vB_EcoP_SYGE1	Proteobacteria	Escherichia coli	Escherichia coli str. K-12 substr. MG1655	DNA	5.157	5.15699	5.1571	27.0005
OM355495	Autographiviridae	Kayfunavirus	Kayfunavirus	Escherichia phage ZH4	Proteobacteria	Escherichia coli	Escherichia coli GXEC-H4	DNA	5.15495	5.15496	5.15508	26.9899
MG845865	Autographiviridae	Kayfunavirus	Kayfunavirus	Escherichia phage YZ1	Proteobacteria	Escherichia coli	Escherichia coli	DNA	5.15416	5.15416	5.15428	26.9858
NC_047927	Autographiviridae	Kayfunavirus	Kayfunavirus	Escherichia phage YZ1	Proteobacteria	Escherichia coli	Escherichia coli	DNA	5.15416	5.15416	5.15428	26.9858
MH427377	Ackermannviridae	Kuttervirus	Kuttervirus	Escherichia phage vB_EcoM_Sa157lw	Proteobacteria	Escherichia coli	Escherichia coli O157:H7	DNA	5.14732	5.14731	5.14734	26.9494
MH023293	Unclassified	Buchananvirus	Buchananvirus	Escherichia phage vB_EcoS Sa179lw	Proteobacteria	Escherichia coli	Escherichia coli STEC O179	DNA	5.14167	5.14164	5.14172	26.92
NC_054637	Unclassified	Buchananvirus	Buchananvirus	Escherichia phage vB_EcoS Sa179lw	Proteobacteria	Escherichia coli	Escherichia coli STEC O179	DNA	5.14167	5.14164	5.14172	26.92
MG833025	Autographiviridae	Teseptimavirus	Teseptimavirus	Escherichia phage T7	Proteobacteria	Escherichia coli	Escherichia coli	DNA	5.14097	5.14097	5.14108	26.9167
MK672798	Unclassified	Seuratvirus	Seuratvirus	Escherichia phage Skure	Proteobacteria	Escherichia coli	Escherichia coli K-12 MG1655	DNA	5.13765	5.13763	5.13768	26.8988
MN481365	Autographiviridae	Unclassified	Studiervirinae	Escherichia phage vB_EcoP_PHB19	Proteobacteria	Escherichia coli	Escherichia coli	DNA	5.13025	5.13025	5.13036	26.8605
OQ791410	Unclassified	Seuratvirus	Seuratvirus	Escherichia phage phiG7	Proteobacteria	Escherichia coli	Escherichia coli GAM+7	DNA	5.11829	5.11827	5.11832	26.7975
EU734174	Autographiviridae	Teseptimavirus	Teseptimavirus	Escherichia phage 13a	Proteobacteria	Escherichia coli	Escherichia coli	DNA	5.11058	5.11057	5.11068	26.7575
NC_011045	Autographiviridae	Teseptimavirus	Teseptimavirus	Escherichia phage 13a	Proteobacteria	Escherichia coli	Escherichia coli	DNA	5.11058	5.11057	5.11068	26.7575
OR228483	Unclassified	Unclassified	Unclassified	Escherichia phage pO2	Proteobacteria	Escherichia coli	Escherichia coli	DNA	5.09773	5.09773	5.09785	26.6903
JX128257	Ackermannviridae	Kuttervirus	Kuttervirus	Escherichia phage ECML-4	Proteobacteria	Escherichia coli	Escherichia coli O157:H7	DNA	5.08811	5.0881	5.08813	26.6394
NC_025446	Ackermannviridae	Kuttervirus	Kuttervirus	Escherichia phage ECML-4	Proteobacteria	Escherichia coli	Escherichia coli O157:H7	DNA	5.08811	5.0881	5.08813	26.6394
OQ680138	Unclassified	Unclassified	Unclassified	Escherichia phage PH1061	Proteobacteria	Escherichia coli	Escherichia coli	DNA	5.08157	5.08157	5.08169	26.6057
KX669227	Autographiviridae	Kayfunavirus	Kayfunavirus	Escherichia phage ZG49	Proteobacteria	Escherichia coli	Escherichia coli 49	DNA	5.07806	5.07806	5.07818	26.5873
NC_047777	Autographiviridae	Kayfunavirus	Kayfunavirus	Escherichia phage ZG49	Proteobacteria	Escherichia coli	Escherichia coli 49	DNA	5.07806	5.07806	5.07818	26.5873
OQ870568	Autographiviridae	Kayfunavirus	Kayfunavirus	Escherichia phage Zappy	Proteobacteria	Escherichia coli	Escherichia coli	DNA	5.07618	5.07618	5.07629	26.5775
MZ501110	Unclassified	Seuratvirus	Seuratvirus	Escherichia phage VogelGryff	Proteobacteria	Escherichia coli	Escherichia coli K-12	DNA	5.06839	5.06837	5.06842	26.5362
MZ501064	Autographiviridae	Berlinvirus	Berlinvirus	Escherichia phage ErnstBeyeler	Proteobacteria	Escherichia coli	Escherichia coli K-12	DNA	5.04133	5.04133	5.04144	26.395
MN342150	Ackermannviridae	Kuttervirus	Kuttervirus	Escherichia phage vB_EcoM_3HA11	Proteobacteria	Escherichia coli	Escherichia coli O157:H7	DNA	5.0237	5.0237	5.02372	26.3022
MZ501112	Unclassified	Seuratvirus	Seuratvirus	Escherichia phage WildeMaa	Proteobacteria	Escherichia coli	Escherichia coli K-12	DNA	5.01581	5.01579	5.01584	26.2609
MN445184	Ackermannviridae	Kuttervirus	Kuttervirus	Escherichia phage vB_EcoA_4HA11	Proteobacteria	Escherichia coli	Escherichia coli O157:H7	DNA	4.996	4.99599	4.99602	26.1572
MH031343	Autographiviridae	Berlinvirus	Berlinvirus	Escherichia phage vB_EcoP_S523	Proteobacteria	Escherichia coli	Escherichia coli MC1061	DNA	4.98431	4.9843	4.98441	26.0964
NC_047984	Autographiviridae	Berlinvirus	Berlinvirus	Escherichia phage vB_EcoP_S523	Proteobacteria	Escherichia coli	Escherichia coli MC1061	DNA	4.98431	4.9843	4.98441	26.0964
GQ468526	Autographiviridae	Berlinvirus	Berlinvirus	Escherichia phage 285P	Proteobacteria	Escherichia coli	Escherichia coli	DNA	4.97326	4.97326	4.97337	26.0386
NC_015249	Autographiviridae	Berlinvirus	Berlinvirus	Escherichia phage 285P	Proteobacteria	Escherichia coli	Escherichia coli	DNA	4.97326	4.97326	4.97337	26.0386
JN673056	Ackermannviridae	Kuttervirus	Kuttervirus	Escherichia phage PhaxI	Proteobacteria	Escherichia coli	Escherichia coli O157:H7	DNA	4.95378	4.95377	4.9538	25.9361
NC_019452	Ackermannviridae	Kuttervirus	Kuttervirus	Escherichia phage PhaxI	Proteobacteria	Escherichia coli	Escherichia coli O157:H7	DNA	4.95378	4.95377	4.9538	25.9361
MT542512	Autographiviridae	Berlinvirus	Berlinvirus	Escherichia phage PhiV-1	Proteobacteria	Escherichia coli	Escherichia coli K-12	DNA	4.95172	4.95172	4.95183	25.9258
OK283619	Ackermannviridae	Kuttervirus	Kuttervirus	Escherichia phage LPEK22	Proteobacteria	Escherichia coli	Escherichia coli	DNA	4.94713	4.94713	4.94715	25.9013
KP090454	Autographiviridae	Berlinvirus	Berlinvirus	Escherichia phage P694	Proteobacteria	Escherichia coli	Escherichia coli DE69	DNA	4.92872	4.92872	4.92883	25.8054
NC_028863	Autographiviridae	Berlinvirus	Berlinvirus	Escherichia phage P694	Proteobacteria	Escherichia coli	Escherichia coli DE69	DNA	4.92872	4.92872	4.92883	25.8054
MG383452	Ackermannviridae	Kuttervirus	Kuttervirus	Escherichia phage FEC14	Proteobacteria	Escherichia coli	Escherichia coli O157:H7	DNA	4.92124	4.92123	4.92126	25.7658
NC_049427	Ackermannviridae	Kuttervirus	Kuttervirus	Escherichia phage FEC14	Proteobacteria	Escherichia coli	Escherichia coli O157:H7	DNA	4.92124	4.92123	4.92126	25.7658
JN593240	Ackermannviridae	Kuttervirus	Kuttervirus	Escherichia phage Cba120	Proteobacteria	Escherichia coli	Escherichia coli O157:H7 NCTC 12900	DNA	4.91214	4.91214	4.91217	25.7182
NC_016570	Ackermannviridae	Kuttervirus	Kuttervirus	Escherichia phage Cba120	Proteobacteria	Escherichia coli	Escherichia coli O157:H7 NCTC 12900	DNA	4.91214	4.91214	4.91217	25.7182
MZ501055	Autographiviridae	Berlinvirus	Berlinvirus	Escherichia phage CarlSpitteler	Proteobacteria	Escherichia coli	Escherichia coli K-12	DNA	4.91056	4.91055	4.91066	25.7103
KP090453	Autographiviridae	Berlinvirus	Berlinvirus	Escherichia phage P483	Proteobacteria	Escherichia coli	Escherichia coli DE48	DNA	4.90583	4.90582	4.90593	25.6855
NC_028822	Autographiviridae	Berlinvirus	Berlinvirus	Escherichia phage P483	Proteobacteria	Escherichia coli	Escherichia coli DE48	DNA	4.90583	4.90582	4.90593	25.6855
KY608966	Unclassified	Rosemountvirus	Rosemountvirus	Escherichia phage CF2	Proteobacteria	Escherichia coli	Escherichia coli str. K-12 substr. MG1655	DNA	4.889	4.88899	4.88906	25.5972
EU734171	Autographiviridae	Berlinvirus	Berlinvirus	Escherichia phage BA14	Proteobacteria	Escherichia coli	Escherichia coli	DNA	4.85734	4.85734	4.85745	25.4317
NC_011040	Autographiviridae	Berlinvirus	Berlinvirus	Escherichia phage BA14	Proteobacteria	Escherichia coli	Escherichia coli	DNA	4.85734	4.85734	4.85745	25.4317
MT764207	Unclassified	Rosemountvirus	Rosemountvirus	Escherichia phage JEP7	Proteobacteria	Escherichia coli	Escherichia coli	DNA	4.83414	4.83413	4.8342	25.31
OR204651	Autographiviridae	Berlinvirus	Berlinvirus	Escherichia phage pO103	Proteobacteria	Escherichia coli	Escherichia coli	DNA	4.82215	4.82214	4.82225	25.2474
MZ501057	Unclassified	Nonagvirus	Nonagvirus	Escherichia phage ChristophMerian	Proteobacteria	Escherichia coli	Escherichia coli K-12	DNA	4.8043	4.80429	4.80435	25.1536
KJ419279	Unclassified	Nonagvirus	Nonagvirus	Enterobacteria phage 9g	Proteobacteria	Escherichia coli	Escherichia coli	DNA	4.8023	4.80229	4.80235	25.1432
NC_024146	Unclassified	Nonagvirus	Nonagvirus	Enterobacteria phage 9g	Proteobacteria	Escherichia coli	Escherichia coli	DNA	4.8023	4.80229	4.80235	25.1432
MN080711	Autographiviridae	Berlinvirus	Berlinvirus	Escherichia phage vB_Eco_D226	Proteobacteria	Escherichia coli	Escherichia coli	DNA	4.799	4.799	4.7991	25.1262
KP719134	Unclassified	Nonagvirus	Nonagvirus	Enterobacteria phage JenK1	Proteobacteria	Escherichia coli	Escherichia coli K-12 MG1655	DNA	4.78048	4.78047	4.78053	25.0289
NC_029021	Unclassified	Nonagvirus	Nonagvirus	Enterobacteria phage JenK1	Proteobacteria	Escherichia coli	Escherichia coli K-12 MG1655	DNA	4.78048	4.78047	4.78053	25.0289
MZ501068	Unclassified	Nonagvirus	Nonagvirus	Escherichia phage FritzHoffmann	Proteobacteria	Escherichia coli	Escherichia coli K-12	DNA	4.76819	4.76818	4.76824	24.9646
MN882349	Straboviridae	Krischvirus	Krischvirus	Escherichia phage Ec_Makalu_003	Proteobacteria	Escherichia coli	Escherichia coli	DNA	4.74271	4.7427	4.74273	24.831
HE978309	Straboviridae	Krischvirus	Krischvirus	Enterobacteria phage GEC-3S	Proteobacteria	Escherichia coli	Escherichia coli O104:H4	DNA	4.73615	4.73614	4.73617	24.7967
NC_025425	Straboviridae	Krischvirus	Krischvirus	Enterobacteria phage GEC-3S	Proteobacteria	Escherichia coli	Escherichia coli O104:H4	DNA	4.73615	4.73614	4.73617	24.7967
MN655998	Straboviridae	Krischvirus	Krischvirus	Escherichia phage E26	Proteobacteria	Escherichia coli	Escherichia coli	DNA	4.73106	4.73106	4.73108	24.77
OR167179	Straboviridae	Krischvirus	Krischvirus	Krischvirus RB49	Proteobacteria	Escherichia coli	Escherichia coli B	DNA	4.72615	4.72614	4.72617	24.7443
OR167178	Straboviridae	Krischvirus	Krischvirus	Krischvirus RB49	Proteobacteria	Escherichia coli	Escherichia coli B	DNA	4.72609	4.72608	4.72611	24.744
OR192075	Straboviridae	Krischvirus	Krischvirus	Escherichia phage MIZ6	Proteobacteria	Escherichia coli	Escherichia coli Bbest	DNA	4.72492	4.72492	4.72494	24.7379
MK165087	Unclassified	Nonagvirus	Nonagvirus	Escherichia phage BRET	Proteobacteria	Escherichia coli	Escherichia coli HER 1036	DNA	4.7204	4.7204	4.72045	24.7144
EF437941	Straboviridae	Krischvirus	Krischvirus	Escherichia phage Phi1	Proteobacteria	Escherichia coli	Escherichia coli K-12 (F+)	DNA	4.71723	4.71723	4.71725	24.6977
NC_009821	Straboviridae	Krischvirus	Krischvirus	Escherichia phage Phi1	Proteobacteria	Escherichia coli	Escherichia coli K-12 (F+)	DNA	4.71723	4.71723	4.71725	24.6977
MZ501051	Drexlerviridae	Unclassified	Braunvirinae	Escherichia phage AugustePiccard	Proteobacteria	Escherichia coli	Escherichia coli K-12	DNA	4.71612	4.71609	4.71617	24.692
MT478991	Straboviridae	Krischvirus	Krischvirus	Escherichia phage vB_EcoM_011D4	Proteobacteria	Escherichia coli	Escherichia coli	DNA	4.71593	4.71593	4.71595	24.6909
MN709127	Straboviridae	Krischvirus	Krischvirus	Escherichia phage Ec_Makalu_002	Proteobacteria	Escherichia coli	Escherichia coli	DNA	4.70991	4.70991	4.70993	24.6593
KY683735	Straboviridae	Krischvirus	Krischvirus	Escherichia phage ECD7	Proteobacteria	Escherichia coli	Escherichia coli	DNA	4.709	4.70899	4.70902	24.6545
NC_041936	Straboviridae	Krischvirus	Krischvirus	Escherichia phage ECD7	Proteobacteria	Escherichia coli	Escherichia coli	DNA	4.709	4.70899	4.70902	24.6545
MN850574	Straboviridae	Krischvirus	Krischvirus	Escherichia phage kaaroe	Proteobacteria	Escherichia coli	Escherichia coli K-12 MG1655	DNA	4.70623	4.70623	4.70625	24.6401
ON286974	Straboviridae	Krischvirus	Krischvirus	Escherichia phage W115	Proteobacteria	Escherichia coli	Escherichia coli LF82	DNA	4.70374	4.70374	4.70376	24.627
MN850615	Straboviridae	Krischvirus	Krischvirus	Escherichia phage kvi	Proteobacteria	Escherichia coli	Escherichia coli K-12 MG1655	DNA	4.69717	4.69717	4.69719	24.5926
KP719133	Unclassified	Nonagvirus	Nonagvirus	Enterobacteria phage JenP2	Proteobacteria	Escherichia coli	Escherichia coli K-12 MG1655	DNA	4.6955	4.69549	4.69554	24.584
NC_028997	Unclassified	Nonagvirus	Nonagvirus	Enterobacteria phage JenP2	Proteobacteria	Escherichia coli	Escherichia coli K-12 MG1655	DNA	4.6955	4.69549	4.69554	24.584
NC_005066	Straboviridae	Krischvirus	Krischvirus	Escherichia phage RB49	Proteobacteria	Escherichia coli	Escherichia coli	DNA	4.69278	4.69277	4.6928	24.5696
[truncated: 5,012 more rows]
